# Supplementary material for: Insights into non-autoimmune type 1 diabetes with 13 novel loci in low polygenic risk score patients
Source: Sci Rep. 2021 Aug 6;11:16013. doi: 10.1038/s41598-021-94994-9 (PMC8346538; doi:10.1038/s41598-021-94994-9)
Supplement: Supplementary file 2 — Supplementary Table 1. [file 41598_2021_94994_MOESM2_ESM.xlsx]

## Sheet: Pt_1e-05_0.860749990449792
Insights into Non-autoimmune Type 1 Diabetes with 13 Novel Loci in Low Polygenic Risk Score Patients
Jingchun Qu, Hui-Qi Qu, Jonathan P Bradfield, Joseph T Glessner, Xiao Chang, Lifeng Tian, Michael March, John J Connolly, Jeffrey D Roizen, Patrick MA Sleiman, Hakon Hakonarson
Supplementary Table 1 The ROC analysis of the PRS score in the independent Cohort B
FPR	TPR	thresholds	FNR	TNR	MCC
0	0	1.00792	1	1	#DIV/0!
1	1	-0.0292728	0	0	#DIV/0!
0.136224	0.758867	0.00110911	0.241133	0.863776	0.626098
0.136547	0.759165	0.00110843	0.240835	0.863453	0.626032
0.136063	0.758569	0.0011133	0.241431	0.863937	0.625991
0.136224	0.758569	0.00111131	0.241431	0.863776	0.625818
0.136547	0.758867	0.00110846	0.241133	0.863453	0.625752
0.135902	0.757973	0.00111575	0.242027	0.864098	0.625604
0.135741	0.757675	0.00111932	0.242325	0.864259	0.625497
0.136063	0.757973	0.00111416	0.242027	0.863937	0.625431
0.137675	0.759762	0.00110293	0.240238	0.862325	0.625384
0.135902	0.757675	0.00111867	0.242325	0.864098	0.625324
0.134612	0.755887	0.00112957	0.244113	0.865388	0.625033
0.138804	0.760656	0.0010939	0.239344	0.861196	0.625019
0.13832	0.76006	0.00109811	0.23994	0.86168	0.624975
0.13558	0.756781	0.00112349	0.243219	0.86442	0.624832
0.137675	0.759165	0.00110342	0.240835	0.862325	0.624824
0.133	0.7538	0.00113917	0.2462	0.867	0.624816
0.132517	0.753204	0.00114336	0.246796	0.867483	0.624781
0.135418	0.756483	0.00112542	0.243517	0.864582	0.624725
0.13832	0.759762	0.00109912	0.240238	0.86168	0.624694
0.132355	0.752906	0.00114371	0.247094	0.867645	0.624676
0.135741	0.756781	0.00112259	0.243219	0.864259	0.624659
0.129292	0.749329	0.00118758	0.250671	0.870708	0.624656
0.133967	0.754694	0.00113409	0.245306	0.866033	0.624611
0.13558	0.756483	0.0011237	0.243517	0.86442	0.624552
0.132517	0.752906	0.00114366	0.247094	0.867483	0.624502
0.132033	0.75231	0.00114863	0.24769	0.867967	0.624468
0.138804	0.76006	0.00109471	0.23994	0.861196	0.624458
0.128486	0.748137	0.00119966	0.251863	0.871514	0.624422
0.128325	0.747839	0.00120144	0.252161	0.871675	0.62432
0.143963	0.765723	0.00104745	0.234277	0.856037	0.624312
0.130904	0.75082	0.00116692	0.24918	0.869096	0.624297
0.141061	0.762444	0.00108197	0.237556	0.858939	0.624297
0.141867	0.763338	0.00107247	0.236662	0.858133	0.624283
0.13171	0.751714	0.00116024	0.248286	0.86829	0.62426
0.133	0.753204	0.00114073	0.246796	0.867	0.624259
0.144285	0.766021	0.00104431	0.233979	0.855715	0.624252
0.129937	0.749627	0.00117882	0.250373	0.870063	0.624234
0.131227	0.751118	0.00116588	0.248882	0.868773	0.624226
0.133806	0.754098	0.00113714	0.245902	0.866194	0.624226
0.143801	0.765425	0.0010537	0.234575	0.856199	0.6242
0.141706	0.76304	0.00107631	0.23696	0.858294	0.624173
0.135418	0.755887	0.00112574	0.244113	0.864582	0.624166
0.13026	0.749925	0.00117376	0.250075	0.86974	0.624162
0.131549	0.751416	0.00116189	0.248584	0.868451	0.624156
0.128486	0.747839	0.0012014	0.252161	0.871514	0.624145
0.132355	0.75231	0.00114696	0.24769	0.867645	0.62412
0.139932	0.760954	0.00108867	0.239046	0.860068	0.624094
0.14364	0.765127	0.001055	0.234873	0.85636	0.624089
0.133967	0.754098	0.00113509	0.245902	0.866033	0.624053
0.143157	0.764531	0.00106112	0.235469	0.856843	0.624039
0.143963	0.765425	0.00104909	0.234575	0.856037	0.624029
0.141867	0.76304	0.00107443	0.23696	0.858133	0.624001
0.127358	0.746349	0.00121149	0.253651	0.872642	0.623987
0.13171	0.751416	0.00116044	0.248584	0.86829	0.623982
0.143479	0.764829	0.00105613	0.235171	0.856521	0.623978
0.144285	0.765723	0.00104489	0.234277	0.855715	0.62397
0.129937	0.749329	0.00117969	0.250671	0.870063	0.623957
0.131227	0.75082	0.00116621	0.24918	0.868773	0.623949
0.133806	0.7538	0.00113717	0.2462	0.866194	0.623948
0.142995	0.764232	0.00106366	0.235768	0.857005	0.623928
0.143801	0.765127	0.00105449	0.234873	0.856199	0.623918
0.134612	0.754694	0.00113156	0.245306	0.865388	0.623916
0.130743	0.750224	0.00117055	0.249776	0.869257	0.623916
0.132033	0.751714	0.00115514	0.248286	0.867967	0.623911
0.13026	0.749627	0.00117458	0.250373	0.86974	0.623885
0.131549	0.751118	0.00116271	0.248882	0.868451	0.623878
0.142834	0.763934	0.0010657	0.236066	0.857166	0.623817
0.139932	0.760656	0.001089	0.239344	0.860068	0.623814
0.14364	0.764829	0.00105502	0.235171	0.85636	0.623807
0.143157	0.764232	0.00106301	0.235768	0.856843	0.623757
0.130904	0.750224	0.00117053	0.249776	0.869096	0.623742
0.142673	0.763636	0.00106737	0.236364	0.857327	0.623707
0.143479	0.764531	0.00105757	0.235469	0.856521	0.623696
0.140577	0.761252	0.00108443	0.238748	0.859423	0.623687
0.128164	0.746945	0.00120406	0.253055	0.871836	0.623664
0.142995	0.763934	0.00106479	0.236066	0.857005	0.623646
0.130743	0.749925	0.00117092	0.250075	0.869257	0.623639
0.1409	0.76155	0.00108431	0.23845	0.8591	0.623625
0.141706	0.762444	0.00107802	0.237556	0.858294	0.62361
0.127197	0.745753	0.0012199	0.254247	0.872803	0.62361
0.128003	0.746647	0.00120685	0.253353	0.871997	0.623563
0.129292	0.748137	0.00119561	0.251863	0.870708	0.623546
0.142834	0.763636	0.00106706	0.236364	0.857166	0.623536
0.127035	0.745455	0.00122094	0.254545	0.872965	0.623509
0.128325	0.746945	0.00120353	0.253055	0.871675	0.623489
0.141061	0.76155	0.00108412	0.23845	0.858939	0.623453
0.127358	0.745753	0.00121556	0.254247	0.872642	0.623434
0.142673	0.763338	0.00106817	0.236662	0.857327	0.623425
0.140577	0.760954	0.00108485	0.239046	0.859423	0.623406
0.128164	0.746647	0.00120563	0.253353	0.871836	0.623387
0.1409	0.761252	0.00108434	0.238748	0.8591	0.623344
0.145414	0.766319	0.00103156	0.233681	0.854586	0.623338
0.127197	0.745455	0.00122022	0.254545	0.872803	0.623333
0.128003	0.746349	0.00120689	0.253651	0.871997	0.623286
0.146542	0.767511	0.0010248	0.232489	0.853458	0.623275
0.146864	0.767809	0.00102379	0.232191	0.853136	0.623218
0.124778	0.742474	0.00124637	0.257526	0.875222	0.623211
0.145897	0.766617	0.00102886	0.233383	0.854103	0.623109
0.145414	0.766021	0.0010324	0.233979	0.854586	0.623056
0.117201	0.733234	0.0013307	0.266766	0.882799	0.623041
0.126713	0.74456	0.00122642	0.25544	0.873287	0.623031
0.124456	0.741878	0.00124863	0.258122	0.875544	0.623013
0.147348	0.768107	0.00102299	0.231893	0.852652	0.62299
0.117524	0.733532	0.00132896	0.266468	0.882476	0.622957
0.146864	0.767511	0.00102465	0.232489	0.853136	0.622934
0.116879	0.732638	0.00133417	0.267362	0.883121	0.622852
0.145897	0.766319	0.00102936	0.233681	0.854103	0.622826
0.125423	0.742772	0.00124086	0.257228	0.874577	0.622782
0.118491	0.734426	0.00131566	0.265574	0.881509	0.622708
0.147348	0.767809	0.00102317	0.232191	0.852652	0.622706
0.125746	0.74307	0.00123997	0.25693	0.874254	0.622706
0.118007	0.73383	0.00132262	0.26617	0.881993	0.622695
0.117524	0.733234	0.00132938	0.266766	0.882476	0.622684
0.120748	0.737109	0.00128846	0.262891	0.879252	0.622683
0.127035	0.74456	0.00122279	0.25544	0.872965	0.62268
0.123005	0.739791	0.00126489	0.260209	0.876995	0.622675
0.124778	0.741878	0.00124685	0.258122	0.875222	0.62266
0.120103	0.736215	0.00129795	0.263785	0.879897	0.622571
0.124133	0.740984	0.00125325	0.259016	0.875867	0.622539
0.125423	0.742474	0.00124346	0.257526	0.874577	0.622506
0.117201	0.732638	0.00133361	0.267362	0.882799	0.622495
0.120426	0.736513	0.00129211	0.263487	0.879574	0.62249
0.119942	0.735917	0.0012997	0.264083	0.880058	0.622475
0.119458	0.73532	0.00130496	0.26468	0.880542	0.622461
0.125746	0.742772	0.00124042	0.257228	0.874254	0.62243
0.146542	0.766617	0.00102719	0.233383	0.853458	0.622426
0.118007	0.733532	0.00132497	0.266468	0.881993	0.622422
0.148154	0.768405	0.00101721	0.231595	0.851846	0.622422
0.119297	0.735022	0.00130653	0.264978	0.880703	0.622365
0.122038	0.738301	0.00127463	0.261699	0.877962	0.622363
0.120103	0.735917	0.00129941	0.264083	0.879897	0.622297
0.12639	0.743368	0.00123752	0.256632	0.87361	0.622278
0.119136	0.734724	0.00130911	0.265276	0.880864	0.622269
0.121877	0.738003	0.00127575	0.261997	0.878123	0.622265
0.120426	0.736215	0.00129436	0.263785	0.879574	0.622216
0.116718	0.731744	0.00134004	0.268256	0.883282	0.622212
0.119458	0.735022	0.00130622	0.264978	0.880542	0.622187
0.124456	0.740984	0.00125103	0.259016	0.875544	0.622186
0.123972	0.740387	0.00125679	0.259613	0.876028	0.622165
0.118491	0.73383	0.00131909	0.26617	0.881509	0.622161
0.148154	0.768107	0.00101737	0.231893	0.851846	0.622138
0.120748	0.736513	0.00128964	0.263487	0.879252	0.622135
0.122521	0.738599	0.00126836	0.261401	0.877479	0.622106
0.119297	0.734724	0.00130868	0.265276	0.880703	0.622091
0.122038	0.738003	0.00127542	0.261997	0.877962	0.622088
0.123811	0.740089	0.00125967	0.259911	0.876189	0.622067
0.116879	0.731744	0.00133707	0.268256	0.883121	0.622033
0.12639	0.74307	0.00123835	0.25693	0.87361	0.622002
0.119136	0.734426	0.00131304	0.265574	0.880864	0.621996
0.124133	0.740387	0.00125651	0.259613	0.875867	0.621989
0.119942	0.73532	0.00130141	0.26468	0.880058	0.621927
0.126713	0.743368	0.00123539	0.256632	0.873287	0.621926
0.121715	0.737407	0.00127754	0.262593	0.878285	0.621894
0.123972	0.740089	0.00125878	0.259911	0.876028	0.62189
0.116557	0.731148	0.00134184	0.268852	0.883443	0.621845
0.122521	0.738301	0.00126931	0.261699	0.877479	0.621832
0.123811	0.739791	0.00126065	0.260209	0.876189	0.621791
0.121877	0.737407	0.00127667	0.262593	0.878123	0.621716
0.116718	0.731148	0.00134036	0.268852	0.883282	0.621666
0.121715	0.737109	0.0012798	0.262891	0.878285	0.621619
0.123005	0.738599	0.00126706	0.261401	0.876995	0.621576
0.11575	0.729359	0.00135356	0.270641	0.88425	0.621104
0.115428	0.728763	0.00135603	0.271237	0.884572	0.620918
0.150895	0.769598	0.000995786	0.230402	0.849105	0.620668
0.11575	0.728763	0.00135508	0.271237	0.88425	0.62056
0.115267	0.728167	0.00136001	0.271833	0.884733	0.620553
0.111881	0.723994	0.00141067	0.276006	0.888119	0.620527
0.15025	0.768703	0.00100424	0.231297	0.84975	0.620495
0.115428	0.728167	0.00135812	0.271833	0.884572	0.620374
0.15025	0.768405	0.00100624	0.231595	0.84975	0.620211
0.116557	0.729359	0.00135072	0.270641	0.883443	0.620209
0.11172	0.723398	0.0014139	0.276602	0.88828	0.620166
0.114944	0.727273	0.00136956	0.272727	0.885056	0.620096
0.111881	0.723398	0.00141369	0.276602	0.888119	0.619985
0.152184	0.770194	0.000987044	0.229806	0.847816	0.61988
0.153313	0.771386	0.000979928	0.228614	0.846687	0.619833
0.114461	0.726379	0.00137886	0.273621	0.885539	0.619819
0.150895	0.768703	0.00100029	0.231297	0.849105	0.619815
0.111559	0.722802	0.00141523	0.277198	0.888441	0.619805
0.115267	0.727273	0.00136188	0.272727	0.884733	0.619737
0.111398	0.722504	0.00141702	0.277496	0.888602	0.619714
0.152668	0.770492	0.00098401	0.229508	0.847332	0.619656
0.11172	0.722802	0.00141515	0.277198	0.88828	0.619624
0.153797	0.771684	0.000977255	0.228316	0.846203	0.61961
0.15299	0.77079	0.000982002	0.22921	0.84701	0.619602
0.11301	0.724292	0.00140234	0.275708	0.88699	0.619537
0.111559	0.722504	0.00141662	0.277496	0.888441	0.619534
0.1143	0.725782	0.00138318	0.274218	0.8857	0.619455
0.109947	0.720417	0.00143206	0.279583	0.890053	0.619448
0.152668	0.770194	0.000984791	0.229806	0.847332	0.619371
0.110269	0.720715	0.00142901	0.279285	0.889731	0.619357
0.110753	0.721311	0.00142465	0.278689	0.889247	0.619355
0.153797	0.771386	0.000977859	0.228614	0.846203	0.619325
0.15299	0.770492	0.000982047	0.229508	0.84701	0.619317
0.152184	0.769598	0.000987589	0.230402	0.847816	0.619311
0.114944	0.726379	0.00137166	0.273621	0.885056	0.61928
0.114461	0.725782	0.0013825	0.274218	0.885539	0.619275
0.11301	0.723994	0.00140305	0.276006	0.88699	0.619266
0.110592	0.721013	0.00142624	0.278987	0.889408	0.619265
0.153313	0.77079	0.000981259	0.22921	0.846687	0.619263
0.109302	0.719225	0.00144182	0.280775	0.890698	0.619093
0.109786	0.719821	0.0014329	0.280179	0.890214	0.619089
0.110269	0.720417	0.00142924	0.279583	0.889731	0.619086
0.110753	0.721013	0.00142533	0.278987	0.889247	0.619084
0.111236	0.72161	0.00142169	0.27839	0.888764	0.619083
0.109624	0.719523	0.001435	0.280477	0.890376	0.619
0.110592	0.720715	0.00142709	0.279285	0.889408	0.618995
0.109947	0.719821	0.00143256	0.280179	0.890053	0.618908
0.111398	0.72161	0.00142027	0.27839	0.888602	0.618902
0.109786	0.719523	0.0014349	0.280477	0.890214	0.618819
0.111236	0.721311	0.0014245	0.278689	0.888764	0.618812
0.109624	0.719225	0.00143627	0.280775	0.890376	0.61873
0.113977	0.72459	0.00138838	0.27541	0.886023	0.618728
0.158794	0.776155	0.000927515	0.223845	0.841206	0.618671
0.155247	0.77228	0.000965035	0.22772	0.844753	0.61866
0.155086	0.771982	0.000968421	0.228018	0.844914	0.618543
0.113977	0.724292	0.00138849	0.275708	0.886023	0.618457
0.155247	0.771982	0.000967872	0.228018	0.844753	0.618374
0.1143	0.72459	0.00138661	0.27541	0.8857	0.618369
0.158633	0.775559	0.000934274	0.224441	0.841367	0.618266
0.155086	0.771684	0.000970785	0.228316	0.844914	0.618258
0.157021	0.77377	0.000947997	0.22623	0.842979	0.618232
0.158794	0.775559	0.000933115	0.224441	0.841206	0.618098
0.156376	0.772876	0.000958467	0.227124	0.843624	0.618049
0.15686	0.773174	0.000952434	0.226826	0.84314	0.617829
0.15831	0.774665	0.000941649	0.225335	0.84169	0.617743
0.157827	0.774069	0.000944539	0.225931	0.842173	0.617676
0.157021	0.773174	0.00095226	0.226826	0.842979	0.61766
0.15686	0.772876	0.000954357	0.227124	0.84314	0.617543
0.156376	0.77228	0.000961174	0.22772	0.843624	0.617478
0.158633	0.774665	0.000939706	0.225335	0.841367	0.617407
0.157827	0.77377	0.000944963	0.22623	0.842173	0.61739
0.16089	0.777049	0.000904696	0.222951	0.83911	0.617349
0.160729	0.776751	0.000904928	0.223249	0.839271	0.61723
0.15831	0.774069	0.000942798	0.225931	0.84169	0.617171
0.109141	0.716841	0.0014493	0.283159	0.890859	0.617116
0.160567	0.776453	0.000907247	0.223547	0.839433	0.617111
0.16089	0.776751	0.000904795	0.223249	0.83911	0.617062
0.160729	0.776453	0.000905188	0.223547	0.839271	0.616943
0.109302	0.716841	0.00144922	0.283159	0.890698	0.616934
0.160567	0.776155	0.000909708	0.223845	0.839433	0.616824
0.108818	0.715946	0.00145691	0.284054	0.891182	0.61667
0.104788	0.710879	0.0014923	0.289121	0.895212	0.616658
0.161857	0.777347	0.000897113	0.222653	0.838143	0.616631
0.108173	0.715052	0.00146401	0.284948	0.891827	0.616589
0.108657	0.715648	0.00145949	0.284352	0.891343	0.616582
0.166371	0.782116	0.000850099	0.217884	0.833629	0.616564
0.108012	0.714754	0.0014652	0.285246	0.891988	0.616502
0.101403	0.706408	0.00154022	0.293592	0.898597	0.616499
0.0993068	0.703726	0.00155526	0.296274	0.900693	0.616496
0.16621	0.781818	0.000852692	0.218182	0.83379	0.616441
0.101241	0.70611	0.00154059	0.29389	0.898759	0.616416
0.162341	0.777645	0.000891004	0.222355	0.837659	0.616416
0.108818	0.715648	0.00145854	0.284352	0.891182	0.616401
0.0996292	0.704024	0.00155253	0.295976	0.900371	0.616393
0.166855	0.782414	0.000845161	0.217586	0.833145	0.616353
0.161857	0.777049	0.00089972	0.222951	0.838143	0.616343
0.162986	0.778241	0.000883165	0.221759	0.837014	0.616321
0.108173	0.714754	0.00146471	0.285246	0.891827	0.61632
0.166049	0.78152	0.000856495	0.21848	0.833951	0.616319
0.109141	0.715946	0.00145448	0.284054	0.890859	0.616307
0.166371	0.781818	0.000851798	0.218182	0.833629	0.616275
0.101403	0.70611	0.00154025	0.29389	0.898597	0.616232
0.0986619	0.702534	0.00156272	0.297466	0.901338	0.616171
0.16621	0.78152	0.000853014	0.21848	0.83379	0.616153
0.0991456	0.70313	0.00155705	0.29687	0.900854	0.616148
0.164275	0.779434	0.000870635	0.220566	0.835725	0.616135
0.162341	0.777347	0.000892677	0.222653	0.837659	0.616128
0.0996292	0.703726	0.00155493	0.296274	0.900371	0.616127
0.163469	0.778539	0.00087405	0.221461	0.836531	0.616107
0.0989844	0.702832	0.00155836	0.297168	0.901016	0.616067
0.166855	0.782116	0.000847735	0.217884	0.833145	0.616064
0.163792	0.778838	0.000872968	0.221162	0.836208	0.616061
0.10769	0.71386	0.00146716	0.28614	0.89231	0.616058
0.167983	0.783308	0.000837076	0.216692	0.832017	0.616056
0.108657	0.715052	0.00146131	0.284948	0.891343	0.616043
0.164114	0.779136	0.000872029	0.220864	0.835886	0.616014
0.107045	0.712966	0.00147571	0.287034	0.892955	0.615981
0.1675	0.782712	0.000840895	0.217288	0.8325	0.615977
0.0993068	0.70313	0.00155661	0.29687	0.900693	0.615963
0.167822	0.78301	0.000837674	0.21699	0.832178	0.615933
0.100274	0.704322	0.00154858	0.295678	0.899726	0.615921
0.102853	0.707601	0.00152409	0.292399	0.897147	0.615912
0.100758	0.704918	0.00154478	0.295082	0.899242	0.615901
0.107367	0.713264	0.00147336	0.286736	0.892633	0.615885
0.0991456	0.702832	0.00155725	0.297168	0.900854	0.615882
0.164275	0.779136	0.000871741	0.220864	0.835725	0.615847
0.163469	0.778241	0.000875062	0.221759	0.836531	0.615819
0.100596	0.70462	0.00154603	0.29538	0.899404	0.615819
0.0989844	0.702534	0.00156155	0.297466	0.901016	0.615801
0.10108	0.705216	0.00154258	0.294784	0.89892	0.615799
0.10366	0.708495	0.00151407	0.291505	0.89634	0.615797
0.104143	0.709091	0.00151115	0.290909	0.895857	0.615783
0.163792	0.778539	0.00087326	0.221461	0.836208	0.615773
0.167983	0.78301	0.000837266	0.21699	0.832017	0.615767
0.162986	0.777645	0.00088454	0.222355	0.837014	0.615746
0.164114	0.778838	0.000872106	0.221162	0.835886	0.615726
0.165243	0.78003	0.000865	0.21997	0.834757	0.61571
0.103982	0.708793	0.00151256	0.291207	0.896018	0.615698
0.108012	0.71386	0.00146648	0.28614	0.891988	0.615694
0.1675	0.782414	0.000841779	0.217586	0.8325	0.615687
0.165565	0.780328	0.000861183	0.219672	0.834435	0.615665
0.100274	0.704024	0.00155027	0.295976	0.899726	0.615654
0.167822	0.782712	0.000839893	0.217288	0.832178	0.615644
0.100758	0.70462	0.00154541	0.29538	0.899242	0.615634
0.103337	0.707899	0.00151673	0.292101	0.896663	0.615629
0.165887	0.780626	0.000860173	0.219374	0.834113	0.61562
0.107367	0.712966	0.00147369	0.287034	0.892633	0.615616
0.101241	0.705216	0.0015415	0.294784	0.898759	0.615615
0.0959213	0.698361	0.00160156	0.301639	0.904079	0.615606
0.165081	0.779732	0.000866665	0.220268	0.834919	0.615588
0.096405	0.698957	0.00159655	0.301043	0.903595	0.615579
0.0985007	0.701639	0.00156785	0.298361	0.901499	0.615558
0.100596	0.704322	0.00154656	0.295678	0.899404	0.615552
0.10108	0.704918	0.0015426	0.295082	0.89892	0.615532
0.0957601	0.698063	0.00160268	0.301937	0.90424	0.615527
0.10769	0.713264	0.00146985	0.286736	0.89231	0.61552
0.104143	0.708793	0.0015123	0.291207	0.895857	0.615515
0.104627	0.709389	0.00150347	0.290611	0.895373	0.615501
0.102531	0.706706	0.00153552	0.293294	0.897469	0.615478
0.0983395	0.701341	0.00156894	0.298659	0.90166	0.615477
0.166049	0.780626	0.000859395	0.219374	0.833951	0.615453
0.0955989	0.697765	0.00160325	0.302235	0.904401	0.615448
0.103982	0.708495	0.00151312	0.291505	0.896018	0.61543
0.165243	0.779732	0.00086645	0.220268	0.834757	0.615422
0.0981783	0.701043	0.00156938	0.298957	0.901822	0.615396
0.165565	0.78003	0.000861504	0.21997	0.834435	0.615376
0.0986619	0.701639	0.00156745	0.298361	0.901338	0.615373
0.0954377	0.697466	0.00160731	0.302534	0.904562	0.61537
0.103337	0.707601	0.00151947	0.292399	0.896663	0.615361
0.106884	0.712072	0.00147758	0.287928	0.893116	0.615357
0.0959213	0.698063	0.00160234	0.301937	0.904079	0.615341
0.165887	0.780328	0.000860368	0.219672	0.834113	0.615331
0.0947928	0.696572	0.00161543	0.303428	0.905207	0.61532
0.104788	0.709389	0.00150286	0.290611	0.895212	0.615318
0.0980171	0.700745	0.00157322	0.299255	0.901983	0.615316
0.165081	0.779434	0.000868321	0.220566	0.834919	0.6153
0.0985007	0.701341	0.00156788	0.298659	0.901499	0.615292
0.0957601	0.697765	0.00160321	0.302235	0.90424	0.615262
0.10366	0.707899	0.00151472	0.292101	0.89634	0.615262
0.0978559	0.700447	0.00157622	0.299553	0.902144	0.615236
0.104627	0.709091	0.00150438	0.290909	0.895373	0.615233
0.0983395	0.701043	0.00156902	0.298957	0.90166	0.615211
0.102531	0.706408	0.00153579	0.293592	0.897469	0.615211
0.0955989	0.697466	0.00160501	0.302534	0.904401	0.615183
0.107045	0.712072	0.00147727	0.287928	0.892955	0.615174
0.0981783	0.700745	0.00157024	0.299255	0.901822	0.615131
0.102853	0.706706	0.00152882	0.293294	0.897147	0.61511
0.169757	0.784203	0.000826462	0.215797	0.830243	0.615098
0.0980171	0.700447	0.00157365	0.299553	0.901983	0.61505
0.096405	0.698361	0.00159751	0.301639	0.903595	0.615048
0.0952765	0.69687	0.00160904	0.30313	0.904724	0.615026
0.169273	0.783607	0.00083008	0.216393	0.830727	0.615017
0.106723	0.711475	0.00148144	0.288525	0.893277	0.615002
0.169595	0.783905	0.000826726	0.216095	0.830405	0.614974
0.106561	0.711177	0.00148249	0.288823	0.893439	0.614916
0.0954377	0.69687	0.00160803	0.30313	0.904562	0.61484
0.106884	0.711475	0.00148043	0.288525	0.893116	0.614819
0.0975335	0.699553	0.00158331	0.300447	0.902467	0.61481
0.169757	0.783905	0.000826542	0.216095	0.830243	0.614808
0.0952765	0.696572	0.00161103	0.303428	0.904724	0.614761
0.106723	0.711177	0.00148209	0.288823	0.893277	0.614733
0.169273	0.783308	0.000832232	0.216692	0.830727	0.614727
0.0946316	0.695678	0.00161838	0.304322	0.905368	0.614713
0.169595	0.783607	0.00082753	0.216393	0.830405	0.614685
0.106561	0.710879	0.00148301	0.289121	0.893439	0.614647
0.0938256	0.694486	0.00162551	0.305514	0.906174	0.614589
0.0947928	0.695678	0.00161744	0.304322	0.905207	0.614526
0.172014	0.785991	0.000808639	0.214009	0.827986	0.61452
0.094148	0.694784	0.00162302	0.305216	0.905852	0.614479
0.0978559	0.699553	0.00158004	0.300447	0.902144	0.614438
0.17153	0.785395	0.000812433	0.214605	0.82847	0.614435
0.180719	0.794933	0.000729245	0.205067	0.819281	0.614396
0.171852	0.785693	0.000811014	0.214307	0.828148	0.614395
0.170724	0.784501	0.000818072	0.215499	0.829276	0.614393
0.0944704	0.695082	0.00161989	0.304918	0.90553	0.61437
0.0975335	0.698957	0.0015901	0.301043	0.902467	0.614278
0.172014	0.785693	0.000809648	0.214307	0.827986	0.614229
0.094148	0.694486	0.00162312	0.305514	0.905852	0.614215
0.181203	0.795231	0.000721285	0.204769	0.818797	0.614199
0.0946316	0.695082	0.00161976	0.304918	0.905368	0.614184
0.0928583	0.692697	0.0016387	0.307303	0.907142	0.614126
0.0944704	0.694784	0.00161992	0.305216	0.90553	0.614106
0.171852	0.785395	0.000811427	0.214605	0.828148	0.614104
0.170724	0.784203	0.000819016	0.215797	0.829276	0.614103
0.0933419	0.693294	0.00163289	0.306706	0.906658	0.614093
0.171369	0.784799	0.000815057	0.215201	0.828631	0.61402
0.0936644	0.693592	0.00163201	0.306408	0.906336	0.613983
0.181203	0.794933	0.000721727	0.205067	0.818797	0.613905
0.17153	0.784799	0.000814514	0.215201	0.82847	0.613855
0.0938256	0.693592	0.0016313	0.306408	0.906174	0.613796
0.171369	0.784501	0.000815593	0.215499	0.828631	0.61373
0.0936644	0.693294	0.00163257	0.306706	0.906336	0.613718
0.0933419	0.692697	0.00163409	0.307303	0.906658	0.613564
0.183943	0.797317	0.000698458	0.202683	0.816057	0.613482
0.173626	0.786587	0.000793074	0.213413	0.826374	0.613447
0.183621	0.796721	0.000700986	0.203279	0.816379	0.613219
0.177656	0.790462	0.000756774	0.209538	0.822344	0.613118
0.174271	0.786885	0.000785156	0.213115	0.825729	0.613077
0.180074	0.792846	0.00073678	0.207154	0.819926	0.612997
0.177495	0.790164	0.000758495	0.209836	0.822505	0.61299
0.183943	0.796721	0.000699225	0.203279	0.816057	0.612893
0.174754	0.787183	0.000782923	0.212817	0.825246	0.612873
0.179913	0.792548	0.000737714	0.207452	0.820087	0.612868
0.173626	0.785991	0.000795595	0.214009	0.826374	0.612865
0.182815	0.795529	0.000711126	0.204471	0.817185	0.612858
0.175077	0.787481	0.000781104	0.212519	0.824923	0.612835
0.177656	0.790164	0.000757418	0.209836	0.822344	0.612825
0.179107	0.791654	0.000744851	0.208346	0.820893	0.612809
0.180558	0.793145	0.000735158	0.206855	0.819442	0.612799
0.174271	0.786587	0.000785363	0.213413	0.825729	0.612786
0.185233	0.797914	0.000689196	0.202086	0.814767	0.612768
0.179752	0.79225	0.000739451	0.20775	0.820248	0.612739
0.177172	0.789568	0.00076452	0.210432	0.822828	0.612734
0.180074	0.792548	0.00073742	0.207452	0.819926	0.612704
0.185072	0.797615	0.000690289	0.202385	0.814928	0.612636
0.180719	0.793145	0.000734676	0.206855	0.819281	0.612635
0.177011	0.78927	0.000765725	0.21073	0.822989	0.612607
0.174754	0.786885	0.000783579	0.213115	0.825246	0.612582
0.179913	0.79225	0.000737735	0.20775	0.820087	0.612575
0.185717	0.798212	0.00068479	0.201788	0.814283	0.612574
0.182815	0.795231	0.000711622	0.204769	0.817185	0.612564
0.178784	0.791058	0.000748144	0.208942	0.821216	0.612552
0.175077	0.787183	0.000782284	0.212817	0.824923	0.612543
0.180558	0.792846	0.000735455	0.207154	0.819442	0.612505
0.18346	0.795827	0.000703346	0.204173	0.81654	0.612499
0.185233	0.797615	0.000689974	0.202385	0.814767	0.612473
0.177172	0.78927	0.000765241	0.21073	0.822828	0.612442
0.177495	0.789568	0.000759128	0.210432	0.822505	0.612405
0.185072	0.797317	0.000690921	0.202683	0.814928	0.612341
0.183621	0.795827	0.000703184	0.204173	0.816379	0.612336
0.185717	0.797914	0.000687744	0.202086	0.814283	0.612279
0.179107	0.791058	0.000747461	0.208942	0.820893	0.612224
0.18346	0.795529	0.0007035	0.204471	0.81654	0.612205
0.186684	0.798808	0.000677781	0.201192	0.813316	0.612188
0.187006	0.799106	0.000673475	0.200894	0.812994	0.612159
0.179752	0.791654	0.000740324	0.208346	0.820248	0.612153
0.176044	0.787779	0.000775084	0.212221	0.823956	0.612136
0.187329	0.799404	0.000668366	0.200596	0.812671	0.612129
0.186523	0.79851	0.000679747	0.20149	0.813477	0.612056
0.178784	0.790462	0.00075072	0.209538	0.821216	0.611967
0.0926971	0.690015	0.00164786	0.309985	0.907303	0.611939
0.176527	0.788077	0.000771496	0.211923	0.823473	0.611933
0.17685	0.788376	0.000767806	0.211624	0.82315	0.611896
0.186684	0.79851	0.000677874	0.20149	0.813316	0.611893
0.187006	0.798808	0.000673917	0.201192	0.812994	0.611863
0.176044	0.787481	0.000776776	0.212519	0.823956	0.611845
0.187329	0.799106	0.000669167	0.200894	0.812671	0.611833
0.186523	0.798212	0.000680178	0.201788	0.813477	0.61176
0.0928583	0.690015	0.00164713	0.309985	0.907142	0.611751
0.177011	0.788376	0.000767613	0.211624	0.822989	0.611731
0.176527	0.787779	0.000771549	0.212221	0.823473	0.611642
0.0920522	0.688823	0.00165949	0.311177	0.907948	0.611635
0.17685	0.788077	0.000769127	0.211923	0.82315	0.611604
0.0925359	0.689419	0.00165601	0.310581	0.907464	0.611599
0.0926971	0.689419	0.00165583	0.310581	0.907303	0.611411
0.188618	0.799702	0.000660647	0.200298	0.811382	0.611125
0.0925359	0.688823	0.00165639	0.311177	0.907464	0.611071
0.188618	0.799404	0.000661729	0.200596	0.811382	0.610829
0.0917298	0.686736	0.00166774	0.313264	0.90827	0.610167
0.189908	0.8	0.000650172	0.2	0.810092	0.610123
0.0897953	0.684054	0.00169638	0.315946	0.910205	0.610064
0.089634	0.683756	0.00170014	0.316244	0.910366	0.60999
0.0915686	0.68614	0.00166994	0.31386	0.908431	0.609829
0.189908	0.799702	0.000650575	0.200298	0.810092	0.609827
0.0897953	0.683756	0.00169839	0.316244	0.910205	0.609801
0.0920522	0.686736	0.00166732	0.313264	0.907948	0.609791
0.0894728	0.683159	0.00170045	0.316841	0.910527	0.609654
0.0917298	0.68614	0.00166979	0.31386	0.90827	0.609641
0.190714	0.800298	0.000641849	0.199702	0.809286	0.609609
0.091085	0.685246	0.0016796	0.314754	0.908915	0.609605
0.191037	0.800596	0.000639004	0.199404	0.808963	0.609581
0.0904401	0.684352	0.00168767	0.315648	0.90956	0.609571
0.191359	0.800894	0.000636797	0.199106	0.808641	0.609553
0.191681	0.801192	0.000634894	0.198808	0.808319	0.609526
0.089634	0.683159	0.00170031	0.316841	0.910366	0.609465
0.0907625	0.68465	0.0016829	0.31535	0.909237	0.609456
0.0894728	0.682861	0.00170185	0.317139	0.910527	0.609392
0.190714	0.8	0.000643119	0.2	0.809286	0.609312
0.192488	0.801788	0.000627442	0.198212	0.807512	0.609311
0.0904401	0.684054	0.00169232	0.315946	0.90956	0.609308
0.191037	0.800298	0.000639641	0.199702	0.808963	0.609284
0.191359	0.800596	0.000638527	0.199404	0.808641	0.609257
0.191681	0.800894	0.000635471	0.199106	0.808319	0.60923
0.0907625	0.684352	0.00168371	0.315648	0.909237	0.609194
0.192326	0.80149	0.000629603	0.19851	0.807674	0.609176
0.091085	0.68465	0.00168135	0.31535	0.908915	0.609079
0.0915686	0.685246	0.00167284	0.314754	0.908431	0.60904
0.192488	0.80149	0.000628821	0.19851	0.807512	0.609014
0.192326	0.801192	0.000633312	0.198808	0.807674	0.608879
0.0894728	0.682265	0.00170277	0.317735	0.910527	0.608867
0.19942	0.808048	0.000556541	0.191952	0.80058	0.608645
0.196195	0.804769	0.000587579	0.195231	0.803805	0.608574
0.0893116	0.681669	0.00170591	0.318331	0.910688	0.608531
0.0889892	0.681073	0.00170765	0.318927	0.911011	0.608385
0.0894728	0.681669	0.00170438	0.318331	0.910527	0.608342
0.088828	0.680775	0.00170978	0.319225	0.911172	0.608313
0.19684	0.805067	0.000583146	0.194933	0.80316	0.608228
0.199258	0.807452	0.000562402	0.192548	0.800742	0.608207
0.0889892	0.680775	0.00170787	0.319225	0.911011	0.608123
0.195228	0.803279	0.00060469	0.196721	0.804772	0.608051
0.19942	0.807452	0.000560496	0.192548	0.80058	0.608046
0.0893116	0.681073	0.00170622	0.318927	0.910688	0.608006
0.198291	0.806259	0.000570065	0.193741	0.801709	0.607974
0.194422	0.802385	0.000613265	0.197615	0.805578	0.607966
0.198936	0.806855	0.00056329	0.193145	0.801064	0.60793
0.19684	0.804769	0.000583565	0.195231	0.80316	0.60793
0.196034	0.803875	0.000594488	0.196125	0.803966	0.607841
0.194261	0.802086	0.000620205	0.197914	0.805739	0.60783
0.200548	0.808346	0.000548922	0.191654	0.799452	0.607822
0.21538	0.822653	0.000395146	0.177347	0.78462	0.607713
0.196195	0.803875	0.000593281	0.196125	0.803805	0.607679
0.194422	0.802086	0.000617588	0.197914	0.805578	0.607668
0.20345	0.811028	0.000514729	0.188972	0.79655	0.607642
0.201032	0.808644	0.000546545	0.191356	0.798968	0.60764
0.195067	0.802683	0.000606906	0.197317	0.804933	0.607617
0.199258	0.806855	0.000562468	0.193145	0.800742	0.607608
0.214574	0.821759	0.000402042	0.178241	0.785426	0.607586
0.194261	0.801788	0.000620208	0.198212	0.805739	0.607532
0.200548	0.808048	0.00054945	0.191952	0.799452	0.607522
0.202966	0.810432	0.000521836	0.189568	0.797034	0.60752
0.195228	0.802683	0.000606087	0.197317	0.804772	0.607456
0.0886668	0.679583	0.00171381	0.320417	0.911333	0.607454
0.210382	0.817586	0.000449709	0.182414	0.789618	0.607441
0.204578	0.811923	0.000507053	0.188077	0.795422	0.607427
0.215057	0.822057	0.000397211	0.177943	0.784943	0.607418
0.207641	0.814903	0.000468786	0.185097	0.792359	0.607416
0.197969	0.805365	0.000575651	0.194635	0.802031	0.6074
0.208286	0.815499	0.000464191	0.184501	0.791714	0.607385
0.201032	0.808346	0.000546666	0.191654	0.798968	0.607341
0.198936	0.806259	0.000565219	0.193741	0.801064	0.607332
0.213284	0.820268	0.000412439	0.179732	0.786716	0.607326
0.195067	0.802385	0.000609063	0.197615	0.804933	0.60732
0.204095	0.811326	0.000510428	0.188674	0.795905	0.607304
0.210221	0.817288	0.00045081	0.182712	0.789779	0.607297
0.204417	0.811624	0.000509232	0.188376	0.795583	0.607285
0.20748	0.814605	0.000471858	0.185395	0.79252	0.607273
0.088828	0.679583	0.0017134	0.320417	0.911172	0.607264
0.205062	0.812221	0.000499527	0.187779	0.794938	0.607249
0.196034	0.803279	0.000594913	0.196721	0.803966	0.607245
0.202644	0.809836	0.00052569	0.190164	0.797356	0.607239
0.20877	0.815797	0.000461321	0.184203	0.79123	0.607211
0.209092	0.816095	0.000460063	0.183905	0.790908	0.607196
0.209737	0.816692	0.000456032	0.183308	0.790263	0.607166
0.21006	0.81699	0.000454665	0.18301	0.78994	0.607152
0.210382	0.817288	0.000449983	0.182712	0.789618	0.607138
0.214412	0.821162	0.000402552	0.178838	0.785588	0.607134
0.204578	0.811624	0.000509009	0.188376	0.795422	0.607126
0.207641	0.814605	0.000471415	0.185395	0.792359	0.607114
0.215057	0.821759	0.000399902	0.178241	0.784943	0.607113
0.21538	0.822057	0.000395332	0.177943	0.78462	0.607103
0.197969	0.805067	0.00057701	0.194933	0.802031	0.607101
0.202483	0.809538	0.000530904	0.190462	0.797517	0.607099
0.198291	0.805365	0.000573624	0.194635	0.801709	0.607078
0.20345	0.810432	0.000516662	0.189568	0.79655	0.607041
0.206835	0.813711	0.000479943	0.186289	0.793165	0.607004
0.204095	0.811028	0.000511054	0.188972	0.795905	0.607003
0.210221	0.81699	0.00045266	0.18301	0.789779	0.606993
0.207158	0.814009	0.000476731	0.185991	0.792842	0.606987
0.204417	0.811326	0.000509808	0.188674	0.795583	0.606984
0.214574	0.821162	0.000402541	0.178838	0.785426	0.606977
0.202321	0.80924	0.000532113	0.19076	0.797679	0.606959
0.205062	0.811923	0.000500136	0.188077	0.794938	0.606948
0.202644	0.809538	0.00052755	0.190462	0.797356	0.606939
0.202966	0.809836	0.000524664	0.190164	0.797034	0.606919
0.216508	0.822951	0.000390006	0.177049	0.783492	0.606915
0.20877	0.815499	0.000461528	0.184501	0.79123	0.606908
0.212478	0.819076	0.000429545	0.180924	0.787522	0.6069
0.209092	0.815797	0.000460674	0.184203	0.790908	0.606893
0.21006	0.816692	0.000454749	0.183308	0.78994	0.606849
0.202483	0.80924	0.000531706	0.19076	0.797517	0.606799
0.208286	0.814903	0.00046736	0.185097	0.791714	0.60678
0.205868	0.812519	0.000492054	0.187481	0.794132	0.606753
0.207158	0.813711	0.000479503	0.186289	0.792842	0.606685
0.214251	0.820566	0.000408023	0.179434	0.785749	0.606683
0.20748	0.814009	0.000474732	0.185991	0.79252	0.606669
0.211511	0.817884	0.000438813	0.182116	0.788489	0.606635
0.216508	0.822653	0.000391359	0.177347	0.783492	0.60661
0.213123	0.819374	0.000417154	0.180626	0.786877	0.606572
0.209737	0.816095	0.000456342	0.183905	0.790263	0.606561
0.206674	0.813115	0.000484273	0.186885	0.793326	0.606559
0.214412	0.820566	0.000403866	0.179434	0.785588	0.606525
0.205868	0.812221	0.000493867	0.187779	0.794132	0.606452
0.206513	0.812817	0.000485655	0.187183	0.793487	0.606417
0.213284	0.819374	0.000416094	0.180626	0.786716	0.606414
0.206835	0.813115	0.000483674	0.186885	0.793165	0.6064
0.214251	0.820268	0.000408526	0.179732	0.785749	0.606378
0.202321	0.808644	0.000534393	0.191356	0.797679	0.606359
0.211511	0.817586	0.000439262	0.182414	0.788489	0.606332
0.212155	0.818182	0.000432159	0.181818	0.787845	0.606305
0.0872159	0.676304	0.00173481	0.323696	0.912784	0.606285
0.213123	0.819076	0.000417515	0.180924	0.786877	0.606268
0.206674	0.812817	0.000485641	0.187183	0.793326	0.606258
0.206513	0.812519	0.000486247	0.187481	0.793487	0.606115
0.0878607	0.6769	0.00173001	0.3231	0.912139	0.606047
0.212155	0.817884	0.000432422	0.182116	0.787845	0.606002
0.212478	0.818182	0.000431821	0.181818	0.787522	0.605989
0.0876995	0.676602	0.00173132	0.323398	0.9123	0.605975
0.0870547	0.675708	0.00173823	0.324292	0.912945	0.605952
0.0868934	0.67541	0.00173971	0.32459	0.913107	0.605881
0.0878607	0.676602	0.00173053	0.323398	0.912139	0.605785
0.0872159	0.675708	0.0017365	0.324292	0.912784	0.605762
0.0876995	0.676304	0.00173238	0.323696	0.9123	0.605714
0.0870547	0.67541	0.00173889	0.32459	0.912945	0.605691
0.086571	0.674218	0.0017452	0.325782	0.913429	0.605218
0.0864098	0.67392	0.00174902	0.32608	0.91359	0.605147
0.0886668	0.6769	0.00172224	0.3231	0.911333	0.605096
0.086571	0.67392	0.00174581	0.32608	0.913429	0.604956
0.085765	0.672727	0.00175819	0.327273	0.914235	0.604867
0.0868934	0.674218	0.00174407	0.325782	0.913107	0.604836
0.0860874	0.673025	0.00175708	0.326975	0.913913	0.604746
0.219249	0.823249	0.000372345	0.176751	0.780751	0.604546
0.219571	0.823547	0.000365787	0.176453	0.780429	0.604538
0.219894	0.823845	0.000363823	0.176155	0.780106	0.60453
0.0860874	0.672727	0.00175722	0.327273	0.913913	0.604485
0.220377	0.824143	0.000362026	0.175857	0.779623	0.604365
0.0864098	0.673025	0.00175457	0.326975	0.91359	0.604364
0.219249	0.822951	0.000374104	0.177049	0.780751	0.60424
0.219571	0.823249	0.000367693	0.176751	0.780429	0.604232
0.219894	0.823547	0.00036499	0.176453	0.780106	0.604224
0.220377	0.823845	0.00036322	0.176155	0.779623	0.604059
0.221506	0.824441	0.000355987	0.175559	0.778494	0.603573
0.221828	0.824739	0.000353396	0.175261	0.778172	0.603566
0.0856037	0.670939	0.00176468	0.329061	0.914396	0.603493
0.0854425	0.670641	0.00176553	0.329359	0.914557	0.603424
0.0852813	0.670343	0.00176927	0.329657	0.914719	0.603355
0.085765	0.670939	0.00176293	0.329061	0.914235	0.603302
0.221506	0.824143	0.000356659	0.175857	0.778494	0.603266
0.221828	0.824441	0.000355864	0.175559	0.778172	0.603259
0.0856037	0.670641	0.00176503	0.329359	0.914396	0.603233
0.0854425	0.670343	0.00176808	0.329657	0.914557	0.603163
0.223279	0.825037	0.000342231	0.174963	0.776721	0.602462
0.223279	0.824739	0.000345449	0.175261	0.776721	0.602155
0.0847977	0.667958	0.00177734	0.332042	0.915202	0.601846
0.0852813	0.667958	0.00177541	0.332042	0.914719	0.60127
0.0844753	0.666766	0.00178416	0.333234	0.915525	0.601189
0.084314	0.666468	0.00178733	0.333532	0.915686	0.601121
0.0841528	0.66617	0.00178892	0.33383	0.915847	0.601053
0.0839916	0.665872	0.00179166	0.334128	0.916008	0.600985
0.0844753	0.666468	0.00178627	0.333532	0.915525	0.600929
0.0838304	0.665574	0.00179547	0.334426	0.91617	0.600918
0.225214	0.825335	0.000333846	0.174665	0.774786	0.60089
0.084314	0.66617	0.00178869	0.33383	0.915686	0.600861
0.228115	0.828018	0.000307281	0.171982	0.771885	0.60085
0.0847977	0.666766	0.00178265	0.333234	0.915202	0.600805
0.0841528	0.665872	0.00179127	0.334128	0.915847	0.600793
0.0839916	0.665574	0.0017925	0.334426	0.916008	0.600725
0.225214	0.825037	0.000334772	0.174963	0.774786	0.600582
0.226181	0.825931	0.000325689	0.174069	0.773819	0.600567
0.22602	0.825633	0.000328145	0.174367	0.77398	0.600415
0.226181	0.825633	0.000325816	0.174367	0.773819	0.600259
0.0833468	0.664083	0.0018087	0.335917	0.916653	0.600196
0.22602	0.825335	0.000329243	0.174665	0.77398	0.600108
0.0836692	0.664382	0.00180317	0.335618	0.916331	0.60007
0.227148	0.82623	0.000317308	0.17377	0.772852	0.599937
0.227471	0.826528	0.000314571	0.173472	0.772529	0.599932
0.227793	0.826826	0.000313029	0.173174	0.772207	0.599928
0.229405	0.828316	0.000293259	0.171684	0.770595	0.599911
0.0838304	0.664382	0.00180042	0.335618	0.91617	0.599878
0.0831856	0.663487	0.00180994	0.336513	0.916814	0.599869
0.0836692	0.664083	0.00180523	0.335917	0.916331	0.59981
0.0833468	0.663487	0.00180991	0.336513	0.916653	0.599676
0.227148	0.825931	0.000319232	0.174069	0.772852	0.599629
0.227471	0.82623	0.000315909	0.17377	0.772529	0.599624
0.227793	0.826528	0.00031362	0.173472	0.772207	0.59962
0.228115	0.826826	0.000311319	0.173174	0.771885	0.599616
0.0825407	0.662295	0.00181863	0.337705	0.917459	0.599603
0.229405	0.828018	0.000298361	0.171982	0.770595	0.599602
0.0802837	0.659016	0.00183976	0.340984	0.919716	0.599462
0.0801225	0.658718	0.00184232	0.341282	0.919877	0.599397
0.0818959	0.661103	0.00182606	0.338897	0.918104	0.599338
0.0823795	0.661699	0.00181949	0.338301	0.917621	0.599277
0.0802837	0.658718	0.00183993	0.341282	0.919716	0.599203
0.0825407	0.661699	0.00181945	0.338301	0.917459	0.599084
0.0798001	0.657824	0.0018472	0.342176	0.9202	0.59901
0.0796389	0.657526	0.00184899	0.342474	0.920361	0.598946
0.0809286	0.659314	0.00183399	0.340686	0.919071	0.598945
0.0831856	0.662295	0.0018149	0.337705	0.916814	0.59883
0.081251	0.659613	0.00183086	0.340387	0.918749	0.598817
0.0823795	0.661103	0.00182236	0.338897	0.917621	0.598758
0.0798001	0.657526	0.00184746	0.342474	0.9202	0.598751
0.0815734	0.659911	0.00182927	0.340089	0.918427	0.598688
0.0809286	0.659016	0.00183677	0.340984	0.919071	0.598686
0.0794777	0.65693	0.00185362	0.34307	0.920522	0.598623
0.0801225	0.657824	0.00184667	0.342176	0.919877	0.598621
0.081251	0.659314	0.00183128	0.340686	0.918749	0.598558
0.231501	0.828912	0.000277559	0.171088	0.768499	0.598504
0.0815734	0.659613	0.0018293	0.340387	0.918427	0.598429
0.0796389	0.65693	0.00185199	0.34307	0.920361	0.598429
0.23134	0.828614	0.000277859	0.171386	0.76866	0.598351
0.0818959	0.659911	0.00182826	0.340089	0.918104	0.598301
0.0791552	0.656036	0.0018583	0.343964	0.920845	0.598237
0.231501	0.828614	0.000277648	0.171386	0.768499	0.598195
0.232146	0.82921	0.0002688	0.17079	0.767854	0.598191
0.23134	0.828316	0.000278328	0.171684	0.76866	0.598041
0.0785104	0.654844	0.0018681	0.345156	0.92149	0.597983
0.232146	0.828912	0.000271358	0.171088	0.767854	0.597882
0.0794777	0.656036	0.00185572	0.343964	0.920522	0.597848
0.078994	0.655142	0.00186495	0.344858	0.921006	0.597657
0.078188	0.653949	0.00187214	0.346051	0.921812	0.597599
0.233113	0.829508	0.000264289	0.170492	0.766887	0.597568
0.0772207	0.652459	0.00188313	0.347541	0.922779	0.597482
0.0791552	0.655142	0.0018646	0.344858	0.920845	0.597462
0.078994	0.654844	0.00186506	0.345156	0.921006	0.597399
0.0780268	0.653353	0.0018742	0.346647	0.921973	0.597279
0.233113	0.82921	0.000264441	0.17079	0.766887	0.597258
0.0785104	0.653949	0.00187058	0.346051	0.92149	0.597209
0.0770595	0.651863	0.0018888	0.348137	0.922941	0.597163
0.078188	0.653353	0.00187371	0.346647	0.921812	0.597083
0.0772207	0.651863	0.00188748	0.348137	0.922779	0.596967
0.0778655	0.652757	0.00187554	0.347243	0.922134	0.596958
0.234241	0.829806	0.000256478	0.170194	0.765759	0.59679
0.0780268	0.652757	0.00187536	0.347243	0.921973	0.596763
0.0765759	0.650671	0.00189868	0.349329	0.923424	0.59672
0.0778655	0.652459	0.00187855	0.347541	0.922134	0.5967
0.234241	0.829508	0.00025749	0.170492	0.765759	0.59648
0.0762534	0.649776	0.00190155	0.350224	0.923747	0.59634
0.236015	0.830999	0.000241152	0.169001	0.763985	0.596324
0.235692	0.8307	0.000244344	0.1693	0.764308	0.596324
0.0760922	0.649478	0.00190499	0.350522	0.923908	0.596279
0.0770595	0.650671	0.00189663	0.349329	0.922941	0.596132
0.0762534	0.649478	0.00190325	0.350522	0.923747	0.596083
0.236015	0.8307	0.000242883	0.1693	0.763985	0.596014
0.23537	0.830104	0.000245907	0.169896	0.76463	0.596013
0.0765759	0.649776	0.00190091	0.350224	0.923424	0.595948
0.240368	0.834575	0.000201137	0.165425	0.759632	0.595883
0.23537	0.829806	0.000247261	0.170194	0.76463	0.595703
0.235692	0.830104	0.000245192	0.169896	0.764308	0.595703
0.237949	0.831893	0.000226478	0.168107	0.762051	0.595397
0.240045	0.833681	0.000202362	0.166319	0.759955	0.595256
0.238433	0.832191	0.00022359	0.167809	0.761567	0.595244
0.237788	0.831595	0.000226988	0.168405	0.762212	0.595241
0.239884	0.833383	0.000204577	0.166617	0.760116	0.595098
0.237949	0.831595	0.00022652	0.168405	0.762051	0.595086
0.240368	0.833681	0.000202094	0.166319	0.759632	0.594947
0.240045	0.833383	0.000203924	0.166617	0.759955	0.594944
0.239723	0.833085	0.000205689	0.166915	0.760277	0.594941
0.239078	0.832489	0.000216356	0.167511	0.760922	0.594936
0.238433	0.831893	0.000224013	0.168107	0.761567	0.594933
0.075931	0.64769	0.00191322	0.35231	0.924069	0.594932
0.239884	0.833085	0.000205535	0.166915	0.760116	0.594787
0.0760922	0.64769	0.00191266	0.35231	0.923908	0.594736
0.242302	0.835171	0.000181834	0.164829	0.757698	0.594657
0.239078	0.832191	0.000218276	0.167809	0.760922	0.594625
0.237788	0.830999	0.000228548	0.169001	0.762212	0.594619
0.0757698	0.647094	0.00191591	0.352906	0.92423	0.594615
0.075931	0.647094	0.00191508	0.352906	0.924069	0.594418
0.239723	0.832489	0.000208985	0.167511	0.760277	0.594318
0.0756086	0.6462	0.00191949	0.3538	0.924391	0.594041
0.242302	0.834575	0.000182234	0.165425	0.757698	0.594031
0.243431	0.835469	0.000172241	0.164531	0.756569	0.59389
0.0757698	0.6462	0.0019178	0.3538	0.92423	0.593844
0.243914	0.835768	0.000166129	0.164232	0.756086	0.593741
0.244398	0.836066	0.000164699	0.163934	0.755602	0.593592
0.243431	0.835171	0.000172945	0.164829	0.756569	0.593577
0.243914	0.835469	0.000166371	0.164531	0.756086	0.593428
0.244398	0.835768	0.000165004	0.164232	0.755602	0.593279
0.0752862	0.644411	0.00192637	0.355589	0.924714	0.592893
0.0756086	0.644411	0.00192533	0.355589	0.924391	0.592499
0.0751249	0.643517	0.00193167	0.356483	0.924875	0.59232
0.0752862	0.643517	0.00193027	0.356483	0.924714	0.592123
0.0749637	0.642325	0.00193629	0.357675	0.925036	0.591491
0.0751249	0.642325	0.00193623	0.357675	0.924875	0.591294
0.0748025	0.641133	0.00194624	0.358867	0.925197	0.590662
0.0749637	0.641133	0.00194513	0.358867	0.925036	0.590465
0.0746413	0.63994	0.00194983	0.36006	0.925359	0.589834
0.0748025	0.63994	0.00194964	0.36006	0.925197	0.589637
0.0743189	0.639046	0.00195271	0.360954	0.925681	0.589461
0.249073	0.836364	0.000140052	0.163636	0.750927	0.589446
0.0735128	0.637854	0.00195727	0.362146	0.926487	0.589427
0.25004	0.83696	0.000127296	0.16304	0.74996	0.589153
0.0741577	0.63845	0.00195392	0.36155	0.925842	0.589147
0.249073	0.836066	0.000140453	0.163934	0.750927	0.589132
0.0746413	0.639046	0.00195115	0.360954	0.925359	0.589065
0.0743189	0.63845	0.00195365	0.36155	0.925681	0.588949
0.0714171	0.634277	0.00198579	0.365723	0.928583	0.588944
0.25133	0.837854	0.000117393	0.162146	0.74867	0.58887
0.0733516	0.63696	0.00196139	0.36304	0.926648	0.588858
0.0731904	0.636662	0.00196354	0.363338	0.92681	0.5888
0.250846	0.837258	0.000121367	0.162742	0.749154	0.588701
0.0735128	0.63696	0.00196108	0.36304	0.926487	0.588659
0.0741577	0.637854	0.00195544	0.362146	0.925842	0.588634
0.0733516	0.636662	0.00196161	0.363338	0.926648	0.588602
0.0719007	0.634575	0.00198162	0.365425	0.928099	0.588601
0.25004	0.836364	0.000131922	0.163636	0.74996	0.588524
0.0730292	0.636066	0.00197115	0.363934	0.926971	0.588487
0.250846	0.83696	0.000121677	0.16304	0.749154	0.588386
0.0727068	0.635469	0.00197212	0.364531	0.927293	0.588373
0.0719007	0.634277	0.00198178	0.365723	0.928099	0.588346
0.0731904	0.636066	0.00197016	0.363934	0.92681	0.588289
0.25133	0.837258	0.000119916	0.162742	0.74867	0.588241
0.0725455	0.634873	0.00197341	0.365127	0.927454	0.588061
0.0709334	0.632489	0.00199308	0.367511	0.929067	0.588011
0.0730292	0.635469	0.00197163	0.364531	0.926971	0.587976
0.0712558	0.632787	0.0019922	0.367213	0.928744	0.587867
0.0727068	0.634873	0.00197301	0.365127	0.927293	0.587862
0.0704498	0.631595	0.00199831	0.368405	0.92955	0.587845
0.0725455	0.634575	0.00197737	0.365425	0.927454	0.587805
0.0707722	0.631893	0.00199466	0.368107	0.929228	0.5877
0.0714171	0.632787	0.00199204	0.367213	0.928583	0.587667
0.0712558	0.632489	0.0019925	0.367511	0.928744	0.587612
0.0709334	0.631893	0.00199465	0.368107	0.929067	0.587501
0.0707722	0.631595	0.00199645	0.368405	0.929228	0.587445
0.0664195	0.625037	0.00203612	0.374963	0.933581	0.587271
0.0681928	0.627422	0.00202032	0.372578	0.931807	0.587087
0.0662583	0.624441	0.00203866	0.375559	0.933742	0.586965
0.0664195	0.624441	0.00203837	0.375559	0.933581	0.586763
0.0656134	0.623249	0.00204892	0.376751	0.934387	0.586759
0.0699661	0.629508	0.00200552	0.370492	0.930034	0.586661
0.066097	0.623845	0.00204506	0.376155	0.933903	0.58666
0.0659358	0.623547	0.00204555	0.376453	0.934064	0.586608
0.0698049	0.62921	0.00200879	0.37079	0.930195	0.586607
0.0673867	0.625633	0.00202739	0.374367	0.932613	0.586569
0.0649686	0.622057	0.0020622	0.377943	0.935031	0.586556
0.0672255	0.625335	0.00203053	0.374665	0.932774	0.586516
0.0702886	0.629806	0.00200365	0.370194	0.929711	0.586516
0.0694825	0.628614	0.00201243	0.371386	0.930517	0.586498
0.0662583	0.623845	0.00204477	0.376155	0.933742	0.586458
0.0677092	0.625931	0.00202533	0.374069	0.932291	0.58642
0.0699661	0.62921	0.00200602	0.37079	0.930034	0.586406
0.066097	0.623547	0.00204553	0.376453	0.933903	0.586406
0.0659358	0.623249	0.0020464	0.376751	0.934064	0.586355
0.0704498	0.629806	0.00200291	0.370194	0.92955	0.586315
0.0673867	0.625335	0.00202978	0.374665	0.932613	0.586315
0.0641625	0.620566	0.0020691	0.379434	0.935837	0.586304
0.0680316	0.62623	0.00202369	0.37377	0.931968	0.586271
0.0672255	0.625037	0.00203285	0.374963	0.932774	0.586262
0.0702886	0.629508	0.00200415	0.370492	0.929711	0.586261
0.0648074	0.621461	0.0020647	0.378539	0.935193	0.586252
0.0677092	0.625633	0.00202534	0.374367	0.932291	0.586166
0.0698049	0.628614	0.00201004	0.371386	0.930195	0.586097
0.0681928	0.62623	0.0020234	0.37377	0.931807	0.58607
0.0649686	0.621461	0.00206417	0.378539	0.935031	0.586049
0.0680316	0.625931	0.00202396	0.374069	0.931968	0.586017
0.0638401	0.619672	0.0020714	0.380328	0.93616	0.585952
0.0646461	0.620864	0.00206618	0.379136	0.935354	0.585949
0.0636789	0.619374	0.00207396	0.380626	0.936321	0.585902
0.0631952	0.61848	0.00207814	0.38152	0.936805	0.585755
0.0648074	0.620864	0.0020659	0.379136	0.935193	0.585746
0.0656134	0.622057	0.00205938	0.377943	0.934387	0.585746
0.063034	0.618182	0.00208014	0.381818	0.936966	0.585706
0.0638401	0.619374	0.00207326	0.380626	0.93616	0.585699
0.0646461	0.620566	0.00206693	0.379434	0.935354	0.585696
0.0635177	0.618778	0.0020768	0.381222	0.936482	0.5856
0.0641625	0.619672	0.00207018	0.380328	0.935837	0.585546
0.0631952	0.618182	0.00207998	0.381818	0.936805	0.585502
0.0694825	0.627422	0.00201503	0.372578	0.930517	0.58548
0.0636789	0.618778	0.00207525	0.381222	0.936321	0.585397
0.0635177	0.61848	0.00207706	0.38152	0.936482	0.585348
0.256005	0.83845	8.74e-05	0.16155	0.743995	0.585061
0.0623892	0.616393	0.00208576	0.383607	0.937611	0.585006
0.062228	0.616095	0.00208649	0.383905	0.937772	0.584958
0.256489	0.838748	8.5e-05	0.161252	0.743511	0.584918
0.255844	0.838152	8.91e-05	0.161848	0.744156	0.584898
0.256972	0.839046	7.79e-05	0.160954	0.743028	0.584776
0.25665	0.838748	8.23e-05	0.161252	0.74335	0.584765
0.0623892	0.616095	0.00208636	0.383905	0.937611	0.584754
0.256005	0.838152	8.85e-05	0.161848	0.743995	0.584745
0.257456	0.839344	7.72e-05	0.160656	0.742544	0.584634
0.261164	0.842623	3.81e-05	0.157377	0.738836	0.584616
0.260842	0.842325	4.4e-05	0.157675	0.739158	0.584603
0.256489	0.83845	8.56e-05	0.16155	0.743511	0.584602
0.255844	0.837854	8.93e-05	0.162146	0.744156	0.584582
0.258262	0.83994	6.77e-05	0.16006	0.741738	0.584503
0.257295	0.839046	7.76e-05	0.160954	0.742705	0.58447
0.256972	0.838748	7.85e-05	0.161252	0.743028	0.584459
0.258101	0.839642	7.24e-05	0.160358	0.741899	0.584339
0.257456	0.839046	7.73e-05	0.160954	0.742544	0.584317
0.261164	0.842325	4.13e-05	0.157675	0.738836	0.584298
0.063034	0.616393	0.00208324	0.383607	0.936966	0.584191
0.258262	0.839642	7.07e-05	0.160358	0.741738	0.584187
0.0604546	0.612519	0.00211032	0.387481	0.939545	0.584185
0.0602934	0.612221	0.00211119	0.387779	0.939707	0.584139
0.259068	0.840238	6.38e-05	0.159762	0.740932	0.584057
0.258101	0.839344	7.25e-05	0.160656	0.741899	0.584023
0.260197	0.841133	5.26e-05	0.158867	0.739803	0.583942
0.0604546	0.612221	0.00211049	0.387779	0.939545	0.583934
0.259552	0.840537	5.87e-05	0.159463	0.740448	0.583917
0.0615831	0.613711	0.00209779	0.386289	0.938417	0.583759
0.259068	0.83994	6.43e-05	0.16006	0.740932	0.58374
0.0596486	0.61073	0.00211541	0.38927	0.940351	0.583703
0.260519	0.841133	5.15e-05	0.158867	0.739481	0.583637
0.0610995	0.612817	0.00210354	0.387183	0.938901	0.583617
0.259552	0.840238	5.88e-05	0.159762	0.740448	0.5836
0.0601322	0.611326	0.00211272	0.388674	0.939868	0.583589
0.059971	0.611028	0.00211375	0.388972	0.940029	0.583543
0.0620667	0.614009	0.0020958	0.385991	0.937933	0.583397
0.0602934	0.611326	0.00211246	0.388674	0.939707	0.583384
0.0610995	0.612519	0.00210496	0.387481	0.938901	0.583365
0.0601322	0.611028	0.00211359	0.388972	0.939868	0.583338
0.260842	0.841133	5.1e-05	0.158867	0.739158	0.583332
0.260197	0.840537	5.46e-05	0.159463	0.739803	0.583307
0.059971	0.61073	0.00211409	0.38927	0.940029	0.583292
0.062228	0.614009	0.00209415	0.385991	0.937772	0.583193
0.0594873	0.609836	0.00211805	0.390164	0.940513	0.583155
0.0620667	0.613711	0.00209609	0.386289	0.937933	0.583145
0.0593261	0.609538	0.00212028	0.390462	0.940674	0.583109
0.0615831	0.612817	0.0020997	0.387183	0.938417	0.583003
0.0596486	0.609836	0.00211756	0.390164	0.940351	0.582949
0.0594873	0.609538	0.00211933	0.390462	0.940513	0.582903
0.0591649	0.608644	0.00212322	0.391356	0.940835	0.582561
0.0593261	0.608644	0.00212277	0.391356	0.940674	0.582355
0.263905	0.842921	2.4e-05	0.157079	0.736095	0.582349
0.263905	0.842623	2.51e-05	0.157377	0.736095	0.58203
0.0590037	0.60775	0.00212624	0.39225	0.940996	0.582014
0.0591649	0.60775	0.00212489	0.39225	0.940835	0.581808
0.0588425	0.607154	0.00212787	0.392846	0.941158	0.581718
0.0586813	0.606855	0.00213029	0.393145	0.941319	0.581673
0.0590037	0.607154	0.00212749	0.392846	0.940996	0.581512
0.0588425	0.606855	0.00212976	0.393145	0.941158	0.581467
0.264872	0.842921	2.14e-05	0.157079	0.735128	0.581437
0.265517	0.843219	1.98e-05	0.156781	0.734483	0.581148
0.265194	0.842921	2.08e-05	0.157079	0.734806	0.581133
0.266162	0.843517	1.71e-05	0.156483	0.733838	0.58086
0.265517	0.842921	2e-05	0.157079	0.734483	0.580829
0.266162	0.843219	1.74e-05	0.156781	0.733838	0.580541
0.0585201	0.605067	0.00213401	0.394933	0.94148	0.580374
0.0575528	0.603577	0.00214922	0.396423	0.942447	0.580362
0.0578752	0.603875	0.00214536	0.396125	0.942125	0.580199
0.0586813	0.605067	0.00213354	0.394933	0.941319	0.580168
0.0583589	0.604471	0.00213603	0.395529	0.941641	0.580079
0.0581976	0.604173	0.00213943	0.395827	0.941802	0.580035
0.0578752	0.603577	0.00214598	0.396423	0.942125	0.579948
0.0585201	0.604471	0.00213597	0.395529	0.94148	0.579873
0.0583589	0.604173	0.00213892	0.395827	0.941641	0.579829
0.0581976	0.603875	0.00214197	0.396125	0.941802	0.579785
0.268257	0.844113	4.63e-06	0.155887	0.731743	0.579526
0.269386	0.845007	-5.33e-06	0.154993	0.730614	0.579425
0.0573916	0.602086	0.00215477	0.397914	0.942608	0.579317
0.0572304	0.601788	0.00215822	0.398212	0.94277	0.579274
0.269225	0.844709	-3.8e-06	0.155291	0.730775	0.579257
0.0575528	0.602086	0.00215456	0.397914	0.942447	0.579109
0.269386	0.844709	-3.86e-06	0.155291	0.730614	0.579105
0.0573916	0.601788	0.00215517	0.398212	0.942608	0.579066
0.268257	0.843517	5.12e-06	0.156483	0.731743	0.578887
0.270353	0.845306	-1.37e-05	0.154694	0.729647	0.578837
0.269225	0.844113	-3.54e-06	0.155887	0.730775	0.578617
0.270353	0.845007	-1.18e-05	0.154993	0.729647	0.578517
0.0564243	0.599404	0.00218122	0.400596	0.943576	0.57831
0.0570692	0.600298	0.00216677	0.399702	0.942931	0.578229
0.0569079	0.6	0.00216872	0.4	0.943092	0.578187
0.271804	0.845902	-2.82e-05	0.154098	0.728196	0.578116
0.0572304	0.600298	0.00216513	0.399702	0.94277	0.578022
0.272288	0.8462	-3.53e-05	0.1538	0.727712	0.577984
0.0570692	0.6	0.0021676	0.4	0.942931	0.577979
0.0561019	0.59851	0.00218373	0.40149	0.943898	0.577977
0.0569079	0.599404	0.00217728	0.400596	0.943092	0.577686
0.275028	0.848286	-6.51e-05	0.151714	0.724972	0.577667
0.272288	0.845902	-3.41e-05	0.154098	0.727712	0.577663
0.0557795	0.597615	0.00218575	0.402385	0.944221	0.577643
0.276157	0.84918	-7.46e-05	0.15082	0.723843	0.577578
0.0564243	0.59851	0.00218244	0.40149	0.943576	0.57756
0.271804	0.845306	-2.36e-05	0.154694	0.728196	0.577475
0.275995	0.848882	-7.29e-05	0.151118	0.724005	0.577407
0.272932	0.8462	-3.86e-05	0.1538	0.727068	0.577379
0.276157	0.848882	-7.45e-05	0.151118	0.723843	0.577256
0.275834	0.848584	-6.91e-05	0.151416	0.724166	0.577235
0.0561019	0.597615	0.00218537	0.402385	0.943898	0.577226
0.274867	0.84769	-5.86e-05	0.15231	0.725133	0.577174
0.274545	0.847392	-5.37e-05	0.152608	0.725455	0.577154
0.274222	0.847094	-4.81e-05	0.152906	0.725778	0.577134
0.2739	0.846796	-4.74e-05	0.153204	0.7261	0.577115
0.275995	0.848584	-6.96e-05	0.151416	0.724005	0.577084
0.273255	0.8462	-3.87e-05	0.1538	0.726745	0.577077
0.275673	0.848286	-6.89e-05	0.151714	0.724327	0.577064
0.275028	0.84769	-6.16e-05	0.15231	0.724972	0.577023
0.274867	0.847392	-5.85e-05	0.152608	0.725133	0.576852
0.277285	0.849478	-8.23e-05	0.150522	0.722715	0.576847
0.274545	0.847094	-5.34e-05	0.152906	0.725455	0.576833
0.274222	0.846796	-4.8e-05	0.153204	0.725778	0.576813
0.2739	0.846498	-4.37e-05	0.153502	0.7261	0.576794
0.273739	0.8462	-4.18e-05	0.1538	0.726261	0.576624
0.0556182	0.596125	0.002192	0.403875	0.944382	0.576603
0.277608	0.849478	-8.71e-05	0.150522	0.722392	0.576546
0.277285	0.84918	-8.17e-05	0.15082	0.722715	0.576524
0.0557795	0.596125	0.00219092	0.403875	0.944221	0.576394
0.055457	0.595529	0.00219675	0.404471	0.944543	0.576312
0.0556182	0.595529	0.00219519	0.404471	0.944382	0.576103
0.278414	0.849478	-9.12e-05	0.150522	0.721586	0.575793
0.0551346	0.594337	0.00220354	0.405663	0.944865	0.575731
0.278736	0.849478	-9.35e-05	0.150522	0.721264	0.575492
0.055457	0.594337	0.00220319	0.405663	0.944543	0.575313
0.0549734	0.593145	0.00220897	0.406855	0.945027	0.574942
0.0551346	0.593145	0.00220814	0.406855	0.944865	0.574733
0.0548122	0.591952	0.00221406	0.408048	0.945188	0.574153
0.0549734	0.591952	0.00221351	0.408048	0.945027	0.573944
0.281638	0.849776	-0.000120797	0.150224	0.718362	0.573109
0.054651	0.590164	0.00222152	0.409836	0.945349	0.572866
0.0543286	0.589568	0.00222764	0.410432	0.945671	0.572788
0.281638	0.849478	-0.00012065	0.150522	0.718362	0.572785
0.0548122	0.590164	0.00222139	0.409836	0.945188	0.572656
0.054651	0.589568	0.00222343	0.410432	0.945349	0.572367
0.283089	0.850075	-0.000130908	0.149925	0.716911	0.572081
0.0541673	0.588376	0.00223603	0.411624	0.945833	0.572001
0.0540061	0.588077	0.00223652	0.411923	0.945994	0.571962
0.0538449	0.587779	0.00223887	0.412221	0.946155	0.571923
0.0543286	0.588376	0.00223437	0.411624	0.945671	0.57179
0.283089	0.849776	-0.000128953	0.150224	0.716911	0.571757
0.0541673	0.588077	0.00223608	0.411923	0.945833	0.571751
0.0540061	0.587779	0.00223673	0.412221	0.945994	0.571713
0.28454	0.850969	-0.000139776	0.149031	0.71546	0.571702
0.285668	0.851565	-0.000152194	0.148435	0.714332	0.571302
0.0536837	0.586587	0.00224685	0.413413	0.946316	0.571137
0.285507	0.851267	-0.000147368	0.148733	0.714493	0.571127
0.0535225	0.586289	0.00224863	0.413711	0.946478	0.571099
0.0530389	0.585395	0.00225397	0.414605	0.946961	0.570985
0.285668	0.851267	-0.000151044	0.148733	0.714332	0.570977
0.0528776	0.585097	0.00225657	0.414903	0.947122	0.570948
0.0538449	0.586587	0.00224644	0.413413	0.946155	0.570926
0.0527164	0.584799	0.0022577	0.415201	0.947284	0.57091
0.0536837	0.586289	0.002247	0.413711	0.946316	0.570888
0.286474	0.851863	-0.000155791	0.148137	0.713526	0.570877
0.0533613	0.585693	0.00225054	0.414307	0.946639	0.570812
0.285507	0.850969	-0.000146948	0.149031	0.714493	0.570802
0.0530389	0.585097	0.00225482	0.414903	0.946961	0.570736
0.28454	0.850075	-0.00013632	0.149925	0.71546	0.57073
0.0528776	0.584799	0.00225765	0.415201	0.947122	0.570699
0.287119	0.852161	-0.000160206	0.147839	0.712881	0.570603
0.0535225	0.585693	0.00225041	0.414307	0.946478	0.570601
0.0533613	0.585395	0.0022509	0.414605	0.946639	0.570563
0.286474	0.851565	-0.000155783	0.148435	0.713526	0.570553
0.287119	0.851863	-0.000159872	0.148137	0.712881	0.570278
0.287925	0.852459	-0.000170903	0.147541	0.712075	0.57018
0.289215	0.853353	-0.000182661	0.146647	0.710785	0.56996
0.28857	0.852757	-0.000175137	0.147243	0.71143	0.569907
0.287925	0.852161	-0.000170798	0.147839	0.712075	0.569855
0.28857	0.852459	-0.000175016	0.147541	0.71143	0.569582
0.290021	0.853651	-0.000188434	0.146349	0.709979	0.569539
0.0525552	0.582712	0.00226376	0.417288	0.947445	0.56938
0.289215	0.852757	-0.000179714	0.147243	0.710785	0.569309
0.290666	0.853949	-0.000195477	0.146051	0.709334	0.569268
0.290021	0.853353	-0.000187457	0.146647	0.709979	0.569213
0.0527164	0.582712	0.00226347	0.417288	0.947284	0.569169
0.290666	0.853651	-0.000193926	0.146349	0.709334	0.568941
0.292278	0.854844	-0.00020795	0.145156	0.707722	0.568755
0.291956	0.854545	-0.00020184	0.145455	0.708044	0.568726
0.0522328	0.581222	0.00226837	0.418778	0.947767	0.568561
0.291794	0.854247	-0.00020164	0.145753	0.708206	0.568549
0.0519104	0.580626	0.00227046	0.419374	0.94809	0.568488
0.0517492	0.580328	0.00227286	0.419672	0.948251	0.568452
0.292278	0.854545	-0.000205414	0.145455	0.707722	0.568428
0.0515879	0.58003	0.00227348	0.41997	0.948412	0.568416
0.291956	0.854247	-0.000201643	0.145753	0.708044	0.5684
0.0519104	0.580328	0.00227076	0.419672	0.94809	0.56824
0.291794	0.853949	-0.000201564	0.146051	0.708206	0.568222
0.293568	0.85544	-0.000216319	0.14456	0.706432	0.568216
0.0517492	0.58003	0.00227342	0.41997	0.948251	0.568204
0.293245	0.855142	-0.00021598	0.144858	0.706755	0.568187
0.0525552	0.581222	0.00226715	0.418778	0.947445	0.568137
0.0522328	0.580626	0.00226871	0.419374	0.947767	0.568064
0.293568	0.855142	-0.000216157	0.144858	0.706432	0.567888
0.293245	0.854844	-0.000215282	0.145156	0.706755	0.567859
0.0514267	0.578539	0.00227856	0.421461	0.948573	0.567387
0.294857	0.855738	-0.000232522	0.144262	0.705143	0.567351
0.0515879	0.578539	0.00227806	0.421461	0.948412	0.567174
0.294857	0.85544	-0.000231201	0.14456	0.705143	0.567023
0.0511043	0.577347	0.00228345	0.422653	0.948896	0.56682
0.295825	0.856036	-0.000242113	0.143964	0.704175	0.566785
0.295825	0.855738	-0.000235928	0.144262	0.704175	0.566457
0.0514267	0.577347	0.00228315	0.422653	0.948573	0.566394
0.0509431	0.576453	0.00228792	0.423547	0.949057	0.566288
0.296792	0.856334	-0.00024672	0.143666	0.703208	0.56622
0.0504595	0.575559	0.00229327	0.424441	0.949541	0.566184
0.0511043	0.576453	0.00228466	0.423547	0.948896	0.566075
0.296792	0.856036	-0.000246074	0.143964	0.703208	0.565892
0.0502982	0.574665	0.00229562	0.425335	0.949702	0.565654
0.050137	0.574367	0.00229719	0.425633	0.949863	0.565619
0.0509431	0.575559	0.00229146	0.424441	0.949057	0.565544
0.0504595	0.574665	0.00229472	0.425335	0.949541	0.56544
0.0502982	0.574367	0.00229582	0.425633	0.949702	0.565406
0.0499758	0.572876	0.00230002	0.427124	0.950024	0.564594
0.299371	0.85693	-0.000264549	0.14307	0.700629	0.564497
0.050137	0.572876	0.00229927	0.427124	0.949863	0.56438
0.300339	0.857526	-0.000270722	0.142474	0.699661	0.564263
0.300016	0.857228	-0.000268617	0.142772	0.699984	0.564231
0.0498146	0.571982	0.00230363	0.428018	0.950185	0.564065
0.300339	0.857228	-0.000270662	0.142772	0.699661	0.563934
0.300016	0.85693	-0.000267182	0.14307	0.699984	0.563902
0.301467	0.858122	-0.000276349	0.141878	0.698533	0.563882
0.0499758	0.571982	0.00230302	0.428018	0.950024	0.563851
0.301145	0.857824	-0.000275101	0.142176	0.698855	0.56385
0.299371	0.856334	-0.000263699	0.143666	0.700629	0.563839
0.0491698	0.570492	0.00231016	0.429508	0.95083	0.563684
0.0490085	0.570194	0.002312	0.429806	0.950991	0.563652
0.0488473	0.569896	0.00231433	0.430104	0.951153	0.563619
0.0486861	0.569598	0.0023188	0.430402	0.951314	0.563587
0.301467	0.857824	-0.000275493	0.142176	0.698533	0.563553
0.301145	0.857526	-0.000275	0.142474	0.698855	0.56352
0.0491698	0.570194	0.00231182	0.429806	0.95083	0.563437
0.0490085	0.569896	0.00231294	0.430104	0.950991	0.563404
0.0488473	0.569598	0.00231536	0.430402	0.951153	0.563372
0.302596	0.85842	-0.000281699	0.14158	0.697404	0.563173
0.0485249	0.568703	0.00232001	0.431297	0.951475	0.563059
0.0483637	0.568405	0.0023222	0.431595	0.951636	0.563027
0.0478801	0.567511	0.00232768	0.432489	0.95212	0.562932
0.0486861	0.568703	0.00231983	0.431297	0.951314	0.562844
0.302596	0.858122	-0.000281516	0.141878	0.697404	0.562843
0.0498146	0.570492	0.00230775	0.429508	0.950185	0.562826
0.0485249	0.568405	0.00232062	0.431595	0.951475	0.562812
0.0482025	0.567809	0.00232375	0.432191	0.951798	0.562748
0.0477188	0.566915	0.00233425	0.433085	0.952281	0.562653
0.303563	0.858718	-0.000289454	0.141282	0.696437	0.562613
0.0483637	0.567809	0.00232228	0.432191	0.951636	0.562533
0.0482025	0.567511	0.00232591	0.432489	0.951798	0.562501
0.304046	0.859016	-0.000293207	0.140984	0.695954	0.562499
0.0478801	0.566915	0.00233344	0.433085	0.95212	0.562438
0.303563	0.85842	-0.000288686	0.14158	0.696437	0.562283
0.304046	0.858718	-0.000291265	0.141282	0.695954	0.562168
0.0475576	0.566021	0.00233885	0.433979	0.952442	0.562128
0.0472352	0.565425	0.00234389	0.434575	0.952765	0.562066
0.0477188	0.566021	0.00233876	0.433979	0.952281	0.561912
0.305175	0.859314	-0.00030139	0.140686	0.694825	0.561792
0.047074	0.564829	0.0023477	0.435171	0.952926	0.561789
0.0475576	0.565425	0.00234297	0.434575	0.952442	0.561634
0.0472352	0.564829	0.00234725	0.435171	0.952765	0.561572
0.305175	0.859016	-0.000301135	0.140984	0.694825	0.561461
0.0461067	0.562742	0.00236275	0.437258	0.953893	0.561361
0.0469128	0.563636	0.00235307	0.436364	0.953087	0.561017
0.0467516	0.563338	0.00235794	0.436662	0.953248	0.560987
0.0465904	0.56304	0.00236213	0.43696	0.95341	0.560957
0.0459455	0.561848	0.00236471	0.438152	0.954054	0.560838
0.047074	0.563636	0.00235228	0.436364	0.952926	0.560801
0.0469128	0.563338	0.0023531	0.436662	0.953087	0.560771
0.0467516	0.56304	0.00235968	0.43696	0.953248	0.56074
0.0465904	0.562742	0.00236219	0.437258	0.95341	0.56071
0.0461067	0.561848	0.0023638	0.438152	0.953893	0.560621
0.308238	0.859911	-0.000323714	0.140089	0.691762	0.559641
0.307916	0.859613	-0.000320268	0.140387	0.692084	0.559606
0.0457843	0.56006	0.0023746	0.43994	0.954216	0.559577
0.0459455	0.56006	0.00237396	0.43994	0.954054	0.559359
0.308238	0.859613	-0.000323072	0.140387	0.691762	0.55931
0.307916	0.859314	-0.000319814	0.140686	0.692084	0.559275
0.309366	0.860507	-0.000333203	0.139493	0.690634	0.559269
0.0446558	0.557675	0.00239273	0.442325	0.955344	0.559131
0.0454619	0.558569	0.00238499	0.441431	0.954538	0.55878
0.0451394	0.557973	0.00238894	0.442027	0.954861	0.558723
0.309366	0.859911	-0.000331107	0.140089	0.690634	0.558606
0.0451394	0.557675	0.00239157	0.442325	0.954861	0.558477
0.0444946	0.556483	0.00239812	0.443517	0.955505	0.558365
0.0457843	0.558569	0.00237984	0.441431	0.954216	0.558344
0.0454619	0.557973	0.00238569	0.442027	0.954538	0.558287
0.0446558	0.556483	0.00239712	0.443517	0.955344	0.558147
0.0443334	0.555887	0.00240177	0.444113	0.955667	0.558092
0.312107	0.861699	-0.000357035	0.138301	0.687893	0.558086
0.0444946	0.555887	0.00240083	0.444113	0.955505	0.557873
0.311623	0.861103	-0.000350424	0.138897	0.688377	0.557864
0.0441722	0.554993	0.00240341	0.445007	0.955828	0.557573
0.313397	0.862295	-0.000363413	0.137705	0.686603	0.557571
0.312107	0.861103	-0.000354776	0.138897	0.687893	0.557421
0.0443334	0.554993	0.00240312	0.445007	0.955667	0.557354
0.044011	0.554396	0.00241001	0.445604	0.955989	0.5573
0.0438498	0.554098	0.00241636	0.445902	0.95615	0.557273
0.311623	0.860507	-0.000348747	0.139493	0.688377	0.5572
0.0441722	0.554396	0.00240938	0.445604	0.955828	0.557081
0.044011	0.554098	0.00241109	0.445902	0.955989	0.557054
0.313397	0.861699	-0.00036221	0.138301	0.686603	0.556906
0.0436885	0.55231	0.00242707	0.44769	0.956311	0.556017
0.315976	0.862891	-0.000383545	0.137109	0.684024	0.55588
0.0438498	0.55231	0.00242659	0.44769	0.95615	0.555798
0.315815	0.862593	-0.000380987	0.137407	0.684185	0.555693
0.315976	0.862593	-0.000381121	0.137407	0.684024	0.555546
0.0433661	0.551118	0.00243374	0.448882	0.956634	0.555474
0.315815	0.862295	-0.000377664	0.137705	0.684185	0.55536
0.0423988	0.549031	0.00244802	0.450969	0.957601	0.555076
0.0436885	0.551118	0.00243118	0.448882	0.956311	0.555034
0.0432049	0.550224	0.00243959	0.449776	0.956795	0.554956
0.0430437	0.549925	0.00244118	0.450075	0.956956	0.554931
0.0433661	0.550224	0.0024349	0.449776	0.956634	0.554736
0.0432049	0.549925	0.0024396	0.450075	0.956795	0.554711
0.041754	0.546945	0.00245891	0.453055	0.958246	0.554242
0.0430437	0.549031	0.00244404	0.450969	0.956956	0.554194
0.0420764	0.547243	0.00245656	0.452757	0.957924	0.554045
0.318394	0.863189	-0.000396956	0.136811	0.681606	0.554005
0.0420764	0.546945	0.00245791	0.453055	0.957924	0.553799
0.318394	0.862891	-0.000396825	0.137109	0.681606	0.553671
0.0423988	0.547243	0.00245498	0.452757	0.957601	0.553603
0.319684	0.863785	-0.000402489	0.136215	0.680316	0.553497
0.0415928	0.545753	0.00246458	0.454247	0.958407	0.553482
0.319523	0.863487	-0.000401775	0.136513	0.680477	0.553309
0.041754	0.545753	0.00246399	0.454247	0.958246	0.553261
0.0414316	0.545156	0.0024682	0.454844	0.958568	0.553213
0.319684	0.863487	-0.000402419	0.136513	0.680316	0.553162
0.0415928	0.545156	0.0024663	0.454844	0.958407	0.552992
0.319523	0.863189	-0.00040124	0.136811	0.680477	0.552975
0.0411091	0.543368	0.00247888	0.456632	0.958891	0.552186
0.0409479	0.54307	0.00248085	0.45693	0.959052	0.552163
0.0411091	0.54307	0.00247991	0.45693	0.958891	0.551941
0.0414316	0.543368	0.00247744	0.456632	0.958568	0.551742
0.324037	0.864382	-0.000431763	0.135618	0.675963	0.550199
0.323714	0.864083	-0.000429171	0.135917	0.676286	0.550158
0.32452	0.86468	-0.000433946	0.13532	0.67548	0.550095
0.324037	0.864083	-0.000430983	0.135917	0.675963	0.549864
0.323714	0.863785	-0.000426526	0.136215	0.676286	0.549822
0.32452	0.864382	-0.000433518	0.135618	0.67548	0.549759
0.326455	0.865574	-0.000452887	0.134426	0.673545	0.549342
0.326939	0.865872	-0.00045946	0.134128	0.673061	0.549239
0.0407867	0.539195	0.00249603	0.460805	0.959213	0.549201
0.0406255	0.538897	0.00249644	0.461103	0.959374	0.549179
0.326294	0.865276	-0.000447585	0.134724	0.673706	0.549153
0.326455	0.865276	-0.00044991	0.134724	0.673545	0.549006
0.0409479	0.539195	0.00249461	0.460805	0.959052	0.548978
0.0407867	0.538897	0.00249612	0.461103	0.959213	0.548956
0.0404643	0.538301	0.00250021	0.461699	0.959536	0.548912
0.326939	0.865574	-0.000457772	0.134426	0.673061	0.548903
0.0406255	0.538301	0.00250016	0.461699	0.959374	0.548689
0.326294	0.86468	-0.000443811	0.13532	0.673706	0.548481
0.328389	0.86617	-0.000465777	0.13383	0.671611	0.548257
0.328389	0.865872	-0.000465597	0.134128	0.671611	0.54792
0.0401419	0.536513	0.00250675	0.463487	0.959858	0.54789
0.0399807	0.536215	0.00250823	0.463785	0.960019	0.547869
0.0401419	0.536215	0.00250682	0.463785	0.959858	0.547645
0.0404643	0.536513	0.00250442	0.463487	0.959536	0.547443
0.330002	0.866468	-0.000482004	0.133532	0.669998	0.54713
0.330002	0.86617	-0.000479285	0.13383	0.669998	0.546793
0.0396582	0.534128	0.00251673	0.465872	0.960342	0.546604
0.0399807	0.534128	0.00251634	0.465872	0.960019	0.546156
0.331775	0.866766	-0.000498896	0.133234	0.668225	0.545858
0.0393358	0.53234	0.00252342	0.46766	0.960664	0.545585
0.331775	0.866468	-0.000496339	0.133532	0.668225	0.54552
0.332742	0.867064	-0.000502424	0.132936	0.667258	0.545318
0.0396582	0.53234	0.00252239	0.46766	0.960342	0.545136
0.332742	0.866766	-0.000502094	0.133234	0.667258	0.54498
0.333548	0.867362	-0.000510337	0.132638	0.666452	0.544925
0.335483	0.868852	-0.000525099	0.131148	0.664517	0.544866
0.038691	0.530253	0.00253714	0.469747	0.961309	0.544773
0.0385297	0.529955	0.00253769	0.470045	0.96147	0.544754
0.0382073	0.529359	0.00253949	0.470641	0.961793	0.544716
0.333548	0.867064	-0.000505783	0.132936	0.666452	0.544587
0.334354	0.86766	-0.000516345	0.13234	0.665646	0.544533
0.038691	0.529955	0.00253767	0.470045	0.961309	0.544529
0.0385297	0.529359	0.00253896	0.470641	0.96147	0.544265
0.334354	0.867362	-0.00051531	0.132638	0.665646	0.544194
0.335322	0.867958	-0.000519601	0.132042	0.664678	0.543995
0.0393358	0.530253	0.00252995	0.469747	0.960664	0.543873
0.335483	0.867958	-0.000519881	0.132042	0.664517	0.543849
0.33774	0.869747	-0.000547139	0.130253	0.66226	0.543842
0.335322	0.86766	-0.000519283	0.13234	0.664678	0.543656
0.337579	0.869151	-0.000544714	0.130849	0.662421	0.543308
0.33774	0.869151	-0.00054583	0.130849	0.66226	0.543163
0.337579	0.868852	-0.000542831	0.131148	0.662421	0.542969
0.0380461	0.526379	0.00255711	0.473621	0.961954	0.5425
0.0377237	0.525782	0.00256027	0.474218	0.962276	0.542464
0.0382073	0.526379	0.00255558	0.473621	0.961793	0.542274
0.0380461	0.525782	0.00255996	0.474218	0.961954	0.542011
0.340964	0.870641	-0.000568325	0.129359	0.659036	0.541949
0.342093	0.871237	-0.000577451	0.128763	0.657907	0.541612
0.0375625	0.524292	0.00256999	0.475708	0.962438	0.54147
0.340803	0.870045	-0.000567116	0.129955	0.659197	0.541413
0.340964	0.870045	-0.00056749	0.129955	0.659036	0.541268
0.0377237	0.524292	0.00256672	0.475708	0.962276	0.541243
0.340803	0.869747	-0.000566467	0.130253	0.659197	0.541073
0.0374013	0.523398	0.00257631	0.476602	0.962599	0.540965
0.342093	0.870641	-0.000574626	0.129359	0.657907	0.54093
0.0375625	0.523398	0.00257524	0.476602	0.962438	0.540738
0.03724	0.522504	0.00257957	0.477496	0.96276	0.54046
0.343866	0.871535	-0.000594755	0.128465	0.656134	0.540354
0.0374013	0.522504	0.00257838	0.477496	0.962599	0.540233
0.343866	0.871237	-0.000594033	0.128763	0.656134	0.540012
0.34709	0.873621	-0.000618065	0.126379	0.65291	0.539844
0.346929	0.873323	-0.00061632	0.126677	0.653071	0.539647
0.34709	0.873323	-0.000617588	0.126677	0.65291	0.539501
0.0370788	0.521013	0.00259129	0.478987	0.962921	0.539467
0.346768	0.873025	-0.000613442	0.126975	0.653232	0.539449
0.345639	0.872131	-0.000602487	0.127869	0.654361	0.539438
0.346929	0.873025	-0.000613653	0.126975	0.653071	0.539304
0.345478	0.871833	-0.000602039	0.128167	0.654522	0.539242
0.03724	0.521013	0.00259115	0.478987	0.96276	0.53924
0.0369176	0.520417	0.0025988	0.479583	0.963082	0.539207
0.0365952	0.519821	0.00260056	0.480179	0.963405	0.539174
0.345639	0.871833	-0.000602307	0.128167	0.654361	0.539096
0.34838	0.87392	-0.00063044	0.12608	0.65162	0.539027
0.0370788	0.520417	0.00259357	0.479583	0.962921	0.538979
0.346606	0.872429	-0.000610732	0.127571	0.653394	0.538909
0.345478	0.871535	-0.000601433	0.128465	0.654522	0.5389
0.349025	0.874218	-0.000633099	0.125782	0.650975	0.53879
0.346768	0.872429	-0.000611757	0.127571	0.653232	0.538764
0.0369176	0.519821	0.00259959	0.480179	0.963082	0.538719
0.34838	0.873621	-0.000625307	0.126379	0.65162	0.538684
0.346606	0.872131	-0.000610129	0.127869	0.653394	0.538567
0.349025	0.87392	-0.000632566	0.12608	0.650975	0.538447
0.349992	0.874516	-0.000637708	0.125484	0.650008	0.538264
0.350959	0.875112	-0.000648244	0.124888	0.649041	0.538083
0.350637	0.874814	-0.00064484	0.125186	0.649363	0.538029
0.349992	0.874218	-0.000637669	0.125782	0.650008	0.537921
0.350959	0.874814	-0.000647908	0.125186	0.649041	0.537739
0.350637	0.874516	-0.000642398	0.125484	0.649363	0.537685
0.0362728	0.515648	0.00262041	0.484352	0.963727	0.536218
0.0365952	0.515648	0.00261969	0.484352	0.963405	0.53576
0.0361116	0.514158	0.00262554	0.485842	0.963888	0.535228
0.0362728	0.514158	0.00262544	0.485842	0.963727	0.534999
0.0354667	0.512668	0.00263906	0.487332	0.964533	0.534927
0.0359503	0.513264	0.00263041	0.486736	0.96405	0.534726
0.0361116	0.513264	0.00262787	0.486736	0.963888	0.534496
0.0353055	0.511773	0.00264275	0.488227	0.964695	0.534426
0.0359503	0.512668	0.00263339	0.487332	0.96405	0.534238
0.0354667	0.511773	0.00264237	0.488227	0.964533	0.534196
0.35644	0.875708	-0.000692355	0.124292	0.64356	0.533852
0.356279	0.87541	-0.000690271	0.12459	0.643721	0.533651
0.35644	0.87541	-0.000691786	0.12459	0.64356	0.533507
0.356279	0.875112	-0.000688992	0.124888	0.643721	0.533306
0.0351443	0.509091	0.00265577	0.490909	0.964856	0.532464
0.0349831	0.508793	0.0026573	0.491207	0.965017	0.532451
0.0344994	0.507899	0.00266273	0.492101	0.965501	0.532413
0.0353055	0.509091	0.00265512	0.490909	0.964695	0.532234
0.0351443	0.508793	0.00265622	0.491207	0.964856	0.532221
0.0343382	0.507004	0.0026709	0.492996	0.965662	0.531914
0.0349831	0.507899	0.00265985	0.492101	0.965017	0.531721
0.0344994	0.507004	0.00267064	0.492996	0.965501	0.531683
0.0333709	0.504024	0.00269795	0.495976	0.966629	0.530873
0.0332097	0.503726	0.00269968	0.496274	0.96679	0.530862
0.0330485	0.503428	0.00270089	0.496572	0.966951	0.530851
0.034177	0.505216	0.00268239	0.494784	0.965823	0.530686
0.0340158	0.504918	0.00268413	0.495082	0.965984	0.530674
0.0336934	0.504322	0.00269009	0.495678	0.966307	0.530652
0.0333709	0.503726	0.00269936	0.496274	0.966629	0.53063
0.0332097	0.503428	0.00270059	0.496572	0.96679	0.530619
0.0328873	0.502832	0.0027021	0.497168	0.967113	0.530598
0.360471	0.876006	-0.000715978	0.123994	0.639529	0.530584
0.0343382	0.505216	0.00268133	0.494784	0.965662	0.530454
0.034177	0.504918	0.00268388	0.495082	0.965823	0.530443
0.0336934	0.504024	0.00269063	0.495976	0.966307	0.530408
0.0330485	0.502832	0.00270185	0.497168	0.966951	0.530365
0.0327261	0.502235	0.00270798	0.497765	0.967274	0.530345
0.360471	0.875708	-0.000713826	0.124292	0.639529	0.530238
0.361277	0.876304	-0.000720032	0.123696	0.638723	0.530208
0.0340158	0.504322	0.00268774	0.495678	0.965984	0.530188
0.0328873	0.502235	0.00270348	0.497765	0.967113	0.530112
0.361277	0.876006	-0.000719321	0.123994	0.638723	0.529862
0.0325649	0.501341	0.00271134	0.498659	0.967435	0.529849
0.0324037	0.501043	0.00271214	0.498957	0.967596	0.52984
0.362244	0.876602	-0.00072628	0.123398	0.637756	0.529689
0.0327261	0.501341	0.00271116	0.498659	0.967274	0.529616
0.0325649	0.501043	0.00271182	0.498957	0.967435	0.529606
0.362244	0.876304	-0.000725627	0.123696	0.637756	0.529342
0.0322425	0.498957	0.0027196	0.501043	0.967758	0.528373
0.0324037	0.498957	0.00271829	0.501043	0.967596	0.52814
0.366597	0.8769	-0.000748455	0.1231	0.633403	0.526139
0.366597	0.876602	-0.000748326	0.123398	0.633403	0.525791
0.03192	0.495082	0.00273318	0.504918	0.96808	0.525685
0.367564	0.877198	-0.000763111	0.122802	0.632436	0.525622
0.367564	0.8769	-0.000762445	0.1231	0.632436	0.525274
0.36837	0.877496	-0.000771083	0.122504	0.63163	0.525249
0.0322425	0.495082	0.00273218	0.504918	0.967758	0.525216
0.368854	0.877794	-0.000776312	0.122206	0.631146	0.525165
0.36837	0.877198	-0.000770758	0.122802	0.63163	0.524901
0.368854	0.877496	-0.000775142	0.122504	0.631146	0.524817
0.0317588	0.492697	0.00274274	0.507303	0.968241	0.523977
0.03192	0.492697	0.00274191	0.507303	0.96808	0.523742
0.372078	0.878689	-0.000805884	0.121311	0.627922	0.523332
0.371917	0.87839	-0.000803775	0.12161	0.628083	0.523127
0.371594	0.878092	-0.000796793	0.121908	0.628406	0.523065
0.372078	0.87839	-0.000804877	0.12161	0.627922	0.522983
0.371917	0.878092	-0.000799235	0.121908	0.628083	0.522777
0.0315976	0.490909	0.00275182	0.509091	0.968402	0.522755
0.371594	0.877794	-0.000792837	0.122206	0.628406	0.522716
0.0317588	0.490909	0.002751	0.509091	0.968241	0.52252
0.374496	0.878987	-0.000822016	0.121013	0.625504	0.521523
0.0314364	0.488823	0.00276019	0.511177	0.968564	0.521291
0.374496	0.878689	-0.000821572	0.121311	0.625504	0.521173
0.0315976	0.488823	0.00275938	0.511177	0.968402	0.521055
0.0312752	0.487332	0.00277193	0.512668	0.968725	0.520313
0.031114	0.487034	0.00277302	0.512966	0.968886	0.520307
0.0314364	0.487332	0.00277057	0.512668	0.968564	0.520077
0.0312752	0.487034	0.00277239	0.512966	0.968725	0.52007
0.0309528	0.48614	0.00277781	0.51386	0.969047	0.519815
0.031114	0.48614	0.00277719	0.51386	0.968886	0.519578
0.0307916	0.485246	0.00278051	0.514754	0.969208	0.519324
0.0306303	0.484948	0.00278238	0.515052	0.96937	0.519318
0.0309528	0.485246	0.00278038	0.514754	0.969047	0.519087
0.0307916	0.484948	0.00278092	0.515052	0.969208	0.519081
0.0304691	0.484054	0.00278714	0.515946	0.969531	0.518827
0.0306303	0.484054	0.00278505	0.515946	0.96937	0.51859
0.0303079	0.483458	0.00279042	0.516542	0.969692	0.51858
0.0304691	0.483458	0.00279028	0.516542	0.969531	0.518342
0.378527	0.879285	-0.000849794	0.120715	0.621473	0.518278
0.378527	0.878987	-0.000848412	0.121013	0.621473	0.517927
0.0301467	0.481669	0.00279447	0.518331	0.969853	0.517362
0.0303079	0.481669	0.00279407	0.518331	0.969692	0.517123
0.380783	0.879881	-0.000865433	0.120119	0.619217	0.516969
0.0299855	0.480477	0.00280019	0.519523	0.970015	0.516629
0.0301467	0.480477	0.00279876	0.519523	0.969853	0.516391
0.380783	0.879285	-0.000862615	0.120715	0.619217	0.516266
0.382234	0.880179	-0.000878215	0.119821	0.617766	0.516028
0.382234	0.879881	-0.000877183	0.120119	0.617766	0.515676
0.383363	0.880477	-0.000892664	0.119523	0.616637	0.515376
0.384653	0.881371	-0.000904799	0.118629	0.615347	0.515286
0.385297	0.881669	-0.000911823	0.118331	0.614703	0.515066
0.383363	0.880179	-0.000891394	0.119821	0.616637	0.515023
0.384491	0.880775	-0.00090062	0.119225	0.615509	0.514723
0.385297	0.881371	-0.000911368	0.118629	0.614703	0.514712
0.384653	0.880775	-0.000901542	0.119225	0.615347	0.51458
0.384491	0.880477	-0.000898418	0.119523	0.615509	0.514371
0.387071	0.881967	-0.00093308	0.118033	0.612929	0.513842
0.387877	0.882563	-0.000938834	0.117437	0.612123	0.513834
0.388844	0.883159	-0.000948385	0.116841	0.611156	0.513683
0.387071	0.881669	-0.000932053	0.118331	0.612929	0.513488
0.0298243	0.476304	0.00281502	0.523696	0.970176	0.51347
0.0296631	0.476006	0.00281709	0.523994	0.970337	0.513466
0.0299855	0.476304	0.00281338	0.523696	0.970015	0.51323
0.0298243	0.476006	0.00281609	0.523994	0.970176	0.513227
0.387877	0.881967	-0.000936665	0.118033	0.612123	0.513125
0.388844	0.882563	-0.000946975	0.117437	0.611156	0.512974
0.390456	0.883756	-0.000962034	0.116244	0.609544	0.512962
0.390295	0.883458	-0.000960131	0.116542	0.609705	0.512749
0.390456	0.883458	-0.000960516	0.116542	0.609544	0.512606
0.391262	0.884054	-0.00097049	0.115946	0.608738	0.512601
0.0295019	0.474516	0.00282497	0.525484	0.970498	0.512492
0.390295	0.883159	-0.000959626	0.116841	0.609705	0.512394
0.0296631	0.474516	0.00282436	0.525484	0.970337	0.512252
0.391262	0.883756	-0.000968201	0.116244	0.608738	0.512246
0.392068	0.884352	-0.000977949	0.115648	0.607932	0.512242
0.392552	0.88465	-0.000988176	0.11535	0.607448	0.512169
0.392068	0.884054	-0.000977736	0.115946	0.607932	0.511886
0.392552	0.884352	-0.000985484	0.115648	0.607448	0.511813
0.39368	0.884948	-0.00099389	0.115052	0.60632	0.511524
0.394325	0.885246	-0.000998168	0.114754	0.605675	0.511309
0.39368	0.88465	-0.000992521	0.11535	0.60632	0.511168
0.394325	0.884948	-0.00099796	0.115052	0.605675	0.510952
0.0291794	0.471833	0.00284154	0.528167	0.970821	0.510788
0.0295019	0.471833	0.00284116	0.528167	0.970498	0.510307
0.396744	0.885544	-0.00101362	0.114456	0.603256	0.509523
0.396744	0.885246	-0.0010133	0.114754	0.603256	0.509166
0.397711	0.885842	-0.00102108	0.114158	0.602289	0.509023
0.0290182	0.469151	0.00285132	0.530849	0.970982	0.508844
0.397711	0.885544	-0.00101887	0.114456	0.602289	0.508666
0.0291794	0.469151	0.00285125	0.530849	0.970821	0.508602
0.028857	0.467958	0.00285761	0.532042	0.971143	0.508114
0.0290182	0.467958	0.00285668	0.532042	0.970982	0.507872
0.0286958	0.466766	0.00286031	0.533234	0.971304	0.507384
0.028857	0.466766	0.00285952	0.533234	0.971143	0.507142
0.400613	0.88614	-0.00103674	0.11386	0.599387	0.506811
0.401257	0.886438	-0.00104661	0.113562	0.598743	0.506599
0.400613	0.885842	-0.00103568	0.114158	0.599387	0.506453
0.401257	0.88614	-0.00104167	0.11386	0.598743	0.50624
0.0275673	0.463189	0.00288908	0.536811	0.972433	0.506171
0.0285346	0.464978	0.00287244	0.535022	0.971465	0.506169
0.0283734	0.46468	0.00287769	0.53532	0.971627	0.506169
0.0286958	0.464978	0.00287133	0.535022	0.971304	0.505927
0.0278897	0.463487	0.00288596	0.536513	0.97211	0.505927
0.0285346	0.46468	0.00287303	0.53532	0.971465	0.505926
0.0278897	0.463189	0.00288722	0.536811	0.97211	0.505684
0.0282122	0.463785	0.00288126	0.536215	0.971788	0.505683
0.0282122	0.463487	0.00288168	0.536513	0.971788	0.505441
0.0283734	0.463785	0.00287962	0.536215	0.971627	0.50544
0.0274061	0.460805	0.00290258	0.539195	0.972594	0.504473
0.404159	0.886736	-0.00106067	0.113264	0.595841	0.504389
0.0275673	0.460805	0.00290118	0.539195	0.972433	0.504229
0.404159	0.886438	-0.0010604	0.113562	0.595841	0.50403
0.0272449	0.459613	0.0029052	0.540387	0.972755	0.503747
0.0274061	0.459613	0.00290504	0.540387	0.972594	0.503503
0.0270837	0.45842	0.00291062	0.54158	0.972916	0.503021
0.406255	0.887034	-0.00107604	0.112966	0.593745	0.502895
0.0272449	0.45842	0.00290867	0.54158	0.972755	0.502776
0.406255	0.886736	-0.00107505	0.113264	0.593745	0.502535
0.408028	0.88763	-0.00108867	0.11237	0.591972	0.502047
0.407867	0.887332	-0.00108831	0.112668	0.592133	0.501829
0.408028	0.887332	-0.00108856	0.112668	0.591972	0.501686
0.407867	0.887034	-0.00108658	0.112966	0.592133	0.501469
0.0269225	0.45544	0.00292358	0.54456	0.973078	0.500838
0.0267612	0.454844	0.00292653	0.545156	0.973239	0.500598
0.0270837	0.45544	0.00292335	0.54456	0.972916	0.500593
0.0269225	0.454844	0.00292602	0.545156	0.973078	0.500353
0.41093	0.887928	-0.00110853	0.112072	0.58907	0.499842
0.41093	0.88763	-0.00110841	0.11237	0.58907	0.499481
0.0266	0.452459	0.00294425	0.547541	0.9734	0.498902
0.0264388	0.451863	0.00294626	0.548137	0.973561	0.498663
0.0267612	0.452459	0.00294231	0.547541	0.973239	0.498656
0.0266	0.451863	0.00294584	0.548137	0.9734	0.498416
0.0262776	0.450075	0.00295737	0.549925	0.973722	0.497452
0.0264388	0.450075	0.00295298	0.549925	0.973561	0.497205
0.0261164	0.44918	0.0029625	0.55082	0.973884	0.496971
0.0262776	0.44918	0.00296157	0.55082	0.973722	0.496724
0.0259552	0.447988	0.00296828	0.552012	0.974045	0.496247
0.0261164	0.447988	0.00296793	0.552012	0.973884	0.495999
0.0256328	0.445902	0.0029831	0.554098	0.974367	0.495043
0.025794	0.4462	0.00298159	0.5538	0.974206	0.495037
0.025794	0.445902	0.00298243	0.554098	0.974206	0.494794
0.0259552	0.4462	0.00297832	0.5538	0.974045	0.494789
0.0254715	0.444113	0.00299602	0.555887	0.974528	0.493834
0.0248267	0.442623	0.00300651	0.557377	0.975173	0.493617
0.0256328	0.444113	0.0029929	0.555887	0.974367	0.493585
0.0246655	0.441729	0.00300993	0.558271	0.975335	0.493138
0.418991	0.888227	-0.00117665	0.111773	0.581009	0.493081
0.0245043	0.441133	0.00301379	0.558867	0.975496	0.492903
0.0248267	0.441729	0.00300846	0.558271	0.975173	0.492888
0.419636	0.888525	-0.0011837	0.111475	0.580364	0.492875
0.418991	0.887928	-0.00117637	0.112072	0.581009	0.492718
0.0246655	0.441133	0.00301375	0.558867	0.975335	0.492652
0.0254715	0.442623	0.00300225	0.557377	0.974528	0.492619
0.419636	0.888227	-0.00118043	0.111773	0.580364	0.492512
0.0243431	0.439642	0.00302085	0.560358	0.975657	0.491939
0.0241818	0.439046	0.0030224	0.560954	0.975818	0.491704
0.0245043	0.439642	0.00301802	0.560358	0.975496	0.491689
0.0243431	0.439046	0.00302156	0.560954	0.975657	0.491453
0.0240206	0.43696	0.00303309	0.56304	0.975979	0.490256
0.0238594	0.436364	0.00303495	0.563636	0.976141	0.490022
0.0241818	0.43696	0.00303256	0.56304	0.975818	0.490004
0.0240206	0.436364	0.00303493	0.563636	0.975979	0.48977
0.426729	0.888823	-0.00124353	0.111177	0.573271	0.486974
0.427374	0.889121	-0.00124676	0.110879	0.572626	0.48677
0.426729	0.888525	-0.00124307	0.111475	0.573271	0.486609
0.427374	0.888823	-0.00124628	0.111177	0.572626	0.486404
0.428502	0.889419	-0.00125361	0.110581	0.571498	0.486139
0.428502	0.889121	-0.00125345	0.110879	0.571498	0.485773
0.0236982	0.42921	0.00305886	0.57079	0.976302	0.484441
0.0238594	0.42921	0.00305752	0.57079	0.976141	0.484187
0.023537	0.428316	0.00306154	0.571684	0.976463	0.483964
0.0236982	0.428316	0.00306139	0.571684	0.976302	0.48371
0.0225697	0.424143	0.00308091	0.575857	0.97743	0.482086
0.0230534	0.424739	0.00307415	0.575261	0.976947	0.481807
0.0233758	0.425335	0.00307216	0.574665	0.976624	0.481784
0.023537	0.425335	0.00307098	0.574665	0.976463	0.48153
0.0230534	0.424143	0.00307843	0.575857	0.976947	0.48132
0.0233758	0.424739	0.0030732	0.575261	0.976624	0.481297
0.0224085	0.422355	0.00309022	0.577645	0.977591	0.480882
0.0225697	0.422355	0.00308904	0.577645	0.97743	0.480626
0.0220861	0.420268	0.00310503	0.579732	0.977914	0.479692
0.0222473	0.420566	0.00310325	0.579434	0.977753	0.479679
0.0222473	0.420268	0.00310389	0.579732	0.977753	0.479435
0.0224085	0.420566	0.0031029	0.579434	0.977591	0.479422
0.437369	0.890015	-0.00132494	0.109985	0.562631	0.479045
0.437208	0.889717	-0.00132409	0.110283	0.562792	0.47882
0.437369	0.889717	-0.00132438	0.110283	0.562631	0.478678
0.437208	0.889419	-0.00132382	0.110581	0.562792	0.478452
0.439787	0.890611	-0.00134194	0.109389	0.560213	0.477648
0.439465	0.890313	-0.00133863	0.109687	0.560535	0.477564
0.439787	0.890313	-0.00134024	0.109687	0.560213	0.477279
0.439465	0.890015	-0.00133596	0.109985	0.560535	0.477195
0.02128	0.414307	0.00312935	0.585693	0.97872	0.476112
0.0219249	0.415499	0.00311928	0.584501	0.978075	0.476053
0.0220861	0.415499	0.00311847	0.584501	0.977914	0.475794
0.442367	0.890909	-0.00136525	0.109091	0.557633	0.475741
0.0211188	0.413413	0.00313178	0.586587	0.978881	0.47564
0.0217637	0.414605	0.00312366	0.585395	0.978236	0.47558
0.02128	0.413413	0.00313148	0.586587	0.97872	0.475381
0.442367	0.890611	-0.00135739	0.109389	0.557633	0.475372
0.0217637	0.414307	0.00312548	0.585693	0.978236	0.475336
0.0219249	0.414605	0.00312144	0.585395	0.978075	0.475321
0.0207964	0.411923	0.00314379	0.588077	0.979204	0.474942
0.0201515	0.410432	0.0031529	0.589568	0.979848	0.474765
0.0211188	0.411923	0.00313562	0.588077	0.978881	0.474422
0.444462	0.891207	-0.0013796	0.108793	0.555538	0.474262
0.444946	0.891505	-0.00138272	0.108495	0.555054	0.474205
0.444462	0.890909	-0.00137877	0.109091	0.555538	0.473892
0.444946	0.891207	-0.00138165	0.108793	0.555054	0.473835
0.0207964	0.410432	0.00315055	0.589568	0.979204	0.473724
0.0199903	0.408346	0.00316367	0.591654	0.98001	0.473323
0.446397	0.891803	-0.00139636	0.108197	0.553603	0.473296
0.0201515	0.408346	0.00316192	0.591654	0.979848	0.473061
0.446397	0.891505	-0.00139594	0.108495	0.553603	0.472925
0.448009	0.892101	-0.00140581	0.107899	0.551991	0.472245
0.448009	0.891803	-0.00140544	0.108197	0.551991	0.471874
0.0196679	0.405663	0.0031737	0.594337	0.980332	0.471654
0.0195067	0.405067	0.00317465	0.594933	0.980493	0.47143
0.0193455	0.404471	0.00317823	0.595529	0.980655	0.471205
0.0196679	0.405067	0.00317409	0.594933	0.980332	0.471167
0.0199903	0.405663	0.00317103	0.594337	0.98001	0.47113
0.0191843	0.403875	0.00318176	0.596125	0.980816	0.470981
0.0195067	0.404471	0.00317737	0.595529	0.980493	0.470942
0.0193455	0.403875	0.00317945	0.596125	0.980655	0.470718
0.451394	0.892399	-0.00143911	0.107601	0.548606	0.469631
0.451394	0.892101	-0.00143625	0.107899	0.548606	0.469259
0.0190231	0.401192	0.00319316	0.598808	0.980977	0.469052
0.452684	0.892697	-0.00145417	0.107303	0.547316	0.468866
0.0191843	0.401192	0.00319308	0.598808	0.980816	0.468788
0.452684	0.892399	-0.00145165	0.107601	0.547316	0.468494
0.0188618	0.397615	0.00321177	0.602385	0.981138	0.46639
0.0190231	0.397615	0.00321171	0.602385	0.980977	0.466125
0.456231	0.892996	-0.00147805	0.107004	0.543769	0.466112
0.0187006	0.396721	0.00321762	0.603279	0.981299	0.465923
0.456231	0.892697	-0.00147609	0.107303	0.543769	0.465739
0.0188618	0.396721	0.00321486	0.603279	0.981138	0.465658
0.0185394	0.395231	0.00322909	0.604769	0.981461	0.464968
0.0187006	0.395231	0.00322778	0.604769	0.981299	0.464702
0.0180558	0.393443	0.00323982	0.606557	0.981944	0.464303
0.460261	0.894188	-0.00152558	0.105812	0.539739	0.464055
0.4601	0.89389	-0.00152264	0.10611	0.5399	0.463823
0.460261	0.89389	-0.00152435	0.10611	0.539739	0.46368
0.0185394	0.393443	0.003235	0.606557	0.981461	0.463503
0.0178946	0.391356	0.00324891	0.608644	0.982105	0.462861
0.4601	0.892996	-0.00151591	0.107004	0.5399	0.462699
0.0180558	0.391356	0.00324773	0.608644	0.981944	0.462593
0.0175721	0.389866	0.00325332	0.610134	0.982428	0.462175
0.0177334	0.390164	0.00325226	0.609836	0.982267	0.462152
0.0174109	0.38927	0.00325841	0.61073	0.982589	0.461955
0.0177334	0.389866	0.00325331	0.610134	0.982267	0.461907
0.0178946	0.390164	0.00325119	0.609836	0.982105	0.461884
0.463163	0.894486	-0.00154559	0.105514	0.536837	0.461873
0.0172497	0.388674	0.00326043	0.611326	0.98275	0.461735
0.0175721	0.38927	0.00325826	0.61073	0.982428	0.461687
0.463163	0.894188	-0.0015449	0.105812	0.536837	0.461497
0.0174109	0.388674	0.00325986	0.611326	0.982589	0.461467
0.0170885	0.387779	0.00326182	0.612221	0.982911	0.461272
0.0172497	0.387779	0.00326107	0.612221	0.98275	0.461003
0.0169273	0.386885	0.0032656	0.613115	0.983073	0.460809
0.0170885	0.386885	0.00326528	0.613115	0.982911	0.460539
0.46671	0.894784	-0.00157711	0.105216	0.53329	0.459123
0.467355	0.895082	-0.00158004	0.104918	0.532645	0.458931
0.46671	0.894486	-0.00157634	0.105514	0.53329	0.458746
0.467355	0.894784	-0.00157967	0.105216	0.532645	0.458554
0.0167661	0.383607	0.00328232	0.616393	0.983234	0.458391
0.0169273	0.383607	0.00328106	0.616393	0.983073	0.45812
0.47074	0.89538	-0.00160984	0.10462	0.52926	0.456324
0.47074	0.895082	-0.00160975	0.104918	0.52926	0.455946
0.474125	0.896274	-0.0016344	0.103726	0.525875	0.454474
0.474609	0.896572	-0.00164536	0.103428	0.525391	0.454427
0.474609	0.896274	-0.00164245	0.103726	0.525391	0.454048
0.0166049	0.377943	0.00331862	0.622057	0.983395	0.45401
0.473803	0.895678	-0.00162904	0.104322	0.526197	0.454001
0.0164437	0.377347	0.00332236	0.622653	0.983556	0.453793
0.0167661	0.377943	0.00331766	0.622057	0.983234	0.453738
0.474125	0.895678	-0.0016329	0.104322	0.525875	0.453717
0.473803	0.89538	-0.0016263	0.10462	0.526197	0.453622
0.0166049	0.377347	0.00331902	0.622653	0.983395	0.45352
0.0162824	0.375857	0.003332	0.624143	0.983718	0.45284
0.0164437	0.375857	0.00333047	0.624143	0.983556	0.452566
0.0157988	0.374069	0.00334245	0.625931	0.984201	0.45219
0.0162824	0.374069	0.0033397	0.625931	0.983718	0.451367
0.479123	0.89687	-0.00168022	0.10313	0.520877	0.450828
0.479123	0.896572	-0.00167987	0.103428	0.520877	0.450448
0.0154764	0.37079	0.00335242	0.62921	0.984524	0.450041
0.0156376	0.371088	0.00335059	0.628912	0.984362	0.450011
0.0153152	0.370194	0.00335482	0.629806	0.984685	0.449826
0.0156376	0.37079	0.00335193	0.62921	0.984362	0.449766
0.0157988	0.371088	0.0033504	0.628912	0.984201	0.449736
0.0154764	0.370194	0.0033537	0.629806	0.984524	0.44955
0.482347	0.897168	-0.0017064	0.102832	0.517653	0.448365
0.482347	0.89687	-0.00170453	0.10313	0.517653	0.447984
0.015154	0.367511	0.00336688	0.632489	0.984846	0.447892
0.0149927	0.366915	0.00337326	0.633085	0.985007	0.447678
0.0153152	0.367511	0.0033651	0.632489	0.984685	0.447616
0.0148315	0.366319	0.00337751	0.633681	0.985168	0.447464
0.015154	0.366915	0.00337031	0.633085	0.984846	0.447401
0.0146703	0.365723	0.00338269	0.634277	0.98533	0.447251
0.0149927	0.366319	0.00337651	0.633681	0.985007	0.447187
0.0148315	0.365723	0.00337911	0.634277	0.985168	0.446973
0.0143479	0.363636	0.00340326	0.636364	0.985652	0.446087
0.0146703	0.363636	0.00339747	0.636364	0.98533	0.44553
0.0140255	0.362146	0.00341358	0.637854	0.985975	0.445417
0.0141867	0.362444	0.00341275	0.637556	0.985813	0.445383
0.486378	0.897466	-0.00175353	0.102534	0.513622	0.445191
0.0141867	0.362146	0.00341306	0.637854	0.985813	0.445137
0.0143479	0.362444	0.00341111	0.637556	0.985652	0.445104
0.487022	0.897765	-0.00175943	0.102235	0.512978	0.445005
0.486378	0.897168	-0.00174949	0.102832	0.513622	0.444809
0.0138643	0.360954	0.00341794	0.639046	0.986136	0.444713
0.487022	0.897466	-0.00175797	0.102534	0.512978	0.444622
0.0140255	0.360954	0.00341742	0.639046	0.985975	0.444433
0.013703	0.358867	0.00343157	0.641133	0.986297	0.443272
0.0138643	0.358867	0.00343145	0.641133	0.986136	0.442991
0.491053	0.898063	-0.00179359	0.101937	0.508947	0.441831
0.491698	0.898361	-0.00179765	0.101639	0.508302	0.441646
0.491053	0.897765	-0.00179243	0.102235	0.508947	0.441447
0.491698	0.898063	-0.00179763	0.101937	0.508302	0.441262
0.493471	0.898659	-0.00180788	0.101341	0.506529	0.440465
0.493471	0.898361	-0.00180687	0.101639	0.506529	0.44008
0.494922	0.899255	-0.00182393	0.100745	0.505078	0.439954
0.494599	0.898957	-0.00181908	0.101043	0.505401	0.439853
0.494922	0.898957	-0.00182116	0.101043	0.505078	0.439569
0.494599	0.898659	-0.00181722	0.101341	0.505401	0.439468
0.0133806	0.349925	0.00348114	0.650075	0.986619	0.436438
0.0135418	0.350224	0.00347883	0.649776	0.986458	0.436401
0.0135418	0.349925	0.00347954	0.650075	0.986458	0.436154
0.013703	0.350224	0.00347684	0.649776	0.986297	0.436117
0.499919	0.899553	-0.00186389	0.100447	0.500081	0.435926
0.499919	0.899255	-0.00186284	0.100745	0.500081	0.43554
0.0132194	0.348435	0.00348736	0.651565	0.986781	0.435487
0.0133806	0.348435	0.00348678	0.651565	0.986619	0.435202
0.502176	0.899851	-0.00187803	0.100149	0.497824	0.434319
0.502176	0.899553	-0.0018762	0.100447	0.497824	0.433932
0.503627	0.900447	-0.00189801	0.0995529	0.496373	0.433813
0.503305	0.900149	-0.0018903	0.099851	0.496695	0.433709
0.503627	0.900149	-0.00189673	0.099851	0.496373	0.433424
0.503305	0.899851	-0.00188956	0.100149	0.496695	0.433322
0.505723	0.900745	-0.00191651	0.0992548	0.494277	0.432349
0.505723	0.900447	-0.00191621	0.0995529	0.494277	0.43196
0.50669	0.901043	-0.00192885	0.0989568	0.49331	0.431883
0.50669	0.900745	-0.00192645	0.0992548	0.49331	0.431494
0.508302	0.901341	-0.00193983	0.0986587	0.491698	0.430848
0.508947	0.901639	-0.00194341	0.0983607	0.491053	0.430668
0.508302	0.901043	-0.00193941	0.0989568	0.491698	0.430458
0.508947	0.901341	-0.00194327	0.0986587	0.491053	0.430277
0.510721	0.902534	-0.0019683	0.0974665	0.489279	0.430273
0.509915	0.901937	-0.0019562	0.0980626	0.490085	0.430203
0.509915	0.901639	-0.00195503	0.0983607	0.490085	0.429812
0.511849	0.902832	-0.00197442	0.0971684	0.488151	0.429667
0.510721	0.901937	-0.00196369	0.0980626	0.489279	0.42949
0.511849	0.902534	-0.00197373	0.0974665	0.488151	0.429275
0.515073	0.903726	-0.00200843	0.0962742	0.484927	0.427994
0.514267	0.90313	-0.00200036	0.0968703	0.485733	0.427921
0.514267	0.902832	-0.00200013	0.0971684	0.485733	0.427529
0.515073	0.90313	-0.00200751	0.0968703	0.484927	0.427208
0.517975	0.904024	-0.0020348	0.0959762	0.482025	0.425822
0.517975	0.903726	-0.00203425	0.0962742	0.482025	0.425428
0.0130582	0.335917	0.00354564	0.664083	0.986942	0.425342
0.0132194	0.335917	0.00354404	0.664083	0.986781	0.425052
0.520716	0.904322	-0.00205866	0.0956781	0.479284	0.423792
0.520716	0.904024	-0.0020583	0.0959762	0.479284	0.423397
0.52394	0.905514	-0.0021263	0.0944858	0.47606	0.422521
0.52265	0.90462	-0.00210372	0.09538	0.47735	0.422475
0.523618	0.905216	-0.00212319	0.0947839	0.476382	0.42241
0.523295	0.904918	-0.00211715	0.095082	0.476705	0.4223
0.52394	0.905216	-0.00212621	0.0947839	0.47606	0.422125
0.52265	0.904322	-0.00209741	0.0956781	0.47735	0.422079
0.523618	0.904918	-0.00212135	0.095082	0.476382	0.422014
0.523295	0.90462	-0.00211687	0.09538	0.476705	0.421904
0.525713	0.905812	-0.0021443	0.0941878	0.474287	0.421349
0.526519	0.90611	-0.00215497	0.0938897	0.473481	0.421032
0.525713	0.905514	-0.00214243	0.0944858	0.474287	0.420952
0.526519	0.905812	-0.00215393	0.0941878	0.473481	0.420635
0.528454	0.906408	-0.0021718	0.0935917	0.471546	0.419718
0.528454	0.90611	-0.00217171	0.0938897	0.471546	0.41932
0.529744	0.906706	-0.00218556	0.0932936	0.470256	0.418974
0.529744	0.906408	-0.00218431	0.0935917	0.470256	0.418575
0.012897	0.326677	0.00359119	0.673323	0.987103	0.417877
0.0127358	0.32608	0.00359346	0.67392	0.987264	0.417668
0.0130582	0.326677	0.00359076	0.673323	0.986942	0.417583
0.012897	0.32608	0.00359234	0.67392	0.987103	0.417374
0.0125746	0.325186	0.00360192	0.674814	0.987425	0.417209
0.0127358	0.325186	0.00359934	0.674814	0.987264	0.416915
0.0120909	0.322802	0.00361475	0.677198	0.987909	0.416085
0.0124133	0.3231	0.00360954	0.6769	0.987587	0.415745
0.0124133	0.322802	0.00361187	0.677198	0.987587	0.415494
0.0125746	0.3231	0.00360848	0.6769	0.987425	0.41545
0.535225	0.907601	-0.00224771	0.0923994	0.464775	0.415316
0.534419	0.907004	-0.00223963	0.0929955	0.465581	0.41523
0.535064	0.907303	-0.00224411	0.0926975	0.464936	0.415059
0.535225	0.907303	-0.00224648	0.0926975	0.464775	0.414916
0.534419	0.906706	-0.00223829	0.0932936	0.465581	0.41483
0.536353	0.907899	-0.00226151	0.0921013	0.463647	0.414717
0.535064	0.907004	-0.0022439	0.0929955	0.464936	0.414658
0.0119297	0.320715	0.00362311	0.679285	0.98807	0.414622
0.0120909	0.320715	0.00362288	0.679285	0.987909	0.414325
0.536353	0.907601	-0.0022604	0.0923994	0.463647	0.414315
0.0117685	0.319821	0.00363304	0.680179	0.988232	0.414165
0.53861	0.908793	-0.00229895	0.0912072	0.46139	0.41392
0.0119297	0.319821	0.00362956	0.680179	0.98807	0.413867
0.537804	0.908197	-0.00228839	0.0918033	0.462196	0.413831
0.538288	0.908495	-0.00229649	0.0915052	0.461712	0.413804
0.53861	0.908495	-0.00229857	0.0915052	0.46139	0.413518
0.537804	0.907899	-0.00228638	0.0921013	0.462196	0.41343
0.538288	0.908197	-0.00229271	0.0918033	0.461712	0.413402
0.542963	0.909091	-0.00233753	0.0909091	0.457037	0.410462
0.544253	0.909687	-0.00236149	0.090313	0.455747	0.410125
0.542963	0.908793	-0.00233554	0.0912072	0.457037	0.410058
0.0116073	0.314456	0.00365365	0.685544	0.988393	0.409926
0.544092	0.909389	-0.00236069	0.090611	0.455908	0.409863
0.544253	0.909389	-0.00236072	0.090611	0.455747	0.40972
0.0117685	0.314456	0.00365149	0.685544	0.988232	0.409626
0.544092	0.909091	-0.0023578	0.0909091	0.455908	0.409459
0.545865	0.909985	-0.00237261	0.0900149	0.454135	0.409098
0.0114461	0.312668	0.00365783	0.687332	0.988554	0.40871
0.545865	0.909687	-0.00237223	0.090313	0.454135	0.408693
0.0116073	0.312668	0.00365653	0.687332	0.988393	0.408409
0.547316	0.910283	-0.00238529	0.0897168	0.452684	0.408214
0.547799	0.910581	-0.00239376	0.0894188	0.452201	0.408191
0.547316	0.909985	-0.00238407	0.0900149	0.452684	0.407809
0.547799	0.910283	-0.00238921	0.0897168	0.452201	0.407785
0.0112849	0.311177	0.00366667	0.688823	0.988715	0.407746
0.548767	0.910879	-0.00240077	0.0891207	0.451233	0.407737
0.0114461	0.311177	0.00366573	0.688823	0.988554	0.407445
0.548767	0.910581	-0.00239852	0.0894188	0.451233	0.407331
0.551991	0.911475	-0.00243798	0.0885246	0.448009	0.405686
0.55183	0.911177	-0.00243549	0.0888227	0.44817	0.405422
0.551991	0.911177	-0.00243775	0.0888227	0.448009	0.405279
0.55183	0.910879	-0.0024317	0.0891207	0.44817	0.405015
0.554087	0.911773	-0.00246795	0.0882265	0.445913	0.404231
0.554087	0.911475	-0.00246607	0.0885246	0.445913	0.403822
0.0111236	0.302235	0.00370753	0.697765	0.988876	0.400431
0.0109624	0.301639	0.00371677	0.698361	0.989038	0.400227
0.0112849	0.302235	0.00370654	0.697765	0.988715	0.400125
0.0111236	0.301639	0.00371461	0.698361	0.988876	0.399921
0.560696	0.912072	-0.00255444	0.0879285	0.439304	0.398752
0.560696	0.911773	-0.00255244	0.0882265	0.439304	0.398342
0.0108012	0.298361	0.00373019	0.701639	0.989199	0.397726
0.0109624	0.298361	0.00373001	0.701639	0.989038	0.397418
0.563759	0.912668	-0.00259635	0.0873323	0.436241	0.396841
0.563759	0.912072	-0.00258962	0.0879285	0.436241	0.396018
0.568918	0.912966	-0.00265345	0.0870343	0.431082	0.392643
0.568918	0.912668	-0.00265096	0.0873323	0.431082	0.392229
0.01064	0.290313	0.0037658	0.709687	0.98936	0.39111
0.0108012	0.290313	0.00376554	0.709687	0.989199	0.390798
0.572787	0.913264	-0.00270425	0.0867362	0.427213	0.389592
0.572787	0.912966	-0.00270355	0.0870343	0.427213	0.389177
0.0104788	0.28763	0.00377644	0.71237	0.989521	0.389102
0.01064	0.28763	0.00377411	0.71237	0.98936	0.388789
0.0103176	0.284948	0.00378411	0.715052	0.989682	0.387092
0.576334	0.913562	-0.00273199	0.0864382	0.423666	0.386826
0.0104788	0.284948	0.00378396	0.715052	0.989521	0.386777
0.576334	0.913264	-0.00273188	0.0867362	0.423666	0.38641
0.0101564	0.282265	0.00380696	0.717735	0.989844	0.385077
0.0103176	0.282265	0.00380583	0.717735	0.989682	0.384761
0.00983395	0.279285	0.00382459	0.720715	0.990166	0.383117
0.00999516	0.279583	0.00382118	0.720417	0.990005	0.383059
0.00999516	0.279285	0.00382176	0.720715	0.990005	0.382799
0.0101564	0.279583	0.00381751	0.720417	0.989844	0.382741
0.00967274	0.278092	0.00383039	0.721908	0.990327	0.382396
0.00951153	0.277496	0.00383464	0.722504	0.990488	0.382195
0.00983395	0.278092	0.00382916	0.721908	0.990166	0.382078
0.00967274	0.277496	0.0038343	0.722504	0.990327	0.381876
0.00935031	0.275708	0.00384429	0.724292	0.99065	0.380955
0.00951153	0.275708	0.00384316	0.724292	0.990488	0.380635
0.0091891	0.274814	0.00384993	0.725186	0.990811	0.380495
0.00935031	0.274814	0.00384817	0.725186	0.99065	0.380174
0.00902789	0.273025	0.00385776	0.726975	0.990972	0.379253
0.0091891	0.273025	0.00385609	0.726975	0.990811	0.378931
0.00886668	0.270045	0.00388309	0.729955	0.991133	0.376966
0.00902789	0.270045	0.00387993	0.729955	0.990972	0.376642
0.588264	0.91386	-0.00288877	0.0861401	0.411736	0.376501
0.588264	0.913562	-0.0028856	0.0864382	0.411736	0.376081
0.00870547	0.267958	0.00389563	0.732042	0.991295	0.375459
0.00886668	0.267958	0.00389532	0.732042	0.991133	0.375134
0.593423	0.914456	-0.00294899	0.085544	0.406577	0.372676
0.593906	0.914754	-0.002952	0.0852459	0.406094	0.37266
0.59439	0.915052	-0.00295946	0.0849478	0.40561	0.372644
0.5931	0.914158	-0.00294161	0.085842	0.4069	0.372546
0.593423	0.914158	-0.00294644	0.085842	0.406577	0.372254
0.593906	0.914456	-0.00295118	0.085544	0.406094	0.372238
0.59439	0.914754	-0.00295614	0.0852459	0.40561	0.372222
0.5931	0.91386	-0.0029411	0.0861401	0.4069	0.372124
0.00854425	0.263785	0.0039215	0.736215	0.991456	0.372111
0.00870547	0.263785	0.0039208	0.736215	0.991295	0.371784
0.601322	0.91535	-0.00304554	0.0846498	0.398678	0.366777
0.601806	0.915648	-0.00306167	0.0843517	0.398194	0.366762
0.601322	0.915052	-0.00304389	0.0849478	0.398678	0.366352
0.601806	0.91535	-0.00306136	0.0846498	0.398194	0.366337
0.604063	0.916244	-0.00308934	0.0837556	0.395937	0.365561
0.60374	0.915946	-0.00308675	0.0840537	0.39626	0.365428
0.604707	0.916542	-0.00310412	0.0834575	0.395293	0.365401
0.00838304	0.255738	0.00396813	0.744262	0.991617	0.365308
0.605352	0.916841	-0.0031119	0.0831595	0.394648	0.365242
0.605836	0.917139	-0.00312457	0.0828614	0.394164	0.365229
0.604063	0.915946	-0.00308708	0.0840537	0.395937	0.365135
0.60374	0.915648	-0.00308588	0.0843517	0.39626	0.365002
0.00854425	0.255738	0.00396619	0.744262	0.991456	0.364975
0.604707	0.916244	-0.00310148	0.0837556	0.395293	0.364974
0.605352	0.916542	-0.00311015	0.0834575	0.394648	0.364814
0.605836	0.916841	-0.00312169	0.0831595	0.394164	0.364802
0.606964	0.917437	-0.00314072	0.0825633	0.393036	0.36463
0.606964	0.917139	-0.00313733	0.0828614	0.393036	0.364202
0.00822183	0.253055	0.00397977	0.746945	0.991778	0.363249
0.00838304	0.253055	0.00397825	0.746945	0.991617	0.362915
0.00806062	0.247988	0.00401371	0.752012	0.991939	0.359047
0.00822183	0.247988	0.00401363	0.752012	0.991778	0.35871
0.615509	0.917735	-0.0032439	0.0822653	0.384491	0.357257
0.615509	0.917437	-0.00324343	0.0825633	0.384491	0.356826
0.0078994	0.244411	0.00403305	0.755589	0.992101	0.356167
0.00806062	0.244411	0.00402861	0.755589	0.991939	0.355826
0.00773819	0.243219	0.00403849	0.756781	0.992262	0.355431
0.0078994	0.243219	0.00403703	0.756781	0.992101	0.35509
0.622118	0.918033	-0.00333122	0.0819672	0.377882	0.351623
0.622118	0.917735	-0.00332936	0.0822653	0.377882	0.351189
0.623892	0.918331	-0.00335359	0.0816692	0.376108	0.350425
0.624698	0.918629	-0.00337309	0.0813711	0.375302	0.350118
0.623892	0.918033	-0.00335312	0.0819672	0.376108	0.34999
0.00757698	0.236662	0.00406957	0.763338	0.992423	0.349829
0.624698	0.918331	-0.00336942	0.0816692	0.375302	0.349682
0.00773819	0.236662	0.00406759	0.763338	0.992262	0.349484
0.00741577	0.235469	0.00407294	0.764531	0.992584	0.349089
0.00757698	0.235469	0.00407171	0.764531	0.992423	0.348743
0.00725455	0.234277	0.00408336	0.765723	0.992745	0.348349
0.00741577	0.234277	0.00408237	0.765723	0.992584	0.348002
0.628728	0.918927	-0.00341579	0.081073	0.371272	0.346836
0.629534	0.919225	-0.00343294	0.080775	0.370466	0.346528
0.628728	0.918629	-0.00341379	0.0813711	0.371272	0.346399
0.629534	0.918927	-0.00343222	0.081073	0.370466	0.346091
0.00693213	0.230402	0.00411193	0.769598	0.993068	0.345505
0.00709334	0.2307	0.00411036	0.7693	0.992907	0.345428
0.00677092	0.229806	0.0041171	0.770194	0.993229	0.34531
0.00709334	0.230402	0.00411102	0.769598	0.992907	0.345154
0.00725455	0.2307	0.00410092	0.7693	0.992745	0.345077
0.00693213	0.229806	0.00411564	0.770194	0.993068	0.344959
0.63437	0.919523	-0.00347829	0.0804769	0.36563	0.34249
0.635338	0.920119	-0.00349056	0.0798808	0.364662	0.342473
0.635177	0.919821	-0.00348676	0.0801788	0.364823	0.342182
0.636144	0.920417	-0.00350927	0.0795827	0.363856	0.342166
0.63437	0.919225	-0.0034776	0.080775	0.36563	0.34205
0.635338	0.919821	-0.0034903	0.0801788	0.364662	0.342032
0.635177	0.919523	-0.0034858	0.0804769	0.364823	0.341742
0.636144	0.920119	-0.00349985	0.0798808	0.363856	0.341725
0.641947	0.920715	-0.00359297	0.0792846	0.358053	0.337211
0.642754	0.921013	-0.0036009	0.0789866	0.357246	0.336903
0.641947	0.920417	-0.00359147	0.0795827	0.358053	0.336768
0.64356	0.921311	-0.00361166	0.0786885	0.35644	0.336596
0.642754	0.920715	-0.00360036	0.0792846	0.357246	0.33646
0.64356	0.921013	-0.00361129	0.0789866	0.35644	0.336152
0.645494	0.92161	-0.00364542	0.0783905	0.354506	0.335235
0.645494	0.921311	-0.00364386	0.0786885	0.354506	0.33479
0.649363	0.921908	-0.00369571	0.0780924	0.350637	0.332063
0.649363	0.92161	-0.00369523	0.0783905	0.350637	0.331616
0.65033	0.922206	-0.00370376	0.0777943	0.34967	0.331604
0.65033	0.921908	-0.0037032	0.0780924	0.34967	0.331156
0.0066097	0.213413	0.00420796	0.786587	0.99339	0.330458
0.00677092	0.213413	0.00420429	0.786587	0.993229	0.330094
0.653232	0.922802	-0.00374075	0.0771982	0.346768	0.329779
0.65291	0.922504	-0.00373447	0.0774963	0.34709	0.329632
0.653232	0.922504	-0.00374029	0.0774963	0.346768	0.329329
0.65291	0.922206	-0.00373374	0.0777943	0.34709	0.329183
0.655812	0.923994	-0.00377891	0.076006	0.344188	0.329157
0.656618	0.924292	-0.00380034	0.0757079	0.343382	0.328851
0.656618	0.923994	-0.00379671	0.076006	0.343382	0.328399
0.657746	0.92459	-0.00381607	0.0754098	0.342254	0.328242
0.65565	0.9231	-0.0037754	0.0769001	0.34435	0.327956
0.655812	0.9231	-0.00377571	0.0769001	0.344188	0.327804
0.657746	0.924292	-0.00381428	0.0757079	0.342254	0.32779
0.65565	0.922802	-0.00377416	0.0771982	0.34435	0.327505
0.660003	0.924888	-0.00384315	0.0751118	0.339997	0.32657
0.661454	0.925782	-0.00386969	0.0742176	0.338546	0.326567
0.660809	0.925186	-0.0038529	0.0748137	0.339191	0.326265
0.661293	0.925484	-0.00386314	0.0745156	0.338707	0.326264
0.660003	0.92459	-0.00384054	0.0754098	0.339997	0.326117
0.661454	0.925484	-0.00386506	0.0745156	0.338546	0.326112
0.660809	0.924888	-0.00385165	0.0751118	0.339191	0.32581
0.661293	0.925186	-0.00386186	0.0748137	0.338707	0.325809
0.666774	0.926975	-0.00394703	0.0730253	0.333226	0.323371
0.665484	0.92608	-0.00392118	0.0739195	0.334516	0.323217
0.666613	0.926677	-0.00394559	0.0733234	0.333387	0.323065
0.666774	0.926677	-0.00394684	0.0733234	0.333226	0.322912
0.665484	0.925782	-0.00391744	0.0742176	0.334516	0.32276
0.666452	0.926379	-0.00394194	0.0736215	0.333548	0.322759
0.666613	0.926379	-0.00394456	0.0736215	0.333387	0.322607
0.666452	0.92608	-0.00393798	0.0739195	0.333548	0.322301
0.671611	0.927571	-0.00402541	0.0724292	0.328389	0.319705
0.671127	0.927273	-0.00401762	0.0727273	0.328873	0.319704
0.00644849	0.20149	0.00426488	0.79851	0.993552	0.319509
0.671611	0.927273	-0.0040234	0.0727273	0.328389	0.319244
0.671127	0.926975	-0.00401538	0.0730253	0.328873	0.319243
0.0066097	0.20149	0.00426071	0.79851	0.99339	0.319136
0.674029	0.927869	-0.00405402	0.0721311	0.325971	0.317867
0.674029	0.927571	-0.00405402	0.0724292	0.325971	0.317405
0.00628728	0.194933	0.00429926	0.805067	0.993713	0.313561
0.00644849	0.194933	0.0042985	0.805067	0.993552	0.313182
0.00612607	0.193741	0.00430866	0.806259	0.993874	0.312784
0.00628728	0.193741	0.00430828	0.806259	0.993713	0.312403
0.680316	0.928167	-0.00416524	0.0718331	0.319684	0.312325
0.680316	0.927869	-0.00416522	0.0721311	0.319684	0.31186
0.682573	0.928465	-0.00420042	0.071535	0.317427	0.310626
0.682573	0.928167	-0.00419895	0.0718331	0.317427	0.310159
0.684507	0.928763	-0.00423715	0.071237	0.315493	0.309234
0.684507	0.928465	-0.00423657	0.071535	0.315493	0.308766
0.00596486	0.188972	0.00434077	0.811028	0.994035	0.308514
0.00612607	0.188972	0.0043404	0.811028	0.993874	0.308128
0.00580364	0.187779	0.00434998	0.812221	0.994196	0.307731
0.00596486	0.187779	0.00434808	0.812221	0.994035	0.307344
0.687893	0.929359	-0.0042876	0.0706408	0.312107	0.30691
0.688699	0.929657	-0.00430111	0.0703428	0.311301	0.306602
0.687732	0.929061	-0.00428268	0.0709389	0.312268	0.306596
0.687893	0.929061	-0.00428591	0.0709389	0.312107	0.30644
0.688699	0.929359	-0.00429836	0.0706408	0.311301	0.306132
0.687732	0.928763	-0.00428232	0.071237	0.312268	0.306126
0.689828	0.929955	-0.00431299	0.0700447	0.310172	0.305984
0.689828	0.929657	-0.0043126	0.0703428	0.310172	0.305512
0.692246	0.930253	-0.00433224	0.0697466	0.307754	0.304116
0.692246	0.929955	-0.00433141	0.0700447	0.307754	0.303643
0.695309	0.930849	-0.00436841	0.0691505	0.304691	0.302093
0.695148	0.930551	-0.00436516	0.0694486	0.304852	0.301775
0.695309	0.930551	-0.00436625	0.0694486	0.304691	0.301618
0.695148	0.930253	-0.00436488	0.0697466	0.304852	0.3013
0.698049	0.931446	-0.00444082	0.0685544	0.301951	0.30038
0.697888	0.931148	-0.00442778	0.0688525	0.302112	0.30006
0.698049	0.931148	-0.00443672	0.0688525	0.301951	0.299903
0.697888	0.930849	-0.00442197	0.0691505	0.302112	0.299583
0.00564243	0.178838	0.00440438	0.821162	0.994358	0.299268
0.00580364	0.178838	0.00440425	0.821162	0.994196	0.298872
0.00548122	0.176751	0.00441138	0.823249	0.994519	0.297577
0.00564243	0.176751	0.00441099	0.823249	0.994358	0.297179
0.00499758	0.174665	0.00443208	0.825335	0.995002	0.296683
0.00483637	0.174069	0.00443475	0.825931	0.995164	0.296487
0.00532001	0.174963	0.00443045	0.825037	0.99468	0.29618
0.00499758	0.174069	0.00443381	0.825931	0.995002	0.296084
0.00532001	0.174665	0.00443065	0.825335	0.99468	0.29588
0.00548122	0.174963	0.00442962	0.825037	0.994519	0.29578
0.708528	0.932638	-0.00461918	0.0673621	0.291472	0.292037
0.708044	0.932042	-0.00459899	0.0679583	0.291956	0.291548
0.00467516	0.168405	0.00447718	0.831595	0.995325	0.291169
0.708528	0.932042	-0.00460659	0.0679583	0.291472	0.291071
0.00483637	0.168405	0.00447711	0.831595	0.995164	0.29076
0.708044	0.931446	-0.00459771	0.0685544	0.291956	0.290584
0.00451394	0.164531	0.00449742	0.835469	0.995486	0.287624
0.00467516	0.164531	0.00449591	0.835469	0.995325	0.28721
0.715138	0.932936	-0.00471221	0.0670641	0.284862	0.285983
0.716428	0.933532	-0.00474489	0.066468	0.283572	0.285676
0.716105	0.933234	-0.00473799	0.066766	0.283895	0.285508
0.715138	0.932638	-0.00471149	0.0673621	0.284862	0.285496
0.716428	0.933234	-0.00473933	0.066766	0.283572	0.285188
0.716105	0.932936	-0.00473475	0.0670641	0.283895	0.285021
0.00435273	0.16006	0.00452477	0.83994	0.995647	0.283435
0.00451394	0.16006	0.00452348	0.83994	0.995486	0.283015
0.726745	0.934426	-0.00489748	0.0655738	0.273255	0.276821
0.726261	0.934128	-0.00489325	0.0658718	0.273739	0.276815
0.727712	0.934724	-0.00492243	0.0652757	0.272288	0.276341
0.726745	0.934128	-0.00489703	0.0658718	0.273255	0.276327
0.728357	0.935022	-0.00493695	0.0649776	0.271643	0.276186
0.727712	0.934426	-0.00491542	0.0655738	0.272288	0.275846
[truncated: 433 more rows]
