# Supplementary material for: Insights into non-autoimmune type 1 diabetes with 13 novel loci in low polygenic risk score patients
Source: Sci Rep. 2021 Aug 6;11:16013. doi: 10.1038/s41598-021-94994-9 (PMC8346538; doi:10.1038/s41598-021-94994-9)
Supplement: Supplementary file 3 — Supplementary Table 2. [file 41598_2021_94994_MOESM3_ESM.xlsx]

## Sheet: new
Insights into Non-autoimmune Type 1 Diabetes with 13 Novel Loci in Low Polygenic Risk Score Patients
Jingchun Qu, Hui-Qi Qu, Jonathan P Bradfield, Joseph T Glessner, Xiao Chang, Lifeng Tian, Michael March, John J Connolly, Jeffrey D Roizen, Patrick MA Sleiman, Hakon Hakonarson
Supplementary Table 2 SNPs associated with low PRS T1D with genome-wide significance (*Column F-M show the association test of low PRS cases vs low PRS controls; ** Column N-Y show the association test of all cases and controls in Cohort B)
CHR	SNP	BP	A1	TEST	NMISS	OR	SE	L95	U95	STAT	P	CHR	SNP	BP	A1	TEST	NMISS	OR	SE	L95	U95	STAT	P	allele	allele_Frq	Rsq	Genotyped	hg19	Func.refGene	Gene.refGene	dbSNP
1	chr1:113630788:A:G	113630788	A	ADD	6118	1.504	0.07219	1.305	1.732	5.652	1.586e-08	1	chr1:113630788:A:G	113630788	A	ADD	9450	1.826	0.04047	1.687	1.977	14.89	4.035e-50	G	0.83534	0.96651	Imputed	114173410	intronic	MAGI3
1	chr1:113761186:C:A	113761186	A	ADD	6118	1.856	0.08225	1.58	2.181	7.518	5.556e-14	1	chr1:113761186:C:A	113761186	A	ADD	9450	2.247	0.04677	2.05	2.462	17.3	4.384e-67	A	0.11495	0.99257	Imputed	114303808	downstream	RSBN1	rs6679677
1	chr1:113834946:A:G	113834946	A	ADD	6118	1.87	0.0815	1.594	2.194	7.683	1.55e-14	1	chr1:113834946:A:G	113834946	A	ADD	9450	2.244	0.04657	2.048	2.458	17.35	1.92e-67	G	0.884	0.99897	Genotyped	114377568	exonic	PTPN22	rs2476601
2	chr2:10727877:C:T	10727877	T	ADD	6118	11.06	0.4241	4.818	25.4	5.668	1.447e-08	2	chr2:10727877:C:T	10727877	T	ADD	9450	3.201	0.3841	1.508	6.795	3.029	0.002454	T	0.00203	0.718	Imputed	10868003	intronic	ATP6V1C2	rs147458998
2	chr2:17126012:C:T	17126012	T	ADD	6118	1.936	0.1173	1.539	2.437	5.636	1.743e-08	2	chr2:17126012:C:T	17126012	T	ADD	9450	1.149	0.08315	0.976	1.352	1.668	0.09531	T	0.03445	0.97878	Imputed	17307279	intergenic	FAM49A;RAD51AP2	rs56806432
2	chr2:17159712:C:A	17159712	A	ADD	6118	1.916	0.1171	1.523	2.411	5.551	2.845e-08	2	chr2:17159712:C:A	17159712	A	ADD	9450	1.142	0.08292	0.9704	1.343	1.598	0.1101	A	0.03454	0.97987	Imputed	17340979	intergenic	FAM49A;RAD51AP2	rs16983255
2	chr2:17159927:C:T	17159927	T	ADD	6118	1.927	0.1172	1.532	2.425	5.598	2.168e-08	2	chr2:17159927:C:T	17159927	T	ADD	9450	1.148	0.08298	0.9755	1.351	1.661	0.09667	T	0.03448	0.9799	Imputed	17341194	intergenic	FAM49A;RAD51AP2	rs60975145
2	chr2:51486782:AG:A	51486782	A	ADD	6118	3.445	0.2258	2.213	5.364	5.478	4.304e-08	2	chr2:51486782:AG:A	51486782	A	ADD	9450	1.476	0.1935	1.01	2.156	2.012	0.04423	A	0.00593	0.99402	Imputed	51713920	ncRNA_intronic	LOC730100
2	chr2:51487374:C:CA	51487374	CA	ADD	6118	3.415	0.2241	2.201	5.298	5.48	4.252e-08	2	chr2:51487374:C:CA	51487374	CA	ADD	9450	1.566	0.1904	1.079	2.275	2.357	0.0184	CA	0.0063	0.98739	Imputed	51714512
2	chr2:51504453:C:T	51504453	T	ADD	6118	3.251	0.2159	2.129	4.964	5.461	4.747e-08	2	chr2:51504453:C:T	51504453	T	ADD	9450	1.532	0.1829	1.07	2.192	2.33	0.0198	T	0.00667	0.98795	Imputed	51731591	ncRNA_intronic	LOC730100	rs57623361
2	chr2:51513429:G:A	51513429	A	ADD	6118	3.4	0.2235	2.194	5.269	5.474	4.39e-08	2	chr2:51513429:G:A	51513429	A	ADD	9450	1.527	0.1914	1.05	2.223	2.213	0.02693	A	0.00609	0.98423	Imputed	51740567	ncRNA_intronic	LOC730100	rs28958299
2	chr2:51520595:C:T	51520595	T	ADD	6118	3.575	0.2228	2.31	5.533	5.717	1.085e-08	2	chr2:51520595:C:T	51520595	T	ADD	9450	1.616	0.1903	1.113	2.346	2.522	0.01167	T	0.00601	0.99376	Imputed	51747733	ncRNA_intronic	LOC730100	rs28957085
2	chr2:51525890:A:G	51525890	G	ADD	6118	3.27	0.2117	2.159	4.951	5.597	2.178e-08	2	chr2:51525890:A:G	51525890	G	ADD	9450	1.529	0.1797	1.075	2.174	2.363	0.01814	G	0.00684	0.99484	Imputed	51753028	ncRNA_intronic	LOC730100	rs1528792
2	chr2:51528054:T:C	51528054	C	ADD	6118	3.306	0.2089	2.195	4.979	5.724	1.04e-08	2	chr2:51528054:T:C	51528054	C	ADD	9450	1.607	0.1775	1.135	2.276	2.673	0.007525	C	0.00735	0.99609	Imputed	51755192	ncRNA_intronic	LOC730100	rs28957087
2	chr2:51528593:T:C	51528593	C	ADD	6118	3.166	0.2111	2.094	4.789	5.461	4.741e-08	2	chr2:51528593:T:C	51528593	C	ADD	9450	1.531	0.1785	1.079	2.172	2.386	0.01703	C	0.00716	0.99126	Imputed	51755731	ncRNA_intronic	LOC730100	rs1406418
2	chr2:51530016:T:G	51530016	G	ADD	6118	3.205	0.2104	2.122	4.84	5.536	3.095e-08	2	chr2:51530016:T:G	51530016	G	ADD	9450	1.579	0.1783	1.113	2.24	2.562	0.01039	G	0.0073	0.99201	Imputed	51757154	ncRNA_intronic	LOC730100	rs28958318
2	chr2:51531113:T:A	51531113	A	ADD	6118	3.408	0.2144	2.239	5.188	5.72	1.065e-08	2	chr2:51531113:T:A	51531113	A	ADD	9450	1.611	0.1835	1.124	2.308	2.598	0.009372	A	0.00679	0.98915	Imputed	51758251	ncRNA_intronic	LOC730100	rs28957091
6	chr6:29741509:C:T	29741509	T	ADD	6118	1.416	0.06367	1.25	1.604	5.465	4.639e-08	6	chr6:29741509:C:T	29741509	T	ADD	9450	0.837	0.04082	0.7726	0.9067	-4.36	1.301e-05	T	0.17867	0.99493	Imputed	29709286	ncRNA_intronic	HLA-F-AS1	rs2743950
6	chr6:29742063:T:C	29742063	C	ADD	6118	1.446	0.06413	1.275	1.639	5.748	9.024e-09	6	chr6:29742063:T:C	29742063	C	ADD	9450	0.9471	0.04004	0.8756	1.024	-1.357	0.1746	C	0.18207	0.99993	Genotyped	29709840	ncRNA_intronic	HLA-F-AS1	rs2517938
6	chr6:29865181:C:T	29865181	C	ADD	6118	0.6821	0.05819	0.6086	0.7645	-6.574	4.911e-11	6	chr6:29865181:C:T	29865181	C	ADD	9450	0.8895	0.03154	0.8362	0.9462	-3.713	0.0002052	T	0.58765	0.9964	Imputed	29832958	intergenic	HLA-G;HCP5B
6	chr6:29865186:G:A	29865186	G	ADD	6118	0.6608	0.05681	0.5912	0.7387	-7.291	3.07e-13	6	chr6:29865186:G:A	29865186	G	ADD	9450	0.8458	0.03121	0.7956	0.8991	-5.367	7.994e-08	A	0.55474	0.99657	Imputed	29832963	intergenic	HLA-G;HCP5B
6	chr6:29865189:G:A	29865189	G	ADD	6118	0.6608	0.05681	0.5912	0.7387	-7.291	3.07e-13	6	chr6:29865189:G:A	29865189	G	ADD	9450	0.8458	0.03121	0.7956	0.8991	-5.367	7.994e-08	A	0.55473	0.99659	Imputed	29832966	intergenic	HLA-G;HCP5B
6	chr6:29938914:A:G	29938914	A	ADD	6118	0.7251	0.05723	0.6481	0.8111	-5.618	1.928e-08	6	chr6:29938914:A:G	29938914	A	ADD	9450	0.946	0.03129	0.8897	1.006	-1.775	0.07589	G	0.57378	0.99992	Genotyped	29906691	intergenic	HCG4B;HLA-A
6	chr6:29942211:C:T	29942211	C	ADD	6118	0.6924	0.06124	0.6141	0.7807	-6.004	1.931e-09	6	chr6:29942211:C:T	29942211	C	ADD	9450	0.9707	0.03221	0.9113	1.034	-0.923	0.356	T	0.64052	0.995	Imputed	29909988	upstream	HLA-A
6	chr6:29955777:T:C	29955777	T	ADD	6118	0.7024	0.05993	0.6246	0.79	-5.894	3.776e-09	6	chr6:29955777:T:C	29955777	T	ADD	9450	0.9393	0.03199	0.8822	1	-1.959	0.05015	C	0.62619	0.99396	Imputed	29923554	intergenic	HLA-A;HCG9
6	chr6:30007428:G:T	30007428	T	ADD	6118	16.18	0.4552	6.63	39.48	6.116	9.622e-10	6	chr6:30007428:G:T	30007428	T	ADD	9450	5.189	0.4398	2.191	12.29	3.744	0.0001814	T	0.00145	0.85392	Imputed	29975205	ncRNA_intronic	HLA-J;ZNRD1ASP	rs776674544
6	chr6:30106780:A:G	30106780	G	ADD	6118	0.5862	0.09783	0.4839	0.7101	-5.459	4.784e-08	6	chr6:30106780:A:G	30106780	G	ADD	9450	0.6255	0.05298	0.5638	0.694	-8.855	8.358e-19	G	0.10761	0.98555	Imputed	30074557	ncRNA_intronic	TRIM31-AS1	rs28780083
6	chr6:30267214:A:G	30267214	G	ADD	6118	0.4669	0.135	0.3584	0.6084	-5.642	1.678e-08	6	chr6:30267214:A:G	30267214	G	ADD	9450	0.4199	0.07752	0.3607	0.4888	-11.19	4.432e-29	G	0.06045	0.99594	Imputed	30234991	ncRNA_intronic	HCG17	rs28780092
6	chr6:30312348:A:C	30312348	C	ADD	6118	0.4621	0.1359	0.354	0.6032	-5.679	1.356e-08	6	chr6:30312348:A:C	30312348	C	ADD	9450	0.4206	0.07768	0.3612	0.4898	-11.15	7.246e-29	C	0.06003	0.99687	Imputed	30280125	ncRNA_intronic	HCG17;HCG18	rs28780096
6	chr6:30335591:G:T	30335591	T	ADD	6118	0.4657	0.135	0.3574	0.6067	-5.662	1.493e-08	6	chr6:30335591:G:T	30335591	T	ADD	9450	0.4208	0.07737	0.3616	0.4898	-11.19	4.789e-29	T	0.06046	0.99766	Imputed	30303368	intronic	TRIM39;TRIM39-RPP21	rs28780098
6	chr6:30356118:T:A	30356118	T	ADD	6118	0.6365	0.07287	0.5518	0.7343	-6.198	5.706e-10	6	chr6:30356118:T:A	30356118	T	ADD	9450	0.5994	0.04181	0.5522	0.6505	-12.24	1.797e-34	A	0.80441	0.98903	Imputed	30323895	intergenic	TRIM39-RPP21;HLA-E
6	chr6:30357754:T:C	30357754	T	ADD	6118	0.6408	0.07267	0.5557	0.7389	-6.124	9.1e-10	6	chr6:30357754:T:C	30357754	T	ADD	9450	0.6058	0.04161	0.5583	0.6573	-12.05	2.059e-33	C	0.80093	0.9741	Imputed	30325531	intergenic	TRIM39-RPP21;HLA-E
6	chr6:30364369:C:G	30364369	C	ADD	6118	0.6432	0.0735	0.5569	0.7428	-6.005	1.918e-09	6	chr6:30364369:C:G	30364369	C	ADD	9450	0.6098	0.04204	0.5616	0.6622	-11.77	5.866e-32	G	0.80855	0.99143	Imputed	30332146	intergenic	TRIM39-RPP21;HLA-E
6	chr6:30367777:G:T	30367777	G	ADD	6118	0.638	0.0729	0.5531	0.736	-6.165	7.07e-10	6	chr6:30367777:G:T	30367777	G	ADD	9450	0.5999	0.04183	0.5527	0.6512	-12.22	2.584e-34	T	0.80468	0.99193	Imputed	30335554	intergenic	TRIM39-RPP21;HLA-E
6	chr6:30370139:G:A	30370139	G	ADD	6118	0.638	0.0729	0.5531	0.736	-6.165	7.07e-10	6	chr6:30370139:G:A	30370139	G	ADD	9450	0.5999	0.04183	0.5527	0.6512	-12.22	2.584e-34	A	0.80474	0.99252	Imputed	30337916	intergenic	TRIM39-RPP21;HLA-E
6	chr6:30371787:A:G	30371787	A	ADD	6118	0.6378	0.07295	0.5529	0.7359	-6.164	7.083e-10	6	chr6:30371787:A:G	30371787	A	ADD	9450	0.5991	0.04187	0.5519	0.6503	-12.24	1.959e-34	G	0.80595	0.99992	Genotyped	30339564	intergenic	TRIM39-RPP21;HLA-E
6	chr6:30375926:C:T	30375926	C	ADD	6118	0.7203	0.05714	0.644	0.8057	-5.742	9.381e-09	6	chr6:30375926:C:T	30375926	C	ADD	9450	0.8203	0.03196	0.7705	0.8734	-6.197	5.772e-10	T	0.61537	0.99997	Genotyped	30343703	intergenic	TRIM39-RPP21;HLA-E
6	chr6:30380265:G:A	30380265	G	ADD	6118	0.6391	0.0736	0.5533	0.7383	-6.082	1.184e-09	6	chr6:30380265:G:A	30380265	G	ADD	9450	0.6075	0.04205	0.5594	0.6597	-11.85	2.125e-32	A	0.80852	0.99087	Imputed	30348042	intergenic	TRIM39-RPP21;HLA-E
6	chr6:30383640:A:G	30383640	G	ADD	6118	0.4652	0.1329	0.3585	0.6036	-5.758	8.516e-09	6	chr6:30383640:A:G	30383640	G	ADD	9450	0.448	0.0741	0.3874	0.518	-10.84	2.295e-27	G	0.06331	0.99552	Imputed	30351417	intergenic	TRIM39-RPP21;HLA-E	rs28780099
6	chr6:30385272:G:A	30385272	G	ADD	6118	0.7186	0.05718	0.6425	0.8039	-5.778	7.568e-09	6	chr6:30385272:G:A	30385272	G	ADD	9450	0.8203	0.03197	0.7704	0.8733	-6.198	5.734e-10	A	0.61476	0.99652	Imputed	30353049	intergenic	TRIM39-RPP21;HLA-E
6	chr6:30385877:A:C	30385877	A	ADD	6118	0.7186	0.05718	0.6425	0.8039	-5.778	7.568e-09	6	chr6:30385877:A:C	30385877	A	ADD	9450	0.8203	0.03197	0.7704	0.8733	-6.198	5.734e-10	C	0.61475	0.99649	Imputed	30353654	intergenic	TRIM39-RPP21;HLA-E
6	chr6:30391829:T:G	30391829	T	ADD	6118	0.7168	0.05719	0.6408	0.8018	-5.823	5.763e-09	6	chr6:30391829:T:G	30391829	T	ADD	9450	0.8196	0.03196	0.7698	0.8725	-6.227	4.764e-10	G	0.61498	0.99669	Imputed	30359606	intergenic	TRIM39-RPP21;HLA-E
6	chr6:30393831:G:A	30393831	G	ADD	6118	0.7168	0.05719	0.6408	0.8018	-5.823	5.763e-09	6	chr6:30393831:G:A	30393831	G	ADD	9450	0.8196	0.03196	0.7698	0.8725	-6.227	4.764e-10	A	0.61572	0.99992	Genotyped	30361608	intergenic	TRIM39-RPP21;HLA-E
6	chr6:30396731:C:T	30396731	T	ADD	6118	0.4722	0.1321	0.3645	0.6117	-5.681	1.341e-08	6	chr6:30396731:C:T	30396731	T	ADD	9450	0.4486	0.07415	0.3879	0.5188	-10.81	3.071e-27	T	0.06321	0.9993	Genotyped	30364508	intergenic	TRIM39-RPP21;HLA-E	rs17475879
6	chr6:30396747:T:C	30396747	T	ADD	6118	0.7169	0.05717	0.6409	0.8019	-5.821	5.833e-09	6	chr6:30396747:T:C	30396747	T	ADD	9450	0.8202	0.03195	0.7704	0.8732	-6.203	5.523e-10	C	0.61519	0.99461	Imputed	30364524	intergenic	TRIM39-RPP21;HLA-E
6	chr6:30396950:G:C	30396950	G	ADD	6118	0.7171	0.05718	0.6411	0.8022	-5.815	6.071e-09	6	chr6:30396950:G:C	30396950	G	ADD	9450	0.8211	0.03195	0.7713	0.8742	-6.168	6.916e-10	C	0.61425	0.99276	Imputed	30364727	intergenic	TRIM39-RPP21;HLA-E
6	chr6:30398299:G:C	30398299	G	ADD	6118	0.6582	0.07277	0.5707	0.7591	-5.748	9.022e-09	6	chr6:30398299:G:C	30398299	G	ADD	9450	0.5911	0.04233	0.5441	0.6423	-12.42	2.044e-35	C	0.80851	0.99053	Imputed	30366076	intergenic	TRIM39-RPP21;HLA-E
6	chr6:30406631:T:C	30406631	C	ADD	6118	0.4924	0.1286	0.3827	0.6335	-5.51	3.581e-08	6	chr6:30406631:T:C	30406631	C	ADD	9450	0.4524	0.07321	0.392	0.5222	-10.83	2.393e-27	C	0.06512	0.99646	Imputed	30374408	intergenic	TRIM39-RPP21;HLA-E	rs28780101
6	chr6:30406704:G:A	30406704	A	ADD	6118	0.4924	0.1286	0.3827	0.6335	-5.51	3.581e-08	6	chr6:30406704:G:A	30406704	A	ADD	9450	0.453	0.07321	0.3925	0.5229	-10.82	2.898e-27	A	0.06517	0.99617	Imputed	30374481	intergenic	TRIM39-RPP21;HLA-E	rs28780102
6	chr6:30416827:G:A	30416827	A	ADD	6118	0.4894	0.1294	0.3797	0.6306	-5.524	3.312e-08	6	chr6:30416827:G:A	30416827	A	ADD	9450	0.4519	0.07344	0.3914	0.5219	-10.81	2.97e-27	A	0.06466	0.99487	Imputed	30384604	intergenic	TRIM39-RPP21;HLA-E	rs17195054
6	chr6:30443211:G:C	30443211	C	ADD	6118	0.4815	0.1302	0.373	0.6215	-5.613	1.992e-08	6	chr6:30443211:G:C	30443211	C	ADD	9450	0.4421	0.07401	0.3824	0.5111	-11.03	2.746e-28	C	0.06458	0.996	Imputed	30410988	intergenic	TRIM39-RPP21;HLA-E	rs17476793
6	chr6:30453001:G:A	30453001	A	ADD	6118	0.4587	0.1348	0.3522	0.5974	-5.78	7.468e-09	6	chr6:30453001:G:A	30453001	A	ADD	9450	0.4326	0.07563	0.373	0.5017	-11.08	1.587e-28	A	0.06202	0.99642	Imputed	30420778	intergenic	TRIM39-RPP21;HLA-E	rs28780103
6	chr6:30456878:C:G	30456878	G	ADD	6118	0.493	0.1286	0.3832	0.6344	-5.499	3.829e-08	6	chr6:30456878:C:G	30456878	G	ADD	9450	0.4474	0.07357	0.3873	0.5168	-10.93	8.179e-28	G	0.06525	0.99704	Imputed	30424655	intergenic	TRIM39-RPP21;HLA-E	rs28780104
6	chr6:30480240:T:C	30480240	C	ADD	6118	0.4816	0.1303	0.3731	0.6217	-5.608	2.047e-08	6	chr6:30480240:T:C	30480240	C	ADD	9450	0.4402	0.07416	0.3806	0.5091	-11.06	1.872e-28	C	0.06446	0.99356	Imputed	30448017	intergenic	TRIM39-RPP21;HLA-E	rs28780105
6	chr6:30483738:G:A	30483738	A	ADD	6118	0.4931	0.1286	0.3832	0.6345	-5.497	3.857e-08	6	chr6:30483738:G:A	30483738	A	ADD	9450	0.4343	0.07438	0.3754	0.5025	-11.21	3.512e-29	A	0.06492	0.99331	Imputed	30451515	intergenic	TRIM39-RPP21;HLA-E	rs28780106
6	chr6:30486018:G:A	30486018	A	ADD	6118	0.4931	0.1286	0.3832	0.6345	-5.497	3.857e-08	6	chr6:30486018:G:A	30486018	A	ADD	9450	0.4343	0.07438	0.3754	0.5025	-11.21	3.512e-29	A	0.06491	0.99311	Imputed	30453795	intergenic	TRIM39-RPP21;HLA-E	rs3734843
6	chr6:30487463:G:C	30487463	C	ADD	6118	0.4407	0.139	0.3356	0.5786	-5.897	3.698e-09	6	chr6:30487463:G:C	30487463	C	ADD	9450	0.3945	0.07957	0.3376	0.4611	-11.69	1.461e-31	C	0.05914	0.98804	Imputed	30455240	intergenic	TRIM39-RPP21;HLA-E	rs28780108
6	chr6:30514530:C:T	30514530	T	ADD	6118	3.579	0.2314	2.274	5.632	5.51	3.579e-08	6	chr6:30514530:C:T	30514530	T	ADD	9450	4.346	0.143	3.284	5.752	10.27	9.343e-25	T	0.01258	0.99669	Imputed	30482307	intergenic	HLA-E;GNL1	rs139984378
6	chr6:30514699:G:A	30514699	A	ADD	6118	0.4178	0.1437	0.3153	0.5538	-6.073	1.259e-09	6	chr6:30514699:G:A	30514699	A	ADD	9450	0.3665	0.08273	0.3117	0.4311	-12.13	7.154e-34	A	0.05873	0.98683	Imputed	30482476	intergenic	HLA-E;GNL1	rs28894081
6	chr6:30516259:G:C	30516259	C	ADD	6118	0.4161	0.1437	0.3139	0.5514	-6.102	1.05e-09	6	chr6:30516259:G:C	30516259	C	ADD	9450	0.3651	0.08271	0.3105	0.4294	-12.18	3.923e-34	C	0.05882	0.98675	Imputed	30484036	intergenic	HLA-E;GNL1	rs10484552
6	chr6:30571350:A:G	30571350	G	ADD	6118	3.579	0.2314	2.274	5.632	5.51	3.579e-08	6	chr6:30571350:A:G	30571350	G	ADD	9450	4.346	0.143	3.284	5.752	10.27	9.343e-25	G	0.01256	0.99698	Imputed	30539127	upstream	ABCF1	rs3130042
6	chr6:30578618:G:A	30578618	A	ADD	6118	3.579	0.2314	2.274	5.632	5.51	3.579e-08	6	chr6:30578618:G:A	30578618	A	ADD	9450	4.346	0.143	3.284	5.752	10.27	9.343e-25	A	0.01259	0.99702	Imputed	30546395	intronic	ABCF1	rs1264446
6	chr6:30579688:C:T	30579688	T	ADD	6118	3.579	0.2314	2.274	5.632	5.51	3.579e-08	6	chr6:30579688:C:T	30579688	T	ADD	9450	4.346	0.143	3.284	5.752	10.27	9.343e-25	T	0.01258	0.99684	Imputed	30547465	intronic	ABCF1	rs1264444
6	chr6:30580923:G:C	30580923	C	ADD	6118	3.579	0.2314	2.274	5.632	5.51	3.579e-08	6	chr6:30580923:G:C	30580923	C	ADD	9450	4.346	0.143	3.284	5.752	10.27	9.343e-25	C	0.01259	0.99699	Imputed	30548700	intronic	ABCF1	rs1264442
6	chr6:30582335:C:T	30582335	T	ADD	6118	3.579	0.2314	2.274	5.632	5.51	3.579e-08	6	chr6:30582335:C:T	30582335	T	ADD	9450	4.346	0.143	3.284	5.752	10.27	9.343e-25	T	0.01258	0.99613	Imputed	30550112	intronic	ABCF1	rs1264441
6	chr6:30587647:C:A	30587647	A	ADD	6118	0.4199	0.1452	0.3159	0.5581	-5.978	2.256e-09	6	chr6:30587647:C:A	30587647	A	ADD	9450	0.349	0.08561	0.2951	0.4127	-12.3	9.318e-35	A	0.05581	0.98813	Imputed	30555424	intronic	ABCF1	rs41288535
6	chr6:30596430:T:C	30596430	C	ADD	6118	3.579	0.2314	2.274	5.632	5.51	3.579e-08	6	chr6:30596430:T:C	30596430	C	ADD	9450	4.346	0.143	3.284	5.752	10.27	9.343e-25	C	0.01259	0.99689	Imputed	30564207	intergenic	ABCF1;PPP1R10	rs1264430
6	chr6:30598293:G:A	30598293	A	ADD	6118	3.579	0.2314	2.274	5.632	5.51	3.579e-08	6	chr6:30598293:G:A	30598293	A	ADD	9450	4.346	0.143	3.284	5.752	10.27	9.343e-25	A	0.01259	0.997	Imputed	30566070	intergenic	ABCF1;PPP1R10	rs1264427
6	chr6:30604220:C:G	30604220	G	ADD	6118	3.579	0.2314	2.274	5.632	5.51	3.579e-08	6	chr6:30604220:C:G	30604220	G	ADD	9450	4.346	0.143	3.284	5.752	10.27	9.343e-25	G	0.01258	0.99474	Imputed	30571997	exonic	PPP1R10	rs1264422
6	chr6:30614537:A:G	30614537	G	ADD	6118	3.579	0.2314	2.274	5.632	5.51	3.579e-08	6	chr6:30614537:A:G	30614537	G	ADD	9450	4.346	0.143	3.284	5.752	10.27	9.343e-25	G	0.01261	0.99642	Imputed	30582314	intronic	PPP1R10	rs2844711
6	chr6:30620338:A:T	30620338	T	ADD	6118	3.578	0.2314	2.273	5.631	5.508	3.631e-08	6	chr6:30620338:A:T	30620338	T	ADD	9450	4.346	0.143	3.283	5.752	10.27	9.457e-25	T	0.01261	0.99401	Imputed	30588115	intronic	MRPS18B	rs2517567
6	chr6:30623352:A:G	30623352	G	ADD	6118	0.4303	0.144	0.3245	0.5706	-5.856	4.749e-09	6	chr6:30623352:A:G	30623352	G	ADD	9450	0.3494	0.08568	0.2954	0.4133	-12.27	1.262e-34	G	0.05552	0.99047	Imputed	30591129	intronic	MRPS18B	rs35554791
6	chr6:30624428:G:T	30624428	T	ADD	6118	3.579	0.2314	2.274	5.632	5.51	3.579e-08	6	chr6:30624428:G:T	30624428	T	ADD	9450	4.286	0.1423	3.243	5.666	10.23	1.528e-24	T	0.01263	0.99649	Imputed	30592205	intronic	MRPS18B	rs2252845
6	chr6:30629322:C:T	30629322	T	ADD	6118	3.579	0.2314	2.274	5.632	5.51	3.579e-08	6	chr6:30629322:C:T	30629322	T	ADD	9450	4.286	0.1423	3.243	5.666	10.23	1.528e-24	T	0.01262	0.99535	Imputed	30597099	intronic	ATAT1	rs2534688
6	chr6:30674841:C:T	30674841	T	ADD	6118	0.4258	0.1451	0.3204	0.5659	-5.883	4.032e-09	6	chr6:30674841:C:T	30674841	T	ADD	9450	0.3537	0.08567	0.2991	0.4184	-12.13	7.302e-34	T	0.0551	0.99323	Imputed	30642618	intergenic	DHX16;PPP1R18	rs28986316
6	chr6:30679228:C:G	30679228	G	ADD	6118	0.4422	0.1405	0.3358	0.5824	-5.809	6.279e-09	6	chr6:30679228:C:G	30679228	G	ADD	9450	0.3854	0.08148	0.3285	0.4522	-11.7	1.258e-31	G	0.05818	0.99165	Imputed	30647005	exonic	PPP1R18	rs11965214
6	chr6:30688621:T:C	30688621	C	ADD	6118	2.34	0.1548	1.727	3.169	5.492	3.976e-08	6	chr6:30688621:T:C	30688621	C	ADD	9450	2.158	0.1007	1.771	2.628	7.639	2.193e-14	C	0.02039	0.98742	Imputed	30656398	UTR3	NRM	rs2249059
6	chr6:30697902:T:G	30697902	G	ADD	6118	3.646	0.2362	2.295	5.793	5.477	4.337e-08	6	chr6:30697902:T:G	30697902	G	ADD	9450	4.392	0.144	3.312	5.824	10.28	8.935e-25	G	0.01311	0.96777	Imputed	30665679	intergenic	NRM;MDC1	rs3094091
6	chr6:30704212:G:C	30704212	C	ADD	6118	0.4143	0.1462	0.3111	0.5518	-6.026	1.676e-09	6	chr6:30704212:G:C	30704212	C	ADD	9450	0.3547	0.08534	0.3001	0.4193	-12.14	6.145e-34	C	0.0557	0.99306	Imputed	30671989	exonic	MDC1	rs28986317
6	chr6:30738854:T:C	30738854	C	ADD	6118	0.42	0.1451	0.3161	0.5581	-5.98	2.232e-09	6	chr6:30738854:T:C	30738854	C	ADD	9450	0.3495	0.08578	0.2954	0.4135	-12.26	1.566e-34	C	0.05563	0.98605	Imputed	30706631	intronic	FLOT1	rs41315800
6	chr6:30748315:C:T	30748315	T	ADD	6118	3.644	0.2362	2.293	5.789	5.473	4.413e-08	6	chr6:30748315:C:T	30748315	T	ADD	9450	4.45	0.1447	3.351	5.91	10.32	5.914e-25	T	0.01233	0.9885	Imputed	30716092	intergenic	IER3;HCG20	rs149603340
6	chr6:30748585:A:T	30748585	T	ADD	6118	3.644	0.2362	2.293	5.789	5.473	4.413e-08	6	chr6:30748585:A:T	30748585	T	ADD	9450	4.45	0.1447	3.351	5.91	10.32	5.914e-25	T	0.01231	0.9867	Imputed	30716362	intergenic	IER3;HCG20	rs143394120
6	chr6:30751801:G:A	30751801	A	ADD	6118	0.4463	0.1476	0.3342	0.596	-5.468	4.557e-08	6	chr6:30751801:G:A	30751801	A	ADD	9450	0.3734	0.08723	0.3147	0.443	-11.29	1.402e-29	A	0.0519	0.97411	Imputed	30719578	intergenic	IER3;HCG20	rs28780110
6	chr6:30822142:G:A	30822142	A	ADD	6118	3.039	0.1855	2.113	4.371	5.994	2.052e-09	6	chr6:30822142:G:A	30822142	A	ADD	9450	3.513	0.1168	2.794	4.416	10.76	5.317e-27	A	0.01775	0.99039	Imputed	30789919	ncRNA_intronic	LINC00243	rs9262217
6	chr6:30823417:T:C	30823417	C	ADD	6118	0.4279	0.1517	0.3178	0.576	-5.597	2.176e-08	6	chr6:30823417:T:C	30823417	C	ADD	9450	0.3965	0.08571	0.3352	0.4691	-10.79	3.759e-27	C	0.05155	0.97564	Imputed	30791194	ncRNA_intronic	LINC00243	rs13208886
6	chr6:30839958:T:G	30839958	G	ADD	6118	3.527	0.1869	2.446	5.087	6.746	1.523e-11	6	chr6:30839958:T:G	30839958	G	ADD	9450	3.913	0.1175	3.109	4.927	11.61	3.484e-31	G	0.01837	0.99207	Imputed	30807735	ncRNA_exonic	LOC105375014	rs9262222
6	chr6:30840571:T:G	30840571	G	ADD	6118	3.45	0.1863	2.394	4.971	6.646	3.007e-11	6	chr6:30840571:T:G	30840571	G	ADD	9450	3.901	0.1173	3.1	4.91	11.61	3.836e-31	G	0.01848	0.99183	Imputed	30808348	ncRNA_intronic	LOC105375014	rs9262223
6	chr6:30842370:C:T	30842370	T	ADD	6118	3.486	0.1867	2.418	5.027	6.689	2.246e-11	6	chr6:30842370:C:T	30842370	T	ADD	9450	3.937	0.1176	3.126	4.957	11.65	2.364e-31	T	0.01849	0.99251	Imputed	30810147	ncRNA_intronic	LOC105375014	rs9262225
6	chr6:30846104:A:G	30846104	G	ADD	6118	3.565	0.1873	2.47	5.146	6.789	1.13e-11	6	chr6:30846104:A:G	30846104	G	ADD	9450	3.949	0.1178	3.135	4.975	11.66	2.148e-31	G	0.01837	0.99274	Imputed	30813881	ncRNA_intronic	LOC105375014	rs9262234
6	chr6:30851382:G:A	30851382	A	ADD	6118	3.565	0.1873	2.47	5.146	6.789	1.13e-11	6	chr6:30851382:G:A	30851382	A	ADD	9450	3.949	0.1178	3.135	4.975	11.66	2.148e-31	A	0.01841	0.99302	Imputed	30819159	intergenic	LOC105375014;DDR1	rs9262239
6	chr6:30852117:C:T	30852117	T	ADD	6118	3.565	0.1873	2.47	5.146	6.789	1.13e-11	6	chr6:30852117:C:T	30852117	T	ADD	9450	3.949	0.1178	3.135	4.975	11.66	2.148e-31	T	0.01838	0.99289	Imputed	30819894	intergenic	LOC105375014;DDR1	rs9262242
6	chr6:30862562:G:C	30862562	C	ADD	6118	3.486	0.1867	2.418	5.027	6.689	2.246e-11	6	chr6:30862562:G:C	30862562	C	ADD	9450	3.937	0.1176	3.126	4.957	11.65	2.364e-31	C	0.01848	0.99335	Imputed	30830339	intergenic	LOC105375014;DDR1	rs9262256
6	chr6:30862890:C:T	30862890	T	ADD	6118	4.309	0.2232	2.782	6.673	6.545	5.933e-11	6	chr6:30862890:C:T	30862890	T	ADD	9450	5.035	0.1368	3.851	6.584	11.81	3.307e-32	T	0.01478	0.99239	Imputed	30830667	intergenic	LOC105375014;DDR1	rs9262257
6	chr6:30867875:T:G	30867875	G	ADD	6118	3.486	0.1867	2.418	5.027	6.689	2.246e-11	6	chr6:30867875:T:G	30867875	G	ADD	9450	3.937	0.1176	3.126	4.957	11.65	2.364e-31	G	0.01849	0.99349	Imputed	30835652	intergenic	LOC105375014;DDR1	rs9262268
6	chr6:30869373:G:C	30869373	C	ADD	6118	3.486	0.1867	2.418	5.027	6.689	2.246e-11	6	chr6:30869373:G:C	30869373	C	ADD	9450	3.937	0.1176	3.126	4.957	11.65	2.364e-31	C	0.01849	0.99402	Imputed	30837150	intergenic	LOC105375014;DDR1	rs9262270
6	chr6:30874219:G:A	30874219	A	ADD	6118	3.486	0.1867	2.418	5.027	6.689	2.246e-11	6	chr6:30874219:G:A	30874219	A	ADD	9450	3.937	0.1176	3.126	4.957	11.65	2.364e-31	A	0.01849	0.99383	Imputed	30841996	intergenic	LOC105375014;DDR1	rs9262278
6	chr6:30879933:G:C	30879933	C	ADD	6118	3.486	0.1867	2.418	5.027	6.689	2.246e-11	6	chr6:30879933:G:C	30879933	C	ADD	9450	3.937	0.1176	3.126	4.957	11.65	2.364e-31	C	0.01846	0.99409	Imputed	30847710	intergenic	LOC105375014;DDR1	rs9262280
6	chr6:30940937:T:C	30940937	C	ADD	6118	3.614	0.1879	2.501	5.223	6.838	8.027e-12	6	chr6:30940937:T:C	30940937	C	ADD	9450	4.038	0.1187	3.2	5.096	11.76	6.483e-32	C	0.01852	0.99353	Imputed	30908714	upstream	DPCR1	rs2844648
6	chr6:30945123:G:A	30945123	A	ADD	6118	3.574	0.1875	2.475	5.161	6.794	1.09e-11	6	chr6:30945123:G:A	30945123	A	ADD	9450	4.001	0.1183	3.172	5.045	11.72	1.061e-31	A	0.0184	0.99521	Imputed	30912900	intronic	DPCR1	rs2844700
6	chr6:30948941:G:A	30948941	A	ADD	6118	3.614	0.1879	2.501	5.223	6.838	8.027e-12	6	chr6:30948941:G:A	30948941	A	ADD	9450	4.038	0.1187	3.2	5.096	11.76	6.483e-32	A	0.01839	0.99746	Imputed	30916718	exonic	DPCR1	rs2247178
6	chr6:30960540:T:A	30960540	A	ADD	6118	3.614	0.1879	2.501	5.223	6.838	8.027e-12	6	chr6:30960540:T:A	30960540	A	ADD	9450	4.038	0.1187	3.2	5.096	11.76	6.483e-32	A	0.01841	0.99528	Imputed	30928317	intergenic	HCG21;MUC21	rs2429557
6	chr6:30964532:C:T	30964532	T	ADD	6118	1.387	0.05695	1.241	1.551	5.748	9.028e-09	6	chr6:30964532:C:T	30964532	T	ADD	9450	2.014	0.03212	1.891	2.145	21.8	2.456e-105	T	0.39259	0.96753	Imputed	30932309	intergenic	HCG21;MUC21	rs2844697
6	chr6:30972610:T:C	30972610	T	ADD	6118	0.6062	0.08242	0.5158	0.7125	-6.072	1.261e-09	6	chr6:30972610:T:C	30972610	T	ADD	9450	0.5957	0.04613	0.5442	0.652	-11.23	2.901e-29	C	0.84619	0.98678	Imputed	30940387	intergenic	HCG21;MUC21
6	chr6:30974069:T:C	30974069	T	ADD	6118	0.6067	0.08242	0.5162	0.713	-6.064	1.326e-09	6	chr6:30974069:T:C	30974069	T	ADD	9450	0.5961	0.04613	0.5445	0.6525	-11.22	3.401e-29	C	0.84622	0.98677	Imputed	30941846	intergenic	HCG21;MUC21
6	chr6:30976932:A:C	30976932	A	ADD	6118	0.6101	0.08143	0.5201	0.7156	-6.069	1.288e-09	6	chr6:30976932:A:C	30976932	A	ADD	9450	0.5954	0.04573	0.5444	0.6512	-11.34	8.432e-30	C	0.84291	0.98692	Imputed	30944709	intergenic	HCG21;MUC21
6	chr6:30987904:G:A	30987904	G	ADD	6118	0.6163	0.08163	0.5252	0.7232	-5.929	3.049e-09	6	chr6:30987904:G:A	30987904	G	ADD	9450	0.5949	0.04602	0.5436	0.651	-11.29	1.519e-29	A	0.84659	0.99929	Genotyped	30955681	intronic	MUC21
6	chr6:30990863:G:A	30990863	A	ADD	6118	4.031	0.2084	2.679	6.065	6.688	2.256e-11	6	chr6:30990863:G:A	30990863	A	ADD	9450	4.875	0.126	3.808	6.241	12.57	2.993e-36	A	0.01738	0.99319	Imputed	30958640	downstream	MUC21	rs2517413
6	chr6:30993432:T:C	30993432	T	ADD	6118	0.5918	0.08797	0.4981	0.7031	-5.963	2.472e-09	6	chr6:30993432:T:C	30993432	T	ADD	9450	0.5801	0.04927	0.5267	0.6389	-11.05	2.105e-28	C	0.86079	0.9487	Imputed	30961209	intergenic	MUC21;MUC22
6	chr6:31005859:G:A	31005859	A	ADD	6118	4.031	0.2084	2.679	6.065	6.688	2.256e-11	6	chr6:31005859:G:A	31005859	A	ADD	9450	4.875	0.126	3.808	6.241	12.57	2.993e-36	A	0.0174	0.99406	Imputed	30973636	upstream	MUC22	rs373858
6	chr6:31020210:T:C	31020210	T	ADD	6118	0.5976	0.08973	0.5012	0.7125	-5.738	9.607e-09	6	chr6:31020210:T:C	31020210	T	ADD	9450	0.5854	0.05023	0.5305	0.646	-10.66	1.563e-26	C	0.87175	0.98585	Imputed	30987987	intronic	MUC22
6	chr6:31022278:T:C	31022278	T	ADD	6118	0.5228	0.1117	0.42	0.6508	-5.805	6.447e-09	6	chr6:31022278:T:C	31022278	T	ADD	9450	0.606	0.05783	0.5411	0.6787	-8.661	4.679e-18	C	0.90765	0.97764	Imputed	30990055	intronic	MUC22
6	chr6:31022622:A:G	31022622	G	ADD	6118	4.031	0.2084	2.679	6.065	6.688	2.256e-11	6	chr6:31022622:A:G	31022622	G	ADD	9450	4.875	0.126	3.808	6.241	12.57	2.993e-36	G	0.01743	0.99374	Imputed	30990399	intronic	MUC22	rs9262538
6	chr6:31025600:T:A	31025600	T	ADD	6118	0.6395	0.07198	0.5553	0.7364	-6.212	5.239e-10	6	chr6:31025600:T:A	31025600	T	ADD	9450	0.5985	0.04074	0.5525	0.6482	-12.6	2.039e-36	A	0.79516	0.98258	Imputed	30993377	exonic	MUC22
6	chr6:31028328:C:T	31028328	T	ADD	6118	4.383	0.1994	2.965	6.48	7.41	1.265e-13	6	chr6:31028328:C:T	31028328	T	ADD	9450	5.095	0.122	4.012	6.471	13.35	1.17e-40	T	0.01918	0.98999	Imputed	30996105	exonic	MUC22	rs9262548
6	chr6:31035220:T:C	31035220	C	ADD	6118	1.93	0.1193	1.528	2.439	5.511	3.57e-08	6	chr6:31035220:T:C	31035220	C	ADD	9450	1.508	0.07736	1.296	1.755	5.313	1.077e-07	C	0.03656	0.98987	Imputed	31002997	UTR3	MUC22	rs9262551
6	chr6:31041302:C:A	31041302	A	ADD	6118	4.294	0.2033	2.883	6.395	7.168	7.637e-13	6	chr6:31041302:C:A	31041302	A	ADD	9450	5.134	0.1236	4.029	6.541	13.23	5.816e-40	A	0.01861	0.99915	Imputed	31009079	intergenic	MUC22;HCG22	rs9262563
6	chr6:31044708:C:T	31044708	T	ADD	6118	2.562	0.1477	1.918	3.422	6.368	1.912e-10	6	chr6:31044708:C:T	31044708	T	ADD	9450	2.625	0.09027	2.2	3.134	10.69	1.094e-26	T	0.02852	0.99922	Imputed	31012485	intergenic	MUC22;HCG22	rs9262570
6	chr6:31048369:G:A	31048369	A	ADD	6118	1.369	0.05436	1.23	1.523	5.773	7.785e-09	6	chr6:31048369:G:A	31048369	A	ADD	9450	1.385	0.03129	1.302	1.472	10.41	2.324e-25	A	0.48204	0.99867	Imputed	31016146	intergenic	MUC22;HCG22	rs2844644
6	chr6:31049018:G:T	31049018	T	ADD	6118	4.294	0.2033	2.883	6.395	7.168	7.637e-13	6	chr6:31049018:G:T	31049018	T	ADD	9450	5.134	0.1236	4.029	6.541	13.23	5.816e-40	T	0.01861	0.9991	Imputed	31016795	intergenic	MUC22;HCG22	rs9262585
6	chr6:31049137:G:C	31049137	G	ADD	6118	0.7201	0.05791	0.6428	0.8066	-5.671	1.416e-08	6	chr6:31049137:G:C	31049137	G	ADD	9450	0.8479	0.03226	0.7959	0.9032	-5.115	3.139e-07	C	0.62269	0.99854	Imputed	31016914	intergenic	MUC22;HCG22
6	chr6:31049201:C:A	31049201	A	ADD	6118	1.369	0.05436	1.23	1.523	5.773	7.777e-09	6	chr6:31049201:C:A	31049201	A	ADD	9450	1.385	0.03129	1.302	1.472	10.4	2.482e-25	A	0.48208	0.99871	Imputed	31016978	intergenic	MUC22;HCG22	rs2251830
6	chr6:31049557:A:G	31049557	A	ADD	6118	0.7221	0.05789	0.6447	0.8089	-5.624	1.862e-08	6	chr6:31049557:A:G	31049557	A	ADD	9450	0.8484	0.03226	0.7965	0.9038	-5.095	3.488e-07	G	0.62264	0.99829	Imputed	31017334	intergenic	MUC22;HCG22
6	chr6:31049570:T:C	31049570	C	ADD	6118	1.388	0.05436	1.248	1.544	6.033	1.614e-09	6	chr6:31049570:T:C	31049570	C	ADD	9450	1.408	0.03129	1.325	1.498	10.95	7.002e-28	C	0.47748	0.99843	Imputed	31017347	intergenic	MUC22;HCG22	rs2523866
6	chr6:31049776:G:A	31049776	A	ADD	6118	1.369	0.05436	1.23	1.523	5.773	7.777e-09	6	chr6:31049776:G:A	31049776	A	ADD	9450	1.385	0.03129	1.302	1.472	10.4	2.482e-25	A	0.48216	0.99873	Imputed	31017553	intergenic	MUC22;HCG22	rs2844643
6	chr6:31049857:A:G	31049857	A	ADD	6118	0.7201	0.05791	0.6428	0.8066	-5.671	1.416e-08	6	chr6:31049857:A:G	31049857	A	ADD	9450	0.8482	0.03226	0.7963	0.9036	-5.103	3.34e-07	G	0.62271	0.99852	Imputed	31017634	intergenic	MUC22;HCG22
6	chr6:31050630:A:G	31050630	A	ADD	6118	0.7201	0.05791	0.6428	0.8066	-5.671	1.416e-08	6	chr6:31050630:A:G	31050630	A	ADD	9450	0.8479	0.03226	0.7959	0.9032	-5.115	3.139e-07	G	0.62303	0.99996	Genotyped	31018407	intergenic	MUC22;HCG22
6	chr6:31050671:A:C	31050671	C	ADD	6118	1.369	0.05436	1.23	1.523	5.773	7.777e-09	6	chr6:31050671:A:C	31050671	C	ADD	9450	1.385	0.03129	1.302	1.472	10.4	2.482e-25	C	0.48212	0.99873	Imputed	31018448	intergenic	MUC22;HCG22	rs2523865
6	chr6:31050769:C:T	31050769	T	ADD	6118	1.369	0.05436	1.23	1.523	5.773	7.777e-09	6	chr6:31050769:C:T	31050769	T	ADD	9450	1.385	0.03129	1.302	1.472	10.4	2.482e-25	T	0.48212	0.99878	Imputed	31018546	intergenic	MUC22;HCG22	rs2523864
6	chr6:31051010:C:T	31051010	T	ADD	6118	1.369	0.05436	1.23	1.523	5.773	7.777e-09	6	chr6:31051010:C:T	31051010	T	ADD	9450	1.385	0.03129	1.302	1.472	10.4	2.482e-25	T	0.48208	0.99874	Imputed	31018787	intergenic	MUC22;HCG22	rs2523863
6	chr6:31051065:A:C	31051065	A	ADD	6118	0.7201	0.05791	0.6428	0.8066	-5.671	1.416e-08	6	chr6:31051065:A:C	31051065	A	ADD	9450	0.8479	0.03226	0.7959	0.9032	-5.115	3.139e-07	C	0.62276	0.99842	Imputed	31018842	intergenic	MUC22;HCG22
6	chr6:31051438:C:T	31051438	T	ADD	6118	1.369	0.05436	1.23	1.523	5.773	7.777e-09	6	chr6:31051438:C:T	31051438	T	ADD	9450	1.385	0.03129	1.302	1.472	10.4	2.482e-25	T	0.48202	0.99823	Imputed	31019215	intergenic	MUC22;HCG22	rs2523861
6	chr6:31051698:T:C	31051698	T	ADD	6118	0.7203	0.05792	0.643	0.8068	-5.665	1.467e-08	6	chr6:31051698:T:C	31051698	T	ADD	9450	0.8482	0.03226	0.7962	0.9035	-5.105	3.316e-07	C	0.6227	0.99822	Imputed	31019475	intergenic	MUC22;HCG22
6	chr6:31051718:G:A	31051718	G	ADD	6118	0.7194	0.05792	0.6422	0.8059	-5.686	1.298e-08	6	chr6:31051718:G:A	31051718	G	ADD	9450	0.8473	0.03225	0.7954	0.9026	-5.136	2.807e-07	A	0.62249	0.9983	Imputed	31019495	intergenic	MUC22;HCG22
6	chr6:31051740:A:G	31051740	G	ADD	6118	1.369	0.05436	1.23	1.523	5.773	7.777e-09	6	chr6:31051740:A:G	31051740	G	ADD	9450	1.385	0.03129	1.302	1.472	10.4	2.482e-25	G	0.48214	0.99863	Imputed	31019517	intergenic	MUC22;HCG22	rs2517530
6	chr6:31052280:T:C	31052280	T	ADD	6118	0.7201	0.05791	0.6428	0.8066	-5.671	1.416e-08	6	chr6:31052280:T:C	31052280	T	ADD	9450	0.8479	0.03226	0.7959	0.9032	-5.115	3.139e-07	C	0.6227	0.99828	Imputed	31020057	intergenic	MUC22;HCG22
6	chr6:31052375:T:C	31052375	C	ADD	6118	1.369	0.05436	1.23	1.523	5.773	7.777e-09	6	chr6:31052375:T:C	31052375	C	ADD	9450	1.388	0.03128	1.305	1.476	10.48	1.11e-25	C	0.48232	0.99862	Imputed	31020152	intergenic	MUC22;HCG22	rs2428517
6	chr6:31052583:T:C	31052583	T	ADD	6118	0.7201	0.05791	0.6428	0.8066	-5.671	1.416e-08	6	chr6:31052583:T:C	31052583	T	ADD	9450	0.8479	0.03226	0.7959	0.9032	-5.115	3.139e-07	C	0.62268	0.99825	Imputed	31020360	upstream	HCG22
6	chr6:31053044:A:G	31053044	A	ADD	6118	0.7254	0.05801	0.6474	0.8127	-5.535	3.119e-08	6	chr6:31053044:A:G	31053044	A	ADD	9450	0.8575	0.03228	0.8049	0.9135	-4.763	1.903e-06	G	0.62547	0.99755	Imputed	31020821	upstream	HCG22
6	chr6:31056824:C:A	31056824	A	ADD	6118	1.682	0.08233	1.431	1.976	6.314	2.711e-10	6	chr6:31056824:C:A	31056824	A	ADD	9450	1.097	0.05594	0.9829	1.224	1.651	0.09866	A	0.07776	0.99957	Imputed	31024601	UTR3	HCG22	rs9262631
6	chr6:31057031:A:G	31057031	G	ADD	6118	1.682	0.08233	1.431	1.976	6.314	2.711e-10	6	chr6:31057031:A:G	31057031	G	ADD	9450	1.097	0.05594	0.9829	1.224	1.651	0.09866	G	0.07779	0.99995	Genotyped	31024808	intronic	HCG22	rs9262632
6	chr6:31059104:T:C	31059104	C	ADD	6118	4.574	0.2052	3.06	6.839	7.41	1.267e-13	6	chr6:31059104:T:C	31059104	C	ADD	9450	5.286	0.1247	4.14	6.75	13.36	1.073e-40	C	0.01856	0.99951	Imputed	31026881	intronic	HCG22	rs9262643
6	chr6:31059559:A:G	31059559	A	ADD	6118	0.504	0.1093	0.4069	0.6244	-6.27	3.617e-10	6	chr6:31059559:A:G	31059559	A	ADD	9450	0.5709	0.05663	0.5109	0.6379	-9.899	4.186e-23	G	0.90207	0.99147	Imputed	31027336	UTR3	HCG22
6	chr6:31063752:G:T	31063752	T	ADD	6118	4.574	0.2052	3.06	6.839	7.41	1.267e-13	6	chr6:31063752:G:T	31063752	T	ADD	9450	5.286	0.1247	4.14	6.75	13.36	1.073e-40	T	0.01857	0.9996	Imputed	31031529	intergenic	HCG22;C6orf15	rs9262652
6	chr6:31072101:G:GT	31072101	GT	ADD	6118	4.877	0.2078	3.245	7.329	7.625	2.448e-14	6	chr6:31072101:G:GT	31072101	GT	ADD	9450	5.42	0.1277	4.22	6.961	13.24	5.49e-40	GT	0.01804	0.99935	Imputed	31039878
6	chr6:31079038:G:C	31079038	C	ADD	6118	4.574	0.2052	3.06	6.839	7.41	1.267e-13	6	chr6:31079038:G:C	31079038	C	ADD	9450	5.286	0.1247	4.14	6.75	13.36	1.073e-40	C	0.01857	0.99953	Imputed	31046815	intergenic	HCG22;C6orf15	rs9263462
6	chr6:31081074:A:C	31081074	C	ADD	6118	4.574	0.2052	3.06	6.839	7.41	1.267e-13	6	chr6:31081074:A:C	31081074	C	ADD	9450	5.347	0.1252	4.184	6.833	13.39	6.538e-41	C	0.0185	0.99875	Imputed	31048851	intergenic	HCG22;C6orf15	rs9263467
6	chr6:31081560:G:A	31081560	A	ADD	6118	4.574	0.2052	3.06	6.839	7.41	1.267e-13	6	chr6:31081560:G:A	31081560	A	ADD	9450	5.347	0.1252	4.184	6.833	13.39	6.538e-41	A	0.01854	0.9984	Imputed	31049337	intergenic	HCG22;C6orf15	rs9263470
6	chr6:31089435:T:C	31089435	C	ADD	6118	4.509	0.2046	3.019	6.733	7.361	1.828e-13	6	chr6:31089435:T:C	31089435	C	ADD	9450	5.337	0.1245	4.181	6.812	13.45	3.261e-41	C	0.01872	0.99805	Imputed	31057212	intergenic	HCG22;C6orf15	rs9263490
6	chr6:31091685:G:A	31091685	G	ADD	6118	0.6023	0.08646	0.5084	0.7135	-5.864	4.505e-09	6	chr6:31091685:G:A	31091685	G	ADD	9450	0.7383	0.04456	0.6765	0.8057	-6.81	9.789e-12	A	0.85298	0.99528	Imputed	31059462	intergenic	HCG22;C6orf15
6	chr6:31094954:C:A	31094954	A	ADD	6118	4.509	0.2046	3.019	6.733	7.361	1.828e-13	6	chr6:31094954:C:A	31094954	A	ADD	9450	5.337	0.1245	4.181	6.812	13.45	3.261e-41	A	0.01873	0.99874	Imputed	31062731	intergenic	HCG22;C6orf15	rs9263497
6	chr6:31097975:A:G	31097975	G	ADD	6118	4.509	0.2046	3.019	6.733	7.361	1.828e-13	6	chr6:31097975:A:G	31097975	G	ADD	9450	5.337	0.1245	4.181	6.812	13.45	3.261e-41	G	0.01875	0.99941	Imputed	31065752	intergenic	HCG22;C6orf15	rs9263506
6	chr6:31100748:A:C	31100748	A	ADD	6118	0.5044	0.1092	0.4072	0.6248	-6.267	3.688e-10	6	chr6:31100748:A:C	31100748	A	ADD	9450	0.5668	0.05673	0.5071	0.6334	-10.01	1.407e-23	C	0.9024	0.99391	Imputed	31068525	intergenic	HCG22;C6orf15
6	chr6:31102127:C:T	31102127	T	ADD	6118	4.509	0.2046	3.019	6.733	7.361	1.828e-13	6	chr6:31102127:C:T	31102127	T	ADD	9450	5.337	0.1245	4.181	6.812	13.45	3.261e-41	T	0.01875	0.99941	Imputed	31069904	intergenic	HCG22;C6orf15	rs9263577
6	chr6:31103510:C:A	31103510	A	ADD	6118	4.509	0.2046	3.019	6.733	7.361	1.828e-13	6	chr6:31103510:C:A	31103510	A	ADD	9450	5.337	0.1245	4.181	6.812	13.45	3.261e-41	A	0.01875	0.99941	Imputed	31071287	intergenic	HCG22;C6orf15	rs9263591
6	chr6:31105820:C:G	31105820	C	ADD	6118	0.6023	0.08646	0.5084	0.7135	-5.865	4.498e-09	6	chr6:31105820:C:G	31105820	C	ADD	9450	0.739	0.04456	0.6772	0.8064	-6.789	1.129e-11	G	0.85315	0.99552	Imputed	31073597	intergenic	HCG22;C6orf15
6	chr6:31112232:T:C	31112232	C	ADD	6118	4.584	0.2052	3.066	6.854	7.419	1.184e-13	6	chr6:31112232:T:C	31112232	C	ADD	9450	5.397	0.1251	4.224	6.896	13.48	2.014e-41	C	0.01871	0.99922	Imputed	31080009	exonic	C6orf15	rs2233975
6	chr6:31113895:T:C	31113895	C	ADD	6118	4.584	0.2052	3.066	6.854	7.419	1.184e-13	6	chr6:31113895:T:C	31113895	C	ADD	9450	5.397	0.1251	4.224	6.896	13.48	2.014e-41	C	0.0187	0.99966	Imputed	31081672	upstream	PSORS1C1	rs9263634
6	chr6:31115133:C:G	31115133	C	ADD	6118	0.6856	0.06694	0.6013	0.7818	-5.638	1.723e-08	6	chr6:31115133:C:G	31115133	C	ADD	9450	0.6853	0.03738	0.6368	0.7373	-10.11	4.941e-24	G	0.76156	0.99788	Imputed	31082910	UTR3	CDSN
6	chr6:31115330:T:C	31115330	T	ADD	6118	0.6856	0.06694	0.6013	0.7818	-5.638	1.723e-08	6	chr6:31115330:T:C	31115330	T	ADD	9450	0.6859	0.03738	0.6374	0.738	-10.09	6.202e-24	C	0.76146	0.998	Imputed	31083107	UTR3	CDSN
6	chr6:31116036:T:C	31116036	T	ADD	6118	0.6856	0.06694	0.6013	0.7818	-5.638	1.723e-08	6	chr6:31116036:T:C	31116036	T	ADD	9450	0.6853	0.03738	0.6368	0.7373	-10.11	4.941e-24	C	0.76189	1	Genotyped	31083813	exonic	CDSN
6	chr6:31117187:T:C	31117187	T	ADD	6118	0.6857	0.06694	0.6014	0.7818	-5.637	1.73e-08	6	chr6:31117187:T:C	31117187	T	ADD	9450	0.6853	0.03738	0.6369	0.7374	-10.11	5.029e-24	C	0.76155	0.99819	Imputed	31084964	exonic	CDSN
6	chr6:31117423:A:G	31117423	A	ADD	6118	0.6856	0.06694	0.6013	0.7818	-5.638	1.72e-08	6	chr6:31117423:A:G	31117423	A	ADD	9450	0.6853	0.03738	0.6369	0.7374	-10.11	5.006e-24	G	0.76156	0.99809	Imputed	31085200	exonic	CDSN
6	chr6:31117492:A:G	31117492	A	ADD	6118	0.6858	0.06696	0.6015	0.782	-5.632	1.781e-08	6	chr6:31117492:A:G	31117492	A	ADD	9450	0.6855	0.03739	0.637	0.7376	-10.1	5.534e-24	G	0.76165	0.99806	Imputed	31085269	exonic	CDSN
6	chr6:31118105:A:G	31118105	A	ADD	6118	0.6955	0.06645	0.6105	0.7922	-5.466	4.613e-08	6	chr6:31118105:A:G	31118105	A	ADD	9450	0.6857	0.03729	0.6374	0.7377	-10.12	4.636e-24	G	0.75992	0.99823	Imputed	31085882	intronic	CDSN;PSORS1C1
6	chr6:31118625:G:A	31118625	G	ADD	6118	0.6955	0.06645	0.6105	0.7922	-5.466	4.613e-08	6	chr6:31118625:G:A	31118625	G	ADD	9450	0.6857	0.03729	0.6374	0.7377	-10.12	4.636e-24	A	0.76004	0.99806	Imputed	31086402	intronic	CDSN;PSORS1C1
6	chr6:31119107:A:G	31119107	A	ADD	6118	0.6857	0.06694	0.6014	0.7818	-5.637	1.73e-08	6	chr6:31119107:A:G	31119107	A	ADD	9450	0.6853	0.03738	0.6369	0.7374	-10.11	5.029e-24	G	0.76159	0.99825	Imputed	31086884	intronic	CDSN;PSORS1C1
6	chr6:31119209:C:G	31119209	G	ADD	6118	1.638	0.08578	1.385	1.938	5.756	8.6e-09	6	chr6:31119209:C:G	31119209	G	ADD	9450	1.1	0.05817	0.9813	1.233	1.635	0.102	G	0.07201	0.99919	Imputed	31086986	intronic	CDSN;PSORS1C1	rs9263665
6	chr6:31119463:C:T	31119463	C	ADD	6118	0.6955	0.06645	0.6105	0.7922	-5.466	4.613e-08	6	chr6:31119463:C:T	31119463	C	ADD	9450	0.6857	0.03729	0.6374	0.7377	-10.12	4.636e-24	T	0.75994	0.99821	Imputed	31087240	intronic	CDSN;PSORS1C1
6	chr6:31119499:A:C	31119499	C	ADD	6118	1.638	0.08578	1.385	1.938	5.756	8.6e-09	6	chr6:31119499:A:C	31119499	C	ADD	9450	1.1	0.05817	0.9813	1.233	1.635	0.102	C	0.07204	0.99886	Imputed	31087276	intronic	CDSN;PSORS1C1	rs9263669
6	chr6:31119518:C:G	31119518	C	ADD	6118	0.6857	0.06694	0.6014	0.7818	-5.637	1.73e-08	6	chr6:31119518:C:G	31119518	C	ADD	9450	0.6853	0.03738	0.6369	0.7374	-10.11	5.029e-24	G	0.7616	0.99822	Imputed	31087295	intronic	CDSN;PSORS1C1
6	chr6:31119528:T:C	31119528	T	ADD	6118	0.5045	0.1093	0.4072	0.625	-6.26	3.847e-10	6	chr6:31119528:T:C	31119528	T	ADD	9450	0.5699	0.05672	0.51	0.6369	-9.913	3.648e-23	C	0.90228	0.99447	Imputed	31087305	intronic	CDSN;PSORS1C1
6	chr6:31119533:T:C	31119533	T	ADD	6118	0.6939	0.0659	0.6098	0.7896	-5.546	2.928e-08	6	chr6:31119533:T:C	31119533	T	ADD	9450	0.6812	0.03699	0.6336	0.7324	-10.38	3.096e-25	C	0.7552	0.99823	Imputed	31087310	intronic	CDSN;PSORS1C1
6	chr6:31119664:T:C	31119664	T	ADD	6118	0.6955	0.06645	0.6105	0.7922	-5.466	4.613e-08	6	chr6:31119664:T:C	31119664	T	ADD	9450	0.6857	0.03729	0.6374	0.7377	-10.12	4.636e-24	C	0.75992	0.99816	Imputed	31087441	intronic	CDSN;PSORS1C1
6	chr6:31119719:G:A	31119719	G	ADD	6118	0.6955	0.06645	0.6105	0.7922	-5.466	4.613e-08	6	chr6:31119719:G:A	31119719	G	ADD	9450	0.6857	0.03729	0.6374	0.7377	-10.12	4.636e-24	A	0.75995	0.99826	Imputed	31087496	intronic	CDSN;PSORS1C1
6	chr6:31119907:CA:C	31119907	CA	ADD	6118	0.6955	0.06645	0.6105	0.7922	-5.466	4.613e-08	6	chr6:31119907:CA:C	31119907	CA	ADD	9450	0.6857	0.03729	0.6374	0.7377	-10.12	4.636e-24	C	0.7596	0.99672	Imputed	31087684
6	chr6:31120131:T:G	31120131	T	ADD	6118	0.6955	0.06645	0.6105	0.7922	-5.466	4.613e-08	6	chr6:31120131:T:G	31120131	T	ADD	9450	0.6857	0.03729	0.6374	0.7377	-10.12	4.636e-24	G	0.75995	0.99824	Imputed	31087908	intronic	CDSN;PSORS1C1
6	chr6:31120157:G:A	31120157	G	ADD	6118	0.6955	0.06645	0.6105	0.7922	-5.466	4.613e-08	6	chr6:31120157:G:A	31120157	G	ADD	9450	0.6857	0.03729	0.6374	0.7377	-10.12	4.636e-24	A	0.76027	1	Genotyped	31087934	intronic	CDSN;PSORS1C1
6	chr6:31120260:T:C	31120260	T	ADD	6118	0.6955	0.06645	0.6105	0.7922	-5.466	4.613e-08	6	chr6:31120260:T:C	31120260	T	ADD	9450	0.6857	0.03729	0.6374	0.7377	-10.12	4.636e-24	C	0.75994	0.99816	Imputed	31088037	intronic	CDSN;PSORS1C1
6	chr6:31120455:A:G	31120455	A	ADD	6118	0.6955	0.06645	0.6105	0.7922	-5.466	4.613e-08	6	chr6:31120455:A:G	31120455	A	ADD	9450	0.6857	0.03729	0.6374	0.7377	-10.12	4.636e-24	G	0.75995	0.99826	Imputed	31088232	UTR5	CDSN
6	chr6:31120464:C:T	31120464	C	ADD	6118	0.6955	0.06645	0.6105	0.7922	-5.466	4.613e-08	6	chr6:31120464:C:T	31120464	C	ADD	9450	0.6857	0.03729	0.6374	0.7377	-10.12	4.636e-24	T	0.75995	0.99823	Imputed	31088241	UTR5	CDSN
6	chr6:31120548:A:G	31120548	A	ADD	6118	0.6951	0.06645	0.6102	0.7918	-5.474	4.404e-08	6	chr6:31120548:A:G	31120548	A	ADD	9450	0.6854	0.0373	0.6371	0.7373	-10.13	4.082e-24	G	0.75987	0.99826	Imputed	31088325	intronic	PSORS1C1
6	chr6:31120802:A:G	31120802	A	ADD	6118	0.6861	0.06693	0.6017	0.7822	-5.629	1.808e-08	6	chr6:31120802:A:G	31120802	A	ADD	9450	0.6856	0.03738	0.6372	0.7378	-10.1	5.711e-24	G	0.76161	0.9982	Imputed	31088579	intronic	PSORS1C1
6	chr6:31121079:T:C	31121079	T	ADD	6118	0.6955	0.06645	0.6105	0.7922	-5.466	4.613e-08	6	chr6:31121079:T:C	31121079	T	ADD	9450	0.6857	0.03729	0.6374	0.7377	-10.12	4.636e-24	C	0.75998	0.99822	Imputed	31088856	intronic	PSORS1C1
6	chr6:31121348:A:G	31121348	A	ADD	6118	0.6955	0.06645	0.6105	0.7922	-5.466	4.613e-08	6	chr6:31121348:A:G	31121348	A	ADD	9450	0.6857	0.03729	0.6374	0.7377	-10.12	4.636e-24	G	0.76	0.99792	Imputed	31089125	intronic	PSORS1C1
6	chr6:31121730:C:G	31121730	C	ADD	6118	0.6857	0.06694	0.6014	0.7818	-5.637	1.73e-08	6	chr6:31121730:C:G	31121730	C	ADD	9450	0.6853	0.03738	0.6369	0.7374	-10.11	5.029e-24	G	0.76155	0.99814	Imputed	31089507	intronic	PSORS1C1
6	chr6:31122205:A:G	31122205	A	ADD	6118	0.6853	0.06695	0.601	0.7814	-5.645	1.648e-08	6	chr6:31122205:A:G	31122205	A	ADD	9450	0.685	0.03738	0.6366	0.737	-10.12	4.426e-24	G	0.76152	0.99793	Imputed	31089982	intronic	PSORS1C1
6	chr6:31124057:G:A	31124057	A	ADD	6118	1.642	0.08578	1.388	1.943	5.783	7.356e-09	6	chr6:31124057:G:A	31124057	A	ADD	9450	1.102	0.05819	0.9837	1.236	1.677	0.0936	A	0.07197	0.99938	Imputed	31091834	intronic	PSORS1C1	rs9263687
6	chr6:31124190:A:G	31124190	G	ADD	6118	1.632	0.08592	1.379	1.931	5.7	1.196e-08	6	chr6:31124190:A:G	31124190	G	ADD	9450	1.098	0.05825	0.9793	1.23	1.6	0.1096	G	0.07189	0.99889	Imputed	31091967	intronic	PSORS1C1	rs9263688
6	chr6:31124990:T:C	31124990	T	ADD	6118	0.5968	0.0882	0.502	0.7094	-5.853	4.825e-09	6	chr6:31124990:T:C	31124990	T	ADD	9450	0.7404	0.04513	0.6777	0.8089	-6.659	2.75e-11	C	0.85703	0.99622	Imputed	31092767	intronic	PSORS1C1
6	chr6:31125549:A:G	31125549	A	ADD	6118	0.6853	0.06627	0.6018	0.7804	-5.702	1.186e-08	6	chr6:31125549:A:G	31125549	A	ADD	9450	0.6807	0.03717	0.6329	0.7321	-10.35	4.176e-25	G	0.7581	0.99758	Imputed	31093326	intronic	PSORS1C1
6	chr6:31125804:C:T	31125804	T	ADD	6118	1.642	0.08578	1.388	1.943	5.783	7.356e-09	6	chr6:31125804:C:T	31125804	T	ADD	9450	1.102	0.05819	0.9837	1.236	1.677	0.0936	T	0.07197	0.99961	Imputed	31093581	UTR5	PSORS1C1	rs9263697
6	chr6:31126418:C:T	31126418	T	ADD	6118	1.642	0.08578	1.388	1.943	5.783	7.356e-09	6	chr6:31126418:C:T	31126418	T	ADD	9450	1.102	0.05819	0.9837	1.236	1.677	0.0936	T	0.07196	0.99953	Imputed	31094195	intronic	PSORS1C1	rs9263702
6	chr6:31127469:C:T	31127469	T	ADD	6118	1.642	0.08578	1.388	1.943	5.783	7.356e-09	6	chr6:31127469:C:T	31127469	T	ADD	9450	1.102	0.05819	0.9837	1.236	1.677	0.0936	T	0.07194	0.99942	Imputed	31095246	intronic	PSORS1C1	rs9263707
6	chr6:31128087:G:A	31128087	G	ADD	6118	0.6826	0.06634	0.5994	0.7774	-5.756	8.622e-09	6	chr6:31128087:G:A	31128087	G	ADD	9450	0.6796	0.03718	0.6318	0.731	-10.39	2.75e-25	A	0.75856	0.9952	Imputed	31095864	intronic	PSORS1C1
6	chr6:31129406:C:G	31129406	C	ADD	6118	0.6889	0.06648	0.6047	0.7847	-5.607	2.063e-08	6	chr6:31129406:C:G	31129406	C	ADD	9450	0.6869	0.0372	0.6386	0.7389	-10.09	5.832e-24	G	0.75871	0.99718	Imputed	31097183	intronic	PSORS1C1
6	chr6:31129676:T:G	31129676	T	ADD	6118	0.6726	0.06512	0.592	0.7642	-6.09	1.131e-09	6	chr6:31129676:T:G	31129676	T	ADD	9450	0.6516	0.03675	0.6063	0.7003	-11.65	2.181e-31	G	0.74796	0.9973	Imputed	31097453	intronic	PSORS1C1
6	chr6:31131055:G:A	31131055	G	ADD	6118	0.6857	0.06467	0.6041	0.7784	-5.833	5.434e-09	6	chr6:31131055:G:A	31131055	G	ADD	9450	0.652	0.03669	0.6068	0.7006	-11.66	2.061e-31	A	0.74729	0.9971	Imputed	31098832	intronic	PSORS1C1
6	chr6:31132991:T:C	31132991	T	ADD	6118	0.6745	0.06393	0.5951	0.7646	-6.159	7.335e-10	6	chr6:31132991:T:C	31132991	T	ADD	9450	0.6501	0.03617	0.6056	0.6979	-11.91	1.108e-32	C	0.73458	0.99609	Imputed	31100768	intronic	PSORS1C1
6	chr6:31133473:T:C	31133473	T	ADD	6118	0.4938	0.1103	0.3977	0.613	-6.396	1.594e-10	6	chr6:31133473:T:C	31133473	T	ADD	9450	0.5629	0.05696	0.5034	0.6294	-10.09	6.246e-24	C	0.90265	0.99188	Imputed	31101250	intronic	PSORS1C1
6	chr6:31134001:T:C	31134001	T	ADD	6118	0.66	0.06425	0.5819	0.7486	-6.467	1.001e-10	6	chr6:31134001:T:C	31134001	T	ADD	9450	0.648	0.03619	0.6037	0.6957	-11.99	4.185e-33	C	0.73539	0.99604	Imputed	31101778	intronic	PSORS1C1
6	chr6:31134480:AT:A	31134480	A	ADD	6118	3.565	0.1877	2.468	5.151	6.774	1.254e-11	6	chr6:31134480:AT:A	31134480	A	ADD	9450	4.235	0.1141	3.386	5.297	12.65	1.159e-36	A	0.02071	0.97565	Imputed	31102257	intronic	PSORS1C1
6	chr6:31138459:G:A	31138459	A	ADD	6118	5.378	0.273	3.149	9.183	6.162	7.178e-10	6	chr6:31138459:G:A	31138459	A	ADD	9450	2.039	0.2435	1.265	3.286	2.926	0.00343	A	0.00293	0.90398	Imputed	31106236	exonic	PSORS1C1	rs79592231
6	chr6:31141052:C:T	31141052	T	ADD	6118	2.239	0.1226	1.761	2.847	6.573	4.936e-11	6	chr6:31141052:C:T	31141052	T	ADD	9450	2.235	0.07748	1.92	2.602	10.38	2.986e-25	T	0.03945	0.99933	Imputed	31108829	downstream	PSORS1C1	rs9263733
6	chr6:31148872:T:C	31148872	T	ADD	6118	0.4863	0.1097	0.3922	0.6028	-6.575	4.849e-11	6	chr6:31148872:T:C	31148872	T	ADD	9450	0.5495	0.05674	0.4917	0.6141	-10.55	4.934e-26	C	0.9003	0.99227	Imputed	31116649	intronic	CCHCR1
6	chr6:31164308:T:C	31164308	T	ADD	6118	0.4777	0.1108	0.3845	0.5935	-6.669	2.57e-11	6	chr6:31164308:T:C	31164308	T	ADD	9450	0.5501	0.05685	0.4921	0.6149	-10.51	7.434e-26	C	0.90147	0.99996	Genotyped	31132085	downstream	POU5F1;TCF19
6	chr6:31164637:G:A	31164637	G	ADD	6118	0.7169	0.06043	0.6368	0.807	-5.508	3.632e-08	6	chr6:31164637:G:A	31164637	G	ADD	9450	0.6572	0.03469	0.614	0.7035	-12.1	1.086e-33	A	0.69688	0.99877	Imputed	31132414	exonic	POU5F1
6	chr6:31164872:A:C	31164872	A	ADD	6118	0.7169	0.06043	0.6368	0.807	-5.508	3.632e-08	6	chr6:31164872:A:C	31164872	A	ADD	9450	0.6572	0.03469	0.614	0.7035	-12.1	1.086e-33	C	0.69689	0.9989	Imputed	31132649	intronic	POU5F1
6	chr6:31165732:G:A	31165732	G	ADD	6118	0.7169	0.06043	0.6368	0.807	-5.508	3.632e-08	6	chr6:31165732:G:A	31165732	G	ADD	9450	0.6572	0.03469	0.614	0.7035	-12.1	1.086e-33	A	0.69688	0.99891	Imputed	31133509	UTR5	POU5F1
6	chr6:31165843:T:TAG	31165843	T	ADD	6118	0.7163	0.0604	0.6363	0.8063	-5.524	3.31e-08	6	chr6:31165843:T:TAG	31165843	T	ADD	9450	0.6576	0.03469	0.6144	0.7039	-12.08	1.296e-33	TAG	0.69578	0.99539	Imputed	31133620	UTR5	POU5F1
6	chr6:31166166:C:A	31166166	C	ADD	6118	0.7169	0.06043	0.6368	0.807	-5.508	3.632e-08	6	chr6:31166166:C:A	31166166	C	ADD	9450	0.6572	0.03469	0.614	0.7035	-12.1	1.086e-33	A	0.69708	1	Genotyped	31133943	exonic	POU5F1
6	chr6:31167111:T:C	31167111	T	ADD	6118	0.6556	0.06482	0.5773	0.7444	-6.514	7.294e-11	6	chr6:31167111:T:C	31167111	T	ADD	9450	0.6858	0.0361	0.639	0.7361	-10.45	1.531e-25	C	0.73681	0.99999	Genotyped	31134888	UTR5	POU5F1
6	chr6:31167395:T:A	31167395	T	ADD	6118	0.7165	0.06053	0.6363	0.8068	-5.508	3.635e-08	6	chr6:31167395:T:A	31167395	T	ADD	9450	0.6583	0.03473	0.6149	0.7046	-12.04	2.161e-33	A	0.69825	0.99366	Imputed	31135172	intronic	POU5F1
6	chr6:31173835:A:T	31173835	A	ADD	6118	0.6981	0.06023	0.6203	0.7855	-5.968	2.406e-09	6	chr6:31173835:A:T	31173835	A	ADD	9450	0.6374	0.03456	0.5957	0.6821	-13.03	8.15e-39	T	0.6855	0.99763	Imputed	31141612	ncRNA_exonic	PSORS1C3
6	chr6:31174193:C:A	31174193	C	ADD	6118	0.5599	0.1028	0.4577	0.6848	-5.643	1.675e-08	6	chr6:31174193:C:A	31174193	C	ADD	9450	0.5786	0.05543	0.519	0.645	-9.871	5.556e-23	A	0.8982	0.99629	Imputed	31141970	ncRNA_intronic	PSORS1C3
6	chr6:31176585:G:A	31176585	A	ADD	6118	5.068	0.1936	3.468	7.407	8.383	5.146e-17	6	chr6:31176585:G:A	31176585	A	ADD	9450	5.639	0.1223	4.437	7.166	14.14	2.162e-45	A	0.02016	0.99975	Imputed	31144362	ncRNA_intronic	PSORS1C3	rs9263821
6	chr6:31177140:C:G	31177140	G	ADD	6118	2.307	0.1236	1.811	2.94	6.765	1.33e-11	6	chr6:31177140:C:G	31177140	G	ADD	9450	2.301	0.07826	1.974	2.683	10.65	1.757e-26	G	0.03865	0.99914	Imputed	31144917	ncRNA_intronic	PSORS1C3	rs9263822
6	chr6:31184764:T:C	31184764	C	ADD	6118	2.213	0.1231	1.739	2.816	6.455	1.085e-10	6	chr6:31184764:T:C	31184764	C	ADD	9450	2.227	0.07751	1.913	2.593	10.33	5.141e-25	C	0.03932	0.99933	Imputed	31152541	intergenic	PSORS1C3;HCG27	rs9263832
6	chr6:31187043:T:C	31187043	C	ADD	6118	1.395	0.05552	1.251	1.555	5.995	2.036e-09	6	chr6:31187043:T:C	31187043	C	ADD	9450	1.359	0.03226	1.276	1.448	9.506	1.98e-21	C	0.33839	0.99931	Imputed	31154820	intergenic	PSORS1C3;HCG27	rs6922051
6	chr6:31187053:G:T	31187053	T	ADD	6118	2.213	0.1231	1.739	2.816	6.455	1.085e-10	6	chr6:31187053:G:T	31187053	T	ADD	9450	2.227	0.07751	1.913	2.593	10.33	5.141e-25	T	0.0393	0.99936	Imputed	31154830	intergenic	PSORS1C3;HCG27	rs9263843
6	chr6:31189217:T:G	31189217	G	ADD	6118	2.213	0.1231	1.739	2.816	6.455	1.085e-10	6	chr6:31189217:T:G	31189217	G	ADD	9450	2.227	0.07751	1.913	2.593	10.33	5.141e-25	G	0.03931	0.99957	Imputed	31156994	intergenic	PSORS1C3;HCG27	rs9263855
6	chr6:31196458:T:C	31196458	T	ADD	6118	0.48	0.1107	0.3863	0.5963	-6.628	3.399e-11	6	chr6:31196458:T:C	31196458	T	ADD	9450	0.55	0.0569	0.492	0.6149	-10.51	8.043e-26	C	0.90087	0.9936	Imputed	31164235	intergenic	PSORS1C3;HCG27
6	chr6:31196517:G:A	31196517	A	ADD	6118	5.024	0.1932	3.441	7.337	8.355	6.52e-17	6	chr6:31196517:G:A	31196517	A	ADD	9450	5.623	0.1221	4.426	7.144	14.14	2.172e-45	A	0.02021	0.99859	Imputed	31164294	intergenic	PSORS1C3;HCG27	rs28742574
6	chr6:31196632:C:T	31196632	T	ADD	6118	2.213	0.1231	1.739	2.816	6.455	1.085e-10	6	chr6:31196632:C:T	31196632	T	ADD	9450	2.227	0.07751	1.913	2.593	10.33	5.141e-25	T	0.03932	0.99942	Imputed	31164409	intergenic	PSORS1C3;HCG27	rs28742577
6	chr6:31205160:G:A	31205160	G	ADD	6118	0.4672	0.1117	0.3753	0.5815	-6.814	9.513e-12	6	chr6:31205160:G:A	31205160	G	ADD	9450	0.5491	0.05681	0.4912	0.6138	-10.55	4.952e-26	A	0.90066	0.99402	Imputed	31172937	intergenic	HCG27;HLA-C
6	chr6:31207304:A:G	31207304	G	ADD	6118	2.134	0.1223	1.679	2.712	6.2	5.66e-10	6	chr6:31207304:A:G	31207304	G	ADD	9450	2.162	0.07704	1.859	2.514	10.01	1.402e-23	G	0.03965	0.99715	Imputed	31175081	intergenic	HCG27;HLA-C	rs9263903
6	chr6:31208595:C:T	31208595	T	ADD	6118	10.62	0.4283	4.587	24.59	5.516	3.472e-08	6	chr6:31208595:C:T	31208595	T	ADD	9450	3.722	0.3936	1.721	8.051	3.34	0.0008389	T	0.00128	0.94363	Imputed	31176372	intergenic	HCG27;HLA-C	.
6	chr6:31221605:T:C	31221605	C	ADD	6118	2.128	0.1222	1.674	2.704	6.177	6.524e-10	6	chr6:31221605:T:C	31221605	C	ADD	9450	2.177	0.07674	1.873	2.53	10.14	3.783e-24	C	0.0399	0.99834	Imputed	31189382	intergenic	HCG27;HLA-C	rs9263981
6	chr6:31223603:G:A	31223603	A	ADD	6118	2.121	0.1222	1.669	2.695	6.152	7.637e-10	6	chr6:31223603:G:A	31223603	A	ADD	9450	2.17	0.07668	1.868	2.522	10.11	5.221e-24	A	0.04003	0.99928	Imputed	31191380	intergenic	HCG27;HLA-C	rs9263989
6	chr6:31224438:C:T	31224438	T	ADD	6118	2.121	0.1222	1.669	2.695	6.152	7.637e-10	6	chr6:31224438:C:T	31224438	T	ADD	9450	2.17	0.07668	1.868	2.522	10.11	5.221e-24	T	0.04002	0.99905	Imputed	31192215	intergenic	HCG27;HLA-C	rs9263990
6	chr6:31225175:T:C	31225175	C	ADD	6118	2.121	0.1222	1.669	2.695	6.152	7.637e-10	6	chr6:31225175:T:C	31225175	C	ADD	9450	2.17	0.07668	1.868	2.522	10.11	5.221e-24	C	0.04002	0.9995	Imputed	31192952	intergenic	HCG27;HLA-C	rs9263994
6	chr6:31253748:C:G	31253748	C	ADD	6118	0.7253	0.05702	0.6486	0.8111	-5.632	1.786e-08	6	chr6:31253748:C:G	31253748	C	ADD	9450	0.5139	0.03453	0.4803	0.5499	-19.28	7.543e-83	G	0.65222	0.9917	Imputed	31221525	intergenic	HCG27;HLA-C
6	chr6:31253891:C:G	31253891	C	ADD	6118	0.7264	0.05704	0.6496	0.8123	-5.605	2.082e-08	6	chr6:31253891:C:G	31253891	C	ADD	9450	0.5149	0.03453	0.4812	0.5509	-19.23	2.266e-82	G	0.65244	0.99185	Imputed	31221668	intergenic	HCG27;HLA-C
6	chr6:31264211:C:T	31264211	T	ADD	6118	4.842	0.1975	3.288	7.131	7.985	1.401e-15	6	chr6:31264211:C:T	31264211	T	ADD	9450	5.681	0.1234	4.46	7.237	14.07	5.567e-45	T	0.01983	0.99577	Imputed	31231988	intergenic	HCG27;HLA-C	rs9264475
6	chr6:31275040:A:T	31275040	T	ADD	6118	1.375	0.05432	1.236	1.53	5.864	4.505e-09	6	chr6:31275040:A:T	31275040	A	ADD	9450	0.4416	0.03243	0.4144	0.4706	-25.21	3.329e-140	T	0.5068	0.99863	Imputed	31242817	intergenic	HLA-C;HLA-B	rs6930376
6	chr6:31275082:T:C	31275082	C	ADD	6118	1.375	0.05432	1.236	1.53	5.864	4.505e-09	6	chr6:31275082:T:C	31275082	T	ADD	9450	0.4418	0.03243	0.4146	0.4708	-25.19	5.369e-140	C	0.50651	0.99786	Imputed	31242859	intergenic	HLA-C;HLA-B	rs3130693
6	chr6:31275393:G:A	31275393	A	ADD	6118	1.37	0.05472	1.23	1.525	5.749	8.975e-09	6	chr6:31275393:G:A	31275393	G	ADD	9450	0.4688	0.03297	0.4395	0.5001	-22.98	7.654e-117	A	0.55933	0.99856	Imputed	31243170	intergenic	HLA-C;HLA-B	rs3132486
6	chr6:31275612:C:A	31275612	A	ADD	6118	1.406	0.05443	1.263	1.564	6.257	3.928e-10	6	chr6:31275612:C:A	31275612	C	ADD	9450	0.447	0.03257	0.4194	0.4765	-24.72	6.051e-135	A	0.51751	0.99868	Imputed	31243389	intergenic	HLA-C;HLA-B	rs3132485
6	chr6:31275633:G:T	31275633	T	ADD	6118	1.406	0.05443	1.263	1.564	6.257	3.928e-10	6	chr6:31275633:G:T	31275633	G	ADD	9450	0.447	0.03257	0.4194	0.4765	-24.72	6.051e-135	T	0.51751	0.99869	Imputed	31243410	intergenic	HLA-C;HLA-B	rs3132484
6	chr6:31275637:G:A	31275637	A	ADD	6118	1.406	0.05443	1.263	1.564	6.257	3.928e-10	6	chr6:31275637:G:A	31275637	G	ADD	9450	0.447	0.03257	0.4194	0.4765	-24.72	6.051e-135	A	0.51751	0.99869	Imputed	31243414	intergenic	HLA-C;HLA-B	rs3132483
6	chr6:31276437:C:G	31276437	C	ADD	6118	0.6305	0.06711	0.5528	0.7191	-6.873	6.281e-12	6	chr6:31276437:C:G	31276437	C	ADD	9450	0.5242	0.03971	0.4849	0.5666	-16.27	1.682e-59	G	0.76854	0.99791	Imputed	31244214	intergenic	HLA-C;HLA-B
6	chr6:31276554:C:T	31276554	C	ADD	6118	0.6305	0.06711	0.5528	0.7191	-6.873	6.281e-12	6	chr6:31276554:C:T	31276554	C	ADD	9450	0.5242	0.03971	0.4849	0.5666	-16.27	1.682e-59	T	0.76854	0.99793	Imputed	31244331	intergenic	HLA-C;HLA-B
6	chr6:31277959:A:G	31277959	A	ADD	6118	0.6462	0.06287	0.5712	0.7309	-6.946	3.747e-12	6	chr6:31277959:A:G	31277959	A	ADD	9450	0.5497	0.0369	0.5114	0.591	-16.21	3.969e-59	G	0.72804	0.99999	Genotyped	31245736	intergenic	HLA-C;HLA-B
6	chr6:31296684:A:C	31296684	A	ADD	6118	0.5603	0.08865	0.471	0.6667	-6.534	6.419e-11	6	chr6:31296684:A:C	31296684	A	ADD	9450	0.6067	0.04755	0.5527	0.666	-10.51	7.829e-26	C	0.86049	0.9995	Genotyped	31264461	intergenic	HLA-C;HLA-B
6	chr6:31322137:A:G	31322137	A	ADD	6118	0.5831	0.09065	0.4882	0.6965	-5.95	2.68e-09	6	chr6:31322137:A:G	31322137	A	ADD	9450	0.55	0.05092	0.4978	0.6077	-11.74	7.876e-32	G	0.87396	0.99281	Imputed	31289914	intergenic	HLA-C;HLA-B
6	chr6:31322435:G:T	31322435	G	ADD	6118	0.5831	0.09065	0.4882	0.6965	-5.95	2.68e-09	6	chr6:31322435:G:T	31322435	G	ADD	9450	0.55	0.05092	0.4978	0.6077	-11.74	7.876e-32	T	0.87393	0.9928	Imputed	31290212	intergenic	HLA-C;HLA-B
6	chr6:31323194:T:G	31323194	T	ADD	6118	0.5831	0.09065	0.4882	0.6965	-5.95	2.68e-09	6	chr6:31323194:T:G	31323194	T	ADD	9450	0.55	0.05092	0.4978	0.6077	-11.74	7.876e-32	G	0.87396	0.99273	Imputed	31290971	intergenic	HLA-C;HLA-B
6	chr6:31323508:T:C	31323508	T	ADD	6118	0.4932	0.1061	0.4005	0.6072	-6.66	2.738e-11	6	chr6:31323508:T:C	31323508	T	ADD	9450	0.537	0.05597	0.4812	0.5993	-11.11	1.158e-28	C	0.89636	0.99235	Imputed	31291285	intergenic	HLA-C;HLA-B
6	chr6:31328210:A:G	31328210	A	ADD	6118	0.5831	0.09065	0.4882	0.6965	-5.95	2.68e-09	6	chr6:31328210:A:G	31328210	A	ADD	9450	0.55	0.05092	0.4978	0.6077	-11.74	7.876e-32	G	0.87396	0.99288	Imputed	31295987	intergenic	HLA-C;HLA-B
6	chr6:31330686:C:T	31330686	C	ADD	6118	0.5831	0.09065	0.4882	0.6965	-5.95	2.68e-09	6	chr6:31330686:C:T	31330686	C	ADD	9450	0.55	0.05092	0.4978	0.6077	-11.74	7.876e-32	T	0.87394	0.99256	Imputed	31298463	intergenic	HLA-C;HLA-B
6	chr6:31332741:T:G	31332741	T	ADD	6118	0.5831	0.09065	0.4882	0.6965	-5.95	2.68e-09	6	chr6:31332741:T:G	31332741	T	ADD	9450	0.549	0.05095	0.4968	0.6066	-11.77	5.577e-32	G	0.87403	0.99276	Imputed	31300518	intergenic	HLA-C;HLA-B
6	chr6:31333223:G:T	31333223	G	ADD	6118	0.5836	0.09065	0.4886	0.697	-5.942	2.819e-09	6	chr6:31333223:G:T	31333223	G	ADD	9450	0.5535	0.05083	0.501	0.6114	-11.64	2.644e-31	T	0.8739	0.99188	Imputed	31301000	intergenic	HLA-C;HLA-B
6	chr6:31333772:A:T	31333772	T	ADD	6118	5.021	0.1953	3.424	7.363	8.263	1.422e-16	6	chr6:31333772:A:T	31333772	T	ADD	9450	5.659	0.1223	4.453	7.192	14.18	1.295e-45	T	0.02055	0.99182	Imputed	31301549	intergenic	HLA-C;HLA-B	rs9265699
6	chr6:31334391:A:G	31334391	A	ADD	6118	0.5825	0.09066	0.4877	0.6958	-5.961	2.508e-09	6	chr6:31334391:A:G	31334391	A	ADD	9450	0.5481	0.05098	0.496	0.6057	-11.8	4.135e-32	G	0.874	0.98999	Imputed	31302168	intergenic	HLA-C;HLA-B
6	chr6:31334458:T:A	31334458	T	ADD	6118	0.5825	0.09066	0.4877	0.6958	-5.961	2.508e-09	6	chr6:31334458:T:A	31334458	T	ADD	9450	0.5481	0.05098	0.496	0.6057	-11.8	4.135e-32	A	0.87398	0.98984	Imputed	31302235	intergenic	HLA-C;HLA-B
6	chr6:31334748:A:G	31334748	A	ADD	6118	0.5811	0.09068	0.4864	0.6941	-5.987	2.138e-09	6	chr6:31334748:A:G	31334748	A	ADD	9450	0.5479	0.05095	0.4958	0.6054	-11.81	3.499e-32	G	0.87376	0.9896	Imputed	31302525	intergenic	HLA-C;HLA-B
6	chr6:31335354:T:C	31335354	T	ADD	6118	0.588	0.08616	0.4967	0.6962	-6.163	7.157e-10	6	chr6:31335354:T:C	31335354	T	ADD	9450	0.5625	0.04831	0.5116	0.6183	-11.91	1.043e-32	C	0.8586	0.99056	Imputed	31303131	intergenic	HLA-C;HLA-B
6	chr6:31336162:G:C	31336162	G	ADD	6118	0.6264	0.08423	0.5311	0.7388	-5.554	2.789e-08	6	chr6:31336162:G:C	31336162	G	ADD	9450	0.5415	0.04901	0.4919	0.5961	-12.51	6.22e-36	C	0.86111	0.99066	Imputed	31303939	intergenic	HLA-C;HLA-B
6	chr6:31338190:C:T	31338190	C	ADD	6118	0.5777	0.09059	0.4838	0.69	-6.056	1.398e-09	6	chr6:31338190:C:T	31338190	C	ADD	9450	0.5445	0.05093	0.4927	0.6016	-11.94	7.573e-33	T	0.87341	0.98998	Imputed	31305967	intergenic	HLA-C;HLA-B
6	chr6:31340296:A:G	31340296	A	ADD	6118	0.5829	0.09066	0.488	0.6963	-5.953	2.637e-09	6	chr6:31340296:A:G	31340296	A	ADD	9450	0.5485	0.05098	0.4963	0.6061	-11.78	4.884e-32	G	0.87401	0.99011	Imputed	31308073	intergenic	HLA-C;HLA-B
6	chr6:31341142:T:C	31341142	T	ADD	6118	0.5825	0.09066	0.4877	0.6958	-5.961	2.508e-09	6	chr6:31341142:T:C	31341142	T	ADD	9450	0.5481	0.05098	0.496	0.6057	-11.8	4.135e-32	C	0.87395	0.98998	Imputed	31308919	intergenic	HLA-C;HLA-B
6	chr6:31342202:C:CT	31342202	C	ADD	6118	0.5825	0.09066	0.4877	0.6958	-5.961	2.508e-09	6	chr6:31342202:C:CT	31342202	C	ADD	9450	0.5491	0.05095	0.4969	0.6068	-11.77	5.843e-32	CT	0.87374	0.98827	Imputed	31309979	intergenic	HLA-C;HLA-B
6	chr6:31343585:G:A	31343585	G	ADD	6118	0.582	0.09067	0.4872	0.6952	-5.97	2.373e-09	6	chr6:31343585:G:A	31343585	G	ADD	9450	0.5477	0.05098	0.4956	0.6052	-11.81	3.479e-32	A	0.87393	0.98992	Imputed	31311362	intergenic	HLA-C;HLA-B
6	chr6:31343878:A:C	31343878	A	ADD	6118	0.582	0.09067	0.4872	0.6952	-5.97	2.372e-09	6	chr6:31343878:A:C	31343878	A	ADD	9450	0.5477	0.05098	0.4956	0.6052	-11.81	3.477e-32	C	0.87391	0.98978	Imputed	31311655	intergenic	HLA-C;HLA-B
6	chr6:31343888:A:G	31343888	A	ADD	6118	0.5825	0.09066	0.4877	0.6958	-5.961	2.508e-09	6	chr6:31343888:A:G	31343888	A	ADD	9450	0.5481	0.05098	0.496	0.6057	-11.8	4.135e-32	G	0.87396	0.98999	Imputed	31311665	intergenic	HLA-C;HLA-B
6	chr6:31343983:A:G	31343983	A	ADD	6118	0.6247	0.07471	0.5396	0.7232	-6.297	3.027e-10	6	chr6:31343983:A:G	31343983	A	ADD	9450	0.5945	0.04227	0.5472	0.6458	-12.3	8.723e-35	G	0.81353	0.99244	Imputed	31311760	intergenic	HLA-C;HLA-B
6	chr6:31344034:T:G	31344034	T	ADD	6118	0.5825	0.09066	0.4877	0.6958	-5.961	2.508e-09	6	chr6:31344034:T:G	31344034	T	ADD	9450	0.5481	0.05098	0.496	0.6057	-11.8	4.135e-32	G	0.87398	0.99017	Imputed	31311811	intergenic	HLA-C;HLA-B
6	chr6:31344046:G:A	31344046	G	ADD	6118	0.5825	0.09066	0.4877	0.6958	-5.961	2.508e-09	6	chr6:31344046:G:A	31344046	G	ADD	9450	0.5481	0.05098	0.496	0.6057	-11.8	4.135e-32	A	0.87398	0.99022	Imputed	31311823	intergenic	HLA-C;HLA-B
6	chr6:31344110:A:C	31344110	A	ADD	6118	0.5802	0.09068	0.4857	0.693	-6.004	1.926e-09	6	chr6:31344110:A:C	31344110	A	ADD	9450	0.5487	0.05089	0.4966	0.6063	-11.79	4.277e-32	C	0.87173	0.98007	Imputed	31311887	intergenic	HLA-C;HLA-B
6	chr6:31344267:G:A	31344267	G	ADD	6118	0.5825	0.09066	0.4877	0.6958	-5.961	2.508e-09	6	chr6:31344267:G:A	31344267	G	ADD	9450	0.5481	0.05098	0.496	0.6057	-11.8	4.135e-32	A	0.87395	0.9901	Imputed	31312044	intergenic	HLA-C;HLA-B
6	chr6:31344755:G:A	31344755	G	ADD	6118	0.6281	0.07272	0.5447	0.7244	-6.395	1.609e-10	6	chr6:31344755:G:A	31344755	G	ADD	9450	0.6023	0.0411	0.5557	0.6528	-12.34	5.723e-35	A	0.80103	0.99047	Imputed	31312532	intergenic	HLA-C;HLA-B
6	chr6:31344761:G:A	31344761	A	ADD	6118	1.439	0.06172	1.275	1.624	5.895	3.746e-09	6	chr6:31344761:G:A	31344761	A	ADD	9450	2.005	0.0345	1.873	2.145	20.16	2.292e-90	A	0.29239	0.99794	Imputed	31312538	intergenic	HLA-C;HLA-B	rs2854008
6	chr6:31344944:C:T	31344944	C	ADD	6118	0.6157	0.08538	0.5208	0.7279	-5.68	1.344e-08	6	chr6:31344944:C:T	31344944	C	ADD	9450	0.5368	0.04949	0.4872	0.5915	-12.57	3.122e-36	T	0.86396	0.98626	Imputed	31312721	intergenic	HLA-C;HLA-B
6	chr6:31344945:A:G	31344945	A	ADD	6118	0.5701	0.09219	0.4758	0.683	-6.096	1.087e-09	6	chr6:31344945:A:G	31344945	A	ADD	9450	0.543	0.05153	0.4908	0.6007	-11.85	2.113e-32	G	0.87685	0.9852	Imputed	31312722	intergenic	HLA-C;HLA-B
6	chr6:31345087:C:A	31345087	C	ADD	6118	0.59	0.08595	0.4985	0.6982	-6.139	8.319e-10	6	chr6:31345087:C:A	31345087	C	ADD	9450	0.5607	0.04834	0.51	0.6164	-11.97	5.063e-33	A	0.85851	0.99025	Imputed	31312864	intergenic	HLA-C;HLA-B
6	chr6:31345253:C:T	31345253	T	ADD	6118	1.437	0.06173	1.274	1.622	5.879	4.137e-09	6	chr6:31345253:C:T	31345253	T	ADD	9450	2.005	0.0345	1.874	2.145	20.16	2.292e-90	T	0.29253	0.99795	Imputed	31313030	intergenic	HLA-C;HLA-B	rs2394982
6	chr6:31345809:G:A	31345809	G	ADD	6118	0.5816	0.09067	0.4869	0.6947	-5.978	2.265e-09	6	chr6:31345809:G:A	31345809	G	ADD	9450	0.5484	0.05095	0.4962	0.606	-11.79	4.283e-32	A	0.87372	0.99032	Imputed	31313586	intergenic	HLA-C;HLA-B
6	chr6:31345814:A:G	31345814	A	ADD	6118	0.5816	0.09067	0.4869	0.6947	-5.978	2.265e-09	6	chr6:31345814:A:G	31345814	A	ADD	9450	0.5484	0.05095	0.4962	0.606	-11.79	4.283e-32	G	0.87372	0.99032	Imputed	31313591	intergenic	HLA-C;HLA-B
6	chr6:31345947:C:T	31345947	C	ADD	6118	0.5816	0.09067	0.4869	0.6947	-5.978	2.265e-09	6	chr6:31345947:C:T	31345947	C	ADD	9450	0.5484	0.05095	0.4962	0.606	-11.79	4.283e-32	T	0.87372	0.99031	Imputed	31313724	intergenic	HLA-C;HLA-B
6	chr6:31346129:A:G	31346129	A	ADD	6118	0.5816	0.09067	0.4869	0.6947	-5.978	2.265e-09	6	chr6:31346129:A:G	31346129	A	ADD	9450	0.5484	0.05095	0.4962	0.606	-11.79	4.283e-32	G	0.87372	0.99032	Imputed	31313906	intergenic	HLA-C;HLA-B
6	chr6:31346466:G:T	31346466	G	ADD	6118	0.5816	0.09067	0.4869	0.6947	-5.978	2.265e-09	6	chr6:31346466:G:T	31346466	G	ADD	9450	0.5484	0.05095	0.4962	0.606	-11.79	4.283e-32	T	0.87372	0.99028	Imputed	31314243	intergenic	HLA-C;HLA-B
6	chr6:31346521:T:G	31346521	T	ADD	6118	0.6239	0.07472	0.5389	0.7223	-6.313	2.741e-10	6	chr6:31346521:T:G	31346521	T	ADD	9450	0.5946	0.04226	0.5473	0.6459	-12.3	8.805e-35	G	0.81335	0.99253	Imputed	31314298	intergenic	HLA-C;HLA-B
6	chr6:31346536:C:T	31346536	C	ADD	6118	0.5816	0.09067	0.4869	0.6947	-5.978	2.265e-09	6	chr6:31346536:C:T	31346536	C	ADD	9450	0.5484	0.05095	0.4962	0.606	-11.79	4.283e-32	T	0.87373	0.99036	Imputed	31314313	intergenic	HLA-C;HLA-B
6	chr6:31346570:A:C	31346570	A	ADD	6118	0.5816	0.09067	0.4869	0.6947	-5.978	2.265e-09	6	chr6:31346570:A:C	31346570	A	ADD	9450	0.5484	0.05095	0.4962	0.606	-11.79	4.283e-32	C	0.87373	0.99036	Imputed	31314347	intergenic	HLA-C;HLA-B
6	chr6:31346811:T:C	31346811	T	ADD	6118	0.5816	0.09067	0.4869	0.6947	-5.978	2.265e-09	6	chr6:31346811:T:C	31346811	T	ADD	9450	0.5484	0.05095	0.4962	0.606	-11.79	4.283e-32	C	0.87372	0.99031	Imputed	31314588	intergenic	HLA-C;HLA-B
6	chr6:31347004:A:G	31347004	G	ADD	6118	1.439	0.06172	1.275	1.624	5.895	3.746e-09	6	chr6:31347004:A:G	31347004	G	ADD	9450	2.005	0.0345	1.873	2.145	20.16	2.292e-90	G	0.29242	0.99797	Imputed	31314781	intergenic	HLA-C;HLA-B	rs2507997
6	chr6:31347648:T:C	31347648	T	ADD	6118	0.5816	0.09067	0.4869	0.6947	-5.978	2.265e-09	6	chr6:31347648:T:C	31347648	T	ADD	9450	0.5484	0.05095	0.4962	0.606	-11.79	4.283e-32	C	0.87372	0.99015	Imputed	31315425	intergenic	HLA-C;HLA-B
6	chr6:31347707:G:C	31347707	G	ADD	6118	0.5935	0.08601	0.5014	0.7025	-6.066	1.31e-09	6	chr6:31347707:G:C	31347707	G	ADD	9450	0.5642	0.04829	0.5133	0.6202	-11.85	2.078e-32	C	0.85884	0.99044	Imputed	31315484	intergenic	HLA-C;HLA-B
6	chr6:31347763:A:G	31347763	A	ADD	6118	0.5816	0.09067	0.4869	0.6947	-5.978	2.265e-09	6	chr6:31347763:A:G	31347763	A	ADD	9450	0.5484	0.05095	0.4962	0.606	-11.79	4.283e-32	G	0.87378	0.99021	Imputed	31315540	intergenic	HLA-C;HLA-B
6	chr6:31348704:T:C	31348704	T	ADD	6118	0.5816	0.09067	0.4869	0.6947	-5.978	2.265e-09	6	chr6:31348704:T:C	31348704	T	ADD	9450	0.5484	0.05095	0.4962	0.606	-11.79	4.283e-32	C	0.87374	0.99026	Imputed	31316481	intergenic	HLA-C;HLA-B
6	chr6:31348786:T:A	31348786	T	ADD	6118	0.675	0.06523	0.594	0.7671	-6.026	1.682e-09	6	chr6:31348786:T:A	31348786	T	ADD	9450	0.5771	0.03827	0.5354	0.6221	-14.36	8.643e-47	A	0.75735	0.99329	Imputed	31316563	intergenic	HLA-C;HLA-B
6	chr6:31348982:G:A	31348982	G	ADD	6118	0.5816	0.09067	0.4869	0.6947	-5.978	2.265e-09	6	chr6:31348982:G:A	31348982	G	ADD	9450	0.5484	0.05095	0.4962	0.606	-11.79	4.283e-32	A	0.87371	0.99015	Imputed	31316759	intergenic	HLA-C;HLA-B
6	chr6:31349737:C:A	31349737	C	ADD	6118	0.5816	0.09067	0.4869	0.6947	-5.978	2.265e-09	6	chr6:31349737:C:A	31349737	C	ADD	9450	0.5484	0.05095	0.4962	0.606	-11.79	4.283e-32	A	0.87373	0.99036	Imputed	31317514	intergenic	HLA-C;HLA-B
6	chr6:31349842:A:G	31349842	A	ADD	6118	0.5816	0.09067	0.4869	0.6947	-5.978	2.265e-09	6	chr6:31349842:A:G	31349842	A	ADD	9450	0.5484	0.05095	0.4962	0.606	-11.79	4.283e-32	G	0.87374	0.99027	Imputed	31317619	intergenic	HLA-C;HLA-B
6	chr6:31349959:T:C	31349959	C	ADD	6118	5.14	0.1942	3.513	7.52	8.431	3.433e-17	6	chr6:31349959:T:C	31349959	C	ADD	9450	5.746	0.1227	4.518	7.309	14.25	4.511e-46	C	0.02023	0.99883	Imputed	31317736	intergenic	HLA-C;HLA-B	rs9266027
6	chr6:31349985:G:A	31349985	G	ADD	6118	0.5816	0.09067	0.4869	0.6947	-5.978	2.265e-09	6	chr6:31349985:G:A	31349985	G	ADD	9450	0.5484	0.05095	0.4962	0.606	-11.79	4.283e-32	A	0.87373	0.99037	Imputed	31317762	intergenic	HLA-C;HLA-B
6	chr6:31350078:T:A	31350078	T	ADD	6118	0.5821	0.09067	0.4873	0.6953	-5.969	2.394e-09	6	chr6:31350078:T:A	31350078	T	ADD	9450	0.5477	0.05098	0.4957	0.6053	-11.81	3.559e-32	A	0.8738	0.99024	Imputed	31317855	intergenic	HLA-C;HLA-B
6	chr6:31350526:C:T	31350526	C	ADD	6118	0.5816	0.09067	0.4869	0.6947	-5.978	2.265e-09	6	chr6:31350526:C:T	31350526	C	ADD	9450	0.5484	0.05095	0.4962	0.606	-11.79	4.283e-32	T	0.87374	0.99026	Imputed	31318303	intergenic	HLA-C;HLA-B
6	chr6:31351380:C:A	31351380	C	ADD	6118	0.6672	0.06539	0.5869	0.7584	-6.189	6.073e-10	6	chr6:31351380:C:A	31351380	C	ADD	9450	0.5742	0.03829	0.5327	0.619	-14.49	1.456e-47	A	0.757	0.99195	Imputed	31319157	intergenic	HLA-C;HLA-B
6	chr6:31352130:C:T	31352130	C	ADD	6118	0.5712	0.09117	0.4777	0.6829	-6.143	8.082e-10	6	chr6:31352130:C:T	31352130	C	ADD	9450	0.5426	0.05105	0.491	0.5998	-11.97	4.886e-33	T	0.87372	0.98973	Imputed	31319907	intergenic	HLA-C;HLA-B
6	chr6:31352785:T:C	31352785	T	ADD	6118	0.6089	0.0811	0.5194	0.7138	-6.117	9.554e-10	6	chr6:31352785:T:C	31352785	T	ADD	9450	0.514	0.04769	0.4682	0.5644	-13.95	2.991e-44	C	0.84796	0.99188	Imputed	31320562	intergenic	HLA-C;HLA-B
6	chr6:31353033:A:G	31353033	A	ADD	6118	0.6248	0.08488	0.5291	0.7379	-5.541	3.006e-08	6	chr6:31353033:A:G	31353033	A	ADD	9450	0.852	0.0428	0.7835	0.9266	-3.741	0.0001831	G	0.84279	0.99914	Genotyped	31320810	downstream	HLA-B
6	chr6:31353310:T:G	31353310	G	ADD	6118	1.944	0.1128	1.559	2.425	5.897	3.705e-09	6	chr6:31353310:T:G	31353310	G	ADD	9450	1.826	0.07117	1.588	2.099	8.46	2.684e-17	G	0.04724	0.92215	Imputed	31321087	downstream	HLA-B	rs9266093
6	chr6:31353346:G:T	31353346	G	ADD	6118	0.4581	0.1101	0.3692	0.5684	-7.093	1.316e-12	6	chr6:31353346:G:T	31353346	G	ADD	9450	0.5386	0.05613	0.4825	0.6012	-11.03	2.876e-28	T	0.8916	0.92219	Imputed	31321123	downstream	HLA-B
6	chr6:31353583:A:G	31353583	A	ADD	6118	0.5635	0.08811	0.4742	0.6698	-6.509	7.554e-11	6	chr6:31353583:A:G	31353583	A	ADD	9450	0.5254	0.04999	0.4764	0.5795	-12.87	6.238e-38	G	0.86814	0.98274	Imputed	31321360	downstream	HLA-B
6	chr6:31360084:C:T	31360084	C	ADD	6118	0.4691	0.1072	0.3802	0.5788	-7.061	1.651e-12	6	chr6:31360084:C:T	31360084	C	ADD	9450	0.52	0.05638	0.4656	0.5807	-11.6	4.141e-31	T	0.8953	0.9892	Imputed	31327861	intergenic	HLA-B;MICA
6	chr6:31361595:A:G	31361595	G	ADD	6118	1.526	0.06178	1.352	1.722	6.836	8.164e-12	6	chr6:31361595:A:G	31361595	G	ADD	9450	1.767	0.03557	1.648	1.895	16.01	1.081e-57	G	0.24257	0.99367	Imputed	31329372	intergenic	HLA-B;MICA	rs7773105
6	chr6:31361717:C:T	31361717	C	ADD	6118	0.691	0.05658	0.6185	0.7721	-6.532	6.503e-11	6	chr6:31361717:C:T	31361717	C	ADD	9450	0.4554	0.03503	0.4252	0.4878	-22.45	1.187e-111	T	0.64792	0.98818	Imputed	31329494	intergenic	HLA-B;MICA
6	chr6:31362322:T:C	31362322	T	ADD	6118	0.5043	0.1008	0.4139	0.6145	-6.789	1.132e-11	6	chr6:31362322:T:C	31362322	T	ADD	9450	0.5325	0.05417	0.4788	0.5921	-11.63	2.772e-31	C	0.88698	0.99015	Imputed	31330099	intergenic	HLA-B;MICA
6	chr6:31362769:T:G	31362769	T	ADD	6118	0.6143	0.08533	0.5197	0.7261	-5.711	1.123e-08	6	chr6:31362769:T:G	31362769	T	ADD	9450	0.5404	0.04958	0.4904	0.5956	-12.41	2.228e-35	G	0.8634	0.9915	Imputed	31330546	intergenic	HLA-B;MICA
6	chr6:31363389:A:G	31363389	A	ADD	6118	0.6143	0.08533	0.5197	0.7261	-5.711	1.123e-08	6	chr6:31363389:A:G	31363389	A	ADD	9450	0.5404	0.04958	0.4904	0.5956	-12.41	2.228e-35	G	0.86336	0.99177	Imputed	31331166	intergenic	HLA-B;MICA
6	chr6:31363529:G:T	31363529	T	ADD	6118	2.44	0.1291	1.894	3.142	6.91	4.852e-12	6	chr6:31363529:G:T	31363529	T	ADD	9450	2.46	0.08349	2.089	2.898	10.78	4.143e-27	T	0.03349	0.99832	Imputed	31331306	intergenic	HLA-B;MICA	rs9266340
6	chr6:31363606:A:G	31363606	A	ADD	6118	0.6143	0.08533	0.5197	0.7261	-5.711	1.123e-08	6	chr6:31363606:A:G	31363606	A	ADD	9450	0.5404	0.04958	0.4904	0.5956	-12.41	2.228e-35	G	0.86337	0.99174	Imputed	31331383	intergenic	HLA-B;MICA
6	chr6:31363743:T:C	31363743	T	ADD	6118	0.6174	0.08515	0.5225	0.7295	-5.664	1.481e-08	6	chr6:31363743:T:C	31363743	T	ADD	9450	0.5406	0.04955	0.4906	0.5958	-12.41	2.274e-35	C	0.86319	0.99172	Imputed	31331520	intergenic	HLA-B;MICA
6	chr6:31363844:A:G	31363844	G	ADD	6118	2.44	0.1291	1.894	3.142	6.91	4.852e-12	6	chr6:31363844:A:G	31363844	G	ADD	9450	2.46	0.08349	2.089	2.898	10.78	4.143e-27	G	0.03349	0.99747	Imputed	31331621	intergenic	HLA-B;MICA	rs9266348
6	chr6:31364171:C:A	31364171	C	ADD	6118	0.6143	0.08533	0.5197	0.7261	-5.711	1.123e-08	6	chr6:31364171:C:A	31364171	C	ADD	9450	0.5404	0.04958	0.4904	0.5956	-12.41	2.228e-35	A	0.86337	0.99171	Imputed	31331948	intergenic	HLA-B;MICA
6	chr6:31364254:CT:C	31364254	CT	ADD	6118	0.6143	0.08533	0.5197	0.7261	-5.711	1.123e-08	6	chr6:31364254:CT:C	31364254	CT	ADD	9450	0.5414	0.04955	0.4913	0.5966	-12.38	3.183e-35	C	0.86333	0.99162	Imputed	31332031
6	chr6:31365200:A:G	31365200	A	ADD	6118	0.6114	0.08537	0.5172	0.7227	-5.764	8.231e-09	6	chr6:31365200:A:G	31365200	A	ADD	9450	0.5391	0.04956	0.4892	0.5941	-12.47	1.132e-35	G	0.86296	0.99168	Imputed	31332977	intergenic	HLA-B;MICA
6	chr6:31365229:A:G	31365229	A	ADD	6118	0.6138	0.08534	0.5192	0.7255	-5.72	1.065e-08	6	chr6:31365229:A:G	31365229	A	ADD	9450	0.54	0.04958	0.49	0.5952	-12.43	1.87e-35	G	0.86331	0.99177	Imputed	31333006	intergenic	HLA-B;MICA
6	chr6:31365255:T:C	31365255	T	ADD	6118	0.4338	0.1146	0.3465	0.543	-7.288	3.144e-13	6	chr6:31365255:T:C	31365255	T	ADD	9450	0.5177	0.0577	0.4623	0.5797	-11.41	3.676e-30	C	0.90083	0.98908	Imputed	31333032	intergenic	HLA-B;MICA
6	chr6:31365314:A:G	31365314	A	ADD	6118	0.6143	0.08533	0.5197	0.7261	-5.711	1.123e-08	6	chr6:31365314:A:G	31365314	A	ADD	9450	0.5415	0.04955	0.4914	0.5967	-12.38	3.379e-35	G	0.86351	0.99301	Imputed	31333091	intergenic	HLA-B;MICA
6	chr6:31366487:T:C	31366487	T	ADD	6118	0.6143	0.08533	0.5197	0.7261	-5.711	1.123e-08	6	chr6:31366487:T:C	31366487	T	ADD	9450	0.5415	0.04955	0.4914	0.5967	-12.38	3.379e-35	C	0.86352	0.99297	Imputed	31334264	intergenic	HLA-B;MICA
6	chr6:31366616:A:T	31366616	A	ADD	6118	0.6143	0.08533	0.5197	0.7261	-5.711	1.123e-08	6	chr6:31366616:A:T	31366616	A	ADD	9450	0.5415	0.04955	0.4914	0.5967	-12.38	3.379e-35	T	0.86352	0.99293	Imputed	31334393	intergenic	HLA-B;MICA
6	chr6:31366824:T:C	31366824	T	ADD	6118	0.6143	0.08533	0.5197	0.7261	-5.711	1.123e-08	6	chr6:31366824:T:C	31366824	T	ADD	9450	0.5411	0.04955	0.491	0.5963	-12.39	2.831e-35	C	0.86347	0.99293	Imputed	31334601	intergenic	HLA-B;MICA
6	chr6:31367044:A:T	31367044	A	ADD	6118	0.5083	0.1008	0.4171	0.6193	-6.714	1.896e-11	6	chr6:31367044:A:T	31367044	A	ADD	9450	0.5347	0.05414	0.4809	0.5946	-11.56	6.33e-31	T	0.88731	0.99122	Imputed	31334821	intergenic	HLA-B;MICA
6	chr6:31367379:A:G	31367379	A	ADD	6118	0.6143	0.08533	0.5197	0.7261	-5.711	1.123e-08	6	chr6:31367379:A:G	31367379	A	ADD	9450	0.5415	0.04955	0.4914	0.5967	-12.38	3.379e-35	G	0.86348	0.99281	Imputed	31335156	intergenic	HLA-B;MICA
6	chr6:31367930:A:G	31367930	A	ADD	6118	0.5964	0.08251	0.5074	0.7011	-6.264	3.743e-10	6	chr6:31367930:A:G	31367930	A	ADD	9450	0.5214	0.04801	0.4746	0.5728	-13.57	6.449e-42	G	0.85045	0.9938	Imputed	31335707	intergenic	HLA-B;MICA
6	chr6:31368606:G:A	31368606	A	ADD	6118	16.17	0.4552	6.628	39.47	6.115	9.658e-10	6	chr6:31368606:G:A	31368606	A	ADD	9450	5.204	0.4398	2.198	12.32	3.75	0.0001768	A	0.00102	0.82059	Imputed	31336383	intergenic	HLA-B;MICA	rs752027984
6	chr6:31369035:A:G	31369035	A	ADD	6118	0.6143	0.08533	0.5197	0.7261	-5.711	1.123e-08	6	chr6:31369035:A:G	31369035	A	ADD	9450	0.5415	0.04955	0.4914	0.5967	-12.38	3.379e-35	G	0.86354	0.99353	Imputed	31336812	intergenic	HLA-B;MICA
6	chr6:31369120:C:G	31369120	C	ADD	6118	0.6143	0.08533	0.5197	0.7261	-5.711	1.123e-08	6	chr6:31369120:C:G	31369120	C	ADD	9450	0.5415	0.04955	0.4914	0.5967	-12.38	3.379e-35	G	0.86355	0.99349	Imputed	31336897	intergenic	HLA-B;MICA
6	chr6:31369149:C:CTT	31369149	C	ADD	6118	0.6143	0.08533	0.5197	0.7261	-5.711	1.123e-08	6	chr6:31369149:C:CTT	31369149	C	ADD	9450	0.5415	0.04955	0.4914	0.5967	-12.38	3.379e-35	CTT	0.86353	0.99348	Imputed	31336926	intergenic	HLA-B;MICA
6	chr6:31369217:C:T	31369217	T	ADD	6118	2.429	0.129	1.887	3.128	6.881	5.946e-12	6	chr6:31369217:C:T	31369217	T	ADD	9450	2.451	0.08341	2.081	2.886	10.75	6.024e-27	T	0.03355	0.99875	Imputed	31336994	intergenic	HLA-B;MICA	rs9266417
6	chr6:31369379:T:C	31369379	T	ADD	6118	0.6144	0.08536	0.5197	0.7263	-5.707	1.15e-08	6	chr6:31369379:T:C	31369379	T	ADD	9450	0.5416	0.04956	0.4914	0.5968	-12.37	3.636e-35	C	0.86358	0.99337	Imputed	31337156	intergenic	HLA-B;MICA
6	chr6:31369390:A:G	31369390	A	ADD	6118	0.6144	0.08536	0.5197	0.7263	-5.707	1.15e-08	6	chr6:31369390:A:G	31369390	A	ADD	9450	0.5416	0.04956	0.4914	0.5968	-12.37	3.636e-35	G	0.86357	0.99346	Imputed	31337167	intergenic	HLA-B;MICA
6	chr6:31369983:C:T	31369983	C	ADD	6118	0.6143	0.08533	0.5197	0.7261	-5.711	1.123e-08	6	chr6:31369983:C:T	31369983	C	ADD	9450	0.5415	0.04955	0.4914	0.5967	-12.38	3.379e-35	T	0.86354	0.99355	Imputed	31337760	intergenic	HLA-B;MICA
6	chr6:31370039:A:G	31370039	A	ADD	6118	0.6143	0.08533	0.5197	0.7261	-5.711	1.123e-08	6	chr6:31370039:A:G	31370039	A	ADD	9450	0.5415	0.04955	0.4914	0.5967	-12.38	3.379e-35	G	0.86353	0.9935	Imputed	31337816	intergenic	HLA-B;MICA
6	chr6:31370373:G:A	31370373	G	ADD	6118	0.6244	0.08455	0.5291	0.737	-5.57	2.545e-08	6	chr6:31370373:G:A	31370373	G	ADD	9450	0.5412	0.04939	0.4912	0.5962	-12.43	1.774e-35	A	0.86169	0.98706	Imputed	31338150	intergenic	HLA-B;MICA
6	chr6:31370391:T:C	31370391	T	ADD	6118	0.6244	0.08455	0.5291	0.737	-5.57	2.545e-08	6	chr6:31370391:T:C	31370391	T	ADD	9450	0.5412	0.04939	0.4912	0.5962	-12.43	1.774e-35	C	0.86168	0.98707	Imputed	31338168	intergenic	HLA-B;MICA
6	chr6:31370835:C:T	31370835	C	ADD	6118	0.6244	0.08455	0.5291	0.737	-5.57	2.545e-08	6	chr6:31370835:C:T	31370835	C	ADD	9450	0.5412	0.04939	0.4912	0.5962	-12.43	1.774e-35	T	0.86168	0.9869	Imputed	31338612	intergenic	HLA-B;MICA
6	chr6:31370868:G:A	31370868	G	ADD	6118	0.6244	0.08455	0.5291	0.737	-5.57	2.545e-08	6	chr6:31370868:G:A	31370868	G	ADD	9450	0.5412	0.04939	0.4912	0.5962	-12.43	1.774e-35	A	0.86164	0.98684	Imputed	31338645	intergenic	HLA-B;MICA
6	chr6:31370984:G:A	31370984	G	ADD	6118	0.6244	0.08455	0.5291	0.737	-5.57	2.545e-08	6	chr6:31370984:G:A	31370984	G	ADD	9450	0.5412	0.04939	0.4912	0.5962	-12.43	1.774e-35	A	0.86169	0.98693	Imputed	31338761	intergenic	HLA-B;MICA
6	chr6:31371517:A:T	31371517	A	ADD	6118	0.6244	0.08455	0.5291	0.737	-5.57	2.545e-08	6	chr6:31371517:A:T	31371517	A	ADD	9450	0.5412	0.04939	0.4912	0.5962	-12.43	1.774e-35	T	0.86171	0.9871	Imputed	31339294	intergenic	HLA-B;MICA
6	chr6:31371547:A:T	31371547	T	ADD	6118	2.429	0.129	1.887	3.128	6.881	5.946e-12	6	chr6:31371547:A:T	31371547	T	ADD	9450	2.451	0.08341	2.081	2.886	10.75	6.024e-27	T	0.03384	0.99357	Imputed	31339324	intergenic	HLA-B;MICA	rs6923961
6	chr6:31371643:T:G	31371643	T	ADD	6118	0.6244	0.08455	0.5291	0.737	-5.57	2.545e-08	6	chr6:31371643:T:G	31371643	T	ADD	9450	0.5412	0.04939	0.4912	0.5962	-12.43	1.774e-35	G	0.86169	0.98714	Imputed	31339420	intergenic	HLA-B;MICA
6	chr6:31372094:G:A	31372094	G	ADD	6118	0.6244	0.08455	0.5291	0.737	-5.57	2.545e-08	6	chr6:31372094:G:A	31372094	G	ADD	9450	0.5412	0.04939	0.4912	0.5962	-12.43	1.774e-35	A	0.86172	0.98697	Imputed	31339871	intergenic	HLA-B;MICA
6	chr6:31372843:A:G	31372843	A	ADD	6118	0.6226	0.08447	0.5276	0.7348	-5.609	2.039e-08	6	chr6:31372843:A:G	31372843	A	ADD	9450	0.5416	0.04931	0.4917	0.5965	-12.44	1.635e-35	G	0.86118	0.98711	Imputed	31340620	intergenic	HLA-B;MICA
6	chr6:31373351:T:G	31373351	T	ADD	6118	0.6244	0.08455	0.5291	0.737	-5.57	2.545e-08	6	chr6:31373351:T:G	31373351	T	ADD	9450	0.5412	0.04939	0.4912	0.5962	-12.43	1.774e-35	G	0.8617	0.98709	Imputed	31341128	intergenic	HLA-B;MICA
6	chr6:31373519:A:G	31373519	A	ADD	6118	0.6244	0.08455	0.5291	0.737	-5.57	2.545e-08	6	chr6:31373519:A:G	31373519	A	ADD	9450	0.5412	0.04939	0.4912	0.5962	-12.43	1.774e-35	G	0.86169	0.98711	Imputed	31341296	intergenic	HLA-B;MICA
6	chr6:31373563:A:C	31373563	C	ADD	6118	2.429	0.129	1.887	3.128	6.881	5.946e-12	6	chr6:31373563:A:C	31373563	C	ADD	9450	2.451	0.08341	2.081	2.886	10.75	6.024e-27	C	0.03379	0.99324	Imputed	31341340	intergenic	HLA-B;MICA	rs9266515
6	chr6:31373708:T:G	31373708	T	ADD	6118	0.6244	0.08455	0.5291	0.737	-5.57	2.545e-08	6	chr6:31373708:T:G	31373708	T	ADD	9450	0.5424	0.04935	0.4924	0.5975	-12.4	2.705e-35	G	0.86168	0.98712	Imputed	31341485	intergenic	HLA-B;MICA
6	chr6:31374707:C:T	31374707	C	ADD	6118	0.6306	0.0843	0.5345	0.7439	-5.47	4.498e-08	6	chr6:31374707:C:T	31374707	C	ADD	9450	0.5433	0.04937	0.4932	0.5985	-12.36	4.548e-35	T	0.86289	0.99375	Imputed	31342484	intergenic	HLA-B;MICA
6	chr6:31374854:T:C	31374854	T	ADD	6118	0.6143	0.08533	0.5197	0.7261	-5.711	1.123e-08	6	chr6:31374854:T:C	31374854	T	ADD	9450	0.5415	0.04955	0.4914	0.5967	-12.38	3.379e-35	C	0.86431	1	Genotyped	31342631	intergenic	HLA-B;MICA
6	chr6:31375436:G:T	31375436	T	ADD	6118	5.372	0.192	3.687	7.827	8.755	2.035e-18	6	chr6:31375436:G:T	31375436	T	ADD	9450	5.884	0.1224	4.629	7.479	14.48	1.669e-47	T	0.02053	0.99882	Imputed	31343213	intergenic	HLA-B;MICA	rs9266571
6	chr6:31375570:G:A	31375570	G	ADD	6118	0.6304	0.0843	0.5344	0.7437	-5.472	4.444e-08	6	chr6:31375570:G:A	31375570	G	ADD	9450	0.5434	0.04937	0.4933	0.5986	-12.35	4.619e-35	A	0.8629	0.99364	Imputed	31343347	intergenic	HLA-B;MICA
6	chr6:31375623:A:T	31375623	A	ADD	6118	0.6299	0.08431	0.534	0.7431	-5.481	4.22e-08	6	chr6:31375623:A:T	31375623	A	ADD	9450	0.543	0.04937	0.4929	0.5981	-12.37	3.859e-35	T	0.86285	0.99365	Imputed	31343400	intergenic	HLA-B;MICA
6	chr6:31375648:A:G	31375648	A	ADD	6118	0.6168	0.08515	0.522	0.7288	-5.675	1.386e-08	6	chr6:31375648:A:G	31375648	A	ADD	9450	0.5414	0.04953	0.4913	0.5965	-12.39	2.923e-35	G	0.86333	0.99358	Imputed	31343425	intergenic	HLA-B;MICA
6	chr6:31376475:C:G	31376475	C	ADD	6118	0.6229	0.08418	0.5282	0.7347	-5.622	1.883e-08	6	chr6:31376475:C:G	31376475	C	ADD	9450	0.5403	0.04918	0.4907	0.595	-12.52	6.041e-36	G	0.85854	0.97295	Imputed	31344252	intergenic	HLA-B;MICA
6	chr6:31376517:T:A	31376517	T	ADD	6118	0.6299	0.08431	0.534	0.7431	-5.481	4.22e-08	6	chr6:31376517:T:A	31376517	T	ADD	9450	0.543	0.04937	0.4929	0.5981	-12.37	3.859e-35	A	0.86287	0.99367	Imputed	31344294	intergenic	HLA-B;MICA
6	chr6:31376849:G:C	31376849	G	ADD	6118	0.6306	0.0843	0.5345	0.7439	-5.47	4.498e-08	6	chr6:31376849:G:C	31376849	G	ADD	9450	0.5433	0.04937	0.4932	0.5985	-12.36	4.548e-35	C	0.86289	0.99376	Imputed	31344626	intergenic	HLA-B;MICA
6	chr6:31377401:G:C	31377401	G	ADD	6118	0.6138	0.08534	0.5192	0.7255	-5.72	1.065e-08	6	chr6:31377401:G:C	31377401	G	ADD	9450	0.5425	0.04952	0.4923	0.5978	-12.35	4.896e-35	C	0.86359	0.99283	Imputed	31345178	intergenic	HLA-B;MICA
6	chr6:31378416:G:A	31378416	G	ADD	6118	0.6138	0.08534	0.5192	0.7255	-5.72	1.065e-08	6	chr6:31378416:G:A	31378416	G	ADD	9450	0.5411	0.04955	0.4911	0.5963	-12.39	2.849e-35	A	0.86356	0.99394	Imputed	31346193	intergenic	HLA-B;MICA
6	chr6:31378691:G:GAGA	31378691	G	ADD	6118	0.6269	0.07276	0.5436	0.723	-6.419	1.375e-10	6	chr6:31378691:G:GAGA	31378691	G	ADD	9450	0.5822	0.04156	0.5367	0.6316	-13.01	1.02e-38	GAGA	0.79904	0.98258	Imputed	31346468	intergenic	HLA-B;MICA
6	chr6:31379092:A:C	31379092	A	ADD	6118	0.6302	0.07271	0.5465	0.7268	-6.349	2.161e-10	6	chr6:31379092:A:C	31379092	A	ADD	9450	0.5785	0.04169	0.5331	0.6278	-13.13	2.272e-39	C	0.80219	0.99563	Imputed	31346869	intergenic	HLA-B;MICA
6	chr6:31379202:C:T	31379202	C	ADD	6118	0.6411	0.07201	0.5568	0.7383	-6.173	6.703e-10	6	chr6:31379202:C:T	31379202	C	ADD	9450	0.518	0.04299	0.4761	0.5635	-15.3	7.452e-53	T	0.80752	0.99567	Imputed	31346979	intergenic	HLA-B;MICA
6	chr6:31379761:G:T	31379761	G	ADD	6118	0.6605	0.05906	0.5883	0.7416	-7.021	2.202e-12	6	chr6:31379761:G:T	31379761	G	ADD	9450	0.4248	0.03714	0.395	0.4568	-23.06	1.305e-117	T	0.69026	0.99735	Imputed	31347538	intergenic	HLA-B;MICA
6	chr6:31379765:T:A	31379765	T	ADD	6118	0.6411	0.07201	0.5568	0.7383	-6.173	6.703e-10	6	chr6:31379765:T:A	31379765	T	ADD	9450	0.518	0.04299	0.4761	0.5635	-15.3	7.452e-53	A	0.80749	0.99557	Imputed	31347542	intergenic	HLA-B;MICA
6	chr6:31379769:T:C	31379769	C	ADD	6118	1.416	0.05753	1.265	1.586	6.052	1.433e-09	6	chr6:31379769:T:C	31379769	C	ADD	9450	1.263	0.03395	1.182	1.35	6.883	5.874e-12	C	0.28112	0.99833	Imputed	31347546	intergenic	HLA-B;MICA	rs2523491
6	chr6:31379773:G:T	31379773	T	ADD	6118	1.422	0.05744	1.27	1.591	6.125	9.058e-10	6	chr6:31379773:G:T	31379773	T	ADD	9450	1.264	0.03392	1.183	1.351	6.905	5.01e-12	T	0.28192	0.99846	Imputed	31347550	intergenic	HLA-B;MICA	rs2244026
6	chr6:31379789:A:G	31379789	G	ADD	6118	1.416	0.05753	1.265	1.586	6.052	1.433e-09	6	chr6:31379789:A:G	31379789	G	ADD	9450	1.263	0.03395	1.182	1.35	6.883	5.874e-12	G	0.28114	0.99835	Imputed	31347566	intergenic	HLA-B;MICA	rs2244027
6	chr6:31382032:A:G	31382032	G	ADD	6118	2.073	0.1144	1.657	2.594	6.377	1.808e-10	6	chr6:31382032:A:G	31382032	G	ADD	9450	2.001	0.07378	1.732	2.312	9.402	5.337e-21	G	0.04363	0.99782	Imputed	31349809	intergenic	HLA-B;MICA	rs9266720
6	chr6:31382662:T:C	31382662	C	ADD	6118	2.429	0.129	1.887	3.128	6.881	5.946e-12	6	chr6:31382662:T:C	31382662	C	ADD	9450	2.451	0.08341	2.081	2.886	10.75	6.024e-27	C	0.03355	0.99913	Imputed	31350439	intergenic	HLA-B;MICA	rs9266728
6	chr6:31382773:C:A	31382773	C	ADD	6118	0.4384	0.1116	0.3523	0.5455	-7.391	1.457e-13	6	chr6:31382773:C:A	31382773	C	ADD	9450	0.5067	0.05715	0.453	0.5667	-11.9	1.227e-32	A	0.89755	0.99181	Imputed	31350550	intergenic	HLA-B;MICA
6	chr6:31383078:T:C	31383078	T	ADD	6118	0.6099	0.08531	0.516	0.7209	-5.797	6.755e-09	6	chr6:31383078:T:C	31383078	T	ADD	9450	0.5381	0.04953	0.4883	0.593	-12.51	6.458e-36	C	0.86324	0.99372	Imputed	31350855	intergenic	HLA-B;MICA
6	chr6:31383098:T:C	31383098	T	ADD	6118	0.6099	0.08531	0.516	0.7209	-5.797	6.755e-09	6	chr6:31383098:T:C	31383098	T	ADD	9450	0.5381	0.04953	0.4883	0.593	-12.51	6.458e-36	C	0.86326	0.99402	Imputed	31350875	intergenic	HLA-B;MICA
6	chr6:31383166:T:C	31383166	T	ADD	6118	0.6099	0.08531	0.516	0.7209	-5.797	6.755e-09	6	chr6:31383166:T:C	31383166	T	ADD	9450	0.5381	0.04953	0.4883	0.593	-12.51	6.458e-36	C	0.86325	0.99395	Imputed	31350943	intergenic	HLA-B;MICA
6	chr6:31383258:T:C	31383258	T	ADD	6118	0.5042	0.1008	0.4138	0.6142	-6.797	1.066e-11	6	chr6:31383258:T:C	31383258	T	ADD	9450	0.5305	0.05411	0.4771	0.5898	-11.72	1.052e-31	C	0.88708	0.99231	Imputed	31351035	intergenic	HLA-B;MICA
6	chr6:31383437:G:A	31383437	G	ADD	6118	0.6099	0.08531	0.516	0.7209	-5.797	6.755e-09	6	chr6:31383437:G:A	31383437	G	ADD	9450	0.5381	0.04953	0.4883	0.593	-12.51	6.458e-36	A	0.8633	0.99339	Imputed	31351214	intergenic	HLA-B;MICA
6	chr6:31383561:A:G	31383561	A	ADD	6118	0.6099	0.08531	0.516	0.7209	-5.797	6.755e-09	6	chr6:31383561:A:G	31383561	A	ADD	9450	0.5381	0.04953	0.4883	0.593	-12.51	6.458e-36	G	0.86332	0.99363	Imputed	31351338	intergenic	HLA-B;MICA
6	chr6:31383638:G:A	31383638	G	ADD	6118	0.6099	0.08531	0.516	0.7209	-5.797	6.755e-09	6	chr6:31383638:G:A	31383638	G	ADD	9450	0.5381	0.04953	0.4883	0.593	-12.51	6.458e-36	A	0.86331	0.9934	Imputed	31351415	intergenic	HLA-B;MICA
6	chr6:31383895:G:A	31383895	G	ADD	6118	0.6091	0.08528	0.5153	0.7199	-5.813	6.118e-09	6	chr6:31383895:G:A	31383895	G	ADD	9450	0.5377	0.0495	0.488	0.5925	-12.53	4.852e-36	A	0.86324	0.99361	Imputed	31351672	intergenic	HLA-B;MICA
6	chr6:31384372:T:C	31384372	T	ADD	6118	0.6092	0.08532	0.5154	0.7201	-5.808	6.313e-09	6	chr6:31384372:T:C	31384372	T	ADD	9450	0.5379	0.04953	0.4882	0.5928	-12.52	5.972e-36	C	0.8633	0.99354	Imputed	31352149	intergenic	HLA-B;MICA
6	chr6:31384997:G:A	31384997	A	ADD	6118	2.429	0.129	1.887	3.128	6.881	5.946e-12	6	chr6:31384997:G:A	31384997	A	ADD	9450	2.451	0.08341	2.081	2.886	10.75	6.024e-27	A	0.03355	0.99893	Imputed	31352774	intergenic	HLA-B;MICA	rs6903496
6	chr6:31385041:A:G	31385041	G	ADD	6118	1.758	0.09754	1.452	2.128	5.783	7.325e-09	6	chr6:31385041:A:G	31385041	G	ADD	9450	1.174	0.06778	1.028	1.341	2.364	0.01809	G	0.05039	0.99853	Imputed	31352818	intergenic	HLA-B;MICA	rs118061248
6	chr6:31386200:T:C	31386200	C	ADD	6118	5.372	0.192	3.687	7.827	8.755	2.035e-18	6	chr6:31386200:T:C	31386200	C	ADD	9450	5.884	0.1224	4.629	7.479	14.48	1.669e-47	C	0.02052	0.99803	Imputed	31353977	intergenic	HLA-B;MICA	rs9266776
6	chr6:31386423:T:C	31386423	C	ADD	6118	5.273	0.1914	3.624	7.674	8.686	3.76e-18	6	chr6:31386423:T:C	31386423	C	ADD	9450	5.845	0.1219	4.603	7.422	14.49	1.456e-47	C	0.02074	0.99793	Imputed	31354200	intergenic	HLA-B;MICA	rs9266777
6	chr6:31387541:T:C	31387541	C	ADD	6118	1.512	0.06461	1.332	1.716	6.397	1.586e-10	6	chr6:31387541:T:C	31387541	C	ADD	9450	2.629	0.0349	2.455	2.815	27.7	7.161e-169	C	0.27915	0.99832	Imputed	31355318	intergenic	HLA-B;MICA	rs2596560
6	chr6:31387925:G:C	31387925	G	ADD	6118	0.4328	0.1121	0.3474	0.5392	-7.469	8.071e-14	6	chr6:31387925:G:C	31387925	G	ADD	9450	0.5048	0.0572	0.4513	0.5647	-11.95	6.481e-33	C	0.89761	0.99043	Imputed	31355702	intergenic	HLA-B;MICA
6	chr6:31391641:G:A	31391641	A	ADD	6118	5.273	0.1914	3.624	7.674	8.686	3.76e-18	6	chr6:31391641:G:A	31391641	A	ADD	9450	5.84	0.1225	4.594	7.426	14.41	4.769e-47	A	0.0206	0.99522	Imputed	31359418	intergenic	HLA-B;MICA	rs9266793
6	chr6:31392318:G:A	31392318	G	ADD	6118	0.6075	0.08527	0.514	0.718	-5.845	5.068e-09	6	chr6:31392318:G:A	31392318	G	ADD	9450	0.5342	0.04955	0.4847	0.5887	-12.65	1.065e-36	A	0.86294	0.99171	Imputed	31360095	intergenic	HLA-B;MICA
6	chr6:31392976:T:G	31392976	T	ADD	6118	0.6079	0.08526	0.5144	0.7185	-5.837	5.312e-09	6	chr6:31392976:T:G	31392976	T	ADD	9450	0.5355	0.04953	0.4859	0.59	-12.61	1.81e-36	G	0.86299	0.99157	Imputed	31360753	intergenic	HLA-B;MICA
6	chr6:31393169:T:C	31393169	T	ADD	6118	0.607	0.08527	0.5136	0.7174	-5.854	4.796e-09	6	chr6:31393169:T:C	31393169	T	ADD	9450	0.5347	0.04953	0.4853	0.5892	-12.64	1.281e-36	C	0.86292	0.99168	Imputed	31360946	intergenic	HLA-B;MICA
6	chr6:31394742:C:T	31394742	T	ADD	6118	5.246	0.19	3.615	7.613	8.723	2.706e-18	6	chr6:31394742:C:T	31394742	T	ADD	9450	5.828	0.1224	4.585	7.409	14.4	5.244e-47	T	0.02068	0.99752	Imputed	31362519	intergenic	HLA-B;MICA	rs9266795
6	chr6:31396063:A:G	31396063	A	ADD	6118	0.6072	0.08524	0.5138	0.7176	-5.853	4.839e-09	6	chr6:31396063:A:G	31396063	A	ADD	9450	0.5341	0.04954	0.4846	0.5885	-12.66	9.531e-37	G	0.86307	0.99094	Imputed	31363840	intergenic	HLA-B;MICA
6	chr6:31397493:AAG:A	31397493	A	ADD	6118	1.706	0.09659	1.412	2.062	5.531	3.19e-08	6	chr6:31397493:AAG:A	31397493	A	ADD	9450	1.126	0.0671	0.9876	1.285	1.774	0.07604	A	0.05158	0.9957	Imputed	31365270	intergenic	HLA-B;MICA
6	chr6:31398695:T:C	31398695	T	ADD	6118	0.425	0.1145	0.3396	0.5319	-7.476	7.636e-14	6	chr6:31398695:T:C	31398695	T	ADD	9450	0.5098	0.05756	0.4554	0.5707	-11.71	1.184e-31	C	0.8995	0.98929	Imputed	31366472	intergenic	HLA-B;MICA
6	chr6:31399182:T:C	31399182	C	ADD	6118	5.22	0.1886	3.607	7.555	8.762	1.921e-18	6	chr6:31399182:T:C	31399182	C	ADD	9450	5.816	0.1223	4.576	7.392	14.39	5.745e-47	C	0.02067	0.99856	Imputed	31366959	upstream	MICA	rs9266798
6	chr6:31399709:C:T	31399709	T	ADD	6118	5.22	0.1886	3.607	7.555	8.762	1.921e-18	6	chr6:31399709:C:T	31399709	T	ADD	9450	5.816	0.1223	4.576	7.392	14.39	5.745e-47	T	0.02067	0.99845	Imputed	31367486	upstream	MICA	rs3915964
6	chr6:31400105:A:G	31400105	A	ADD	6118	0.4343	0.1116	0.349	0.5405	-7.474	7.761e-14	6	chr6:31400105:A:G	31400105	A	ADD	9450	0.5028	0.05712	0.4495	0.5623	-12.04	2.217e-33	G	0.89712	0.98974	Imputed	31367882	UTR5	MICA
6	chr6:31402370:A:C	31402370	C	ADD	6118	5.22	0.1886	3.607	7.555	8.762	1.921e-18	6	chr6:31402370:A:C	31402370	C	ADD	9450	5.816	0.1223	4.576	7.392	14.39	5.745e-47	C	0.02067	0.99858	Imputed	31370147	intronic	MICA	rs9266800
6	chr6:31403653:T:C	31403653	T	ADD	6118	0.626	0.0842	0.5307	0.7383	-5.564	2.639e-08	6	chr6:31403653:T:C	31403653	T	ADD	9450	0.8673	0.04235	0.7982	0.9424	-3.361	0.0007755	C	0.84091	0.99232	Imputed	31371430	exonic	MICA
6	chr6:31403800:G:C	31403800	C	ADD	6118	1.777	0.09825	1.465	2.154	5.85	4.93e-09	6	chr6:31403800:G:C	31403800	C	ADD	9450	1.172	0.06839	1.025	1.34	2.322	0.02023	C	0.04836	0.98539	Imputed	31371577	intronic	MICA	rs17206455
6	chr6:31404697:G:C	31404697	C	ADD	6118	1.743	0.09706	1.441	2.109	5.726	1.027e-08	6	chr6:31404697:G:C	31404697	C	ADD	9450	1.145	0.06755	1.003	1.307	2.003	0.04519	C	0.05086	0.99589	Imputed	31372474	intronic	MICA	rs116975856
6	chr6:31404810:G:T	31404810	G	ADD	6118	0.626	0.08426	0.5307	0.7384	-5.559	2.716e-08	6	chr6:31404810:G:T	31404810	G	ADD	9450	0.8685	0.04237	0.7993	0.9437	-3.327	0.0008776	T	0.84075	0.99219	Imputed	31372587	intronic	MICA
6	chr6:31404941:G:A	31404941	G	ADD	6118	0.5225	0.08076	0.446	0.6121	-8.039	9.093e-16	6	chr6:31404941:G:A	31404941	G	ADD	9450	0.474	0.04618	0.4329	0.5189	-16.17	8.678e-59	A	0.83119	0.99229	Imputed	31372718	intronic	MICA
6	chr6:31411188:G:A	31411188	A	ADD	6118	5.142	0.188	3.558	7.432	8.712	2.984e-18	6	chr6:31411188:G:A	31411188	A	ADD	9450	5.752	0.1218	4.53	7.304	14.36	9.193e-47	A	0.0207	0.99914	Imputed	31378965	exonic	MICA	rs1051791
6	chr6:31411391:C:T	31411391	T	ADD	6118	1.732	0.09703	1.432	2.094	5.658	1.529e-08	6	chr6:31411391:C:T	31411391	T	ADD	9450	1.146	0.06726	1.005	1.308	2.03	0.0424	T	0.05109	0.99627	Imputed	31379168	intronic	MICA	rs3828875
6	chr6:31411647:C:A	31411647	A	ADD	6118	5.142	0.188	3.558	7.432	8.712	2.984e-18	6	chr6:31411647:C:A	31411647	A	ADD	9450	5.752	0.1218	4.53	7.304	14.36	9.193e-47	A	0.0207	0.99923	Imputed	31379424	intronic	MICA	rs9266810
6	chr6:31412564:A:G	31412564	A	ADD	6118	0.4638	0.1069	0.3761	0.5719	-7.186	6.678e-13	6	chr6:31412564:A:G	31412564	A	ADD	9450	0.5073	0.05617	0.4544	0.5663	-12.08	1.277e-33	G	0.89244	0.98816	Imputed	31380341	intronic	MICA
6	chr6:31412596:A:C	31412596	C	ADD	6118	5.142	0.188	3.558	7.432	8.712	2.984e-18	6	chr6:31412596:A:C	31412596	C	ADD	9450	5.752	0.1218	4.53	7.304	14.36	9.193e-47	C	0.02068	0.99875	Imputed	31380373	intronic	MICA	rs9266811
6	chr6:31412997:G:A	31412997	A	ADD	6118	4.824	0.1803	3.388	6.869	8.728	2.591e-18	6	chr6:31412997:G:A	31412997	A	ADD	9450	5.378	0.1175	4.272	6.77	14.32	1.701e-46	A	0.02144	0.9988	Imputed	31380774	intronic	MICA	rs9266812
6	chr6:31414372:G:C	31414372	C	ADD	6118	5.142	0.188	3.558	7.432	8.712	2.984e-18	6	chr6:31414372:G:C	31414372	C	ADD	9450	5.752	0.1218	4.53	7.304	14.36	9.193e-47	C	0.0207	0.99929	Imputed	31382149	intronic	MICA	rs9266818
6	chr6:31414632:A:C	31414632	A	ADD	6118	0.4571	0.1078	0.37	0.5647	-7.258	3.918e-13	6	chr6:31414632:A:C	31414632	A	ADD	9450	0.5024	0.05649	0.4498	0.5613	-12.18	3.76e-34	C	0.89347	0.99048	Imputed	31382409	intronic	MICA
6	chr6:31418317:G:T	31418317	T	ADD	6118	5.142	0.188	3.558	7.432	8.712	2.984e-18	6	chr6:31418317:G:T	31418317	T	ADD	9450	5.752	0.1218	4.53	7.304	14.36	9.193e-47	T	0.02066	0.99719	Imputed	31386094	intergenic	MICA;LINC01149	rs9266852
6	chr6:31419380:C:T	31419380	C	ADD	6118	0.4563	0.1079	0.3693	0.5637	-7.275	3.456e-13	6	chr6:31419380:C:T	31419380	C	ADD	9450	0.5008	0.05653	0.4483	0.5595	-12.23	2.074e-34	T	0.89347	0.99062	Imputed	31387157	intergenic	MICA;LINC01149
6	chr6:31420276:C:T	31420276	C	ADD	6118	0.4292	0.1144	0.343	0.5371	-7.392	1.443e-13	6	chr6:31420276:C:T	31420276	C	ADD	9450	0.5038	0.05801	0.4497	0.5645	-11.82	3.187e-32	T	0.90057	0.9893	Imputed	31388053	intergenic	MICA;LINC01149
6	chr6:31422438:G:T	31422438	T	ADD	6118	5.22	0.1886	3.607	7.555	8.762	1.921e-18	6	chr6:31422438:G:T	31422438	T	ADD	9450	5.804	0.1222	4.568	7.376	14.39	6.292e-47	T	0.02069	0.99913	Imputed	31390215	intergenic	MICA;LINC01149	rs114215437
6	chr6:31422462:G:A	31422462	A	ADD	6118	1.732	0.09703	1.432	2.094	5.658	1.529e-08	6	chr6:31422462:G:A	31422462	A	ADD	9450	1.146	0.06726	1.005	1.308	2.03	0.0424	A	0.05108	0.99595	Imputed	31390239	intergenic	MICA;LINC01149	rs114869225
6	chr6:31424707:G:C	31424707	G	ADD	6118	0.6736	0.06249	0.596	0.7614	-6.322	2.578e-10	6	chr6:31424707:G:C	31424707	G	ADD	9450	0.6784	0.03532	0.633	0.727	-10.99	4.465e-28	C	0.7191	0.99588	Imputed	31392484	intergenic	MICA;LINC01149
6	chr6:31424709:T:C	31424709	T	ADD	6118	0.6736	0.06249	0.596	0.7614	-6.322	2.578e-10	6	chr6:31424709:T:C	31424709	T	ADD	9450	0.6779	0.03532	0.6325	0.7265	-11.01	3.537e-28	C	0.71914	0.99587	Imputed	31392486	intergenic	MICA;LINC01149
6	chr6:31424830:T:A	31424830	T	ADD	6118	0.6794	0.06011	0.6039	0.7644	-6.43	1.275e-10	6	chr6:31424830:T:A	31424830	T	ADD	9450	0.6422	0.0345	0.6003	0.6872	-12.83	1.061e-37	A	0.69165	0.99607	Imputed	31392607	intergenic	MICA;LINC01149
6	chr6:31425028:T:C	31425028	T	ADD	6118	0.6312	0.06966	0.5506	0.7235	-6.606	3.96e-11	6	chr6:31425028:T:C	31425028	T	ADD	9450	0.7065	0.03793	0.6559	0.761	-9.16	5.194e-20	C	0.77252	0.99544	Imputed	31392805	intergenic	MICA;LINC01149
6	chr6:31425239:C:T	31425239	T	ADD	6118	5.22	0.1886	3.607	7.555	8.762	1.921e-18	6	chr6:31425239:C:T	31425239	T	ADD	9450	5.804	0.1222	4.568	7.376	14.39	6.292e-47	T	0.02064	0.99647	Imputed	31393016	intergenic	MICA;LINC01149	rs114281305
6	chr6:31425907:A:G	31425907	A	ADD	6118	0.4568	0.1078	0.3698	0.5643	-7.265	3.723e-13	6	chr6:31425907:A:G	31425907	A	ADD	9450	0.5013	0.05653	0.4487	0.56	-12.22	2.547e-34	G	0.89348	0.99014	Imputed	31393684	intergenic	MICA;LINC01149
6	chr6:31434261:T:C	31434261	C	ADD	6118	5.22	0.1886	3.607	7.555	8.762	1.921e-18	6	chr6:31434261:T:C	31434261	C	ADD	9450	5.804	0.1222	4.568	7.376	14.39	6.292e-47	C	0.02068	0.99864	Imputed	31402038	intergenic	MICA;LINC01149	rs6934313
6	chr6:31434579:A:G	31434579	A	ADD	6118	0.6262	0.06973	0.5462	0.7178	-6.714	1.892e-11	6	chr6:31434579:A:G	31434579	A	ADD	9450	0.7056	0.03789	0.6551	0.7599	-9.205	3.409e-20	G	0.772	0.99493	Imputed	31402356	intergenic	MICA;LINC01149
6	chr6:31435060:G:A	31435060	A	ADD	6118	1.343	0.05384	1.209	1.493	5.48	4.254e-08	6	chr6:31435060:G:A	31435060	A	ADD	9450	1.378	0.0308	1.297	1.463	10.4	2.471e-25	A	0.46519	0.99742	Imputed	31402837	intergenic	MICA;LINC01149	rs3128980
6	chr6:31435741:T:C	31435741	T	ADD	6118	0.4572	0.1078	0.3701	0.5648	-7.257	3.951e-13	6	chr6:31435741:T:C	31435741	T	ADD	9450	0.5005	0.05658	0.448	0.5592	-12.23	2.072e-34	C	0.89349	0.98959	Imputed	31403518	intergenic	MICA;LINC01149
6	chr6:31436284:G:C	31436284	G	ADD	6118	0.629	0.06972	0.5487	0.7211	-6.649	2.946e-11	6	chr6:31436284:G:C	31436284	G	ADD	9450	0.707	0.03792	0.6563	0.7615	-9.145	5.936e-20	C	0.77255	0.9955	Imputed	31404061	intergenic	MICA;LINC01149
6	chr6:31438748:T:G	31438748	T	ADD	6118	0.6295	0.06973	0.5491	0.7217	-6.638	3.19e-11	6	chr6:31438748:T:G	31438748	T	ADD	9450	0.7075	0.03792	0.6568	0.7621	-9.125	7.204e-20	G	0.77258	0.99562	Imputed	31406525	intergenic	MICA;LINC01149
6	chr6:31439554:G:C	31439554	G	ADD	6118	0.7097	0.06043	0.6305	0.799	-5.674	1.396e-08	6	chr6:31439554:G:C	31439554	G	ADD	9450	0.6586	0.03495	0.615	0.7053	-11.95	6.59e-33	C	0.70403	0.9965	Imputed	31407331	intergenic	MICA;LINC01149
6	chr6:31441365:G:C	31441365	G	ADD	6118	0.4572	0.1078	0.3701	0.5648	-7.257	3.951e-13	6	chr6:31441365:G:C	31441365	G	ADD	9450	0.4993	0.05663	0.4468	0.5579	-12.27	1.38e-34	C	0.89351	0.98956	Imputed	31409142	upstream	LINC01149
6	chr6:31443214:TTTTATTTTA:T	31443214	T	ADD	6118	1.742	0.09705	1.44	2.107	5.718	1.075e-08	6	chr6:31443214:TTTTATTTTA:T	31443214	T	ADD	9450	1.146	0.06741	1.004	1.307	2.017	0.0437	T	0.05075	0.9933	Imputed	31410991	ncRNA_intronic	LINC01149
6	chr6:31445541:A:C	31445541	C	ADD	6118	5.22	0.1886	3.607	7.555	8.762	1.921e-18	6	chr6:31445541:A:C	31445541	C	ADD	9450	5.815	0.1223	4.575	7.39	14.39	5.891e-47	C	0.0207	0.99921	Imputed	31413318	ncRNA_exonic	LINC01149	rs116562656
6	chr6:31446327:A:G	31446327	G	ADD	6118	5.22	0.1886	3.607	7.555	8.762	1.921e-18	6	chr6:31446327:A:G	31446327	G	ADD	9450	5.815	0.1223	4.575	7.39	14.39	5.891e-47	G	0.02069	0.99909	Imputed	31414104	ncRNA_exonic	LINC01149	rs6909324
6	chr6:31446803:T:C	31446803	T	ADD	6118	0.7393	0.05473	0.6641	0.823	-5.519	3.414e-08	6	chr6:31446803:T:C	31446803	T	ADD	9450	0.7837	0.03107	0.7374	0.8329	-7.844	4.35e-15	C	0.53984	0.99768	Imputed	31414580	ncRNA_exonic	LINC01149
6	chr6:31447182:T:G	31447182	G	ADD	6118	1.469	0.06906	1.283	1.682	5.57	2.551e-08	6	chr6:31447182:T:G	31447182	G	ADD	9450	0.8937	0.04594	0.8167	0.9779	-2.447	0.01442	G	0.12981	0.99841	Imputed	31414959	downstream	LINC01149	rs75561043
6	chr6:31447398:T:C	31447398	T	ADD	6118	0.739	0.05474	0.6638	0.8227	-5.526	3.274e-08	6	chr6:31447398:T:C	31447398	T	ADD	9450	0.7834	0.03107	0.7371	0.8326	-7.856	3.972e-15	C	0.5396	0.99718	Imputed	31415175	downstream	LINC01149
6	chr6:31448135:C:G	31448135	C	ADD	6118	0.7393	0.05473	0.6641	0.823	-5.519	3.414e-08	6	chr6:31448135:C:G	31448135	C	ADD	9450	0.7837	0.03107	0.7374	0.8329	-7.844	4.35e-15	G	0.53981	0.99769	Imputed	31415912	intergenic	LINC01149;HCP5
6	chr6:31448379:A:G	31448379	G	ADD	6118	1.377	0.05454	1.237	1.532	5.864	4.52e-09	6	chr6:31448379:A:G	31448379	A	ADD	9450	0.7657	0.03104	0.7205	0.8137	-8.602	7.809e-18	G	0.51973	0.99997	Genotyped	31416156	intergenic	LINC01149;HCP5	rs2516464
6	chr6:31448593:G:GC	31448593	GC	ADD	6118	1.377	0.05454	1.237	1.532	5.864	4.52e-09	6	chr6:31448593:G:GC	31448593	G	ADD	9450	0.7657	0.03104	0.7205	0.8137	-8.602	7.809e-18	GC	0.51923	0.99801	Imputed	31416370
6	chr6:31448715:A:G	31448715	G	ADD	6118	1.468	0.06906	1.282	1.681	5.559	2.709e-08	6	chr6:31448715:A:G	31448715	G	ADD	9450	0.8931	0.04594	0.8162	0.9772	-2.462	0.01381	G	0.12992	0.99869	Imputed	31416492	intergenic	LINC01149;HCP5	rs78807249
6	chr6:31448767:C:T	31448767	T	ADD	6118	5.22	0.1886	3.607	7.555	8.762	1.921e-18	6	chr6:31448767:C:T	31448767	T	ADD	9450	5.815	0.1223	4.575	7.39	14.39	5.891e-47	T	0.02069	0.99878	Imputed	31416544	intergenic	LINC01149;HCP5	rs114813526
6	chr6:31448862:A:G	31448862	A	ADD	6118	0.7393	0.05473	0.6641	0.823	-5.519	3.414e-08	6	chr6:31448862:A:G	31448862	A	ADD	9450	0.7837	0.03107	0.7374	0.8329	-7.844	4.35e-15	G	0.53981	0.99768	Imputed	31416639	intergenic	LINC01149;HCP5
6	chr6:31448924:A:G	31448924	G	ADD	6118	1.468	0.06906	1.282	1.681	5.559	2.709e-08	6	chr6:31448924:A:G	31448924	G	ADD	9450	0.8931	0.04594	0.8162	0.9772	-2.462	0.01381	G	0.1299	0.99805	Imputed	31416701	intergenic	LINC01149;HCP5	rs76842885
6	chr6:31449143:C:G	31449143	G	ADD	6118	1.468	0.06906	1.282	1.681	5.559	2.709e-08	6	chr6:31449143:C:G	31449143	G	ADD	9450	0.8931	0.04594	0.8162	0.9772	-2.462	0.01381	G	0.1299	0.9982	Imputed	31416920	intergenic	LINC01149;HCP5	rs16899646
6	chr6:31449419:C:A	31449419	A	ADD	6118	1.469	0.06906	1.283	1.682	5.569	2.565e-08	6	chr6:31449419:C:A	31449419	A	ADD	9450	0.8937	0.04594	0.8167	0.9779	-2.446	0.01443	A	0.12985	0.99804	Imputed	31417196	intergenic	LINC01149;HCP5	rs17200437
6	chr6:31450095:G:A	31450095	A	ADD	6118	1.378	0.05455	1.238	1.533	5.871	4.324e-09	6	chr6:31450095:G:A	31450095	G	ADD	9450	0.7654	0.03104	0.7202	0.8134	-8.614	7.05e-18	A	0.5192	0.99778	Imputed	31417872	intergenic	LINC01149;HCP5	rs2523694
6	chr6:31450347:C:T	31450347	C	ADD	6118	0.7393	0.05473	0.6641	0.823	-5.519	3.414e-08	6	chr6:31450347:C:T	31450347	C	ADD	9450	0.7837	0.03107	0.7374	0.8329	-7.844	4.35e-15	T	0.53979	0.99745	Imputed	31418124	intergenic	LINC01149;HCP5
6	chr6:31450419:C:A	31450419	A	ADD	6118	6.598	0.3306	3.451	12.61	5.706	1.155e-08	6	chr6:31450419:C:A	31450419	A	ADD	9450	2.327	0.3048	1.28	4.229	2.771	0.005593	A	0.00175	0.97913	Imputed	31418196	intergenic	LINC01149;HCP5	rs182614388
6	chr6:31450578:G:T	31450578	T	ADD	6118	1.354	0.05444	1.217	1.506	5.562	2.666e-08	6	chr6:31450578:G:T	31450578	T	ADD	9450	1.45	0.0312	1.364	1.541	11.91	1.108e-32	T	0.45068	0.99797	Imputed	31418355	intergenic	LINC01149;HCP5	rs3130900
6	chr6:31450636:A:G	31450636	G	ADD	6118	1.377	0.05454	1.237	1.532	5.864	4.52e-09	6	chr6:31450636:A:G	31450636	A	ADD	9450	0.7657	0.03104	0.7205	0.8137	-8.602	7.809e-18	G	0.51923	0.99778	Imputed	31418413	intergenic	LINC01149;HCP5	rs2596456
6	chr6:31450698:A:G	31450698	G	ADD	6118	1.377	0.05454	1.237	1.532	5.864	4.52e-09	6	chr6:31450698:A:G	31450698	A	ADD	9450	0.7657	0.03104	0.7205	0.8137	-8.602	7.809e-18	G	0.51925	0.99778	Imputed	31418475	intergenic	LINC01149;HCP5	rs2596455
6	chr6:31450785:T:G	31450785	T	ADD	6118	0.6757	0.06551	0.5943	0.7683	-5.983	2.184e-09	6	chr6:31450785:T:G	31450785	T	ADD	9450	0.6864	0.03681	0.6386	0.7377	-10.22	1.573e-24	G	0.74983	0.99487	Imputed	31418562	intergenic	LINC01149;HCP5
6	chr6:31450923:T:G	31450923	T	ADD	6118	0.7393	0.05473	0.6641	0.823	-5.519	3.414e-08	6	chr6:31450923:T:G	31450923	T	ADD	9450	0.7837	0.03107	0.7374	0.8329	-7.844	4.35e-15	G	0.53979	0.99741	Imputed	31418700	intergenic	LINC01149;HCP5
6	chr6:31451265:A:G	31451265	A	ADD	6118	0.7393	0.05473	0.6641	0.823	-5.519	3.414e-08	6	chr6:31451265:A:G	31451265	A	ADD	9450	0.7837	0.03107	0.7374	0.8329	-7.844	4.35e-15	G	0.53979	0.99743	Imputed	31419042	intergenic	LINC01149;HCP5
6	chr6:31451424:G:A	31451424	A	ADD	6118	1.354	0.05444	1.217	1.506	5.562	2.666e-08	6	chr6:31451424:G:A	31451424	A	ADD	9450	1.45	0.0312	1.364	1.541	11.91	1.108e-32	A	0.45061	0.99794	Imputed	31419201	intergenic	LINC01149;HCP5	rs3132471
6	chr6:31451610:T:C	31451610	C	ADD	6118	1.378	0.05455	1.238	1.533	5.871	4.329e-09	6	chr6:31451610:T:C	31451610	T	ADD	9450	0.7654	0.03104	0.7202	0.8134	-8.614	7.071e-18	C	0.51922	0.99776	Imputed	31419387	intergenic	LINC01149;HCP5	rs2516458
6	chr6:31452023:A:G	31452023	A	ADD	6118	0.739	0.05474	0.6638	0.8227	-5.526	3.279e-08	6	chr6:31452023:A:G	31452023	A	ADD	9450	0.7834	0.03107	0.7371	0.8326	-7.856	3.979e-15	G	0.53977	0.99735	Imputed	31419800	intergenic	LINC01149;HCP5
6	chr6:31452100:C:G	31452100	G	ADD	6118	1.377	0.05454	1.237	1.532	5.864	4.52e-09	6	chr6:31452100:C:G	31452100	C	ADD	9450	0.7657	0.03104	0.7205	0.8137	-8.602	7.809e-18	G	0.51924	0.99782	Imputed	31419877	intergenic	LINC01149;HCP5	rs2516436
6	chr6:31452241:T:C	31452241	C	ADD	6118	1.377	0.05454	1.237	1.532	5.864	4.52e-09	6	chr6:31452241:T:C	31452241	T	ADD	9450	0.7657	0.03104	0.7205	0.8137	-8.602	7.809e-18	C	0.51924	0.99784	Imputed	31420018	intergenic	LINC01149;HCP5	rs2516456
6	chr6:31452723:T:G	31452723	G	ADD	6118	1.354	0.05444	1.217	1.506	5.562	2.666e-08	6	chr6:31452723:T:G	31452723	G	ADD	9450	1.45	0.0312	1.364	1.541	11.91	1.108e-32	G	0.45046	0.99179	Imputed	31420500	intergenic	LINC01149;HCP5	rs3131622
6	chr6:31452797:C:A	31452797	A	ADD	6118	1.472	0.0691	1.285	1.685	5.593	2.234e-08	6	chr6:31452797:C:A	31452797	A	ADD	9450	0.8937	0.04598	0.8167	0.9779	-2.445	0.01448	A	0.12964	0.99089	Imputed	31420574	intergenic	LINC01149;HCP5	rs9501133
6	chr6:31453335:A:G	31453335	G	ADD	6118	1.468	0.06906	1.282	1.681	5.559	2.709e-08	6	chr6:31453335:A:G	31453335	G	ADD	9450	0.8931	0.04594	0.8162	0.9772	-2.462	0.01381	G	0.12979	0.99109	Imputed	31421112	intergenic	LINC01149;HCP5	rs6919586
6	chr6:31456843:C:A	31456843	A	ADD	6118	1.468	0.06915	1.282	1.681	5.548	2.893e-08	6	chr6:31456843:C:A	31456843	A	ADD	9450	0.8949	0.04598	0.8178	0.9793	-2.415	0.01575	A	0.12961	0.99032	Imputed	31424620	intergenic	LINC01149;HCP5	rs9501145
6	chr6:31457140:A:T	31457140	A	ADD	6118	0.7397	0.05475	0.6644	0.8235	-5.508	3.634e-08	6	chr6:31457140:A:T	31457140	A	ADD	9450	0.7828	0.03108	0.7365	0.8319	-7.88	3.283e-15	T	0.5395	0.99099	Imputed	31424917	intergenic	LINC01149;HCP5
6	chr6:31457256:T:C	31457256	T	ADD	6118	0.7394	0.05477	0.6641	0.8231	-5.513	3.52e-08	6	chr6:31457256:T:C	31457256	T	ADD	9450	0.7833	0.03108	0.737	0.8325	-7.856	3.954e-15	C	0.53947	0.9909	Imputed	31425033	intergenic	LINC01149;HCP5
6	chr6:31457888:T:C	31457888	C	ADD	6118	1.472	0.0691	1.285	1.685	5.593	2.234e-08	6	chr6:31457888:T:C	31457888	C	ADD	9450	0.8937	0.04598	0.8167	0.9779	-2.445	0.01447	C	0.12968	0.99087	Imputed	31425665	intergenic	LINC01149;HCP5	rs9469014
6	chr6:31459111:C:G	31459111	G	ADD	6118	1.473	0.0691	1.286	1.686	5.602	2.118e-08	6	chr6:31459111:C:G	31459111	G	ADD	9450	0.8943	0.04598	0.8172	0.9786	-2.43	0.0151	G	0.12967	0.99082	Imputed	31426888	intergenic	LINC01149;HCP5	rs9500889
6	chr6:31460826:A:C	31460826	C	ADD	6118	5.509	0.1891	3.803	7.98	9.025	1.793e-19	6	chr6:31460826:A:C	31460826	C	ADD	9450	5.866	0.1227	4.612	7.462	14.41	4.19e-47	C	0.02062	0.99448	Imputed	31428603	intergenic	LINC01149;HCP5	rs142301460
6	chr6:31461134:A:G	31461134	A	ADD	6118	0.5905	0.08964	0.4954	0.7039	-5.876	4.199e-09	6	chr6:31461134:A:G	31461134	A	ADD	9450	0.5334	0.05134	0.4823	0.5898	-12.24	1.835e-34	G	0.87302	0.97895	Imputed	31428911	intergenic	LINC01149;HCP5
6	chr6:31461190:G:A	31461190	G	ADD	6118	0.6714	0.06628	0.5896	0.7645	-6.012	1.835e-09	6	chr6:31461190:G:A	31461190	G	ADD	9450	0.4781	0.04101	0.4412	0.5181	-18	2.094e-72	A	0.77585	0.98203	Imputed	31428967	intergenic	LINC01149;HCP5
6	chr6:31462823:A:C	31462823	C	ADD	6118	2.89	0.1484	2.16	3.865	7.151	8.64e-13	6	chr6:31462823:A:C	31462823	C	ADD	9450	3.117	0.09418	2.592	3.749	12.07	1.471e-33	C	0.0282	0.98958	Imputed	31430600	upstream	HCP5	rs115138709
6	chr6:31463286:G:A	31463286	A	ADD	6118	2.89	0.1484	2.16	3.865	7.151	8.64e-13	6	chr6:31463286:G:A	31463286	A	ADD	9450	3.117	0.09418	2.592	3.749	12.07	1.471e-33	A	0.02818	0.98916	Imputed	31431063	ncRNA_intronic	HCP5	rs77803816
6	chr6:31463305:A:G	31463305	A	ADD	6118	0.5753	0.09049	0.4818	0.687	-6.109	1.001e-09	6	chr6:31463305:A:G	31463305	A	ADD	9450	0.5291	0.05145	0.4784	0.5853	-12.37	3.706e-35	G	0.87249	0.97561	Imputed	31431082	ncRNA_intronic	HCP5
6	chr6:31463626:C:T	31463626	T	ADD	6118	2.89	0.1484	2.16	3.865	7.151	8.64e-13	6	chr6:31463626:C:T	31463626	T	ADD	9450	3.117	0.09418	2.592	3.749	12.07	1.471e-33	T	0.0282	0.98948	Imputed	31431403	ncRNA_exonic	HCP5	rs11557308
6	chr6:31465647:A:G	31465647	G	ADD	6118	5.53	0.1905	3.806	8.033	8.975	2.833e-19	6	chr6:31465647:A:G	31465647	G	ADD	9450	5.961	0.1238	4.677	7.598	14.42	3.771e-47	G	0.02027	0.99012	Imputed	31433424	ncRNA_exonic	HCP5	rs138681557
6	chr6:31466221:C:T	31466221	T	ADD	6118	2.89	0.1484	2.16	3.865	7.151	8.64e-13	6	chr6:31466221:C:T	31466221	T	ADD	9450	3.117	0.09418	2.592	3.749	12.07	1.471e-33	T	0.02819	0.98933	Imputed	31433998	downstream	HCP5	rs150934595
6	chr6:31468496:C:T	31468496	C	ADD	6118	0.603	0.07034	0.5253	0.6921	-7.192	6.373e-13	6	chr6:31468496:C:T	31468496	C	ADD	9450	0.5891	0.03955	0.5451	0.6366	-13.38	8.039e-41	T	0.77796	0.9857	Imputed	31436273	intergenic	HCP5;HCG26
6	chr6:31468525:GC:G	31468525	GC	ADD	6118	0.6754	0.06767	0.5916	0.7712	-5.798	6.692e-09	6	chr6:31468525:GC:G	31468525	GC	ADD	9450	0.6377	0.03854	0.5913	0.6878	-11.67	1.757e-31	G	0.77134	0.98659	Imputed	31436302
6	chr6:31468535:A:G	31468535	A	ADD	6118	0.6761	0.06749	0.5923	0.7717	-5.8	6.631e-09	6	chr6:31468535:A:G	31468535	A	ADD	9450	0.6343	0.0385	0.5882	0.684	-11.83	2.883e-32	G	0.76938	0.98651	Imputed	31436312	intergenic	HCP5;HCG26
6	chr6:31468804:T:C	31468804	T	ADD	6118	0.6149	0.07179	0.5342	0.7078	-6.775	1.245e-11	6	chr6:31468804:T:C	31468804	T	ADD	9450	0.6216	0.04	0.5748	0.6723	-11.88	1.438e-32	C	0.78929	0.98798	Imputed	31436581	intergenic	HCP5;HCG26
6	chr6:31468832:G:C	31468832	G	ADD	6118	0.6515	0.06777	0.5705	0.744	-6.323	2.562e-10	6	chr6:31468832:G:C	31468832	G	ADD	9450	0.616	0.03861	0.5711	0.6645	-12.55	4.046e-36	C	0.76822	0.9898	Imputed	31436609	intergenic	HCP5;HCG26
6	chr6:31469013:T:C	31469013	T	ADD	6118	0.6541	0.06769	0.5728	0.7469	-6.271	3.589e-10	6	chr6:31469013:T:C	31469013	T	ADD	9450	0.6166	0.0386	0.5717	0.665	-12.53	5.266e-36	C	0.76813	0.99001	Imputed	31436790	intergenic	HCP5;HCG26
6	chr6:31469102:C:T	31469102	T	ADD	6118	4.056	0.1623	2.951	5.575	8.627	6.31e-18	6	chr6:31469102:C:T	31469102	T	ADD	9450	4.401	0.1036	3.592	5.392	14.3	2.29e-46	T	0.02504	0.99191	Imputed	31436879	intergenic	HCP5;HCG26	rs138364997
6	chr6:31469125:C:T	31469125	C	ADD	6118	0.6537	0.0677	0.5725	0.7465	-6.279	3.416e-10	6	chr6:31469125:C:T	31469125	C	ADD	9450	0.6163	0.0386	0.5714	0.6647	-12.54	4.583e-36	T	0.76804	0.98997	Imputed	31436902	intergenic	HCP5;HCG26
6	chr6:31469381:T:G	31469381	T	ADD	6118	0.6545	0.06769	0.5731	0.7473	-6.263	3.766e-10	6	chr6:31469381:T:G	31469381	T	ADD	9450	0.6169	0.0386	0.572	0.6654	-12.52	6.178e-36	G	0.76819	0.99031	Imputed	31437158	intergenic	HCP5;HCG26
6	chr6:31469418:A:G	31469418	A	ADD	6118	0.6545	0.06769	0.5731	0.7473	-6.263	3.766e-10	6	chr6:31469418:A:G	31469418	A	ADD	9450	0.6169	0.0386	0.572	0.6654	-12.52	6.178e-36	G	0.76814	0.99043	Imputed	31437195	intergenic	HCP5;HCG26
6	chr6:31469443:G:C	31469443	G	ADD	6118	0.6545	0.06769	0.5731	0.7473	-6.263	3.766e-10	6	chr6:31469443:G:C	31469443	G	ADD	9450	0.6169	0.0386	0.572	0.6654	-12.52	6.178e-36	C	0.76805	0.99039	Imputed	31437220	intergenic	HCP5;HCG26
6	chr6:31469541:C:T	31469541	C	ADD	6118	0.6545	0.06769	0.5731	0.7473	-6.263	3.766e-10	6	chr6:31469541:C:T	31469541	C	ADD	9450	0.6169	0.0386	0.572	0.6654	-12.52	6.178e-36	T	0.76814	0.99041	Imputed	31437318	intergenic	HCP5;HCG26
6	chr6:31469715:C:G	31469715	C	ADD	6118	0.4698	0.1079	0.3803	0.5805	-7.001	2.547e-12	6	chr6:31469715:C:G	31469715	C	ADD	9450	0.5128	0.05655	0.459	0.5729	-11.81	3.423e-32	G	0.89441	0.97735	Imputed	31437492	intergenic	HCP5;HCG26
6	chr6:31470613:A:G	31470613	A	ADD	6118	0.6538	0.06772	0.5725	0.7466	-6.275	3.488e-10	6	chr6:31470613:A:G	31470613	A	ADD	9450	0.6165	0.03861	0.5716	0.6649	-12.53	5.177e-36	G	0.76883	0.9951	Imputed	31438390	upstream	HCG26
6	chr6:31470655:G:A	31470655	G	ADD	6118	0.6169	0.0717	0.536	0.7099	-6.738	1.604e-11	6	chr6:31470655:G:A	31470655	G	ADD	9450	0.6217	0.04	0.5748	0.6724	-11.88	1.446e-32	A	0.78984	0.99361	Imputed	31438432	upstream	HCG26
6	chr6:31470817:C:T	31470817	C	ADD	6118	0.654	0.06769	0.5728	0.7468	-6.273	3.55e-10	6	chr6:31470817:C:T	31470817	C	ADD	9450	0.6167	0.0386	0.5717	0.6651	-12.52	5.46e-36	T	0.76881	0.99511	Imputed	31438594	upstream	HCG26
6	chr6:31471286:C:T	31471286	C	ADD	6118	0.6537	0.0677	0.5724	0.7464	-6.28	3.383e-10	6	chr6:31471286:C:T	31471286	C	ADD	9450	0.6163	0.0386	0.5714	0.6648	-12.54	4.654e-36	T	0.76958	0.99956	Genotyped	31439063	ncRNA_exonic	HCG26
6	chr6:31472057:C:T	31472057	T	ADD	6118	7.406	0.3499	3.731	14.7	5.723	1.047e-08	6	chr6:31472057:C:T	31472057	T	ADD	9450	2.613	0.3219	1.39	4.911	2.984	0.002845	T	0.00153	0.98112	Imputed	31439834	ncRNA_exonic	HCG26	rs753120542
6	chr6:31472418:G:A	31472418	G	ADD	6118	0.6549	0.06764	0.5736	0.7477	-6.258	3.889e-10	6	chr6:31472418:G:A	31472418	G	ADD	9450	0.6176	0.03857	0.5727	0.6662	-12.49	8.287e-36	A	0.76896	0.99521	Imputed	31440195	downstream	HCG26
6	chr6:31472601:T:A	31472601	T	ADD	6118	0.6182	0.07166	0.5372	0.7115	-6.711	1.934e-11	6	chr6:31472601:T:A	31472601	T	ADD	9450	0.6232	0.03998	0.5763	0.674	-11.83	2.813e-32	A	0.79015	0.99407	Imputed	31440378	downstream	HCG26
6	chr6:31472874:T:C	31472874	T	ADD	6118	0.655	0.06765	0.5737	0.7479	-6.254	4.009e-10	6	chr6:31472874:T:C	31472874	T	ADD	9450	0.6178	0.03858	0.5728	0.6663	-12.48	9.217e-36	C	0.76901	0.99516	Imputed	31440651	downstream	HCG26
6	chr6:31475659:A:G	31475659	A	ADD	6118	0.632	0.07207	0.5487	0.7278	-6.368	1.918e-10	6	chr6:31475659:A:G	31475659	A	ADD	9450	0.6355	0.04006	0.5875	0.6874	-11.32	1.068e-29	G	0.79381	0.98962	Imputed	31443436	intergenic	HCG26;MICB
6	chr6:31475793:T:C	31475793	T	ADD	6118	0.4875	0.1032	0.3982	0.5968	-6.96	3.396e-12	6	chr6:31475793:T:C	31475793	T	ADD	9450	0.4957	0.05581	0.4444	0.553	-12.57	2.943e-36	C	0.88988	0.98655	Imputed	31443570	intergenic	HCG26;MICB
6	chr6:31481550:A:G	31481550	A	ADD	6118	0.4999	0.1046	0.4072	0.6136	-6.631	3.342e-11	6	chr6:31481550:A:G	31481550	A	ADD	9450	0.5172	0.05611	0.4634	0.5773	-11.75	7.073e-32	G	0.89516	0.99991	Genotyped	31449327	intergenic	HCG26;MICB
6	chr6:31482376:A:G	31482376	G	ADD	6118	5.263	0.1778	3.714	7.457	9.341	9.548e-21	6	chr6:31482376:A:G	31482376	G	ADD	9450	5.555	0.1168	4.418	6.984	14.67	9.347e-49	G	0.02183	0.99969	Imputed	31450153	intergenic	HCG26;MICB	rs2904774
6	chr6:31488790:A:G	31488790	A	ADD	6118	0.4767	0.1086	0.3853	0.5897	-6.824	8.847e-12	6	chr6:31488790:A:G	31488790	A	ADD	9450	0.4922	0.05811	0.4392	0.5516	-12.2	3.157e-34	G	0.89935	0.99023	Imputed	31456567	intergenic	HCG26;MICB
6	chr6:31504346:G:A	31504346	A	ADD	6118	1.375	0.05706	1.229	1.538	5.579	2.417e-08	6	chr6:31504346:G:A	31504346	A	ADD	9450	1.835	0.032	1.723	1.953	18.96	3.329e-80	A	0.37017	0.9977	Imputed	31472123	intronic	MICB	rs2534660
6	chr6:31505085:A:T	31505085	A	ADD	6118	0.7002	0.06213	0.6199	0.7909	-5.736	9.719e-09	6	chr6:31505085:A:T	31505085	A	ADD	9450	0.6768	0.03534	0.6315	0.7253	-11.05	2.253e-28	T	0.71374	0.98135	Imputed	31472862	intronic	MICB
6	chr6:31505784:A:G	31505784	G	ADD	6118	1.366	0.05713	1.221	1.527	5.454	4.918e-08	6	chr6:31505784:A:G	31505784	G	ADD	9450	1.837	0.032	1.726	1.956	19.01	1.423e-80	G	0.36942	0.99849	Imputed	31473561	exonic	MICB	rs1065075
6	chr6:31506223:G:A	31506223	A	ADD	6118	1.367	0.05711	1.222	1.529	5.476	4.35e-08	6	chr6:31506223:G:A	31506223	A	ADD	9450	1.838	0.03199	1.726	1.957	19.03	9.94e-81	A	0.36927	0.99839	Imputed	31474000	exonic	MICB	rs1051788
6	chr6:31507636:G:A	31507636	G	ADD	6118	0.6322	0.07116	0.5499	0.7268	-6.445	1.159e-10	6	chr6:31507636:G:A	31507636	G	ADD	9450	0.6353	0.03972	0.5877	0.6868	-11.42	3.347e-30	A	0.79021	0.99665	Imputed	31475413	intronic	MICB
6	chr6:31507709:C:T	31507709	C	ADD	6118	0.6318	0.07117	0.5495	0.7264	-6.452	1.1e-10	6	chr6:31507709:C:T	31507709	C	ADD	9450	0.635	0.03972	0.5875	0.6865	-11.43	2.942e-30	T	0.79019	0.99667	Imputed	31475486	intronic	MICB
6	chr6:31507987:A:G	31507987	A	ADD	6118	0.6322	0.07116	0.5499	0.7268	-6.445	1.159e-10	6	chr6:31507987:A:G	31507987	A	ADD	9450	0.6353	0.03972	0.5877	0.6868	-11.42	3.347e-30	G	0.79024	0.99644	Imputed	31475764	intronic	MICB
6	chr6:31508034:T:C	31508034	T	ADD	6118	0.6322	0.07116	0.5499	0.7268	-6.445	1.159e-10	6	chr6:31508034:T:C	31508034	T	ADD	9450	0.6353	0.03972	0.5877	0.6868	-11.42	3.347e-30	C	0.79021	0.99663	Imputed	31475811	intronic	MICB
6	chr6:31508317:A:G	31508317	A	ADD	6118	0.63	0.07115	0.548	0.7243	-6.494	8.348e-11	6	chr6:31508317:A:G	31508317	A	ADD	9450	0.6337	0.0397	0.5862	0.685	-11.49	1.482e-30	G	0.78989	0.99566	Imputed	31476094	intronic	MICB
6	chr6:31508357:A:G	31508357	A	ADD	6118	0.6322	0.07116	0.5499	0.7268	-6.445	1.159e-10	6	chr6:31508357:A:G	31508357	A	ADD	9450	0.6353	0.03972	0.5877	0.6868	-11.42	3.347e-30	G	0.79024	0.99667	Imputed	31476134	intronic	MICB
6	chr6:31508562:C:T	31508562	C	ADD	6118	0.6318	0.07117	0.5495	0.7264	-6.452	1.1e-10	6	chr6:31508562:C:T	31508562	C	ADD	9450	0.635	0.03972	0.5875	0.6865	-11.43	2.942e-30	T	0.79017	0.99664	Imputed	31476339	intronic	MICB
6	chr6:31508737:C:A	31508737	C	ADD	6118	0.6318	0.07117	0.5495	0.7264	-6.452	1.1e-10	6	chr6:31508737:C:A	31508737	C	ADD	9450	0.635	0.03972	0.5875	0.6865	-11.43	2.942e-30	A	0.79021	0.99655	Imputed	31476514	intronic	MICB
6	chr6:31509412:A:G	31509412	A	ADD	6118	0.6322	0.07116	0.5499	0.7268	-6.445	1.159e-10	6	chr6:31509412:A:G	31509412	A	ADD	9450	0.6353	0.03972	0.5877	0.6868	-11.42	3.347e-30	G	0.79026	0.99629	Imputed	31477189	intronic	MICB
6	chr6:31509904:A:G	31509904	A	ADD	6118	0.6325	0.07115	0.5502	0.7272	-6.437	1.217e-10	6	chr6:31509904:A:G	31509904	A	ADD	9450	0.6357	0.03972	0.588	0.6871	-11.41	3.856e-30	G	0.7902	0.99625	Imputed	31477681	exonic	MICB
6	chr6:31509990:CAG:C	31509990	CAG	ADD	6118	0.6325	0.07115	0.5502	0.7272	-6.437	1.217e-10	6	chr6:31509990:CAG:C	31509990	CAG	ADD	9450	0.6357	0.03972	0.588	0.6871	-11.41	3.856e-30	C	0.79023	0.99623	Imputed	31477767
6	chr6:31510738:G:A	31510738	A	ADD	6118	5.473	0.1799	3.847	7.787	9.451	3.353e-21	6	chr6:31510738:G:A	31510738	A	ADD	9450	5.547	0.1178	4.404	6.988	14.55	6.218e-48	A	0.02134	0.99962	Imputed	31478515	UTR3	MICB	rs9267430
6	chr6:31511209:C:T	31511209	T	ADD	6118	1.368	0.05714	1.223	1.53	5.483	4.178e-08	6	chr6:31511209:C:T	31511209	T	ADD	9450	1.837	0.03201	1.725	1.956	19	1.634e-80	T	0.36951	0.99814	Imputed	31478986	downstream	MICB	rs2246618
6	chr6:31512731:G:A	31512731	A	ADD	6118	5.473	0.1799	3.847	7.787	9.451	3.353e-21	6	chr6:31512731:G:A	31512731	A	ADD	9450	5.569	0.1177	4.421	7.015	14.58	3.536e-48	A	0.02131	0.99963	Imputed	31480508	intergenic	MICB;MCCD1	rs9267432
6	chr6:31512801:G:T	31512801	G	ADD	6118	0.6325	0.07115	0.5502	0.7272	-6.437	1.217e-10	6	chr6:31512801:G:T	31512801	G	ADD	9450	0.635	0.03973	0.5874	0.6864	-11.43	2.93e-30	T	0.79022	0.99667	Imputed	31480578	intergenic	MICB;MCCD1
6	chr6:31512894:C:T	31512894	C	ADD	6118	0.5936	0.07662	0.5108	0.6898	-6.807	9.952e-12	6	chr6:31512894:C:T	31512894	C	ADD	9450	0.6263	0.04197	0.5768	0.68	-11.15	7.166e-29	T	0.8141	0.9963	Imputed	31480671	intergenic	MICB;MCCD1
6	chr6:31513097:C:T	31513097	C	ADD	6118	0.6877	0.0623	0.6086	0.777	-6.01	1.85e-09	6	chr6:31513097:C:T	31513097	C	ADD	9450	0.5721	0.03682	0.5323	0.6149	-15.17	5.668e-52	T	0.7249	0.99752	Imputed	31480874	intergenic	MICB;MCCD1
6	chr6:31513315:C:T	31513315	C	ADD	6118	0.5936	0.07662	0.5108	0.6898	-6.807	9.979e-12	6	chr6:31513315:C:T	31513315	C	ADD	9450	0.6289	0.04189	0.5794	0.6828	-11.07	1.752e-28	T	0.81343	0.9948	Imputed	31481092	intergenic	MICB;MCCD1
6	chr6:31513369:C:A	31513369	C	ADD	6118	0.6927	0.06222	0.6132	0.7826	-5.9	3.63e-09	6	chr6:31513369:C:A	31513369	C	ADD	9450	0.5753	0.03675	0.5353	0.6183	-15.04	3.854e-51	A	0.72415	0.99616	Imputed	31481146	intergenic	MICB;MCCD1
6	chr6:31513749:G:T	31513749	G	ADD	6118	0.6877	0.0623	0.6086	0.777	-6.01	1.85e-09	6	chr6:31513749:G:T	31513749	G	ADD	9450	0.5736	0.0368	0.5337	0.6165	-15.11	1.471e-51	T	0.72527	0.99989	Genotyped	31481526	intergenic	MICB;MCCD1
6	chr6:31513758:C:G	31513758	C	ADD	6118	0.5936	0.07662	0.5108	0.6898	-6.807	9.952e-12	6	chr6:31513758:C:G	31513758	C	ADD	9450	0.6285	0.04193	0.5789	0.6823	-11.08	1.654e-28	G	0.81399	0.99645	Imputed	31481535	intergenic	MICB;MCCD1
6	chr6:31514937:T:C	31514937	T	ADD	6118	0.6917	0.06215	0.6123	0.7813	-5.931	3.007e-09	6	chr6:31514937:T:C	31514937	T	ADD	9450	0.5763	0.03669	0.5363	0.6193	-15.02	5.552e-51	C	0.72296	0.99701	Imputed	31482714	intergenic	MICB;MCCD1
6	chr6:31514946:G:A	31514946	A	ADD	6118	5.473	0.1799	3.847	7.787	9.451	3.353e-21	6	chr6:31514946:G:A	31514946	A	ADD	9450	5.569	0.1177	4.421	7.015	14.58	3.536e-48	A	0.02125	0.9972	Imputed	31482723	intergenic	MICB;MCCD1	rs9267442
6	chr6:31514950:A:G	31514950	A	ADD	6118	0.6917	0.06215	0.6123	0.7813	-5.931	3.007e-09	6	chr6:31514950:A:G	31514950	A	ADD	9450	0.5763	0.03669	0.5363	0.6193	-15.02	5.552e-51	G	0.72294	0.99705	Imputed	31482727	intergenic	MICB;MCCD1
6	chr6:31515638:C:A	31515638	C	ADD	6118	0.6824	0.06243	0.6038	0.7713	-6.12	9.329e-10	6	chr6:31515638:C:A	31515638	C	ADD	9450	0.5725	0.03678	0.5326	0.6153	-15.17	6.018e-52	A	0.72439	0.9961	Imputed	31483415	intergenic	MICB;MCCD1
6	chr6:31515975:A:G	31515975	A	ADD	6118	0.5936	0.07637	0.5111	0.6895	-6.828	8.584e-12	6	chr6:31515975:A:G	31515975	A	ADD	9450	0.6301	0.04178	0.5805	0.6838	-11.06	2.034e-28	G	0.81234	0.99493	Imputed	31483752	intergenic	MICB;MCCD1
6	chr6:31516277:T:C	31516277	T	ADD	6118	0.5936	0.07637	0.5111	0.6895	-6.828	8.584e-12	6	chr6:31516277:T:C	31516277	T	ADD	9450	0.6308	0.04176	0.5812	0.6846	-11.03	2.681e-28	C	0.81209	0.99541	Imputed	31484054	intergenic	MICB;MCCD1
6	chr6:31516740:C:T	31516740	C	ADD	6118	0.594	0.07637	0.5114	0.6899	-6.821	9.049e-12	6	chr6:31516740:C:T	31516740	C	ADD	9450	0.6303	0.04179	0.5807	0.6841	-11.05	2.308e-28	T	0.81206	0.9957	Imputed	31484517	intergenic	MICB;MCCD1
6	chr6:31516773:A:T	31516773	A	ADD	6118	0.594	0.07637	0.5114	0.6899	-6.821	9.049e-12	6	chr6:31516773:A:T	31516773	A	ADD	9450	0.631	0.04178	0.5814	0.6849	-11.02	3.068e-28	T	0.81201	0.99563	Imputed	31484550	intergenic	MICB;MCCD1
6	chr6:31516784:G:A	31516784	G	ADD	6118	0.5941	0.07639	0.5115	0.6901	-6.816	9.343e-12	6	chr6:31516784:G:A	31516784	G	ADD	9450	0.6312	0.04179	0.5815	0.6851	-11.01	3.351e-28	A	0.81204	0.99568	Imputed	31484561	intergenic	MICB;MCCD1
6	chr6:31516906:G:C	31516906	G	ADD	6118	0.5945	0.07639	0.5118	0.6905	-6.809	9.859e-12	6	chr6:31516906:G:C	31516906	G	ADD	9450	0.6323	0.04178	0.5826	0.6863	-10.97	5.175e-28	C	0.81205	0.99555	Imputed	31484683	intergenic	MICB;MCCD1
6	chr6:31517115:A:C	31517115	A	ADD	6118	0.595	0.0764	0.5122	0.6911	-6.796	1.075e-11	6	chr6:31517115:A:C	31517115	A	ADD	9450	0.6345	0.04175	0.5847	0.6886	-10.9	1.21e-27	C	0.812	0.99471	Imputed	31484892	intergenic	MICB;MCCD1
6	chr6:31517324:A:C	31517324	C	ADD	6118	1.532	0.06251	1.355	1.731	6.822	8.997e-12	6	chr6:31517324:A:C	31517324	C	ADD	9450	2.497	0.03466	2.333	2.673	26.41	1.088e-153	C	0.30045	0.98211	Imputed	31485101	intergenic	MICB;MCCD1	rs2516491
6	chr6:31519763:T:C	31519763	T	ADD	6118	0.5467	0.09411	0.4546	0.6575	-6.416	1.402e-10	6	chr6:31519763:T:C	31519763	T	ADD	9450	0.687	0.0476	0.6258	0.7541	-7.888	3.061e-15	C	0.86864	0.99355	Imputed	31487540	intergenic	MICB;MCCD1
6	chr6:31528618:C:T	31528618	T	ADD	6118	5.473	0.1799	3.847	7.787	9.451	3.353e-21	6	chr6:31528618:C:T	31528618	T	ADD	9450	5.569	0.1177	4.421	7.015	14.58	3.536e-48	T	0.02131	0.9998	Imputed	31496395	upstream	MCCD1	rs9267478
6	chr6:31529467:A:G	31529467	A	ADD	6118	0.551	0.09359	0.4587	0.662	-6.367	1.924e-10	6	chr6:31529467:A:G	31529467	A	ADD	9450	0.6881	0.04746	0.627	0.7551	-7.878	3.336e-15	G	0.86792	0.99368	Imputed	31497244	intronic	MCCD1
6	chr6:31532449:C:A	31532449	C	ADD	6118	0.5519	0.09355	0.4594	0.6629	-6.355	2.09e-10	6	chr6:31532449:C:A	31532449	C	ADD	9450	0.6793	0.04762	0.6188	0.7458	-8.12	4.659e-16	A	0.86854	0.99367	Imputed	31500226	ncRNA_intronic	ATP6V1G2-DDX39B
6	chr6:31536238:G:A	31536238	A	ADD	6118	2.467	0.133	1.901	3.202	6.792	1.102e-11	6	chr6:31536238:G:A	31536238	A	ADD	9450	2.515	0.08294	2.137	2.958	11.12	1.02e-28	A	0.03431	0.99933	Imputed	31504015	ncRNA_intronic	ATP6V1G2-DDX39B	rs9267482
6	chr6:31536699:CAA:C	31536699	C	ADD	6118	2.467	0.133	1.901	3.202	6.792	1.102e-11	6	chr6:31536699:CAA:C	31536699	C	ADD	9450	2.515	0.08294	2.137	2.958	11.12	1.02e-28	C	0.03418	0.99755	Imputed	31504476	ncRNA_intronic	ATP6V1G2-DDX39B
6	chr6:31537229:C:G	31537229	G	ADD	6118	5.405	0.1793	3.803	7.682	9.408	5.042e-21	6	chr6:31537229:C:G	31537229	G	ADD	9450	5.671	0.1169	4.51	7.131	14.85	7.14e-50	G	0.02189	0.99987	Imputed	31505006	ncRNA_intronic	ATP6V1G2-DDX39B	rs9267483
6	chr6:31538013:G:A	31538013	G	ADD	6118	0.6166	0.07605	0.5312	0.7157	-6.359	2.028e-10	6	chr6:31538013:G:A	31538013	G	ADD	9450	0.6214	0.0422	0.5721	0.675	-11.28	1.731e-29	A	0.81442	0.99531	Imputed	31505790	ncRNA_intronic	ATP6V1G2-DDX39B
6	chr6:31547195:CT:C	31547195	CT	ADD	6118	0.5555	0.09269	0.4632	0.6661	-6.343	2.253e-10	6	chr6:31547195:CT:C	31547195	CT	ADD	9450	0.6763	0.04733	0.6164	0.742	-8.263	1.416e-16	C	0.86592	0.98579	Imputed	31514972
6	chr6:31549311:G:T	31549311	T	ADD	6118	2.456	0.1329	1.893	3.187	6.763	1.35e-11	6	chr6:31549311:G:T	31549311	T	ADD	9450	2.496	0.08276	2.122	2.935	11.05	2.188e-28	T	0.03437	0.999	Imputed	31517088	intronic	NFKBIL1	rs9267489
6	chr6:31551876:C:A	31551876	C	ADD	6118	0.6566	0.07299	0.5691	0.7576	-5.763	8.251e-09	6	chr6:31551876:C:A	31551876	C	ADD	9450	0.6148	0.04142	0.5669	0.6668	-11.74	7.751e-32	A	0.80583	0.99436	Imputed	31519653	intronic	NFKBIL1
6	chr6:31552881:T:A	31552881	A	ADD	6118	2.219	0.1183	1.76	2.798	6.738	1.611e-11	6	chr6:31552881:T:A	31552881	A	ADD	9450	3.252	0.0623	2.879	3.675	18.93	6.328e-80	A	0.06362	0.99713	Imputed	31520658	intronic	NFKBIL1	rs34492353
6	chr6:31554136:A:G	31554136	A	ADD	6118	0.6566	0.07299	0.5691	0.7576	-5.763	8.251e-09	6	chr6:31554136:A:G	31554136	A	ADD	9450	0.6138	0.04145	0.5659	0.6657	-11.78	5.072e-32	G	0.80584	0.99427	Imputed	31521913	intronic	NFKBIL1
6	chr6:31555430:A:G	31555430	A	ADD	6118	0.4766	0.1081	0.3856	0.5891	-6.855	7.141e-12	6	chr6:31555430:A:G	31555430	A	ADD	9450	0.4829	0.05829	0.4308	0.5414	-12.49	8.894e-36	G	0.89912	0.98465	Imputed	31523207	intronic	NFKBIL1
6	chr6:31557074:C:T	31557074	C	ADD	6118	0.6152	0.07791	0.5281	0.7167	-6.235	4.523e-10	6	chr6:31557074:C:T	31557074	C	ADD	9450	0.6365	0.04277	0.5853	0.6921	-10.56	4.38e-26	T	0.82562	0.99252	Imputed	31524851	intronic	NFKBIL1
6	chr6:31562498:T:C	31562498	C	ADD	6118	4.538	0.1699	3.253	6.331	8.901	5.522e-19	6	chr6:31562498:T:C	31562498	C	ADD	9450	4.961	0.1107	3.993	6.163	14.47	1.929e-47	C	0.02309	0.99887	Imputed	31530275	intergenic	NFKBIL1;LTA	rs9267494
6	chr6:31563533:T:G	31563533	G	ADD	6118	4.301	0.1681	3.094	5.978	8.679	3.99e-18	6	chr6:31563533:T:G	31563533	G	ADD	9450	4.754	0.1091	3.839	5.887	14.29	2.416e-46	G	0.02345	0.99837	Imputed	31531310	intergenic	NFKBIL1;LTA	rs7762619
6	chr6:31565037:A:G	31565037	A	ADD	6118	0.4898	0.1054	0.3984	0.6021	-6.775	1.245e-11	6	chr6:31565037:A:G	31565037	A	ADD	9450	0.4861	0.05735	0.4344	0.5439	-12.58	2.776e-36	G	0.89485	0.98415	Imputed	31532814	intergenic	NFKBIL1;LTA
6	chr6:31575186:G:A	31575186	A	ADD	6118	3.212	0.1543	2.374	4.346	7.563	3.936e-14	6	chr6:31575186:G:A	31575186	A	ADD	9450	3.597	0.09847	2.966	4.363	13	1.22e-38	A	0.02576	0.99888	Imputed	31542963	upstream;downstream	TNF;LTA	rs1800750
6	chr6:31591576:A:G	31591576	A	ADD	6118	0.4624	0.1095	0.373	0.5731	-7.041	1.906e-12	6	chr6:31591576:A:G	31591576	A	ADD	9450	0.4727	0.05876	0.4213	0.5304	-12.75	3.096e-37	G	0.89895	0.9763	Imputed	31559353	intronic	NCR3
6	chr6:31592140:CCT:C	31592140	C	ADD	6118	3.731	0.1615	2.719	5.12	8.154	3.512e-16	6	chr6:31592140:CCT:C	31592140	C	ADD	9450	4.088	0.1035	3.337	5.007	13.6	3.98e-42	C	0.02412	0.99698	Imputed	31559917	intronic	NCR3
6	chr6:31592280:G:A	31592280	A	ADD	6118	6.147	0.3267	3.241	11.66	5.559	2.711e-08	6	chr6:31592280:G:A	31592280	A	ADD	9450	2.271	0.3016	1.257	4.102	2.719	0.006542	A	0.00176	0.98892	Imputed	31560057	intronic	NCR3	rs867025720
6	chr6:31595451:A:C	31595451	A	ADD	6118	0.4708	0.1088	0.3804	0.5827	-6.924	4.385e-12	6	chr6:31595451:A:C	31595451	A	ADD	9450	0.4698	0.05888	0.4186	0.5273	-12.83	1.147e-37	C	0.8985	0.96592	Imputed	31563228	intergenic	NCR3;AIF1
6	chr6:31596522:G:A	31596522	A	ADD	6118	3.731	0.1615	2.719	5.12	8.154	3.512e-16	6	chr6:31596522:G:A	31596522	A	ADD	9450	4.088	0.1035	3.337	5.007	13.6	3.98e-42	A	0.02414	0.99609	Imputed	31564299	intergenic	NCR3;AIF1	rs9267508
6	chr6:31598586:T:C	31598586	C	ADD	6118	3.698	0.1613	2.696	5.073	8.108	5.131e-16	6	chr6:31598586:T:C	31598586	C	ADD	9450	4.078	0.1034	3.33	4.994	13.59	4.39e-42	C	0.02419	0.99575	Imputed	31566363	intergenic	NCR3;AIF1	rs9267510
6	chr6:31600642:T:C	31600642	C	ADD	6118	3.755	0.1644	2.721	5.183	8.048	8.4e-16	6	chr6:31600642:T:C	31600642	C	ADD	9450	4.331	0.1051	3.525	5.323	13.94	3.464e-44	C	0.02417	0.98638	Imputed	31568419	intergenic	NCR3;AIF1	rs9267512
6	chr6:31603857:A:T	31603857	T	ADD	6118	6.088	0.328	3.201	11.58	5.507	3.649e-08	6	chr6:31603857:A:T	31603857	T	ADD	9450	2.241	0.3006	1.243	4.039	2.684	0.00728	T	0.00171	0.98583	Imputed	31571634	intergenic	NCR3;AIF1	rs370464688
6	chr6:31604704:T:C	31604704	T	ADD	6118	0.4675	0.1104	0.3765	0.5804	-6.889	5.635e-12	6	chr6:31604704:T:C	31604704	T	ADD	9450	0.3948	0.06422	0.3481	0.4478	-14.47	1.804e-47	C	0.90505	0.937	Imputed	31572481	intergenic	NCR3;AIF1
6	chr6:31604867:C:G	31604867	C	ADD	6118	0.4518	0.1062	0.3669	0.5563	-7.485	7.166e-14	6	chr6:31604867:C:G	31604867	C	ADD	9450	0.3992	0.0607	0.3544	0.4496	-15.13	1.025e-51	G	0.89468	0.96013	Imputed	31572644	intergenic	NCR3;AIF1
6	chr6:31605333:G:A	31605333	A	ADD	6118	5.39	0.1655	3.897	7.455	10.18	2.454e-24	6	chr6:31605333:G:A	31605333	A	ADD	9450	5.372	0.109	4.339	6.651	15.43	1.029e-53	A	0.02487	0.98302	Imputed	31573110	intergenic	NCR3;AIF1	rs9267517
6	chr6:31610048:A:G	31610048	A	ADD	6118	0.4809	0.09922	0.3959	0.5841	-7.379	1.596e-13	6	chr6:31610048:A:G	31610048	A	ADD	9450	0.391	0.05881	0.3484	0.4388	-15.97	2.115e-57	G	0.88562	0.9699	Imputed	31577825	intergenic	NCR3;AIF1
6	chr6:31611588:A:G	31611588	G	ADD	6118	4.889	0.27	2.88	8.298	5.878	4.15e-09	6	chr6:31611588:A:G	31611588	G	ADD	9450	2.511	0.2143	1.65	3.822	4.298	1.727e-05	G	0.00411	0.9992	Imputed	31579365	intergenic	NCR3;AIF1	rs571792123
6	chr6:31611671:C:T	31611671	T	ADD	6118	7.332	0.2377	4.602	11.68	8.383	5.174e-17	6	chr6:31611671:C:T	31611671	T	ADD	9450	6.527	0.1563	4.805	8.866	12	3.364e-33	T	0.01323	0.96628	Imputed	31579448	intergenic	NCR3;AIF1	rs9267519
6	chr6:31612762:G:A	31612762	A	ADD	6118	1.409	0.05904	1.255	1.582	5.805	6.428e-09	6	chr6:31612762:G:A	31612762	A	ADD	9450	2.086	0.03297	1.956	2.226	22.31	3.018e-110	A	0.33788	0.99308	Imputed	31580539	intergenic	NCR3;AIF1	rs2471960
6	chr6:31614248:G:C	31614248	C	ADD	6118	1.729	0.06767	1.514	1.974	8.09	5.981e-16	6	chr6:31614248:G:C	31614248	C	ADD	9450	2.614	0.03758	2.428	2.814	25.57	3.628e-144	C	0.23806	0.99307	Imputed	31582025	upstream	AIF1	rs3132451
6	chr6:31614510:T:C	31614510	T	ADD	6118	0.3358	0.1259	0.2624	0.4297	-8.669	4.353e-18	6	chr6:31614510:T:C	31614510	T	ADD	9450	0.3477	0.0662	0.3054	0.3959	-15.96	2.55e-57	C	0.90445	0.9703	Imputed	31582287	upstream	AIF1
6	chr6:31617223:T:A	31617223	T	ADD	6118	0.5577	0.07281	0.4835	0.6432	-8.021	1.051e-15	6	chr6:31617223:T:A	31617223	T	ADD	9450	0.4102	0.04507	0.3755	0.4481	-19.77	5.178e-87	A	0.80258	0.98522	Imputed	31585000	downstream	AIF1
6	chr6:31618317:C:T	31618317	C	ADD	6118	0.3357	0.125	0.2627	0.4289	-8.732	2.508e-18	6	chr6:31618317:C:T	31618317	C	ADD	9450	0.3469	0.06588	0.3048	0.3947	-16.07	4.001e-58	T	0.90352	0.97058	Imputed	31586094	intergenic	AIF1;PRRC2A
6	chr6:31618684:C:T	31618684	C	ADD	6118	0.6394	0.07999	0.5466	0.7479	-5.592	2.249e-08	6	chr6:31618684:C:T	31618684	C	ADD	9450	0.4702	0.04965	0.4266	0.5183	-15.2	3.671e-52	T	0.84871	0.96875	Imputed	31586461	intergenic	AIF1;PRRC2A
6	chr6:31619306:T:C	31619306	C	ADD	6118	1.77	0.06926	1.545	2.027	8.244	1.672e-16	6	chr6:31619306:T:C	31619306	C	ADD	9450	2.759	0.03823	2.56	2.973	26.55	2.754e-155	C	0.22743	0.9926	Imputed	31587083	intergenic	AIF1;PRRC2A	rs3130621
6	chr6:31621207:CGTG:C	31621207	CGTG	ADD	6118	0.601	0.08098	0.5128	0.7044	-6.288	3.224e-10	6	chr6:31621207:CGTG:C	31621207	CGTG	ADD	9450	0.4476	0.05008	0.4057	0.4937	-16.05	5.513e-58	C	0.84848	0.98232	Imputed	31588984
6	chr6:31621487:C:G	31621487	G	ADD	6118	1.768	0.0692	1.544	2.025	8.237	1.763e-16	6	chr6:31621487:C:G	31621487	G	ADD	9450	2.753	0.03819	2.555	2.967	26.52	5.859e-155	G	0.22742	0.99463	Imputed	31589264	intronic	PRRC2A	rs3115665
6	chr6:31622577:G:A	31622577	G	ADD	6118	0.4884	0.09844	0.4027	0.5923	-7.28	3.343e-13	6	chr6:31622577:G:A	31622577	G	ADD	9450	0.3918	0.05866	0.3493	0.4396	-15.97	2.008e-57	A	0.88573	0.97842	Imputed	31590354	intronic	PRRC2A
6	chr6:31623441:G:A	31623441	G	ADD	6118	0.5585	0.07274	0.4843	0.6441	-8.009	1.159e-15	6	chr6:31623441:G:A	31623441	G	ADD	9450	0.4095	0.04506	0.3749	0.4474	-19.81	2.394e-87	A	0.80259	0.98861	Imputed	31591218	intronic	PRRC2A
6	chr6:31624031:A:G	31624031	G	ADD	6118	1.771	0.0691	1.547	2.028	8.272	1.316e-16	6	chr6:31624031:A:G	31624031	G	ADD	9450	2.751	0.03818	2.553	2.965	26.51	8.046e-155	G	0.22772	0.99536	Imputed	31591808	intronic	PRRC2A	rs3130070
6	chr6:31624104:A:G	31624104	G	ADD	6118	4.813	0.2637	2.87	8.07	5.958	2.553e-09	6	chr6:31624104:A:G	31624104	G	ADD	9450	2.496	0.2119	1.648	3.78	4.317	1.582e-05	G	0.00424	0.99832	Imputed	31591881	intronic	PRRC2A	rs147336858
6	chr6:31624747:G:C	31624747	C	ADD	6118	1.771	0.0691	1.547	2.028	8.272	1.316e-16	6	chr6:31624747:G:C	31624747	C	ADD	9450	2.751	0.03818	2.553	2.965	26.51	8.046e-155	C	0.22772	0.9954	Imputed	31592524	intronic	PRRC2A	rs3130622
6	chr6:31624859:C:T	31624859	T	ADD	6118	1.771	0.0691	1.547	2.028	8.272	1.316e-16	6	chr6:31624859:C:T	31624859	T	ADD	9450	2.751	0.03818	2.553	2.965	26.51	8.046e-155	T	0.22772	0.99544	Imputed	31592636	intronic	PRRC2A	rs3115664
6	chr6:31626851:T:A	31626851	T	ADD	6118	0.3347	0.1259	0.2615	0.4284	-8.693	3.538e-18	6	chr6:31626851:T:A	31626851	T	ADD	9450	0.3468	0.0662	0.3046	0.3948	-16	1.33e-57	A	0.90454	0.97531	Imputed	31594628	exonic	PRRC2A
6	chr6:31628105:C:A	31628105	C	ADD	6118	0.5593	0.07272	0.485	0.645	-7.991	1.338e-15	6	chr6:31628105:C:A	31628105	C	ADD	9450	0.4101	0.04506	0.3754	0.448	-19.78	4.087e-87	A	0.80263	0.9886	Imputed	31595882	exonic	PRRC2A
6	chr6:31628796:A:G	31628796	G	ADD	6118	4.813	0.2637	2.87	8.07	5.958	2.553e-09	6	chr6:31628796:A:G	31628796	G	ADD	9450	2.496	0.2119	1.648	3.78	4.317	1.582e-05	G	0.00424	0.99832	Imputed	31596573	intronic	PRRC2A	rs148613310
6	chr6:31629923:C:T	31629923	T	ADD	6118	1.69	0.06801	1.479	1.931	7.716	1.198e-14	6	chr6:31629923:C:T	31629923	T	ADD	9450	2.634	0.03767	2.446	2.836	25.71	8.565e-146	T	0.23427	0.99122	Imputed	31597700	intronic	PRRC2A	rs3130623
6	chr6:31629976:G:A	31629976	A	ADD	6118	1.647	0.05578	1.476	1.837	8.941	3.874e-19	6	chr6:31629976:G:A	31629976	A	ADD	9450	2.34	0.03284	2.194	2.495	25.88	1.044e-147	A	0.4289	0.99248	Imputed	31597753	intronic	PRRC2A	rs2242660
6	chr6:31630098:A:G	31630098	G	ADD	6118	1.773	0.06908	1.549	2.03	8.292	1.117e-16	6	chr6:31630098:A:G	31630098	G	ADD	9450	2.751	0.03818	2.553	2.965	26.51	8.111e-155	G	0.22786	0.99331	Imputed	31597875	intronic	PRRC2A	rs3130624
6	chr6:31630138:A:G	31630138	A	ADD	6118	0.464	0.1052	0.3775	0.5702	-7.3	2.881e-13	6	chr6:31630138:A:G	31630138	A	ADD	9450	0.3906	0.06133	0.3464	0.4405	-15.33	4.952e-53	G	0.89604	0.9776	Imputed	31597915	intronic	PRRC2A
6	chr6:31630167:AAGT:A	31630167	A	ADD	6118	2.069	0.1017	1.696	2.526	7.155	8.376e-13	6	chr6:31630167:AAGT:A	31630167	A	ADD	9450	1.825	0.06509	1.606	2.073	9.238	2.502e-20	A	0.05595	0.98676	Imputed	31597944	intronic	PRRC2A
6	chr6:31630324:A:AT	31630324	AT	ADD	6118	1.699	0.05878	1.514	1.906	9.015	1.966e-19	6	chr6:31630324:A:AT	31630324	AT	ADD	9450	2.669	0.0339	2.498	2.853	28.96	2.168e-184	AT	0.35831	0.99167	Imputed	31598101
6	chr6:31630712:A:G	31630712	G	ADD	6118	1.778	0.06906	1.553	2.036	8.335	7.76e-17	6	chr6:31630712:A:G	31630712	G	ADD	9450	2.754	0.03818	2.555	2.968	26.53	4.661e-155	G	0.22781	0.99477	Imputed	31598489	exonic	PRRC2A	rs3130626
6	chr6:31633043:A:G	31633043	G	ADD	6118	1.779	0.06906	1.554	2.037	8.345	7.121e-17	6	chr6:31633043:A:G	31633043	G	ADD	9450	2.754	0.03821	2.555	2.968	26.51	6.78e-155	G	0.22783	0.99822	Imputed	31600820	intronic	PRRC2A	rs2736157
6	chr6:31633074:G:T	31633074	T	ADD	6118	1.778	0.06906	1.553	2.036	8.334	7.812e-17	6	chr6:31633074:G:T	31633074	T	ADD	9450	2.752	0.0382	2.554	2.966	26.5	9.271e-155	T	0.22766	0.99767	Imputed	31600851	intronic	PRRC2A	rs3130627
6	chr6:31633235:T:C	31633235	C	ADD	6118	1.657	0.057	1.482	1.853	8.857	8.193e-19	6	chr6:31633235:T:C	31633235	C	ADD	9450	2.505	0.03334	2.347	2.674	27.54	5.478e-167	C	0.39555	0.99751	Imputed	31601012	intronic	PRRC2A	rs2844466
6	chr6:31633245:T:C	31633245	C	ADD	6118	1.636	0.05598	1.466	1.825	8.789	1.503e-18	6	chr6:31633245:T:C	31633245	C	ADD	9450	2.312	0.03283	2.168	2.465	25.53	1.032e-143	C	0.42344	0.99743	Imputed	31601022	intronic	PRRC2A	rs2844465
6	chr6:31633567:T:C	31633567	T	ADD	6118	0.5563	0.07296	0.4822	0.6418	-8.038	9.163e-16	6	chr6:31633567:T:C	31633567	T	ADD	9450	0.4099	0.04507	0.3752	0.4477	-19.79	3.721e-87	C	0.80311	0.99224	Imputed	31601344	exonic	PRRC2A
6	chr6:31633736:A:G	31633736	G	ADD	6118	1.637	0.05599	1.467	1.827	8.806	1.299e-18	6	chr6:31633736:A:G	31633736	G	ADD	9450	2.314	0.03284	2.169	2.468	25.55	5.97e-144	G	0.42329	0.99766	Imputed	31601513	intronic	PRRC2A	rs2242659
6	chr6:31634066:T:C	31634066	C	ADD	6118	1.777	0.06907	1.552	2.035	8.324	8.481e-17	6	chr6:31634066:T:C	31634066	C	ADD	9450	2.752	0.03819	2.553	2.965	26.5	9.03e-155	C	0.22789	0.99848	Imputed	31601843	intronic	PRRC2A	rs3115663
6	chr6:31635190:G:A	31635190	A	ADD	6118	1.656	0.05701	1.481	1.852	8.851	8.702e-19	6	chr6:31635190:G:A	31635190	A	ADD	9450	2.506	0.03334	2.348	2.676	27.56	3.135e-167	A	0.39601	0.99987	Genotyped	31602967	exonic	PRRC2A	rs1046089
6	chr6:31635993:A:G	31635993	G	ADD	6118	1.784	0.06903	1.559	2.043	8.388	4.937e-17	6	chr6:31635993:A:G	31635993	G	ADD	9450	2.757	0.03818	2.558	2.971	26.56	2.068e-155	G	0.2282	0.99811	Imputed	31603770	exonic	PRRC2A	rs11229
6	chr6:31636267:T:G	31636267	T	ADD	6118	0.3899	0.1683	0.2803	0.5422	-5.596	2.196e-08	6	chr6:31636267:T:G	31636267	T	ADD	9450	0.3757	0.08987	0.315	0.4481	-10.89	1.25e-27	G	0.9504	0.88673	Imputed	31604044	exonic	PRRC2A
6	chr6:31636814:C:T	31636814	T	ADD	6118	1.779	0.06906	1.554	2.037	8.345	7.121e-17	6	chr6:31636814:C:T	31636814	T	ADD	9450	2.754	0.03821	2.555	2.968	26.51	6.78e-155	T	0.22772	0.99798	Imputed	31604591	exonic	PRRC2A	rs10885
6	chr6:31638199:TA:T	31638199	TA	ADD	6118	0.3608	0.1186	0.286	0.4552	-8.597	8.173e-18	6	chr6:31638199:TA:T	31638199	TA	ADD	9450	0.3605	0.06387	0.3181	0.4086	-15.97	1.98e-57	T	0.90001	0.98122	Imputed	31605976
6	chr6:31638621:C:G	31638621	G	ADD	6118	1.776	0.06907	1.551	2.033	8.313	9.302e-17	6	chr6:31638621:C:G	31638621	G	ADD	9450	2.75	0.03819	2.552	2.964	26.49	1.233e-154	G	0.22788	0.99837	Imputed	31606398	downstream	BAG6;PRRC2A	rs3130046
6	chr6:31639124:C:CAAAG	31639124	CAAAG	ADD	6118	1.778	0.06906	1.553	2.036	8.333	7.89e-17	6	chr6:31639124:C:CAAAG	31639124	CAAAG	ADD	9450	2.753	0.03819	2.554	2.967	26.51	6.724e-155	CAAAG	0.22752	0.99691	Imputed	31606901
6	chr6:31639273:C:T	31639273	C	ADD	6118	0.5851	0.08489	0.4954	0.691	-6.314	2.719e-10	6	chr6:31639273:C:T	31639273	C	ADD	9450	0.4488	0.05191	0.4054	0.4969	-15.43	1.009e-53	T	0.86094	0.9893	Imputed	31607050	intronic	BAG6
6	chr6:31640165:T:C	31640165	C	ADD	6118	1.852	0.08978	1.553	2.208	6.863	6.765e-12	6	chr6:31640165:T:C	31640165	C	ADD	9450	1.712	0.05569	1.535	1.909	9.649	4.94e-22	C	0.07765	0.99703	Imputed	31607942	intronic	BAG6	rs9267525
6	chr6:31641495:T:C	31641495	C	ADD	6118	1.769	0.06901	1.545	2.026	8.268	1.365e-16	6	chr6:31641495:T:C	31641495	C	ADD	9450	2.745	0.03817	2.547	2.959	26.46	2.778e-154	C	0.22839	0.99875	Imputed	31609272	intronic	BAG6	rs3130628
6	chr6:31642702:C:T	31642702	T	ADD	6118	1.777	0.06907	1.552	2.034	8.323	8.562e-17	6	chr6:31642702:C:T	31642702	T	ADD	9450	2.75	0.03819	2.552	2.964	26.49	1.244e-154	T	0.22793	0.99874	Imputed	31610479	intronic	BAG6	rs3130047
6	chr6:31643381:T:C	31643381	T	ADD	6118	0.6559	0.07509	0.5661	0.7599	-5.617	1.941e-08	6	chr6:31643381:T:C	31643381	T	ADD	9450	0.4424	0.048	0.4026	0.486	-16.99	9.052e-65	C	0.83295	0.99099	Imputed	31611158	intronic	BAG6
6	chr6:31644000:T:C	31644000	T	ADD	6118	0.585	0.08489	0.4954	0.6909	-6.315	2.702e-10	6	chr6:31644000:T:C	31644000	T	ADD	9450	0.4488	0.05191	0.4054	0.4969	-15.43	1.005e-53	C	0.86095	0.98948	Imputed	31611777	intronic	BAG6
6	chr6:31644866:C:T	31644866	T	ADD	6118	6.088	0.328	3.201	11.58	5.507	3.649e-08	6	chr6:31644866:C:T	31644866	T	ADD	9450	2.241	0.3006	1.243	4.039	2.684	0.00728	T	0.00169	0.99319	Imputed	31612643	intronic	BAG6	rs760462288
6	chr6:31646214:A:G	31646214	A	ADD	6118	0.5842	0.0849	0.4946	0.6899	-6.331	2.429e-10	6	chr6:31646214:A:G	31646214	A	ADD	9450	0.4491	0.05188	0.4057	0.4971	-15.43	1.016e-53	G	0.86085	0.98948	Imputed	31613991	intronic	BAG6
6	chr6:31646325:C:T	31646325	C	ADD	6118	0.653	0.07514	0.5636	0.7566	-5.673	1.407e-08	6	chr6:31646325:C:T	31646325	C	ADD	9450	0.4425	0.04794	0.4028	0.4861	-17.01	7.156e-65	T	0.83246	0.99123	Imputed	31614102	intronic	BAG6
6	chr6:31648331:T:G	31648331	G	ADD	6118	4.813	0.2637	2.87	8.07	5.958	2.553e-09	6	chr6:31648331:T:G	31648331	G	ADD	9450	2.48	0.2095	1.645	3.74	4.335	1.457e-05	G	0.0043	0.99772	Imputed	31616108	intronic	BAG6	rs143661959
6	chr6:31648589:G:A	31648589	A	ADD	6118	1.636	0.05594	1.466	1.826	8.803	1.328e-18	6	chr6:31648589:G:A	31648589	A	ADD	9450	2.319	0.03282	2.175	2.473	25.63	7.058e-145	A	0.4228	0.9999	Genotyped	31616366	intronic	BAG6	rs805303
6	chr6:31650180:A:C	31650180	C	ADD	6118	1.636	0.05594	1.466	1.826	8.804	1.318e-18	6	chr6:31650180:A:C	31650180	C	ADD	9450	2.319	0.03282	2.174	2.473	25.63	7.132e-145	C	0.42237	0.99794	Imputed	31617957	intronic	BAG6	rs805302
6	chr6:31650344:A:C	31650344	C	ADD	6118	1.636	0.05594	1.466	1.826	8.804	1.318e-18	6	chr6:31650344:A:C	31650344	C	ADD	9450	2.319	0.03282	2.174	2.473	25.63	7.132e-145	C	0.42239	0.99802	Imputed	31618121	intronic	BAG6	rs805301
6	chr6:31650734:G:A	31650734	A	ADD	6118	2.701	0.1759	1.914	3.813	5.65	1.604e-08	6	chr6:31650734:G:A	31650734	A	ADD	9450	4.332	0.08685	3.654	5.136	16.88	6.286e-64	A	0.03517	0.96889	Imputed	31618511	intronic	BAG6	rs115470510
6	chr6:31650984:G:A	31650984	G	ADD	6118	0.464	0.1051	0.3776	0.5702	-7.305	2.772e-13	6	chr6:31650984:G:A	31650984	G	ADD	9450	0.3918	0.06122	0.3475	0.4417	-15.31	7.051e-53	A	0.89768	0.99996	Genotyped	31618761	intronic	BAG6
6	chr6:31651247:T:G	31651247	T	ADD	6118	0.3351	0.1249	0.2623	0.4281	-8.749	2.148e-18	6	chr6:31651247:T:G	31651247	T	ADD	9450	0.3479	0.06575	0.3058	0.3957	-16.06	4.86e-58	G	0.90409	0.98436	Imputed	31619024	intronic	BAG6
6	chr6:31651799:A:G	31651799	G	ADD	6118	1.778	0.06906	1.553	2.036	8.334	7.785e-17	6	chr6:31651799:A:G	31651799	G	ADD	9450	2.753	0.03821	2.555	2.968	26.51	7.221e-155	G	0.22784	0.99857	Imputed	31619576	intronic	BAG6	rs3117583
6	chr6:31652243:A:G	31652243	G	ADD	6118	1.642	0.05594	1.472	1.832	8.867	7.541e-19	6	chr6:31652243:A:G	31652243	G	ADD	9450	2.323	0.03282	2.178	2.477	25.68	1.949e-145	G	0.42245	0.99769	Imputed	31620020	intronic	BAG6	rs813115
6	chr6:31659746:C:T	31659746	C	ADD	6118	0.5377	0.07413	0.465	0.6217	-8.371	5.714e-17	6	chr6:31659746:C:T	31659746	C	ADD	9450	0.4067	0.04538	0.3721	0.4445	-19.83	1.782e-87	T	0.80517	0.99241	Imputed	31627523	exonic	C6orf47
6	chr6:31661319:T:C	31661319	C	ADD	6118	1.492	0.05815	1.331	1.672	6.877	6.105e-12	6	chr6:31661319:T:C	31661319	C	ADD	9450	1.362	0.03398	1.274	1.456	9.094	9.534e-20	C	0.2815	0.9981	Imputed	31629096	UTR3	GPANK1	rs707920
6	chr6:31661819:GA:G	31661819	G	ADD	6118	1.743	0.08714	1.47	2.068	6.378	1.8e-10	6	chr6:31661819:GA:G	31661819	G	ADD	9450	1.62	0.05389	1.458	1.801	8.957	3.327e-19	G	0.08396	0.99894	Imputed	31629596	UTR3	GPANK1
6	chr6:31662176:A:G	31662176	G	ADD	6118	1.492	0.05815	1.331	1.672	6.877	6.105e-12	6	chr6:31662176:A:G	31662176	G	ADD	9450	1.362	0.03398	1.274	1.456	9.094	9.534e-20	G	0.28145	0.99785	Imputed	31629953	UTR3	GPANK1	rs7029
6	chr6:31662464:C:T	31662464	T	ADD	6118	1.492	0.05815	1.331	1.672	6.877	6.105e-12	6	chr6:31662464:C:T	31662464	T	ADD	9450	1.362	0.03398	1.274	1.456	9.094	9.534e-20	T	0.2815	0.9981	Imputed	31630241	exonic	GPANK1	rs7992
6	chr6:31663191:G:A	31663191	A	ADD	6118	1.779	0.06906	1.554	2.037	8.344	7.189e-17	6	chr6:31663191:G:A	31663191	A	ADD	9450	2.752	0.0382	2.554	2.966	26.5	9.338e-155	A	0.22755	0.99724	Imputed	31630968	intronic	GPANK1	rs3117580
6	chr6:31664357:C:A	31664357	A	ADD	6118	1.776	0.06909	1.551	2.033	8.311	9.459e-17	6	chr6:31664357:C:A	31664357	A	ADD	9450	2.754	0.03821	2.555	2.968	26.51	6.612e-155	A	0.22753	0.99841	Imputed	31632134	exonic	GPANK1	rs3130618
6	chr6:31665719:G:T	31665719	T	ADD	6118	1.783	0.06905	1.557	2.042	8.376	5.47e-17	6	chr6:31665719:G:T	31665719	T	ADD	9450	2.757	0.03821	2.558	2.971	26.54	3.719e-155	T	0.22768	0.99862	Imputed	31633496	UTR5	GPANK1	rs3117579
6	chr6:31666416:A:G	31666416	G	ADD	6118	1.66	0.05585	1.488	1.853	9.08	1.084e-19	6	chr6:31666416:A:G	31666416	G	ADD	9450	2.315	0.03282	2.171	2.469	25.58	2.865e-144	G	0.42754	0.99778	Imputed	31634193	intronic	CSNK2B	rs805257
6	chr6:31666793:A:C	31666793	C	ADD	6118	1.744	0.08714	1.47	2.068	6.38	1.77e-10	6	chr6:31666793:A:C	31666793	C	ADD	9450	1.623	0.05388	1.461	1.804	8.993	2.415e-19	C	0.08398	0.99883	Imputed	31634570	intronic	CSNK2B	rs9267529
6	chr6:31668254:A:G	31668254	A	ADD	6118	0.4644	0.1051	0.378	0.5706	-7.299	2.895e-13	6	chr6:31668254:A:G	31668254	A	ADD	9450	0.3887	0.0614	0.3447	0.4385	-15.39	1.963e-53	G	0.89642	0.98443	Imputed	31636031	intronic	CSNK2B
6	chr6:31670030:C:T	31670030	T	ADD	6118	1.498	0.05815	1.337	1.679	6.953	3.564e-12	6	chr6:31670030:C:T	31670030	T	ADD	9450	1.364	0.034	1.276	1.458	9.139	6.285e-20	T	0.28103	0.99802	Imputed	31637807	UTR3	CSNK2B	rs4569
6	chr6:31671352:G:A	31671352	A	ADD	6118	1.751	0.08715	1.476	2.077	6.425	1.322e-10	6	chr6:31671352:G:A	31671352	A	ADD	9450	1.627	0.05393	1.464	1.808	9.024	1.808e-19	A	0.08383	0.99901	Imputed	31639129	intronic	LY6G5B	rs2142234
6	chr6:31671643:A:G	31671643	A	ADD	6118	0.4863	0.0987	0.4007	0.5901	-7.304	2.784e-13	6	chr6:31671643:A:G	31671643	A	ADD	9450	0.3906	0.05879	0.3481	0.4383	-15.99	1.503e-57	G	0.88624	0.98496	Imputed	31639420	intronic	LY6G5B
6	chr6:31672202:C:T	31672202	T	ADD	6118	1.864	0.0898	1.563	2.223	6.936	4.03e-12	6	chr6:31672202:C:T	31672202	T	ADD	9450	1.725	0.05573	1.547	1.924	9.785	1.309e-22	T	0.07781	0.99991	Genotyped	31639979	exonic	LY6G5B	rs9267532
6	chr6:31672569:C:T	31672569	T	ADD	6118	4.813	0.2637	2.87	8.07	5.958	2.553e-09	6	chr6:31672569:C:T	31672569	T	ADD	9450	2.48	0.2095	1.645	3.74	4.335	1.457e-05	T	0.00429	0.99541	Imputed	31640346	downstream	LY6G5B	rs151019335
6	chr6:31672741:T:G	31672741	G	ADD	6118	1.662	0.05595	1.49	1.855	9.086	1.032e-19	6	chr6:31672741:T:G	31672741	G	ADD	9450	2.314	0.03283	2.169	2.467	25.55	5.201e-144	G	0.42536	0.99779	Imputed	31640518	downstream	LY6G5B	rs1266076
6	chr6:31673708:T:C	31673708	T	ADD	6118	0.4863	0.0987	0.4007	0.5901	-7.304	2.784e-13	6	chr6:31673708:T:C	31673708	T	ADD	9450	0.3906	0.05879	0.3481	0.4383	-15.99	1.503e-57	C	0.88649	0.98399	Imputed	31641485	intergenic	LY6G5B;LY6G5C
6	chr6:31675474:A:T	31675474	T	ADD	6118	1.493	0.0581	1.332	1.673	6.901	5.178e-12	6	chr6:31675474:A:T	31675474	T	ADD	9450	1.362	0.03397	1.274	1.456	9.097	9.254e-20	T	0.2815	0.99805	Imputed	31643251	intergenic	LY6G5B;LY6G5C	rs805271
6	chr6:31675622:T:C	31675622	T	ADD	6118	0.5355	0.07419	0.463	0.6193	-8.418	3.819e-17	6	chr6:31675622:T:C	31675622	T	ADD	9450	0.4049	0.04543	0.3704	0.4426	-19.9	4.061e-88	C	0.80489	0.98794	Imputed	31643399	intergenic	LY6G5B;LY6G5C
6	chr6:31676863:A:G	31676863	G	ADD	6118	1.746	0.08715	1.472	2.071	6.395	1.6e-10	6	chr6:31676863:A:G	31676863	G	ADD	9450	1.628	0.05388	1.465	1.81	9.047	1.465e-19	G	0.08401	0.99872	Imputed	31644640	UTR3	LY6G5C	rs13295
6	chr6:31678145:C:T	31678145	T	ADD	6118	1.751	0.08715	1.476	2.077	6.425	1.322e-10	6	chr6:31678145:C:T	31678145	T	ADD	9450	1.63	0.05392	1.466	1.811	9.058	1.334e-19	T	0.08387	0.99878	Imputed	31645922	intronic	LY6G5C	rs9267533
6	chr6:31678906:A:G	31678906	A	ADD	6118	0.4863	0.0987	0.4007	0.5901	-7.304	2.784e-13	6	chr6:31678906:A:G	31678906	A	ADD	9450	0.3906	0.05879	0.3481	0.4383	-15.99	1.503e-57	G	0.88646	0.98429	Imputed	31646683	intronic	LY6G5C
6	chr6:31678989:T:C	31678989	C	ADD	6118	1.751	0.08715	1.476	2.077	6.425	1.323e-10	6	chr6:31678989:T:C	31678989	C	ADD	9450	1.632	0.0539	1.469	1.814	9.09	9.933e-20	C	0.08386	0.99799	Imputed	31646766	intronic	LY6G5C	rs9267534
6	chr6:31680626:C:T	31680626	T	ADD	6118	1.494	0.05809	1.333	1.674	6.909	4.896e-12	6	chr6:31680626:C:T	31680626	T	ADD	9450	1.364	0.03397	1.276	1.458	9.132	6.747e-20	T	0.28155	0.99824	Imputed	31648403	upstream	LY6G5C	rs805290
6	chr6:31681372:C:G	31681372	G	ADD	6118	1.746	0.08715	1.472	2.071	6.395	1.6e-10	6	chr6:31681372:C:G	31681372	G	ADD	9450	1.628	0.05388	1.465	1.81	9.047	1.465e-19	G	0.08397	0.99868	Imputed	31649149	upstream	LY6G5C	rs9267535
6	chr6:31683417:A:C	31683417	C	ADD	6118	2.071	0.1016	1.697	2.528	7.164	7.817e-13	6	chr6:31683417:A:C	31683417	C	ADD	9450	1.831	0.06501	1.611	2.079	9.299	1.413e-20	C	0.05637	0.99701	Imputed	31651194	intergenic	LY6G5C;ABHD16A	rs9267536
6	chr6:31685343:G:A	31685343	A	ADD	6118	1.498	0.05805	1.337	1.678	6.958	3.452e-12	6	chr6:31685343:G:A	31685343	A	ADD	9450	1.364	0.03394	1.277	1.458	9.153	5.537e-20	A	0.28216	0.99809	Imputed	31653120	intergenic	LY6G5C;ABHD16A	rs1266075
6	chr6:31686955:T:A	31686955	A	ADD	6118	1.498	0.05804	1.337	1.679	6.965	3.284e-12	6	chr6:31686955:T:A	31686955	A	ADD	9450	1.365	0.03394	1.278	1.459	9.177	4.452e-20	A	0.28206	0.99828	Imputed	31654732	UTR3	ABHD16A	rs707918
6	chr6:31687661:G:A	31687661	A	ADD	6118	1.759	0.08712	1.483	2.087	6.485	8.896e-11	6	chr6:31687661:G:A	31687661	A	ADD	9450	1.628	0.05394	1.465	1.81	9.04	1.566e-19	A	0.08376	0.9981	Imputed	31655438	exonic	ABHD16A	rs10573
6	chr6:31689636:T:C	31689636	T	ADD	6118	0.5321	0.07444	0.4599	0.6157	-8.475	2.352e-17	6	chr6:31689636:T:C	31689636	T	ADD	9450	0.4015	0.04561	0.3671	0.439	-20.01	4.505e-89	C	0.8059	0.99078	Imputed	31657413	exonic	ABHD16A
6	chr6:31689977:C:G	31689977	G	ADD	6118	1.498	0.05805	1.337	1.678	6.958	3.45e-12	6	chr6:31689977:C:G	31689977	G	ADD	9450	1.366	0.03394	1.278	1.46	9.187	4.052e-20	G	0.28223	0.99844	Imputed	31657754	intronic	ABHD16A	rs707917
6	chr6:31691954:T:G	31691954	G	ADD	6118	1.495	0.05784	1.334	1.674	6.947	3.734e-12	6	chr6:31691954:T:G	31691954	G	ADD	9450	1.365	0.03384	1.277	1.458	9.191	3.88e-20	G	0.28435	0.99846	Imputed	31659731	intronic	ABHD16A	rs805282
6	chr6:31691965:G:A	31691965	A	ADD	6118	5.019	0.2608	3.011	8.368	6.186	6.166e-10	6	chr6:31691965:G:A	31691965	A	ADD	9450	2.527	0.2087	1.679	3.804	4.442	8.911e-06	A	0.00431	0.9977	Imputed	31659742	intronic	ABHD16A	rs138627733
6	chr6:31693712:T:C	31693712	C	ADD	6118	1.498	0.05805	1.337	1.678	6.958	3.45e-12	6	chr6:31693712:T:C	31693712	C	ADD	9450	1.365	0.03394	1.277	1.459	9.165	4.953e-20	C	0.28217	0.99845	Imputed	31661489	intronic	ABHD16A	rs805281
6	chr6:31694452:A:G	31694452	G	ADD	6118	1.498	0.05805	1.337	1.678	6.958	3.45e-12	6	chr6:31694452:A:G	31694452	G	ADD	9450	1.364	0.03394	1.276	1.458	9.143	6.057e-20	G	0.28196	0.99773	Imputed	31662229	intronic	ABHD16A	rs805280
6	chr6:31695180:C:T	31695180	T	ADD	6118	1.496	0.05782	1.336	1.676	6.971	3.152e-12	6	chr6:31695180:C:T	31695180	T	ADD	9450	1.365	0.03384	1.278	1.459	9.198	3.647e-20	T	0.2842	0.99809	Imputed	31662957	intronic	ABHD16A	rs805277
6	chr6:31696442:A:G	31696442	G	ADD	6118	1.498	0.05805	1.337	1.678	6.958	3.45e-12	6	chr6:31696442:A:G	31696442	G	ADD	9450	1.365	0.03394	1.277	1.459	9.165	4.953e-20	G	0.28213	0.99834	Imputed	31664219	intronic	ABHD16A	rs805276
6	chr6:31697417:T:C	31697417	C	ADD	6118	1.498	0.05805	1.337	1.678	6.958	3.45e-12	6	chr6:31697417:T:C	31697417	C	ADD	9450	1.365	0.03394	1.277	1.459	9.165	4.953e-20	C	0.28247	0.99998	Genotyped	31665194	intronic	ABHD16A	rs805274
6	chr6:31698829:C:T	31698829	T	ADD	6118	1.744	0.08714	1.47	2.069	6.382	1.75e-10	6	chr6:31698829:C:T	31698829	T	ADD	9450	1.624	0.05388	1.461	1.804	8.994	2.386e-19	T	0.08402	0.99904	Imputed	31666606	intronic	ABHD16A	rs9267540
6	chr6:31699116:C:G	31699116	G	ADD	6118	1.746	0.08715	1.472	2.072	6.397	1.581e-10	6	chr6:31699116:C:G	31699116	G	ADD	9450	1.626	0.05389	1.463	1.807	9.015	1.961e-19	G	0.08397	0.99899	Imputed	31666893	intronic	ABHD16A	rs9267541
6	chr6:31699251:C:A	31699251	A	ADD	6118	1.505	0.05798	1.343	1.686	7.046	1.835e-12	6	chr6:31699251:C:A	31699251	A	ADD	9450	1.367	0.03393	1.279	1.461	9.215	3.11e-20	A	0.28199	0.99815	Imputed	31667028	intronic	ABHD16A	rs1266073
6	chr6:31700272:C:T	31700272	T	ADD	6118	1.565	0.06371	1.381	1.773	7.031	2.053e-12	6	chr6:31700272:C:T	31700272	T	ADD	9450	1.671	0.03696	1.554	1.797	13.89	7.076e-44	T	0.21547	0.99793	Imputed	31668049	intronic	ABHD16A	rs9267542
6	chr6:31700771:T:A	31700771	A	ADD	6118	1.744	0.08714	1.47	2.069	6.382	1.75e-10	6	chr6:31700771:T:A	31700771	A	ADD	9450	1.624	0.05388	1.461	1.804	8.994	2.386e-19	A	0.08402	0.99862	Imputed	31668548	intronic	ABHD16A	rs9267543
6	chr6:31701372:TAC:T	31701372	T	ADD	6118	1.662	0.05583	1.489	1.854	9.097	9.301e-20	6	chr6:31701372:TAC:T	31701372	T	ADD	9450	2.307	0.03278	2.164	2.46	25.5	1.895e-143	T	0.42599	0.99653	Imputed	31669149	intronic	ABHD16A
6	chr6:31704102:G:A	31704102	A	ADD	6118	1.746	0.08714	1.472	2.071	6.396	1.598e-10	6	chr6:31704102:G:A	31704102	A	ADD	9450	1.628	0.0539	1.464	1.809	9.036	1.632e-19	A	0.08409	0.99898	Imputed	31671879	upstream	ABHD16A	rs9267545
6	chr6:31705343:CTATT:C	31705343	C	ADD	6118	1.484	0.05851	1.323	1.664	6.742	1.561e-11	6	chr6:31705343:CTATT:C	31705343	C	ADD	9450	1.385	0.03419	1.296	1.481	9.535	1.505e-21	C	0.2755	0.99144	Imputed	31673120	intergenic	ABHD16A;LY6G6F
6	chr6:31705659:G:A	31705659	A	ADD	6118	1.682	0.07736	1.445	1.957	6.718	1.844e-11	6	chr6:31705659:G:A	31705659	A	ADD	9450	1.344	0.04883	1.222	1.479	6.06	1.358e-09	A	0.10706	0.99972	Genotyped	31673436	intergenic	ABHD16A;LY6G6F	rs9267546
6	chr6:31707724:G:A	31707724	A	ADD	6118	1.682	0.07736	1.445	1.957	6.718	1.844e-11	6	chr6:31707724:G:A	31707724	A	ADD	9450	1.346	0.04881	1.223	1.481	6.091	1.12e-09	A	0.10698	0.99816	Imputed	31675501	exonic	LY6G6F	rs9267547
6	chr6:31708208:C:T	31708208	T	ADD	6118	1.682	0.07736	1.445	1.957	6.718	1.844e-11	6	chr6:31708208:C:T	31708208	T	ADD	9450	1.344	0.04883	1.222	1.479	6.06	1.358e-09	T	0.1069	0.99857	Imputed	31675985	intronic	LY6G6F	rs9267548
6	chr6:31710251:C:T	31710251	T	ADD	6118	1.517	0.05777	1.355	1.699	7.213	5.473e-13	6	chr6:31710251:C:T	31710251	T	ADD	9450	1.384	0.03374	1.295	1.479	9.633	5.789e-22	T	0.28803	0.9959	Imputed	31678028	intronic	LY6G6F	rs805288
6	chr6:31710953:A:G	31710953	G	ADD	6118	1.479	0.05696	1.323	1.654	6.872	6.33e-12	6	chr6:31710953:A:G	31710953	G	ADD	9450	1.34	0.03326	1.256	1.43	8.803	1.336e-18	G	0.30335	0.98643	Imputed	31678730	downstream	LY6G6F	rs805287
6	chr6:31711530:A:G	31711530	G	ADD	6118	1.38	0.05795	1.232	1.546	5.561	2.677e-08	6	chr6:31711530:A:G	31711530	G	ADD	9450	1.172	0.03412	1.096	1.253	4.646	3.384e-06	G	0.28263	0.99981	Genotyped	31679307	downstream	LY6G6E;LY6G6F	rs805286
6	chr6:31711688:G:C	31711688	C	ADD	6118	1.459	0.05858	1.301	1.637	6.454	1.089e-10	6	chr6:31711688:G:C	31711688	C	ADD	9450	1.26	0.0346	1.178	1.349	6.686	2.288e-11	C	0.26632	0.99832	Imputed	31679465	downstream	LY6G6E	rs805285
6	chr6:31711704:G:A	31711704	A	ADD	6118	4.955	0.2653	2.946	8.334	6.033	1.605e-09	6	chr6:31711704:G:A	31711704	A	ADD	9450	2.494	0.2119	1.646	3.778	4.314	1.606e-05	A	0.00415	0.99708	Imputed	31679481	downstream	LY6G6E	rs150178585
6	chr6:31713383:G:A	31713383	A	ADD	6118	1.424	0.06058	1.265	1.603	5.834	5.396e-09	6	chr6:31713383:G:A	31713383	A	ADD	9450	1.343	0.03563	1.252	1.44	8.269	1.349e-16	A	0.24127	0.99992	Genotyped	31681160	ncRNA_intronic	LY6G6E	rs385306
6	chr6:31717877:G:C	31717877	G	ADD	6118	0.4297	0.0966	0.3556	0.5192	-8.745	2.229e-18	6	chr6:31717877:G:C	31717877	G	ADD	9450	0.3441	0.05718	0.3076	0.3849	-18.66	1.087e-77	C	0.87111	0.98461	Imputed	31685654	downstream	LY6G6C;LY6G6D
6	chr6:31718168:C:A	31718168	A	ADD	6118	1.792	0.08922	1.505	2.135	6.541	6.12e-11	6	chr6:31718168:C:A	31718168	A	ADD	9450	1.704	0.05504	1.529	1.898	9.68	3.668e-22	A	0.08172	0.99831	Imputed	31685945	downstream	LY6G6C;LY6G6D	rs405722
6	chr6:31718720:G:A	31718720	A	ADD	6118	1.476	0.0614	1.308	1.664	6.336	2.358e-10	6	chr6:31718720:G:A	31718720	A	ADD	9450	1.352	0.0362	1.26	1.452	8.34	7.41e-17	A	0.23063	0.99838	Imputed	31686497	UTR3	LY6G6C	rs15574
6	chr6:31719231:G:A	31719231	A	ADD	6118	1.471	0.06147	1.304	1.66	6.282	3.34e-10	6	chr6:31719231:G:A	31719231	A	ADD	9450	1.339	0.03622	1.247	1.437	8.056	7.912e-16	A	0.23003	0.99971	Genotyped	31687008	exonic	LY6G6C	rs1065356
6	chr6:31720423:C:T	31720423	T	ADD	6118	1.852	0.09182	1.547	2.217	6.711	1.937e-11	6	chr6:31720423:C:T	31720423	T	ADD	9450	1.795	0.0567	1.606	2.006	10.32	5.814e-25	T	0.07596	0.99796	Imputed	31688200	intronic	LY6G6C	rs376510
6	chr6:31720440:A:G	31720440	G	ADD	6118	1.626	0.05606	1.457	1.815	8.674	4.161e-18	6	chr6:31720440:A:G	31720440	G	ADD	9450	2.176	0.03281	2.04	2.32	23.7	3.988e-124	G	0.41125	0.99762	Imputed	31688217	intronic	LY6G6C	rs805294
6	chr6:31722232:G:A	31722232	A	ADD	6118	1.485	0.0613	1.317	1.675	6.452	1.105e-10	6	chr6:31722232:G:A	31722232	A	ADD	9450	1.345	0.0361	1.253	1.444	8.218	2.071e-16	A	0.23304	0.99842	Imputed	31690009	upstream	LY6G6C	rs805292
6	chr6:31722707:TAGTC:T	31722707	T	ADD	6118	1.485	0.0613	1.317	1.675	6.452	1.105e-10	6	chr6:31722707:TAGTC:T	31722707	T	ADD	9450	1.345	0.0361	1.253	1.444	8.218	2.071e-16	T	0.23293	0.99791	Imputed	31690484	upstream	LY6G6C;MPIG6B
6	chr6:31723880:G:A	31723880	A	ADD	6118	1.724	0.08991	1.446	2.057	6.06	1.365e-09	6	chr6:31723880:G:A	31723880	A	ADD	9450	1.704	0.05506	1.529	1.898	9.677	3.791e-22	A	0.08116	0.99553	Imputed	31691657	exonic	MPIG6B	rs453098
6	chr6:31724386:A:G	31724386	G	ADD	6118	1.631	0.05611	1.461	1.821	8.721	2.768e-18	6	chr6:31724386:A:G	31724386	G	ADD	9450	2.18	0.03282	2.044	2.325	23.74	1.239e-124	G	0.41137	0.99724	Imputed	31692163	intronic	MPIG6B	rs805306
6	chr6:31729610:C:G	31729610	G	ADD	6118	1.639	0.05615	1.468	1.83	8.801	1.355e-18	6	chr6:31729610:C:G	31729610	G	ADD	9450	2.189	0.03284	2.052	2.334	23.85	1.086e-125	G	0.41075	0.99749	Imputed	31697387	UTR5	DDAH2	rs805305
6	chr6:31729781:G:A	31729781	A	ADD	6118	1.639	0.05615	1.468	1.83	8.801	1.355e-18	6	chr6:31729781:G:A	31729781	A	ADD	9450	2.189	0.03284	2.052	2.334	23.85	1.086e-125	A	0.41077	0.99757	Imputed	31697558	UTR5	DDAH2	rs707916
6	chr6:31730180:C:G	31730180	C	ADD	6118	0.3316	0.1267	0.2587	0.425	-8.716	2.885e-18	6	chr6:31730180:C:G	31730180	C	ADD	9450	0.3397	0.06682	0.298	0.3873	-16.16	1.021e-58	G	0.90502	0.97997	Imputed	31697957	UTR5	DDAH2
6	chr6:31730311:T:G	31730311	G	ADD	6118	1.638	0.05616	1.467	1.829	8.788	1.525e-18	6	chr6:31730311:T:G	31730311	G	ADD	9450	2.189	0.03285	2.053	2.335	23.85	1.037e-125	G	0.4108	0.99766	Imputed	31698088	upstream;downstream	DDAH2;CLIC1	rs805304
6	chr6:31730575:T:C	31730575	T	ADD	6118	0.3471	0.1067	0.2816	0.4279	-9.914	3.608e-23	6	chr6:31730575:T:C	31730575	T	ADD	9450	0.3069	0.06044	0.2726	0.3455	-19.54	4.733e-85	C	0.87629	0.98456	Imputed	31698352	upstream;downstream	DDAH2;CLIC1
6	chr6:31732880:G:T	31732880	T	ADD	6118	1.861	0.09165	1.555	2.227	6.778	1.222e-11	6	chr6:31732880:G:T	31732880	T	ADD	9450	1.798	0.05665	1.609	2.01	10.36	3.781e-25	T	0.07593	0.99781	Imputed	31700657	intronic	CLIC1	rs2736194
6	chr6:31734933:C:T	31734933	T	ADD	6118	1.87	0.09143	1.563	2.237	6.846	7.602e-12	6	chr6:31734933:C:T	31734933	T	ADD	9450	1.81	0.05664	1.619	2.022	10.47	1.17e-25	T	0.076	0.99776	Imputed	31702710	intronic	CLIC1	rs400547
6	chr6:31734966:G:T	31734966	T	ADD	6118	7.294	0.3319	3.806	13.98	5.986	2.146e-09	6	chr6:31734966:G:T	31734966	T	ADD	9450	2.519	0.3055	1.384	4.585	3.024	0.002496	T	0.00157	0.99555	Imputed	31702743	intronic	CLIC1	rs779481215
6	chr6:31737157:C:T	31737157	T	ADD	6118	1.87	0.09143	1.563	2.237	6.846	7.602e-12	6	chr6:31737157:C:T	31737157	T	ADD	9450	1.81	0.05664	1.619	2.022	10.47	1.17e-25	T	0.076	0.99775	Imputed	31704934	UTR5	CLIC1	rs378538
6	chr6:31737349:G:A	31737349	A	ADD	6118	2.627	0.1662	1.897	3.639	5.81	6.259e-09	6	chr6:31737349:G:A	31737349	A	ADD	9450	4.148	0.08437	3.516	4.894	16.86	8.676e-64	A	0.03659	0.96522	Imputed	31705126	upstream	CLIC1	rs145269503
6	chr6:31739953:T:C	31739953	T	ADD	6118	0.3804	0.1705	0.2723	0.5314	-5.667	1.449e-08	6	chr6:31739953:T:C	31739953	T	ADD	9450	0.372	0.09042	0.3116	0.4441	-10.94	7.597e-28	C	0.95043	0.88357	Imputed	31707730	ncRNA_exonic	MSH5-SAPCD1
6	chr6:31741572:C:T	31741572	T	ADD	6118	1.473	0.05984	1.31	1.656	6.472	9.645e-11	6	chr6:31741572:C:T	31741572	T	ADD	9450	1.298	0.03542	1.211	1.391	7.355	1.911e-13	T	0.24659	0.99584	Imputed	31709349	ncRNA_intronic	MSH5-SAPCD1	rs1144709
6	chr6:31742243:C:T	31742243	T	ADD	6118	1.638	0.05607	1.467	1.828	8.798	1.393e-18	6	chr6:31742243:C:T	31742243	T	ADD	9450	2.187	0.03281	2.051	2.332	23.85	1.088e-125	T	0.41072	0.99752	Imputed	31710020	ncRNA_intronic	MSH5-SAPCD1	rs1144708
6	chr6:31743191:T:A	31743191	A	ADD	6118	1.87	0.09143	1.563	2.237	6.846	7.602e-12	6	chr6:31743191:T:A	31743191	A	ADD	9450	1.81	0.05664	1.619	2.022	10.47	1.17e-25	A	0.07601	0.99768	Imputed	31710968	ncRNA_intronic	MSH5-SAPCD1	rs707915
6	chr6:31745789:A:G	31745789	G	ADD	6118	1.873	0.09144	1.565	2.24	6.86	6.866e-12	6	chr6:31745789:A:G	31745789	G	ADD	9450	1.812	0.05666	1.622	2.025	10.49	9.383e-26	G	0.07608	0.9944	Imputed	31713566	ncRNA_intronic	MSH5-SAPCD1	rs707914
6	chr6:31746115:A:T	31746115	T	ADD	6118	1.594	0.07847	1.367	1.859	5.941	2.828e-09	6	chr6:31746115:A:T	31746115	T	ADD	9450	1.392	0.04831	1.266	1.53	6.843	7.735e-12	T	0.11029	0.98419	Imputed	31713892	ncRNA_intronic	MSH5-SAPCD1	rs61036903
6	chr6:31747865:G:A	31747865	A	ADD	6118	7.762	0.2411	4.839	12.45	8.5	1.898e-17	6	chr6:31747865:G:A	31747865	A	ADD	9450	6.82	0.1585	5	9.304	12.12	8.618e-34	A	0.01321	0.96976	Imputed	31715642	ncRNA_intronic	MSH5-SAPCD1	rs9267559
6	chr6:31749915:A:G	31749915	A	ADD	6118	0.4327	0.09664	0.358	0.5229	-8.669	4.349e-18	6	chr6:31749915:A:G	31749915	A	ADD	9450	0.3458	0.05726	0.3091	0.3869	-18.54	9.417e-77	G	0.87191	0.98565	Imputed	31717692	ncRNA_intronic	MSH5-SAPCD1
6	chr6:31749919:A:G	31749919	G	ADD	6118	1.873	0.09144	1.566	2.24	6.862	6.784e-12	6	chr6:31749919:A:G	31749919	G	ADD	9450	1.812	0.05666	1.622	2.025	10.49	9.361e-26	G	0.07632	0.99596	Imputed	31717696	ncRNA_intronic	MSH5-SAPCD1	rs1150793
6	chr6:31750618:G:T	31750618	T	ADD	6118	5.172	0.2623	3.093	8.649	6.264	3.762e-10	6	chr6:31750618:G:T	31750618	T	ADD	9450	2.594	0.2102	1.718	3.917	4.536	5.724e-06	T	0.00429	0.9969	Imputed	31718395	ncRNA_intronic	MSH5-SAPCD1	rs17201109
6	chr6:31754963:A:G	31754963	G	ADD	6118	2.112	0.1017	1.73	2.578	7.347	2.021e-13	6	chr6:31754963:A:G	31754963	G	ADD	9450	1.863	0.06508	1.64	2.117	9.563	1.147e-21	G	0.0565	0.99724	Imputed	31722740	ncRNA_intronic	MSH5-SAPCD1	rs9267560
6	chr6:31755003:C:T	31755003	T	ADD	6118	1.4	0.06142	1.241	1.579	5.477	4.318e-08	6	chr6:31755003:C:T	31755003	T	ADD	9450	2.019	0.03371	1.89	2.157	20.84	1.781e-96	T	0.30051	0.99788	Imputed	31722780	ncRNA_intronic	MSH5-SAPCD1	rs3130486
6	chr6:31755612:C:T	31755612	C	ADD	6118	0.3305	0.1266	0.2579	0.4237	-8.742	2.3e-18	6	chr6:31755612:C:T	31755612	C	ADD	9450	0.3379	0.06689	0.2964	0.3852	-16.22	3.653e-59	T	0.90498	0.98026	Imputed	31723389	ncRNA_intronic	MSH5-SAPCD1
6	chr6:31756442:G:C	31756442	C	ADD	6118	1.469	0.0586	1.31	1.648	6.566	5.178e-11	6	chr6:31756442:G:C	31756442	C	ADD	9450	1.263	0.03461	1.18	1.351	6.736	1.632e-11	C	0.26484	0.99797	Imputed	31724219	ncRNA_intronic	MSH5-SAPCD1	rs805826
6	chr6:31757836:A:AT	31757836	AT	ADD	6118	1.86	0.0916	1.555	2.226	6.777	1.231e-11	6	chr6:31757836:A:AT	31757836	AT	ADD	9450	1.809	0.05667	1.619	2.021	10.46	1.335e-25	AT	0.07578	0.99552	Imputed	31725613
6	chr6:31758082:C:T	31758082	T	ADD	6118	5.172	0.2623	3.093	8.649	6.264	3.762e-10	6	chr6:31758082:C:T	31758082	T	ADD	9450	2.594	0.2102	1.718	3.917	4.536	5.724e-06	T	0.00429	0.99768	Imputed	31725859	ncRNA_intronic	MSH5-SAPCD1	rs148289426
6	chr6:31761582:A:G	31761582	G	ADD	6118	1.449	0.05788	1.294	1.623	6.411	1.448e-10	6	chr6:31761582:A:G	31761582	G	ADD	9450	1.934	0.03265	1.814	2.061	20.2	1.064e-90	G	0.36173	0.99533	Imputed	31729359	exonic	MSH5	rs707938
6	chr6:31762711:G:A	31762711	A	ADD	6118	5.172	0.2623	3.093	8.649	6.264	3.762e-10	6	chr6:31762711:G:A	31762711	A	ADD	9450	2.594	0.2102	1.718	3.917	4.536	5.724e-06	A	0.00429	0.99758	Imputed	31730488	ncRNA_exonic	MSH5-SAPCD1	rs17201137
6	chr6:31764282:T:C	31764282	C	ADD	6118	7.549	0.2394	4.722	12.07	8.445	3.03e-17	6	chr6:31764282:T:C	31764282	C	ADD	9450	6.692	0.1573	4.917	9.109	12.09	1.268e-33	C	0.01323	0.97038	Imputed	31732059	exonic	SAPCD1	rs28399992
6	chr6:31764770:G:GA	31764770	GA	ADD	6118	1.639	0.05605	1.469	1.83	8.82	1.147e-18	6	chr6:31764770:G:GA	31764770	GA	ADD	9450	2.194	0.03283	2.057	2.34	23.94	1.273e-126	GA	0.41081	0.99758	Imputed	31732547
6	chr6:31765873:G:A	31765873	A	ADD	6118	1.873	0.09144	1.566	2.24	6.862	6.784e-12	6	chr6:31765873:G:A	31765873	A	ADD	9450	1.812	0.05666	1.622	2.025	10.49	9.361e-26	A	0.07612	0.9984	Imputed	31733650	intronic	VWA7	rs707936
6	chr6:31767113:T:A	31767113	A	ADD	6118	1.88	0.09127	1.572	2.248	6.916	4.647e-12	6	chr6:31767113:T:A	31767113	A	ADD	9450	1.807	0.05662	1.617	2.019	10.45	1.508e-25	A	0.07609	0.99694	Imputed	31734890	intronic	VWA7	rs707935
6	chr6:31767854:C:T	31767854	T	ADD	6118	1.725	0.08875	1.449	2.052	6.141	8.189e-10	6	chr6:31767854:C:T	31767854	T	ADD	9450	1.671	0.05526	1.499	1.862	9.287	1.581e-20	T	0.08008	0.99659	Imputed	31735631	intronic	VWA7	rs707934
6	chr6:31768502:G:A	31768502	A	ADD	6118	4.966	0.2653	2.953	8.353	6.041	1.53e-09	6	chr6:31768502:G:A	31768502	A	ADD	9450	2.493	0.2118	1.646	3.776	4.311	1.622e-05	A	0.00425	0.99657	Imputed	31736279	intronic	VWA7	rs550912181
6	chr6:31770041:C:G	31770041	G	ADD	6118	2.718	0.164	1.971	3.749	6.096	1.085e-09	6	chr6:31770041:C:G	31770041	G	ADD	9450	4.151	0.0842	3.519	4.896	16.9	4.267e-64	G	0.03682	0.96241	Imputed	31737818	exonic	VWA7	rs115526889
6	chr6:31770566:C:T	31770566	T	ADD	6118	1.602	0.07755	1.376	1.865	6.078	1.217e-09	6	chr6:31770566:C:T	31770566	T	ADD	9450	1.415	0.04856	1.287	1.556	7.151	8.596e-13	T	0.10843	0.99492	Imputed	31738343	intronic	VWA7	rs707932
6	chr6:31771860:G:A	31771860	A	ADD	6118	4.899	0.27	2.886	8.316	5.885	3.979e-09	6	chr6:31771860:G:A	31771860	A	ADD	9450	2.507	0.2143	1.647	3.816	4.29	1.786e-05	A	0.00414	0.98832	Imputed	31739637	intronic	VWA7	rs145256663
6	chr6:31772226:A:G	31772226	G	ADD	6118	1.72	0.08805	1.447	2.044	6.158	7.374e-10	6	chr6:31772226:A:G	31772226	G	ADD	9450	1.674	0.05485	1.504	1.864	9.395	5.704e-21	G	0.08165	0.99737	Imputed	31740003	intronic	VWA7	rs707931
6	chr6:31772677:G:A	31772677	A	ADD	6118	1.599	0.05497	1.436	1.781	8.537	1.376e-17	6	chr6:31772677:G:A	31772677	G	ADD	9450	0.5013	0.03231	0.4705	0.534	-21.37	2.311e-101	A	0.52015	0.98014	Imputed	31740454	intronic	VWA7	rs805825
6	chr6:31774290:A:G	31774290	G	ADD	6118	1.589	0.05671	1.422	1.776	8.169	3.116e-16	6	chr6:31774290:A:G	31774290	G	ADD	9450	2.239	0.03292	2.1	2.389	24.49	1.764e-132	G	0.38578	0.99786	Imputed	31742067	intronic	VWA7	rs707929
6	chr6:31774813:A:G	31774813	G	ADD	6118	1.578	0.05651	1.412	1.762	8.067	7.21e-16	6	chr6:31774813:A:G	31774813	G	ADD	9450	2.209	0.03281	2.071	2.355	24.15	7.712e-129	G	0.38864	0.99961	Genotyped	31742590	intronic	VWA7	rs707928
6	chr6:31777507:C:T	31777507	C	ADD	6118	0.7308	0.05463	0.6566	0.8134	-5.74	9.467e-09	6	chr6:31777507:C:T	31777507	C	ADD	9450	0.5763	0.03233	0.5409	0.614	-17.05	3.791e-65	T	0.57984	0.97821	Imputed	31745284	upstream;downstream	VWA7;VARS
6	chr6:31781043:G:A	31781043	A	ADD	6118	1.495	0.07007	1.303	1.715	5.738	9.596e-09	6	chr6:31781043:G:A	31781043	A	ADD	9450	1.665	0.03997	1.54	1.801	12.76	2.701e-37	A	0.17074	0.99751	Imputed	31748820	exonic	VARS	rs707926
6	chr6:31783414:G:A	31783414	A	ADD	6118	4.899	0.27	2.886	8.316	5.885	3.979e-09	6	chr6:31783414:G:A	31783414	A	ADD	9450	2.458	0.2152	1.612	3.748	4.18	2.918e-05	A	0.00408	0.99726	Imputed	31751191	intronic	VARS	rs150826336
6	chr6:31783950:C:T	31783950	T	ADD	6118	1.501	0.07002	1.309	1.722	5.802	6.536e-09	6	chr6:31783950:C:T	31783950	T	ADD	9450	1.67	0.03995	1.544	1.806	12.83	1.09e-37	T	0.17094	0.99758	Imputed	31751727	intronic	VARS	rs707924
6	chr6:31786275:A:C	31786275	C	ADD	6118	1.479	0.06995	1.289	1.696	5.595	2.208e-08	6	chr6:31786275:A:C	31786275	C	ADD	9450	1.647	0.03984	1.523	1.781	12.52	5.585e-36	C	0.17301	0.99479	Imputed	31754052	intronic	VARS	rs707923
6	chr6:31790855:G:A	31790855	A	ADD	6118	4.899	0.27	2.886	8.316	5.885	3.979e-09	6	chr6:31790855:G:A	31790855	A	ADD	9450	2.458	0.2152	1.612	3.748	4.18	2.918e-05	A	0.00409	0.99676	Imputed	31758632	intronic	VARS	rs183346334
6	chr6:31794088:T:C	31794088	T	ADD	6118	0.3407	0.1076	0.2759	0.4207	-10	1.481e-23	6	chr6:31794088:T:C	31794088	T	ADD	9450	0.3024	0.06084	0.2684	0.3407	-19.66	5.104e-86	C	0.87643	0.98343	Imputed	31761865	intronic	VARS
6	chr6:31796165:G:C	31796165	C	ADD	6118	2.214	0.1134	1.773	2.765	7.013	2.34e-12	6	chr6:31796165:G:C	31796165	C	ADD	9450	2.543	0.06877	2.222	2.91	13.57	5.924e-42	C	0.05083	0.99736	Imputed	31763942	upstream	VARS	rs534892
6	chr6:31797122:T:C	31797122	C	ADD	6118	1.491	0.07018	1.299	1.71	5.688	1.284e-08	6	chr6:31797122:T:C	31797122	C	ADD	9450	1.666	0.03998	1.54	1.801	12.76	2.739e-37	C	0.17101	0.99991	Genotyped	31764899	downstream	LSM2	rs480092
6	chr6:31801023:A:G	31801023	G	ADD	6118	1.491	0.07018	1.299	1.71	5.688	1.284e-08	6	chr6:31801023:A:G	31801023	G	ADD	9450	1.666	0.03998	1.54	1.801	12.76	2.739e-37	G	0.17073	0.9981	Imputed	31768800	intronic	LSM2	rs523727
6	chr6:31801496:T:A	31801496	A	ADD	6118	8.034	0.3812	3.806	16.96	5.466	4.602e-08	6	chr6:31801496:T:A	31801496	A	ADD	9450	7.732	0.2987	4.306	13.88	6.848	7.463e-12	A	0.00382	0.98684	Imputed	31769273	intronic	LSM2	rs532911712
6	chr6:31801711:A:T	31801711	T	ADD	6118	4.899	0.27	2.886	8.316	5.885	3.979e-09	6	chr6:31801711:A:T	31801711	T	ADD	9450	2.458	0.2152	1.612	3.748	4.18	2.918e-05	T	0.00409	0.99477	Imputed	31769488	intronic	LSM2	rs138562541
6	chr6:31804739:G:A	31804739	A	ADD	6118	1.491	0.07018	1.299	1.71	5.688	1.284e-08	6	chr6:31804739:G:A	31804739	A	ADD	9450	1.666	0.03998	1.54	1.801	12.76	2.739e-37	A	0.17076	0.997	Imputed	31772516	intronic	LSM2	rs494718
6	chr6:31808011:C:CA	31808011	CA	ADD	6118	1.505	0.06976	1.312	1.725	5.856	4.751e-09	6	chr6:31808011:C:CA	31808011	CA	ADD	9450	1.664	0.03983	1.539	1.799	12.79	1.899e-37	CA	0.17241	0.99056	Imputed	31775788
6	chr6:31809300:C:T	31809300	T	ADD	6118	2.214	0.1134	1.773	2.765	7.013	2.34e-12	6	chr6:31809300:C:T	31809300	T	ADD	9450	2.543	0.06877	2.222	2.91	13.57	5.924e-42	T	0.05096	0.99786	Imputed	31777077	downstream	HSPA1L	rs552412
6	chr6:31810495:G:A	31810495	G	ADD	6118	0.4204	0.09793	0.347	0.5093	-8.849	8.796e-19	6	chr6:31810495:G:A	31810495	G	ADD	9450	0.3405	0.05768	0.3041	0.3813	-18.68	7.848e-78	A	0.87396	0.99971	Genotyped	31778272	exonic	HSPA1L
6	chr6:31812817:C:A	31812817	A	ADD	6118	2.218	0.1129	1.778	2.767	7.053	1.748e-12	6	chr6:31812817:C:A	31812817	A	ADD	9450	2.528	0.06854	2.21	2.892	13.53	1.018e-41	A	0.05119	0.9968	Imputed	31780594	intronic	HSPA1L	rs481825
6	chr6:31813557:G:A	31813557	A	ADD	6118	6.453	0.3235	3.423	12.17	5.764	8.233e-09	6	chr6:31813557:G:A	31813557	A	ADD	9450	2.332	0.2978	1.301	4.181	2.843	0.004465	A	0.00171	0.99641	Imputed	31781334	intronic	HSPA1L	rs553174026
6	chr6:31815431:A:C	31815431	C	ADD	6118	1.524	0.0554	1.367	1.699	7.609	2.772e-14	6	chr6:31815431:A:C	31815431	C	ADD	9450	2.037	0.03237	1.912	2.17	21.97	4.997e-107	C	0.43631	0.99448	Imputed	31783208	upstream	HSPA1A;HSPA1L	rs1008438
6	chr6:31815627:C:G	31815627	G	ADD	6118	4.899	0.27	2.886	8.316	5.885	3.979e-09	6	chr6:31815627:C:G	31815627	G	ADD	9450	2.458	0.2152	1.612	3.748	4.18	2.918e-05	G	0.00408	0.99903	Imputed	31783404	UTR5	HSPA1A	rs34201669
6	chr6:31815730:G:C	31815730	C	ADD	6118	1.536	0.05573	1.377	1.714	7.706	1.298e-14	6	chr6:31815730:G:C	31815730	C	ADD	9450	2.063	0.03248	1.936	2.199	22.3	3.679e-110	C	0.42628	0.99366	Imputed	31783507	UTR5	HSPA1A	rs1043618
6	chr6:31815978:T:C	31815978	T	ADD	6118	0.3257	0.1273	0.2538	0.4181	-8.81	1.253e-18	6	chr6:31815978:T:C	31815978	T	ADD	9450	0.3357	0.067	0.2944	0.3828	-16.29	1.159e-59	C	0.9051	0.97231	Imputed	31783755	exonic	HSPA1A
6	chr6:31817451:G:C	31817451	G	ADD	6118	0.4007	0.08612	0.3385	0.4744	-10.62	2.456e-26	6	chr6:31817451:G:C	31817451	G	ADD	9450	0.3074	0.05195	0.2776	0.3403	-22.71	3.866e-114	C	0.82706	0.97137	Imputed	31785228	exonic	HSPA1A
6	chr6:31826815:C:T	31826815	T	ADD	6118	1.556	0.05577	1.395	1.736	7.927	2.236e-15	6	chr6:31826815:C:T	31826815	T	ADD	9450	2.075	0.03256	1.946	2.211	22.41	3.086e-111	T	0.4005	0.99901	Genotyped	31794592	upstream	HSPA1B	rs2763979
6	chr6:31827165:T:C	31827165	C	ADD	6118	6.453	0.3235	3.423	12.17	5.764	8.233e-09	6	chr6:31827165:T:C	31827165	C	ADD	9450	2.332	0.2978	1.301	4.181	2.843	0.004465	C	0.00171	0.99632	Imputed	31794942	upstream	HSPA1B	rs766442242
6	chr6:31830816:G:C	31830816	C	ADD	6118	1.494	0.07195	1.298	1.721	5.583	2.365e-08	6	chr6:31830816:G:C	31830816	C	ADD	9450	1.632	0.0414	1.505	1.77	11.83	2.818e-32	C	0.15639	0.9973	Imputed	31798593	downstream	HSPA1B	rs565599
6	chr6:31833091:G:C	31833091	C	ADD	6118	1.514	0.0571	1.354	1.693	7.263	3.786e-13	6	chr6:31833091:G:C	31833091	C	ADD	9450	2.131	0.03296	1.998	2.273	22.95	1.344e-116	C	0.37355	0.99697	Imputed	31800868	intergenic	HSPA1B;C6orf48	rs2471980
6	chr6:31835286:CT:C	31835286	CT	ADD	6118	0.372	0.1726	0.2652	0.5217	-5.729	1.011e-08	6	chr6:31835286:CT:C	31835286	CT	ADD	9450	0.3617	0.09161	0.3023	0.4329	-11.1	1.263e-28	C	0.95054	0.87559	Imputed	31803063
6	chr6:31838821:G:A	31838821	A	ADD	6118	2.565	0.1288	1.993	3.302	7.316	2.552e-13	6	chr6:31838821:G:A	31838821	A	ADD	9450	2.793	0.08206	2.378	3.28	12.52	6.056e-36	A	0.03632	0.99626	Imputed	31806598	intronic	C6orf48	rs628357
6	chr6:31839931:CAAAA:C	31839931	C	ADD	6118	2.565	0.1288	1.993	3.302	7.316	2.552e-13	6	chr6:31839931:CAAAA:C	31839931	C	ADD	9450	2.793	0.08206	2.378	3.28	12.52	6.056e-36	C	0.03632	0.9964	Imputed	31807708	downstream	C6orf48
6	chr6:31842089:T:G	31842089	T	ADD	6118	0.356	0.1584	0.261	0.4855	-6.522	6.921e-11	6	chr6:31842089:T:G	31842089	T	ADD	9450	0.3515	0.08395	0.2981	0.4143	-12.46	1.312e-35	G	0.94133	0.89362	Imputed	31809866	intergenic	C6orf48;NEU1
6	chr6:31842308:G:T	31842308	T	ADD	6118	1.503	0.07184	1.306	1.73	5.673	1.403e-08	6	chr6:31842308:G:T	31842308	T	ADD	9450	1.636	0.04137	1.509	1.774	11.9	1.147e-32	T	0.15663	0.99422	Imputed	31810085	intergenic	C6orf48;NEU1	rs3115673
6	chr6:31843549:C:T	31843549	T	ADD	6118	4.678	0.2733	2.738	7.993	5.645	1.656e-08	6	chr6:31843549:C:T	31843549	T	ADD	9450	2.407	0.2161	1.576	3.676	4.064	4.824e-05	T	0.00403	0.99043	Imputed	31811326	intergenic	C6orf48;NEU1	rs111469692
6	chr6:31844073:T:C	31844073	C	ADD	6118	1.468	0.05526	1.317	1.636	6.944	3.8e-12	6	chr6:31844073:T:C	31844073	C	ADD	9450	1.987	0.03222	1.865	2.116	21.31	9.563e-101	C	0.4424	0.99358	Imputed	31811850	intergenic	C6orf48;NEU1	rs9267575
6	chr6:31844261:T:G	31844261	T	ADD	6118	0.3187	0.1292	0.2474	0.4104	-8.855	8.396e-19	6	chr6:31844261:T:G	31844261	T	ADD	9450	0.3281	0.06782	0.2873	0.3748	-16.43	1.132e-60	G	0.90523	0.975	Imputed	31812038	intergenic	C6orf48;NEU1
6	chr6:31845103:C:T	31845103	T	ADD	6118	1.501	0.07189	1.304	1.728	5.649	1.618e-08	6	chr6:31845103:C:T	31845103	T	ADD	9450	1.638	0.04138	1.511	1.777	11.93	8.405e-33	T	0.15642	0.99486	Imputed	31812880	intergenic	C6orf48;NEU1	rs646046
6	chr6:31845458:C:T	31845458	T	ADD	6118	4.678	0.2733	2.738	7.993	5.645	1.656e-08	6	chr6:31845458:C:T	31845458	T	ADD	9450	2.407	0.2161	1.576	3.676	4.064	4.824e-05	T	0.00405	0.99467	Imputed	31813235	intergenic	C6orf48;NEU1	rs17201276
6	chr6:31845997:T:C	31845997	T	ADD	6118	0.3346	0.1077	0.2709	0.4133	-10.16	2.937e-24	6	chr6:31845997:T:C	31845997	T	ADD	9450	0.2972	0.06093	0.2638	0.3349	-19.91	3.062e-88	C	0.87515	0.98135	Imputed	31813774	intergenic	C6orf48;NEU1
6	chr6:31848720:T:C	31848720	C	ADD	6118	1.514	0.07176	1.316	1.743	5.783	7.355e-09	6	chr6:31848720:T:C	31848720	C	ADD	9450	1.642	0.04138	1.514	1.781	11.98	4.265e-33	C	0.15651	0.99488	Imputed	31816497	intergenic	C6orf48;NEU1	rs1265944
6	chr6:31851599:G:A	31851599	A	ADD	6118	1.478	0.06962	1.29	1.695	5.615	1.962e-08	6	chr6:31851599:G:A	31851599	A	ADD	9450	1.546	0.0403	1.428	1.673	10.8	3.333e-27	A	0.16703	0.99476	Imputed	31819376	intergenic	C6orf48;NEU1	rs574914
6	chr6:31851644:T:A	31851644	A	ADD	6118	2.039	0.1128	1.634	2.543	6.316	2.689e-10	6	chr6:31851644:T:A	31851644	A	ADD	9450	1.989	0.0709	1.731	2.285	9.695	3.16e-22	A	0.04706	0.99643	Imputed	31819421	intergenic	C6orf48;NEU1	rs2021007
6	chr6:31851818:G:GA	31851818	GA	ADD	6118	2.074	0.121	1.636	2.629	6.026	1.68e-09	6	chr6:31851818:G:GA	31851818	GA	ADD	9450	2.121	0.07455	1.833	2.455	10.08	6.448e-24	GA	0.04187	0.99131	Imputed	31819595
6	chr6:31852397:T:C	31852397	C	ADD	6118	2.043	0.1124	1.639	2.546	6.357	2.06e-10	6	chr6:31852397:T:C	31852397	C	ADD	9450	1.979	0.07075	1.723	2.273	9.648	4.991e-22	C	0.0471	0.99638	Imputed	31820174	intergenic	C6orf48;NEU1	rs622539
6	chr6:31852692:C:A	31852692	A	ADD	6118	2.043	0.1124	1.639	2.546	6.357	2.06e-10	6	chr6:31852692:C:A	31852692	A	ADD	9450	1.979	0.07075	1.723	2.273	9.648	4.991e-22	A	0.04711	0.99611	Imputed	31820469	intergenic	C6orf48;NEU1	rs495699
6	chr6:31852866:A:G	31852866	G	ADD	6118	1.625	0.0557	1.457	1.813	8.718	2.833e-18	6	chr6:31852866:A:G	31852866	G	ADD	9450	2.169	0.03262	2.035	2.312	23.73	1.58e-124	G	0.42618	0.99394	Imputed	31820643	intergenic	C6orf48;NEU1	rs2736429
6	chr6:31852882:T:C	31852882	T	ADD	6118	0.3341	0.1077	0.2706	0.4127	-10.18	2.502e-24	6	chr6:31852882:T:C	31852882	T	ADD	9450	0.2959	0.06098	0.2626	0.3335	-19.97	1.076e-88	C	0.87509	0.9827	Imputed	31820659	intergenic	C6orf48;NEU1
6	chr6:31856484:C:T	31856484	T	ADD	6118	8.034	0.3812	3.806	16.96	5.466	4.602e-08	6	chr6:31856484:C:T	31856484	T	ADD	9450	7.599	0.2992	4.228	13.66	6.779	1.21e-11	T	0.00383	0.98183	Imputed	31824261	intergenic	C6orf48;NEU1	rs570042813
6	chr6:31856538:C:T	31856538	T	ADD	6118	1.477	0.06963	1.288	1.692	5.596	2.191e-08	6	chr6:31856538:C:T	31856538	T	ADD	9450	1.541	0.0403	1.424	1.667	10.72	7.867e-27	T	0.16691	0.99449	Imputed	31824315	intergenic	C6orf48;NEU1	rs2395079
6	chr6:31857051:A:G	31857051	A	ADD	6118	0.3341	0.1077	0.2706	0.4127	-10.18	2.502e-24	6	chr6:31857051:A:G	31857051	A	ADD	9450	0.2968	0.06092	0.2634	0.3344	-19.94	1.818e-88	G	0.87693	0.99969	Genotyped	31824828	intergenic	C6orf48;NEU1
6	chr6:31859274:A:C	31859274	C	ADD	6118	4.678	0.2733	2.738	7.993	5.645	1.656e-08	6	chr6:31859274:A:C	31859274	C	ADD	9450	2.407	0.2161	1.576	3.676	4.064	4.824e-05	C	0.00404	0.99413	Imputed	31827051	UTR3	NEU1	rs113824527
6	chr6:31866540:G:A	31866540	A	ADD	6118	2.036	0.1123	1.634	2.538	6.331	2.439e-10	6	chr6:31866540:G:A	31866540	A	ADD	9450	1.969	0.07074	1.714	2.261	9.576	1.008e-21	A	0.04717	0.99639	Imputed	31834317	intronic	SLC44A4	rs613281
6	chr6:31866621:G:A	31866621	A	ADD	6118	1.478	0.06963	1.289	1.694	5.609	2.036e-08	6	chr6:31866621:G:A	31866621	A	ADD	9450	1.545	0.04036	1.428	1.672	10.78	4.225e-27	A	0.16656	0.99478	Imputed	31834398	intronic	SLC44A4	rs613165
6	chr6:31869050:T:G	31869050	T	ADD	6118	0.6336	0.07273	0.5494	0.7307	-6.274	3.527e-10	6	chr6:31869050:T:G	31869050	T	ADD	9450	1.177	0.03442	1.101	1.26	4.746	2.078e-06	G	0.73117	0.99017	Imputed	31836827	intronic	SLC44A4
6	chr6:31871163:C:T	31871163	T	ADD	6118	2.16	0.115	1.724	2.706	6.697	2.13e-11	6	chr6:31871163:C:T	31871163	T	ADD	9450	2.107	0.07248	1.828	2.428	10.28	8.674e-25	T	0.04442	0.9979	Imputed	31838940	intronic	SLC44A4	rs9267652
6	chr6:31872638:T:C	31872638	T	ADD	6118	0.5861	0.07	0.511	0.6723	-7.632	2.307e-14	6	chr6:31872638:T:C	31872638	T	ADD	9450	0.5377	0.04029	0.4969	0.5819	-15.4	1.663e-53	C	0.77384	0.98492	Imputed	31840415	intronic	SLC44A4
6	chr6:31873232:A:G	31873232	A	ADD	6118	0.3285	0.1083	0.2657	0.4063	-10.27	9.255e-25	6	chr6:31873232:A:G	31873232	A	ADD	9450	0.2846	0.06177	0.2522	0.3213	-20.34	5.263e-92	G	0.87564	0.98117	Imputed	31841009	intronic	SLC44A4
6	chr6:31873673:C:T	31873673	T	ADD	6118	2.129	0.1154	1.698	2.669	6.545	5.963e-11	6	chr6:31873673:C:T	31873673	T	ADD	9450	2.086	0.0723	1.811	2.404	10.17	2.649e-24	T	0.04482	0.99748	Imputed	31841450	intronic	SLC44A4	rs9267656
6	chr6:31873841:A:G	31873841	G	ADD	6118	2.129	0.1154	1.698	2.669	6.545	5.963e-11	6	chr6:31873841:A:G	31873841	G	ADD	9450	2.086	0.0723	1.811	2.404	10.17	2.649e-24	G	0.04487	0.99732	Imputed	31841618	intronic	SLC44A4	rs9267657
6	chr6:31878208:T:C	31878208	T	ADD	6118	0.3418	0.125	0.2676	0.4368	-8.585	9.093e-18	6	chr6:31878208:T:C	31878208	T	ADD	9450	0.3292	0.06761	0.2884	0.3759	-16.43	1.096e-60	C	0.90725	0.99937	Genotyped	31845985	intronic	SLC44A4
6	chr6:31878457:A:G	31878457	A	ADD	6118	0.4394	0.09022	0.3682	0.5243	-9.116	7.79e-20	6	chr6:31878457:A:G	31878457	A	ADD	9450	0.4022	0.05074	0.3642	0.4443	-17.95	4.908e-72	G	0.84577	0.98587	Imputed	31846234	intronic	SLC44A4
6	chr6:31883996:G:C	31883996	C	ADD	6118	5.204	0.2785	3.015	8.982	5.922	3.175e-09	6	chr6:31883996:G:C	31883996	C	ADD	9450	2.578	0.2208	1.672	3.974	4.289	1.797e-05	C	0.00381	0.99452	Imputed	31851773	intronic	EHMT2	rs111513609
6	chr6:31884107:G:C	31884107	C	ADD	6118	2.817	0.1331	2.17	3.656	7.782	7.123e-15	6	chr6:31884107:G:C	31884107	C	ADD	9450	3.077	0.08486	2.605	3.633	13.24	4.92e-40	C	0.03404	0.99702	Imputed	31851884	intronic	EHMT2	rs9267660
6	chr6:31892799:C:T	31892799	T	ADD	6118	3.087	0.1366	2.362	4.035	8.255	1.517e-16	6	chr6:31892799:C:T	31892799	T	ADD	9450	3.23	0.08715	2.723	3.832	13.45	2.931e-41	T	0.03228	0.99734	Imputed	31860576	intronic	EHMT2	rs9267661
6	chr6:31894038:G:A	31894038	G	ADD	6118	0.6928	0.06695	0.6076	0.7899	-5.482	4.207e-08	6	chr6:31894038:G:A	31894038	G	ADD	9450	1.162	0.03328	1.089	1.24	4.513	6.387e-06	A	0.69123	0.99289	Imputed	31861815	intronic	EHMT2
6	chr6:31894722:C:G	31894722	G	ADD	6118	1.94	0.1067	1.574	2.392	6.211	5.272e-10	6	chr6:31894722:C:G	31894722	G	ADD	9450	1.74	0.0675	1.525	1.986	8.207	2.267e-16	G	0.05167	0.99858	Imputed	31862499	intronic	EHMT2	rs9267662
6	chr6:31896761:G:A	31896761	A	ADD	6118	3.084	0.1676	2.221	4.284	6.72	1.819e-11	6	chr6:31896761:G:A	31896761	A	ADD	9450	4.607	0.08553	3.896	5.448	17.86	2.378e-71	A	0.03647	0.96075	Imputed	31864538	exonic	EHMT2	rs115884658
6	chr6:31896900:G:A	31896900	A	ADD	6118	5.204	0.2785	3.015	8.982	5.922	3.175e-09	6	chr6:31896900:G:A	31896900	A	ADD	9450	2.578	0.2208	1.672	3.974	4.289	1.797e-05	A	0.00378	0.99025	Imputed	31864677	intronic	EHMT2	rs111309115
6	chr6:31899162:G:GT	31899162	GT	ADD	6118	1.94	0.1067	1.574	2.392	6.211	5.272e-10	6	chr6:31899162:G:GT	31899162	GT	ADD	9450	1.74	0.0675	1.525	1.986	8.207	2.267e-16	GT	0.05149	0.99612	Imputed	31866939
6	chr6:31899476:C:T	31899476	T	ADD	6118	1.956	0.1061	1.589	2.408	6.321	2.604e-10	6	chr6:31899476:C:T	31899476	T	ADD	9450	1.733	0.06731	1.519	1.978	8.172	3.029e-16	T	0.05198	0.99691	Imputed	31867253	intronic	C2	rs9267663
6	chr6:31900298:G:C	31900298	C	ADD	6118	1.94	0.1067	1.574	2.392	6.211	5.272e-10	6	chr6:31900298:G:C	31900298	C	ADD	9450	1.74	0.0675	1.525	1.986	8.207	2.267e-16	C	0.05169	0.99901	Imputed	31868075	exonic	ZBTB12	rs9267664
6	chr6:31902450:C:T	31902450	T	ADD	6118	7.338	0.3512	3.687	14.6	5.675	1.383e-08	6	chr6:31902450:C:T	31902450	T	ADD	9450	2.464	0.324	1.306	4.65	2.784	0.005366	T	0.0014	0.97122	Imputed	31870227	intronic	C2	rs775843675
6	chr6:31903079:C:T	31903079	T	ADD	6118	1.945	0.1067	1.578	2.398	6.233	4.562e-10	6	chr6:31903079:C:T	31903079	T	ADD	9450	1.742	0.06752	1.526	1.988	8.217	2.079e-16	T	0.05171	0.9999	Genotyped	31870856	intronic	C2	rs9267665
6	chr6:31903395:C:T	31903395	T	ADD	6118	5.204	0.2785	3.015	8.982	5.922	3.175e-09	6	chr6:31903395:C:T	31903395	T	ADD	9450	2.578	0.2208	1.672	3.974	4.289	1.797e-05	T	0.00378	0.99021	Imputed	31871172	intronic	C2	rs572014752
6	chr6:31904817:A:AT	31904817	A	ADD	6118	0.4694	0.08543	0.397	0.555	-8.853	8.508e-19	6	chr6:31904817:A:AT	31904817	A	ADD	9450	0.4002	0.04937	0.3633	0.4409	-18.55	8.057e-77	AT	0.83488	0.98406	Imputed	31872594	intronic	C2
6	chr6:31911381:A:T	31911381	A	ADD	6118	0.3222	0.1267	0.2514	0.413	-8.941	3.854e-19	6	chr6:31911381:A:T	31911381	A	ADD	9450	0.3026	0.06903	0.2643	0.3465	-17.31	3.653e-67	T	0.90474	0.97665	Imputed	31879158	intronic	C2
6	chr6:31912834:T:C	31912834	T	ADD	6118	0.3222	0.1267	0.2513	0.413	-8.94	3.886e-19	6	chr6:31912834:T:C	31912834	T	ADD	9450	0.3026	0.06905	0.2643	0.3464	-17.31	3.788e-67	C	0.90485	0.97628	Imputed	31880611	intronic	C2
6	chr6:31917046:T:C	31917046	T	ADD	6118	0.3274	0.1258	0.2559	0.419	-8.876	6.921e-19	6	chr6:31917046:T:C	31917046	T	ADD	9450	0.2967	0.06966	0.2589	0.3401	-17.44	4.036e-68	C	0.9052	0.97499	Imputed	31884823	intronic	C2
6	chr6:31920590:C:T	31920590	C	ADD	6118	0.3221	0.1267	0.2512	0.4129	-8.94	3.894e-19	6	chr6:31920590:C:T	31920590	C	ADD	9450	0.289	0.07036	0.2518	0.3317	-17.64	1.183e-69	T	0.90533	0.9699	Imputed	31888367	intronic	C2
6	chr6:31922797:G:T	31922797	T	ADD	6118	7.708	0.3368	3.983	14.92	6.063	1.333e-09	6	chr6:31922797:G:T	31922797	T	ADD	9450	2.66	0.3103	1.448	4.887	3.153	0.001613	T	0.00155	0.98565	Imputed	31890574	intronic	C2	rs113174711
6	chr6:31924362:A:T	31924362	T	ADD	6118	11.79	0.4457	4.921	28.24	5.535	3.105e-08	6	chr6:31924362:A:T	31924362	T	ADD	9450	3.828	0.4093	1.716	8.539	3.279	0.00104	T	0.00116	0.94044	Imputed	31892139	intronic	C2	rs768640146
6	chr6:31927842:G:T	31927842	T	ADD	6118	2.518	0.1566	1.853	3.423	5.898	3.685e-09	6	chr6:31927842:G:T	31927842	T	ADD	9450	1.591	0.1134	1.274	1.986	4.094	4.24e-05	T	0.01723	0.9924	Imputed	31895619	intronic	C2	rs9332704
6	chr6:31932851:C:T	31932851	T	ADD	6118	7.708	0.3368	3.983	14.92	6.063	1.333e-09	6	chr6:31932851:C:T	31932851	T	ADD	9450	2.66	0.3103	1.448	4.887	3.153	0.001613	T	0.00155	0.98565	Imputed	31900628	intronic	C2	rs867215199
6	chr6:31933313:G:T	31933313	T	ADD	6118	3.146	0.168	2.263	4.372	6.822	8.968e-12	6	chr6:31933313:G:T	31933313	T	ADD	9450	4.813	0.08517	4.073	5.688	18.45	5.323e-76	T	0.03753	0.96136	Imputed	31901090	intronic	C2	rs115277907
6	chr6:31934374:C:T	31934374	T	ADD	6118	7.708	0.3368	3.983	14.92	6.063	1.333e-09	6	chr6:31934374:C:T	31934374	T	ADD	9450	2.66	0.3103	1.448	4.887	3.153	0.001613	T	0.00155	0.98565	Imputed	31902151	exonic	C2	rs112228585
6	chr6:31947158:A:G	31947158	A	ADD	6118	0.5317	0.08736	0.4481	0.631	-7.23	4.822e-13	6	chr6:31947158:A:G	31947158	A	ADD	9450	0.4433	0.05113	0.4011	0.4901	-15.91	5.429e-57	G	0.85735	0.98807	Imputed	31914935	exonic	CFB
6	chr6:31950687:A:G	31950687	G	ADD	6118	5.973	0.1734	4.252	8.392	10.31	6.585e-25	6	chr6:31950687:A:G	31950687	G	ADD	9450	6.101	0.1139	4.88	7.627	15.87	9.975e-57	G	0.02364	0.99568	Imputed	31918464	exonic	CFB	rs4151659
6	chr6:31957092:C:T	31957092	T	ADD	6118	5.61	0.1617	4.086	7.701	10.67	1.468e-26	6	chr6:31957092:C:T	31957092	T	ADD	9450	5.437	0.1067	4.411	6.701	15.88	9.252e-57	T	0.02612	0.99831	Imputed	31924869	intronic	NELFE	rs9267785
6	chr6:31959245:G:A	31959245	A	ADD	6118	7.708	0.3368	3.983	14.92	6.063	1.333e-09	6	chr6:31959245:G:A	31959245	A	ADD	9450	2.66	0.3103	1.448	4.887	3.153	0.001613	A	0.00154	0.99807	Imputed	31927022	intronic	SKIV2L	rs771380496
6	chr6:31962373:T:C	31962373	C	ADD	6118	7.708	0.3368	3.983	14.92	6.063	1.333e-09	6	chr6:31962373:T:C	31962373	C	ADD	9450	2.66	0.3103	1.448	4.887	3.153	0.001613	C	0.00154	0.99836	Imputed	31930150	intronic	SKIV2L	rs536282176
6	chr6:31965741:T:C	31965741	C	ADD	6118	1.83	0.07778	1.571	2.131	7.77	7.838e-15	6	chr6:31965741:T:C	31965741	C	ADD	9450	1.709	0.04836	1.555	1.879	11.08	1.508e-28	C	0.1054	0.99948	Genotyped	31933518	intronic	SKIV2L	rs492899
6	chr6:31968170:G:A	31968170	A	ADD	6118	4.094	0.2553	2.482	6.752	5.52	3.399e-08	6	chr6:31968170:G:A	31968170	A	ADD	9450	1.668	0.2158	1.093	2.546	2.37	0.01777	A	0.00431	0.99831	Imputed	31935947	intronic	SKIV2L	rs118038741
6	chr6:31970089:G:T	31970089	T	ADD	6118	5.758	0.1683	4.141	8.008	10.4	2.363e-25	6	chr6:31970089:G:T	31970089	T	ADD	9450	5.738	0.1099	4.626	7.117	15.9	6.486e-57	T	0.02505	0.99674	Imputed	31937866	intronic	DXO	rs9267786
6	chr6:31970330:A:G	31970330	G	ADD	6118	1.722	0.07231	1.494	1.984	7.515	5.706e-14	6	chr6:31970330:A:G	31970330	G	ADD	9450	1.907	0.0429	1.753	2.075	15.05	3.342e-51	G	0.14026	0.99681	Imputed	31938107	intronic	DXO	rs474534
6	chr6:31972287:C:T	31972287	T	ADD	6118	10.14	0.3939	4.687	21.95	5.882	4.065e-09	6	chr6:31972287:C:T	31972287	T	ADD	9450	9.026	0.318	4.84	16.83	6.919	4.545e-12	T	0.00384	0.98304	Imputed	31940064	intronic	STK19	rs181304595
6	chr6:31976464:G:A	31976464	A	ADD	6118	7.708	0.3368	3.983	14.92	6.063	1.333e-09	6	chr6:31976464:G:A	31976464	A	ADD	9450	2.66	0.3103	1.448	4.887	3.153	0.001613	A	0.00154	0.99913	Imputed	31944241	intronic	STK19	rs867786175
6	chr6:31980671:A:G	31980671	G	ADD	6118	1.861	0.06815	1.629	2.127	9.118	7.681e-20	6	chr6:31980671:A:G	31980671	G	ADD	9450	1.54	0.04316	1.415	1.676	10	1.513e-23	G	0.1356	0.98031	Imputed	31948448	exonic	STK19	rs616634
6	chr6:32037490:C:T	32037490	T	ADD	6118	1.655	0.08737	1.394	1.964	5.764	8.239e-09	6	chr6:32037490:C:T	32037490	T	ADD	9450	2.877	0.04303	2.644	3.13	24.55	3.921e-133	T	0.15505	0.98279	Imputed	32005267	upstream	CYP21A2	rs431204
6	chr6:32039081:C:A	32039081	C	ADD	6118	1.434	0.05581	1.285	1.6	6.458	1.06e-10	6	chr6:32039081:C:A	32039081	C	ADD	9450	1.981	0.03232	1.859	2.111	21.15	2.688e-99	A	0.55367	0.93786	Imputed	32006858	intronic	CYP21A2
6	chr6:32045863:G:T	32045863	T	ADD	6118	4.345	0.2489	2.668	7.077	5.903	3.576e-09	6	chr6:32045863:G:T	32045863	T	ADD	9450	1.712	0.2121	1.13	2.594	2.535	0.01124	T	0.00448	0.99325	Imputed	32013640	UTR5	TNXB	rs142678597
6	chr6:32049386:C:A	32049386	A	ADD	6118	5.644	0.1608	4.118	7.734	10.77	5.027e-27	6	chr6:32049386:C:A	32049386	A	ADD	9450	5.388	0.106	4.377	6.632	15.89	7.133e-57	A	0.02634	0.99469	Imputed	32017163	exonic	TNXB	rs9267795
6	chr6:32050104:G:A	32050104	A	ADD	6118	7.261	0.3319	3.789	13.92	5.974	2.317e-09	6	chr6:32050104:G:A	32050104	A	ADD	9450	2.515	0.3055	1.382	4.576	3.018	0.002543	A	0.0016	0.99601	Imputed	32017881	exonic	TNXB	rs201708930
6	chr6:32051605:A:C	32051605	C	ADD	6118	2.184	0.1266	1.704	2.799	6.171	6.788e-10	6	chr6:32051605:A:C	32051605	C	ADD	9450	3.097	0.06741	2.713	3.534	16.77	4.229e-63	C	0.05415	0.96083	Imputed	32019382	intronic	TNXB	rs115521560
6	chr6:32054581:C:T	32054581	T	ADD	6118	7.261	0.3319	3.789	13.92	5.974	2.317e-09	6	chr6:32054581:C:T	32054581	T	ADD	9450	2.515	0.3055	1.382	4.576	3.018	0.002543	T	0.00161	0.99212	Imputed	32022358	intronic	TNXB	rs748564488
6	chr6:32055648:C:T	32055648	T	ADD	6118	4.811	0.1508	3.579	6.465	10.41	2.156e-25	6	chr6:32055648:C:T	32055648	T	ADD	9450	4.689	0.09881	3.863	5.691	15.64	3.997e-55	T	0.02884	0.99344	Imputed	32023425	intronic	TNXB	rs9267796
6	chr6:32058480:T:C	32058480	T	ADD	6118	0.309	0.1302	0.2394	0.3988	-9.021	1.861e-19	6	chr6:32058480:T:C	32058480	T	ADD	9450	0.2687	0.07312	0.2329	0.3101	-17.97	3.323e-72	C	0.90787	0.97958	Imputed	32026257	intronic	TNXB
6	chr6:32058481:G:A	32058481	A	ADD	6118	7.261	0.3319	3.789	13.92	5.974	2.317e-09	6	chr6:32058481:G:A	32058481	A	ADD	9450	2.515	0.3055	1.382	4.576	3.018	0.002543	A	0.0016	0.99582	Imputed	32026258	intronic	TNXB	rs866025393
6	chr6:32062923:C:T	32062923	T	ADD	6118	5.644	0.1608	4.118	7.734	10.77	5.027e-27	6	chr6:32062923:C:T	32062923	T	ADD	9450	5.422	0.1059	4.406	6.673	15.96	2.296e-57	T	0.02637	0.9955	Imputed	32030700	intronic	TNXB	rs9267797
6	chr6:32066167:A:G	32066167	A	ADD	6118	0.315	0.1217	0.2481	0.3999	-9.488	2.348e-21	6	chr6:32066167:A:G	32066167	A	ADD	9450	0.2575	0.07081	0.2241	0.2958	-19.16	7.468e-82	G	0.89885	0.98236	Imputed	32033944	intronic	TNXB
6	chr6:32070498:GC:G	32070498	G	ADD	6118	4.811	0.1508	3.579	6.465	10.41	2.156e-25	6	chr6:32070498:GC:G	32070498	G	ADD	9450	4.672	0.09855	3.851	5.667	15.64	3.767e-55	G	0.02886	0.99377	Imputed	32038275	intronic	TNXB
6	chr6:32073216:G:A	32073216	A	ADD	6118	3.704	0.2402	2.313	5.932	5.452	4.986e-08	6	chr6:32073216:G:A	32073216	A	ADD	9450	1.679	0.2068	1.119	2.518	2.505	0.01223	A	0.00495	0.998	Imputed	32040993	intronic	TNXB	rs17201553
6	chr6:32074134:A:C	32074134	C	ADD	6118	6.575	0.3155	3.543	12.2	5.97	2.38e-09	6	chr6:32074134:A:C	32074134	C	ADD	9450	2.264	0.2909	1.28	4.004	2.809	0.004964	C	0.00187	0.99518	Imputed	32041911	intronic	TNXB	rs184399138
6	chr6:32077057:G:C	32077057	C	ADD	6118	1.981	0.08913	1.664	2.36	7.672	1.692e-14	6	chr6:32077057:G:C	32077057	C	ADD	9450	2.256	0.05191	2.038	2.498	15.67	2.295e-55	C	0.09198	0.99186	Imputed	32044834	intronic	TNXB	rs9267798
6	chr6:32079167:C:T	32079167	T	ADD	6118	4.811	0.1508	3.579	6.465	10.41	2.156e-25	6	chr6:32079167:C:T	32079167	T	ADD	9450	4.687	0.09852	3.864	5.685	15.68	2.086e-55	T	0.02887	0.99373	Imputed	32046944	exonic	TNXB	rs9267799
6	chr6:32082767:C:T	32082767	C	ADD	6118	0.3144	0.1218	0.2477	0.3992	-9.503	2.041e-21	6	chr6:32082767:C:T	32082767	C	ADD	9450	0.2557	0.07093	0.2225	0.2939	-19.23	2.211e-82	T	0.89874	0.98283	Imputed	32050544	intronic	TNXB
6	chr6:32085425:G:A	32085425	A	ADD	6118	4.683	0.253	2.852	7.689	6.101	1.053e-09	6	chr6:32085425:G:A	32085425	A	ADD	9450	1.829	0.2155	1.199	2.791	2.803	0.005059	A	0.00437	0.99831	Imputed	32053202	intronic	TNXB	rs117781239
6	chr6:32088573:GTAA:G	32088573	GTAA	ADD	6118	0.3144	0.1218	0.2477	0.3992	-9.503	2.041e-21	6	chr6:32088573:GTAA:G	32088573	GTAA	ADD	9450	0.2557	0.07093	0.2225	0.2939	-19.23	2.211e-82	G	0.89867	0.98237	Imputed	32056350
6	chr6:32089746:G:A	32089746	A	ADD	6118	6.575	0.3155	3.543	12.2	5.97	2.38e-09	6	chr6:32089746:G:A	32089746	A	ADD	9450	2.264	0.2909	1.28	4.004	2.809	0.004964	A	0.00187	0.99459	Imputed	32057523	intronic	TNXB	rs189401160
6	chr6:32089848:C:T	32089848	T	ADD	6118	3.704	0.2402	2.313	5.932	5.452	4.986e-08	6	chr6:32089848:C:T	32089848	T	ADD	9450	1.679	0.2068	1.119	2.518	2.505	0.01223	T	0.00495	0.99463	Imputed	32057625	intronic	TNXB	rs73729013
6	chr6:32092719:G:C	32092719	C	ADD	6118	4.769	0.1506	3.55	6.406	10.37	3.342e-25	6	chr6:32092719:G:C	32092719	C	ADD	9450	4.656	0.0983	3.84	5.645	15.65	3.436e-55	C	0.0289	0.9934	Imputed	32060496	intronic	TNXB	rs114989909
6	chr6:32098670:G:A	32098670	A	ADD	6118	1.552	0.07975	1.328	1.815	5.515	3.485e-08	6	chr6:32098670:G:A	32098670	A	ADD	9450	2.838	0.03942	2.627	3.066	26.46	2.738e-154	A	0.19126	0.99547	Imputed	32066447	intronic	TNXB	rs1265888
6	chr6:32099042:T:A	32099042	T	ADD	6118	0.319	0.121	0.2517	0.4044	-9.44	3.726e-21	6	chr6:32099042:T:A	32099042	T	ADD	9450	0.257	0.07081	0.2237	0.2952	-19.19	4.571e-82	A	0.89858	0.9816	Imputed	32066819	intronic	TNXB
6	chr6:32099658:T:G	32099658	G	ADD	6118	4.703	0.1511	3.497	6.324	10.24	1.276e-24	6	chr6:32099658:T:G	32099658	G	ADD	9450	4.642	0.09833	3.828	5.629	15.61	6.028e-55	G	0.0289	0.99193	Imputed	32067435	intronic	TNXB	rs57740770
6	chr6:32102029:G:C	32102029	G	ADD	6118	0.3043	0.1311	0.2353	0.3934	-9.075	1.134e-19	6	chr6:32102029:G:C	32102029	G	ADD	9450	0.2602	0.07405	0.225	0.3008	-18.18	6.977e-74	C	0.9079	0.98014	Imputed	32069806	intronic	TNXB
6	chr6:32103240:C:G	32103240	C	ADD	6118	0.3065	0.1232	0.2407	0.3902	-9.595	8.374e-22	6	chr6:32103240:C:G	32103240	C	ADD	9450	0.2487	0.07178	0.2161	0.2863	-19.39	9.997e-84	G	0.89892	0.98209	Imputed	32071017	intronic	TNXB
6	chr6:32104116:C:T	32104116	C	ADD	6118	0.3049	0.1238	0.2392	0.3887	-9.591	8.686e-22	6	chr6:32104116:C:T	32104116	C	ADD	9450	0.248	0.0719	0.2154	0.2856	-19.39	9.199e-84	T	0.90055	0.99936	Genotyped	32071893	intronic	TNXB
6	chr6:32112369:A:C	32112369	A	ADD	6118	0.3066	0.1233	0.2408	0.3904	-9.589	8.885e-22	6	chr6:32112369:A:C	32112369	A	ADD	9450	0.2511	0.07151	0.2183	0.2889	-19.32	3.381e-83	C	0.89913	0.9765	Imputed	32080146	intergenic	TNXB;ATF6B
6	chr6:32112959:A:T	32112959	T	ADD	6118	5.135	0.286	2.931	8.995	5.72	1.065e-08	6	chr6:32112959:A:T	32112959	T	ADD	9450	2.014	0.2578	1.215	3.339	2.716	0.006609	T	0.0026	0.98051	Imputed	32080736	intergenic	TNXB;ATF6B	rs573646697
6	chr6:32114692:C:T	32114692	T	ADD	6118	4.612	0.1497	3.44	6.185	10.21	1.744e-24	6	chr6:32114692:C:T	32114692	T	ADD	9450	4.6	0.09738	3.8	5.567	15.67	2.418e-55	T	0.02929	0.99042	Imputed	32082469	downstream	ATF6B	rs12663951
6	chr6:32121497:G:A	32121497	A	ADD	6118	4.731	0.1504	3.523	6.354	10.33	5.101e-25	6	chr6:32121497:G:A	32121497	A	ADD	9450	4.71	0.09813	3.886	5.709	15.79	3.475e-56	A	0.02913	0.99164	Imputed	32089274	intronic	ATF6B	rs2284180
6	chr6:32124917:G:A	32124917	A	ADD	6118	4.593	0.2517	2.805	7.521	6.058	1.382e-09	6	chr6:32124917:G:A	32124917	A	ADD	9450	1.794	0.2143	1.179	2.731	2.728	0.006378	A	0.00444	0.9832	Imputed	32092694	intronic	ATF6B	rs148775103
6	chr6:32134528:T:C	32134528	T	ADD	6118	0.3115	0.1226	0.245	0.3962	-9.509	1.918e-21	6	chr6:32134528:T:C	32134528	T	ADD	9450	0.239	0.07324	0.2071	0.2759	-19.54	4.99e-85	C	0.89955	0.96874	Imputed	32102305	intergenic	FKBPL;PRRT1
6	chr6:32141388:G:A	32141388	G	ADD	6118	0.304	0.1313	0.235	0.3932	-9.069	1.205e-19	6	chr6:32141388:G:A	32141388	G	ADD	9450	0.2471	0.0758	0.213	0.2867	-18.44	5.892e-76	A	0.90842	0.96497	Imputed	32109165	intergenic	FKBPL;PRRT1
6	chr6:32144849:A:G	32144849	A	ADD	6118	0.3078	0.1218	0.2424	0.3908	-9.672	3.97e-22	6	chr6:32144849:A:G	32144849	A	ADD	9450	0.2344	0.07303	0.2031	0.2705	-19.87	8.054e-88	G	0.89775	0.97024	Imputed	32112626	intergenic	FKBPL;PRRT1
6	chr6:32145178:A:G	32145178	A	ADD	6118	0.3078	0.1218	0.2424	0.3908	-9.672	3.97e-22	6	chr6:32145178:A:G	32145178	A	ADD	9450	0.2344	0.07303	0.2031	0.2705	-19.87	8.054e-88	G	0.89775	0.97037	Imputed	32112955	intergenic	FKBPL;PRRT1
6	chr6:32146668:G:A	32146668	A	ADD	6118	5.577	0.1583	4.089	7.605	10.86	1.811e-27	6	chr6:32146668:G:A	32146668	A	ADD	9450	5.322	0.104	4.341	6.525	16.08	3.404e-58	A	0.0267	0.99387	Imputed	32114445	intergenic	FKBPL;PRRT1	rs9267808
6	chr6:32150308:A:G	32150308	G	ADD	6118	3.284	0.2088	2.181	4.945	5.696	1.226e-08	6	chr6:32150308:A:G	32150308	G	ADD	9450	4.847	0.1116	3.895	6.032	14.14	2.028e-45	G	0.02058	0.801	Imputed	32118085	intronic	PRRT1	rs114334832
6	chr6:32152121:T:C	32152121	T	ADD	6118	0.3128	0.1295	0.2427	0.4032	-8.973	2.897e-19	6	chr6:32152121:T:C	32152121	T	ADD	9450	0.2446	0.07628	0.2106	0.284	-18.46	4.388e-76	C	0.90933	0.97008	Imputed	32119898	upstream;downstream	PRRT1;LOC100507547
6	chr6:32152938:T:C	32152938	T	ADD	6118	0.6726	0.06408	0.5932	0.7626	-6.19	6.033e-10	6	chr6:32152938:T:C	32152938	T	ADD	9450	0.6062	0.03703	0.5638	0.6519	-13.52	1.274e-41	C	0.74023	0.9998	Genotyped	32120715	ncRNA_exonic	LOC100507547
6	chr6:32154609:C:G	32154609	C	ADD	6118	0.3096	0.1251	0.2423	0.3956	-9.376	6.868e-21	6	chr6:32154609:C:G	32154609	C	ADD	9450	0.2186	0.07749	0.1878	0.2545	-19.62	9.836e-86	G	0.90417	0.97114	Imputed	32122386	exonic	PPT2
6	chr6:32156174:T:C	32156174	T	ADD	6118	0.297	0.1375	0.2269	0.3889	-8.831	1.038e-18	6	chr6:32156174:T:C	32156174	T	ADD	9450	0.2235	0.08199	0.1903	0.2625	-18.27	1.325e-74	C	0.91562	0.96764	Imputed	32123951	ncRNA_intronic	PPT2-EGFL8
6	chr6:32156766:T:A	32156766	A	ADD	6118	1.873	0.07674	1.612	2.177	8.179	2.871e-16	6	chr6:32156766:T:A	32156766	A	ADD	9450	1.255	0.051	1.135	1.387	4.451	8.553e-06	A	0.09578	0.99158	Imputed	32124543	ncRNA_intronic	PPT2-EGFL8	rs432953
6	chr6:32158225:A:G	32158225	A	ADD	6118	0.3234	0.1197	0.2558	0.409	-9.43	4.112e-21	6	chr6:32158225:A:G	32158225	A	ADD	9450	0.2213	0.07544	0.1909	0.2566	-19.99	6.33e-89	G	0.9027	0.99951	Genotyped	32126002	ncRNA_intronic	PPT2-EGFL8
6	chr6:32160617:C:T	32160617	T	ADD	6118	1.707	0.068	1.494	1.95	7.865	3.69e-15	6	chr6:32160617:C:T	32160617	T	ADD	9450	1.222	0.04275	1.124	1.329	4.696	2.656e-06	T	0.14465	0.99169	Imputed	32128394	ncRNA_intronic	PPT2-EGFL8	rs9267812
6	chr6:32162981:C:T	32162981	T	ADD	6118	7.261	0.3319	3.789	13.92	5.974	2.317e-09	6	chr6:32162981:C:T	32162981	T	ADD	9450	2.515	0.3055	1.382	4.576	3.018	0.002543	T	0.00165	0.99064	Imputed	32130758	ncRNA_intronic	PPT2-EGFL8	rs375540135
6	chr6:32163733:T:C	32163733	T	ADD	6118	0.3148	0.1242	0.2468	0.4015	-9.305	1.339e-20	6	chr6:32163733:T:C	32163733	T	ADD	9450	0.2202	0.07731	0.1892	0.2562	-19.57	2.539e-85	C	0.90438	0.97246	Imputed	32131510	ncRNA_intronic	PPT2-EGFL8
6	chr6:32164244:T:C	32164244	C	ADD	6118	4.693	0.2443	2.907	7.576	6.329	2.472e-10	6	chr6:32164244:T:C	32164244	C	ADD	9450	1.873	0.2096	1.242	2.825	2.994	0.002755	C	0.0046	0.99044	Imputed	32132021	ncRNA_intronic	PPT2-EGFL8	rs117633869
6	chr6:32168101:G:C	32168101	C	ADD	6118	4.614	0.1458	3.467	6.141	10.49	9.861e-26	6	chr6:32168101:G:C	32168101	C	ADD	9450	4.332	0.09585	3.59	5.227	15.3	8.234e-53	C	0.02872	0.9929	Imputed	32135878	ncRNA_exonic	PPT2-EGFL8	rs205000
6	chr6:32170768:A:C	32170768	A	ADD	6118	0.3133	0.1211	0.2471	0.3973	-9.58	9.744e-22	6	chr6:32170768:A:C	32170768	A	ADD	9450	0.2325	0.07359	0.2013	0.2686	-19.82	1.84e-87	C	0.8991	0.97623	Imputed	32138545	intronic	AGPAT1
6	chr6:32174106:G:A	32174106	A	ADD	6118	1.999	0.07809	1.715	2.329	8.868	7.453e-19	6	chr6:32174106:G:A	32174106	A	ADD	9450	1.315	0.05232	1.187	1.457	5.231	1.683e-07	A	0.09041	0.99921	Genotyped	32141883	intronic	AGPAT1	rs408359
6	chr6:32179984:T:C	32179984	T	ADD	6118	0.3447	0.1201	0.2724	0.4361	-8.873	7.152e-19	6	chr6:32179984:T:C	32179984	T	ADD	9450	0.2707	0.07122	0.2355	0.3113	-18.35	3.511e-75	C	0.90534	0.99949	Genotyped	32147761	intronic	RNF5
6	chr6:32182519:C:A	32182519	A	ADD	6118	2.012	0.07664	1.731	2.338	9.123	7.311e-20	6	chr6:32182519:C:A	32182519	A	ADD	9450	1.342	0.05136	1.214	1.484	5.729	1.012e-08	A	0.0936	0.99324	Imputed	32150296	intronic	AGER	rs184003
6	chr6:32184217:A:T	32184217	A	ADD	6118	0.318	0.1286	0.2471	0.4092	-8.908	5.173e-19	6	chr6:32184217:A:T	32184217	A	ADD	9450	0.2439	0.07642	0.21	0.2833	-18.46	4.051e-76	T	0.90977	0.97225	Imputed	32151994	exonic	AGER
6	chr6:32185629:C:A	32185629	A	ADD	6118	2.039	0.068	1.785	2.33	10.48	1.064e-25	6	chr6:32185629:C:A	32185629	A	ADD	9450	2.899	0.03845	2.688	3.126	27.68	1.268e-168	A	0.22509	0.98	Imputed	32153406	UTR3	PBX2	rs169504
6	chr6:32188705:C:CG	32188705	CG	ADD	6118	5.823	0.1645	4.218	8.037	10.71	8.862e-27	6	chr6:32188705:C:CG	32188705	CG	ADD	9450	5.725	0.1081	4.632	7.077	16.14	1.387e-58	CG	0.02506	0.98242	Imputed	32156482
6	chr6:32189862:C:T	32189862	T	ADD	6118	1.686	0.07909	1.444	1.968	6.603	4.027e-11	6	chr6:32189862:C:T	32189862	T	ADD	9450	1.372	0.04984	1.244	1.513	6.344	2.232e-10	T	0.1006	0.9901	Imputed	32157639	exonic	PBX2	rs169503
6	chr6:32193619:T:G	32193619	T	ADD	6118	0.3205	0.1286	0.2491	0.4123	-8.848	8.892e-19	6	chr6:32193619:T:G	32193619	T	ADD	9450	0.2289	0.07852	0.1962	0.267	-18.78	1.13e-78	G	0.91099	0.97216	Imputed	32161396	intronic	GPSM3
6	chr6:32195887:C:T	32195887	T	ADD	6118	3.749	0.1992	2.537	5.539	6.633	3.297e-11	6	chr6:32195887:C:T	32195887	T	ADD	9450	1.863	0.1608	1.359	2.553	3.868	0.0001095	T	0.00826	0.99154	Imputed	32163664	exonic	NOTCH4	rs8192581
6	chr6:32196678:C:G	32196678	G	ADD	6118	4.87	0.2686	2.877	8.245	5.894	3.77e-09	6	chr6:32196678:C:G	32196678	G	ADD	9450	7.129	0.1644	5.165	9.839	11.94	6.919e-33	G	0.01109	0.9855	Imputed	32164455	intronic	NOTCH4	rs570962471
6	chr6:32199232:G:T	32199232	G	ADD	6118	0.6925	0.06623	0.6082	0.7885	-5.547	2.907e-08	6	chr6:32199232:G:T	32199232	G	ADD	9450	0.639	0.0379	0.5932	0.6883	-11.82	3.222e-32	T	0.76048	0.99116	Imputed	32167009	intronic	NOTCH4
6	chr6:32202630:C:G	32202630	G	ADD	6118	5.603	0.157	4.119	7.622	10.98	4.805e-28	6	chr6:32202630:C:G	32202630	G	ADD	9450	5.323	0.1035	4.345	6.52	16.15	1.122e-58	G	0.02702	0.99394	Imputed	32170407	intronic	NOTCH4	rs9267822
6	chr6:32204081:A:G	32204081	G	ADD	6118	3.798	0.1998	2.567	5.618	6.679	2.402e-11	6	chr6:32204081:A:G	32204081	G	ADD	9450	1.886	0.1613	1.375	2.587	3.933	8.389e-05	G	0.00826	0.99562	Imputed	32171858	intronic	NOTCH4	rs146610574
6	chr6:32204288:T:G	32204288	T	ADD	6118	0.3215	0.1278	0.2503	0.413	-8.883	6.518e-19	6	chr6:32204288:T:G	32204288	T	ADD	9450	0.2309	0.07783	0.1983	0.269	-18.83	4.265e-79	G	0.9104	0.97689	Imputed	32172065	exonic	NOTCH4
6	chr6:32206228:G:C	32206228	C	ADD	6118	0.5056	0.1149	0.4036	0.6332	-5.937	2.9e-09	6	chr6:32206228:G:C	32206228	C	ADD	9450	0.3745	0.07144	0.3255	0.4308	-13.75	5.225e-43	C	0.07374	0.96042	Imputed	32174005	intronic	NOTCH4	rs28893520
6	chr6:32206966:C:G	32206966	G	ADD	6118	2.191	0.1231	1.721	2.789	6.368	1.91e-10	6	chr6:32206966:C:G	32206966	G	ADD	9450	3.184	0.06505	2.803	3.617	17.8	6.565e-71	G	0.05933	0.98023	Imputed	32174743	intronic	NOTCH4	rs56125791
6	chr6:32210103:C:G	32210103	G	ADD	6118	1.451	0.06743	1.271	1.656	5.519	3.409e-08	6	chr6:32210103:C:G	32210103	G	ADD	9450	1.443	0.0392	1.336	1.558	9.348	8.955e-21	G	0.17771	0.99449	Imputed	32177880	intronic	NOTCH4	rs206018
6	chr6:32210273:G:C	32210273	C	ADD	6118	5.648	0.2992	3.142	10.15	5.786	7.2e-09	6	chr6:32210273:G:C	32210273	C	ADD	9450	2.252	0.2697	1.327	3.82	3.009	0.002622	C	0.00231	0.99624	Imputed	32178050	intronic	NOTCH4	rs765579720
6	chr6:32212369:A:G	32212369	A	ADD	6118	0.3117	0.1295	0.2418	0.4017	-9.003	2.19e-19	6	chr6:32212369:A:G	32212369	A	ADD	9450	0.2226	0.079	0.1907	0.2599	-19.01	1.302e-80	G	0.91078	0.97873	Imputed	32180146	intronic	NOTCH4
6	chr6:32212846:C:A	32212846	A	ADD	6118	5.92	0.1675	4.263	8.219	10.62	2.439e-26	6	chr6:32212846:C:A	32212846	A	ADD	9450	5.934	0.1099	4.785	7.36	16.21	4.441e-59	A	0.0247	0.99379	Imputed	32180623	exonic	NOTCH4	rs9267835
6	chr6:32216188:A:G	32216188	G	ADD	6118	5.466	0.1572	4.017	7.438	10.81	3.222e-27	6	chr6:32216188:A:G	32216188	G	ADD	9450	5.299	0.1032	4.328	6.487	16.15	1.055e-58	G	0.02709	0.99573	Imputed	32183965	intronic	NOTCH4	rs9267836
6	chr6:32219860:G:T	32219860	T	ADD	6118	1.565	0.08077	1.336	1.833	5.546	2.927e-08	6	chr6:32219860:G:T	32219860	T	ADD	9450	2.543	0.04116	2.345	2.756	22.67	8.716e-114	T	0.16838	0.97927	Imputed	32187637	intronic	NOTCH4	rs8192589
6	chr6:32222054:A:G	32222054	G	ADD	6118	4.482	0.2643	2.67	7.524	5.675	1.387e-08	6	chr6:32222054:A:G	32222054	G	ADD	9450	6.762	0.1603	4.938	9.258	11.92	9.336e-33	G	0.01137	0.98474	Imputed	32189831	intronic	NOTCH4	rs573997860
6	chr6:32222144:A:G	32222144	G	ADD	6118	1.564	0.0806	1.335	1.831	5.546	2.921e-08	6	chr6:32222144:A:G	32222144	G	ADD	9450	2.551	0.0411	2.353	2.765	22.78	6.764e-115	G	0.17198	0.99545	Imputed	32189921	intronic	NOTCH4	rs3134796
6	chr6:32222251:A:G	32222251	A	ADD	6118	0.3094	0.1295	0.24	0.3988	-9.06	1.301e-19	6	chr6:32222251:A:G	32222251	A	ADD	9450	0.2177	0.0795	0.1863	0.2544	-19.18	5.909e-82	G	0.91229	0.99909	Genotyped	32190028	intronic	NOTCH4
6	chr6:32223094:T:A	32223094	A	ADD	6118	1.894	0.09894	1.56	2.299	6.452	1.1e-10	6	chr6:32223094:T:A	32223094	A	ADD	9450	1.649	0.06279	1.458	1.865	7.962	1.687e-15	A	0.06069	0.97437	Imputed	32190871	intronic	NOTCH4	rs2854049
6	chr6:32223264:G:A	32223264	A	ADD	6118	1.533	0.05617	1.373	1.711	7.601	2.941e-14	6	chr6:32223264:G:A	32223264	A	ADD	9450	1.893	0.03186	1.778	2.014	20.02	3.492e-89	A	0.36272	0.98945	Genotyped	32191041	intronic	NOTCH4	rs434841
6	chr6:32223341:G:A	32223341	A	ADD	6118	2.406	0.1209	1.899	3.049	7.263	3.778e-13	6	chr6:32223341:G:A	32223341	A	ADD	9450	2.44	0.07675	2.099	2.836	11.62	3.209e-31	A	0.03912	0.98534	Imputed	32191118	intronic	NOTCH4	rs2854048
6	chr6:32224045:G:A	32224045	A	ADD	6118	0.279	0.1331	0.215	0.3622	-9.591	8.752e-22	6	chr6:32224045:G:A	32224045	A	ADD	9450	0.1719	0.08918	0.1444	0.2048	-19.74	9.177e-87	A	0.0824	0.98058	Imputed	32191822	UTR5	NOTCH4	rs8192564
6	chr6:32224659:A:G	32224659	G	ADD	6118	1.645	0.0903	1.378	1.963	5.509	3.606e-08	6	chr6:32224659:A:G	32224659	G	ADD	9450	1.515	0.05545	1.359	1.689	7.497	6.526e-14	G	0.07982	0.99368	Imputed	32192436	upstream	NOTCH4	rs391755
6	chr6:32224840:T:C	32224840	C	ADD	6118	2.011	0.1042	1.639	2.466	6.705	2.01e-11	6	chr6:32224840:T:C	32224840	C	ADD	9450	2.112	0.06259	1.869	2.388	11.95	6.631e-33	C	0.06027	0.99604	Imputed	32192617	upstream	NOTCH4	rs397081
6	chr6:32226429:G:A	32226429	A	ADD	6118	0.278	0.1331	0.2142	0.3609	-9.615	6.913e-22	6	chr6:32226429:G:A	32226429	A	ADD	9450	0.1665	0.09029	0.1395	0.1988	-19.85	1.023e-87	A	0.08249	0.98232	Imputed	32194206	intergenic	NOTCH4;LOC101929163	rs112496097
6	chr6:32226531:C:T	32226531	T	ADD	6118	1.753	0.08582	1.482	2.074	6.542	6.052e-11	6	chr6:32226531:C:T	32226531	T	ADD	9450	1.617	0.0528	1.458	1.793	9.104	8.694e-20	T	0.08859	0.99255	Imputed	32194308	intergenic	NOTCH4;LOC101929163	rs499606
6	chr6:32226853:G:C	32226853	C	ADD	6118	1.928	0.08815	1.622	2.292	7.447	9.543e-14	6	chr6:32226853:G:C	32226853	C	ADD	9450	3.153	0.04394	2.893	3.437	26.13	1.498e-150	C	0.1489	0.99519	Imputed	32194630	intergenic	NOTCH4;LOC101929163	rs3096690
6	chr6:32227244:G:A	32227244	A	ADD	6118	0.2775	0.1331	0.2138	0.3602	-9.629	6.04e-22	6	chr6:32227244:G:A	32227244	A	ADD	9450	0.1662	0.09029	0.1392	0.1984	-19.88	6.616e-88	A	0.08248	0.98248	Imputed	32195021	intergenic	NOTCH4;LOC101929163	rs17201826
6	chr6:32227581:A:T	32227581	T	ADD	6118	1.905	0.1071	1.544	2.349	6.017	1.779e-09	6	chr6:32227581:A:T	32227581	T	ADD	9450	2.116	0.06338	1.868	2.395	11.82	2.975e-32	T	0.05806	0.99548	Imputed	32195358	intergenic	NOTCH4;LOC101929163	rs479835
6	chr6:32227946:T:C	32227946	C	ADD	6118	0.6854	0.06136	0.6078	0.773	-6.156	7.458e-10	6	chr6:32227946:T:C	32227946	C	ADD	9450	0.3769	0.0411	0.3478	0.4086	-23.74	1.365e-124	C	0.24982	0.98942	Imputed	32195723	intergenic	NOTCH4;LOC101929163	rs409715
6	chr6:32230495:C:T	32230495	T	ADD	6118	0.2739	0.1462	0.2056	0.3647	-8.857	8.185e-19	6	chr6:32230495:C:T	32230495	T	ADD	9450	0.1708	0.09762	0.1411	0.2068	-18.1	3.032e-73	T	0.06968	0.98524	Imputed	32198272	intergenic	NOTCH4;LOC101929163	rs112234915
6	chr6:32230552:C:T	32230552	T	ADD	6118	5.667	0.15	4.223	7.604	11.56	6.38e-31	6	chr6:32230552:C:T	32230552	T	ADD	9450	5.407	0.1005	4.44	6.585	16.79	3.123e-63	T	0.02749	0.99578	Imputed	32198329	intergenic	NOTCH4;LOC101929163	rs9267866
6	chr6:32231204:C:T	32231204	T	ADD	6118	1.932	0.08829	1.625	2.296	7.456	8.918e-14	6	chr6:32231204:C:T	32231204	T	ADD	9450	3.17	0.04396	2.908	3.455	26.24	9.265e-152	T	0.14894	0.99695	Imputed	32198981	intergenic	NOTCH4;LOC101929163	rs3130297
6	chr6:32231367:C:A	32231367	A	ADD	6118	1.768	0.06276	1.563	1.999	9.08	1.09e-19	6	chr6:32231367:C:A	32231367	A	ADD	9450	2.456	0.03604	2.288	2.636	24.93	3.665e-137	A	0.26577	0.99528	Imputed	32199144	intergenic	NOTCH4;LOC101929163	rs377763
6	chr6:32231685:C:T	32231685	T	ADD	6118	0.2739	0.1462	0.2056	0.3647	-8.857	8.185e-19	6	chr6:32231685:C:T	32231685	T	ADD	9450	0.1708	0.09762	0.1411	0.2068	-18.1	3.032e-73	T	0.06971	0.98511	Imputed	32199462	intergenic	NOTCH4;LOC101929163	rs73729070
6	chr6:32233502:G:C	32233502	C	ADD	6118	1.736	0.07299	1.505	2.003	7.556	4.142e-14	6	chr6:32233502:G:C	32233502	C	ADD	9450	2.466	0.03953	2.283	2.665	22.84	1.965e-115	C	0.19014	0.99555	Imputed	32201279	intergenic	NOTCH4;LOC101929163	rs6918888
6	chr6:32233749:A:G	32233749	G	ADD	6118	1.737	0.0728	1.506	2.003	7.584	3.345e-14	6	chr6:32233749:A:G	32233749	G	ADD	9450	2.46	0.03949	2.277	2.658	22.79	5.239e-115	G	0.19084	0.99532	Imputed	32201526	intergenic	NOTCH4;LOC101929163	rs3096692
6	chr6:32233814:G:A	32233814	A	ADD	6118	1.892	0.107	1.534	2.334	5.958	2.553e-09	6	chr6:32233814:G:A	32233814	A	ADD	9450	2.103	0.06325	1.858	2.381	11.76	6.566e-32	A	0.05798	0.99635	Imputed	32201591	intergenic	NOTCH4;LOC101929163	rs443863
6	chr6:32234309:T:G	32234309	T	ADD	6118	0.2667	0.1397	0.2028	0.3507	-9.46	3.076e-21	6	chr6:32234309:T:G	32234309	T	ADD	9450	0.1686	0.08912	0.1416	0.2007	-19.98	8.741e-89	G	0.91423	0.96181	Imputed	32202086	intergenic	NOTCH4;LOC101929163
6	chr6:32234432:A:C	32234432	C	ADD	6118	1.782	0.09275	1.486	2.138	6.23	4.651e-10	6	chr6:32234432:A:C	32234432	C	ADD	9450	3.162	0.04451	2.898	3.45	25.86	1.898e-147	C	0.14416	0.99221	Imputed	32202209	intergenic	NOTCH4;LOC101929163	rs9267892
6	chr6:32236099:A:G	32236099	G	ADD	6118	1.737	0.07311	1.505	2.005	7.555	4.186e-14	6	chr6:32236099:A:G	32236099	G	ADD	9450	2.464	0.03955	2.28	2.662	22.8	4.781e-115	G	0.18903	0.99051	Imputed	32203876	intergenic	NOTCH4;LOC101929163	rs3130301
6	chr6:32236880:G:A	32236880	A	ADD	6118	1.736	0.07311	1.504	2.003	7.543	4.586e-14	6	chr6:32236880:G:A	32236880	A	ADD	9450	2.472	0.03956	2.287	2.671	22.88	8.178e-116	A	0.19007	0.99571	Imputed	32204657	intergenic	NOTCH4;LOC101929163	rs3134925
6	chr6:32236907:G:T	32236907	T	ADD	6118	1.736	0.07311	1.504	2.003	7.543	4.586e-14	6	chr6:32236907:G:T	32236907	T	ADD	9450	2.472	0.03956	2.287	2.671	22.88	8.178e-116	T	0.19004	0.99555	Imputed	32204684	intergenic	NOTCH4;LOC101929163	rs3134924
6	chr6:32237042:CG:C	32237042	C	ADD	6118	1.736	0.07311	1.504	2.003	7.543	4.586e-14	6	chr6:32237042:CG:C	32237042	C	ADD	9450	2.472	0.03956	2.287	2.671	22.88	8.178e-116	C	0.18986	0.99443	Imputed	32204819	intergenic	NOTCH4;LOC101929163
6	chr6:32237268:G:A	32237268	A	ADD	6118	2.105	0.1208	1.661	2.668	6.16	7.266e-10	6	chr6:32237268:G:A	32237268	A	ADD	9450	2.226	0.07493	1.922	2.578	10.68	1.287e-26	A	0.04042	0.99966	Genotyped	32205045	intergenic	NOTCH4;LOC101929163	rs549182
6	chr6:32237795:G:GAT	32237795	GAT	ADD	6118	1.736	0.07311	1.504	2.003	7.543	4.586e-14	6	chr6:32237795:G:GAT	32237795	GAT	ADD	9450	2.472	0.03956	2.287	2.671	22.88	8.178e-116	GAT	0.1896	0.99327	Imputed	32205572
6	chr6:32238090:A:G	32238090	G	ADD	6118	1.736	0.07311	1.504	2.003	7.543	4.586e-14	6	chr6:32238090:A:G	32238090	G	ADD	9450	2.472	0.03956	2.287	2.671	22.88	8.178e-116	G	0.19006	0.99561	Imputed	32205867	intergenic	NOTCH4;LOC101929163	rs3130303
6	chr6:32238165:C:T	32238165	T	ADD	6118	1.736	0.07311	1.504	2.003	7.543	4.586e-14	6	chr6:32238165:C:T	32238165	T	ADD	9450	2.472	0.03956	2.287	2.671	22.88	8.178e-116	T	0.19009	0.99562	Imputed	32205942	intergenic	NOTCH4;LOC101929163	rs6901158
6	chr6:32238466:C:T	32238466	T	ADD	6118	1.695	0.07334	1.468	1.957	7.195	6.257e-13	6	chr6:32238466:C:T	32238466	T	ADD	9450	2.467	0.03946	2.283	2.665	22.88	6.667e-116	T	0.19189	0.99265	Imputed	32206243	intergenic	NOTCH4;LOC101929163	rs9267920
6	chr6:32238842:G:T	32238842	T	ADD	6118	1.597	0.0668	1.401	1.82	7.005	2.479e-12	6	chr6:32238842:G:T	32238842	T	ADD	9450	0.9582	0.04345	0.8799	1.043	-0.9836	0.3253	T	0.14896	0.98825	Imputed	32206619	intergenic	NOTCH4;LOC101929163	rs113547322
6	chr6:32243461:G:C	32243461	C	ADD	6118	1.924	0.1069	1.56	2.372	6.12	9.336e-10	6	chr6:32243461:G:C	32243461	C	ADD	9450	2.664	0.05826	2.376	2.986	16.82	1.872e-63	C	0.07262	0.97499	Imputed	32211238	intergenic	NOTCH4;LOC101929163	rs149094175
6	chr6:32244616:G:T	32244616	T	ADD	6118	3.898	0.1895	2.689	5.652	7.181	6.939e-13	6	chr6:32244616:G:T	32244616	T	ADD	9450	1.919	0.1543	1.418	2.597	4.224	2.398e-05	T	0.00866	0.99517	Imputed	32212393	intergenic	NOTCH4;LOC101929163	rs118035227
6	chr6:32244878:C:T	32244878	T	ADD	6118	1.614	0.05982	1.436	1.815	8.006	1.185e-15	6	chr6:32244878:C:T	32244878	T	ADD	9450	2.089	0.03473	1.951	2.236	21.21	7.881e-100	T	0.29089	0.99213	Imputed	32212655	intergenic	NOTCH4;LOC101929163	rs9267951
6	chr6:32244922:T:C	32244922	T	ADD	6118	0.234	0.1427	0.1769	0.3095	-10.18	2.55e-24	6	chr6:32244922:T:C	32244922	T	ADD	9450	0.1491	0.09129	0.1247	0.1783	-20.84	1.706e-96	C	0.90826	0.96896	Imputed	32212699	intergenic	NOTCH4;LOC101929163
6	chr6:32245179:TC:T	32245179	T	ADD	6118	2.343	0.122	1.845	2.977	6.978	3.004e-12	6	chr6:32245179:TC:T	32245179	T	ADD	9450	0.9079	0.105	0.7391	1.115	-0.92	0.3576	T	0.02173	0.98485	Imputed	32212956	intergenic	NOTCH4;LOC101929163
6	chr6:32245275:A:T	32245275	T	ADD	6118	1.467	0.06015	1.304	1.65	6.367	1.929e-10	6	chr6:32245275:A:T	32245275	T	ADD	9450	1.644	0.03431	1.537	1.758	14.49	1.426e-47	T	0.27001	0.9931	Imputed	32213052	intergenic	NOTCH4;LOC101929163	rs9267954
6	chr6:32245373:A:G	32245373	A	ADD	6118	0.2303	0.1428	0.1741	0.3048	-10.28	8.783e-25	6	chr6:32245373:A:G	32245373	A	ADD	9450	0.1457	0.09186	0.1217	0.1745	-20.97	1.316e-97	G	0.90762	0.97786	Imputed	32213150	intergenic	NOTCH4;LOC101929163
6	chr6:32246011:G:A	32246011	A	ADD	6118	1.377	0.05457	1.237	1.532	5.858	4.69e-09	6	chr6:32246011:G:A	32246011	A	ADD	9450	1.081	0.03073	1.018	1.148	2.543	0.01099	A	0.47722	0.99449	Imputed	32213788	intergenic	NOTCH4;LOC101929163	rs440169
6	chr6:32246032:T:C	32246032	T	ADD	6118	0.7084	0.05477	0.6363	0.7887	-6.294	3.09e-10	6	chr6:32246032:T:C	32246032	C	ADD	9450	1.094	0.03074	1.03	1.162	2.933	0.003353	C	0.48153	0.99443	Imputed	32213809	intergenic	NOTCH4;LOC101929163
6	chr6:32246033:G:C	32246033	G	ADD	6118	0.7084	0.05477	0.6363	0.7887	-6.294	3.09e-10	6	chr6:32246033:G:C	32246033	C	ADD	9450	1.094	0.03074	1.03	1.162	2.933	0.003353	C	0.48148	0.99443	Imputed	32213810	intergenic	NOTCH4;LOC101929163
6	chr6:32246054:A:T	32246054	A	ADD	6118	0.7084	0.05477	0.6363	0.7887	-6.294	3.09e-10	6	chr6:32246054:A:T	32246054	T	ADD	9450	1.094	0.03074	1.03	1.162	2.933	0.003353	T	0.4815	0.99444	Imputed	32213831	intergenic	NOTCH4;LOC101929163
6	chr6:32246282:G:C	32246282	G	ADD	6118	0.7084	0.05477	0.6363	0.7887	-6.294	3.09e-10	6	chr6:32246282:G:C	32246282	C	ADD	9450	1.094	0.03074	1.03	1.162	2.933	0.003353	C	0.4815	0.99438	Imputed	32214059	intergenic	NOTCH4;LOC101929163
6	chr6:32246416:G:A	32246416	A	ADD	6118	1.378	0.05459	1.238	1.534	5.872	4.299e-09	6	chr6:32246416:G:A	32246416	A	ADD	9450	1.082	0.03074	1.019	1.149	2.565	0.01032	A	0.4771	0.99562	Imputed	32214193	intergenic	NOTCH4;LOC101929163	rs547153
6	chr6:32246654:A:G	32246654	A	ADD	6118	0.7081	0.05478	0.636	0.7884	-6.301	2.949e-10	6	chr6:32246654:A:G	32246654	G	ADD	9450	1.095	0.03074	1.031	1.163	2.944	0.003241	G	0.48146	0.99574	Imputed	32214431	intergenic	NOTCH4;LOC101929163
6	chr6:32246839:A:C	32246839	C	ADD	6118	1.377	0.05457	1.237	1.532	5.858	4.69e-09	6	chr6:32246839:A:C	32246839	C	ADD	9450	1.081	0.03073	1.018	1.148	2.543	0.01099	C	0.4773	0.99603	Imputed	32214616	intergenic	NOTCH4;LOC101929163	rs9267958
6	chr6:32247286:G:A	32247286	G	ADD	6118	0.7084	0.05477	0.6363	0.7887	-6.294	3.09e-10	6	chr6:32247286:G:A	32247286	A	ADD	9450	1.094	0.03074	1.03	1.162	2.933	0.003353	A	0.48149	0.99578	Imputed	32215063	intergenic	NOTCH4;LOC101929163
6	chr6:32247411:T:C	32247411	T	ADD	6118	0.7084	0.05477	0.6363	0.7887	-6.294	3.09e-10	6	chr6:32247411:T:C	32247411	C	ADD	9450	1.094	0.03074	1.03	1.162	2.933	0.003353	C	0.48254	0.99996	Genotyped	32215188	intergenic	NOTCH4;LOC101929163
6	chr6:32247421:G:T	32247421	G	ADD	6118	0.7084	0.05477	0.6363	0.7887	-6.294	3.09e-10	6	chr6:32247421:G:T	32247421	T	ADD	9450	1.094	0.03074	1.03	1.162	2.933	0.003353	T	0.48155	0.99598	Imputed	32215198	intergenic	NOTCH4;LOC101929163
6	chr6:32247475:G:T	32247475	G	ADD	6118	0.7084	0.05477	0.6363	0.7887	-6.294	3.09e-10	6	chr6:32247475:G:T	32247475	T	ADD	9450	1.094	0.03074	1.03	1.162	2.933	0.003353	T	0.48155	0.99598	Imputed	32215252	intergenic	NOTCH4;LOC101929163
6	chr6:32247515:C:A	32247515	C	ADD	6118	0.7084	0.05477	0.6363	0.7887	-6.294	3.09e-10	6	chr6:32247515:C:A	32247515	A	ADD	9450	1.094	0.03074	1.03	1.162	2.933	0.003353	A	0.48156	0.99601	Imputed	32215292	intergenic	NOTCH4;LOC101929163
6	chr6:32247537:C:T	32247537	C	ADD	6118	0.7102	0.05475	0.6379	0.7906	-6.251	4.08e-10	6	chr6:32247537:C:T	32247537	T	ADD	9450	1.093	0.03073	1.03	1.161	2.907	0.003651	T	0.48232	0.99591	Imputed	32215314	intergenic	NOTCH4;LOC101929163
6	chr6:32248019:T:G	32248019	G	ADD	6118	1.377	0.05457	1.237	1.532	5.858	4.69e-09	6	chr6:32248019:T:G	32248019	G	ADD	9450	1.081	0.03073	1.018	1.148	2.543	0.01099	G	0.47729	0.99598	Imputed	32215796	intergenic	NOTCH4;LOC101929163	rs2894239
6	chr6:32248099:G:A	32248099	G	ADD	6118	0.7084	0.05477	0.6363	0.7887	-6.294	3.09e-10	6	chr6:32248099:G:A	32248099	A	ADD	9450	1.094	0.03074	1.03	1.162	2.933	0.003353	A	0.48156	0.996	Imputed	32215876	intergenic	NOTCH4;LOC101929163
6	chr6:32248187:T:C	32248187	T	ADD	6118	0.7084	0.05477	0.6363	0.7887	-6.294	3.09e-10	6	chr6:32248187:T:C	32248187	C	ADD	9450	1.094	0.03074	1.03	1.162	2.933	0.003353	C	0.48151	0.99585	Imputed	32215964	intergenic	NOTCH4;LOC101929163
6	chr6:32249016:T:G	32249016	G	ADD	6118	8.195	0.2321	5.2	12.92	9.063	1.272e-19	6	chr6:32249016:T:G	32249016	G	ADD	9450	7.055	0.1538	5.22	9.537	12.71	5.395e-37	G	0.01385	0.97392	Imputed	32216793	intergenic	NOTCH4;LOC101929163	rs9267962
6	chr6:32249073:T:A	32249073	A	ADD	6118	1.377	0.05457	1.237	1.532	5.858	4.69e-09	6	chr6:32249073:T:A	32249073	A	ADD	9450	1.081	0.03073	1.018	1.148	2.543	0.01099	A	0.4773	0.99603	Imputed	32216850	intergenic	NOTCH4;LOC101929163	rs3115576
6	chr6:32249114:T:G	32249114	G	ADD	6118	1.377	0.05457	1.237	1.532	5.858	4.69e-09	6	chr6:32249114:T:G	32249114	G	ADD	9450	1.081	0.03073	1.018	1.148	2.543	0.01099	G	0.47734	0.99598	Imputed	32216891	intergenic	NOTCH4;LOC101929163	rs3115575
6	chr6:32249134:C:G	32249134	G	ADD	6118	1.377	0.05457	1.237	1.532	5.858	4.69e-09	6	chr6:32249134:C:G	32249134	G	ADD	9450	1.081	0.03073	1.018	1.148	2.543	0.01099	G	0.4773	0.99603	Imputed	32216911	intergenic	NOTCH4;LOC101929163	rs3130310
6	chr6:32249186:C:T	32249186	T	ADD	6118	1.377	0.05457	1.237	1.532	5.858	4.69e-09	6	chr6:32249186:C:T	32249186	T	ADD	9450	1.081	0.03073	1.018	1.148	2.543	0.01099	T	0.4773	0.99602	Imputed	32216963	intergenic	NOTCH4;LOC101929163	rs6457508
6	chr6:32249241:G:C	32249241	C	ADD	6118	1.377	0.05457	1.237	1.532	5.858	4.69e-09	6	chr6:32249241:G:C	32249241	C	ADD	9450	1.081	0.03073	1.018	1.148	2.543	0.01099	C	0.4773	0.99602	Imputed	32217018	intergenic	NOTCH4;LOC101929163	rs6457509
6	chr6:32249269:C:T	32249269	T	ADD	6118	1.377	0.05457	1.237	1.532	5.858	4.69e-09	6	chr6:32249269:C:T	32249269	T	ADD	9450	1.082	0.03073	1.019	1.149	2.562	0.01041	T	0.47734	0.99604	Imputed	32217046	intergenic	NOTCH4;LOC101929163	rs6457510
6	chr6:32249315:T:C	32249315	T	ADD	6118	0.6444	0.06671	0.5655	0.7344	-6.587	4.488e-11	6	chr6:32249315:T:C	32249315	T	ADD	9450	0.9935	0.03367	0.9301	1.061	-0.1936	0.8465	C	0.69094	0.99402	Imputed	32217092	intergenic	NOTCH4;LOC101929163
6	chr6:32249383:A:G	32249383	G	ADD	6118	1.377	0.05457	1.237	1.532	5.858	4.69e-09	6	chr6:32249383:A:G	32249383	G	ADD	9450	1.082	0.03073	1.019	1.149	2.562	0.01041	G	0.47736	0.9959	Imputed	32217160	intergenic	NOTCH4;LOC101929163	rs9267970
6	chr6:32249408:T:C	32249408	C	ADD	6118	1.377	0.05457	1.237	1.532	5.858	4.69e-09	6	chr6:32249408:T:C	32249408	C	ADD	9450	1.082	0.03073	1.019	1.149	2.562	0.01041	C	0.47733	0.99598	Imputed	32217185	intergenic	NOTCH4;LOC101929163	rs9267971
6	chr6:32249590:A:G	32249590	G	ADD	6118	1.377	0.05457	1.237	1.532	5.858	4.69e-09	6	chr6:32249590:A:G	32249590	G	ADD	9450	1.082	0.03073	1.019	1.149	2.562	0.01041	G	0.47735	0.996	Imputed	32217367	intergenic	NOTCH4;LOC101929163	rs3130311
6	chr6:32249636:T:C	32249636	T	ADD	6118	0.6444	0.06671	0.5655	0.7344	-6.587	4.488e-11	6	chr6:32249636:T:C	32249636	T	ADD	9450	0.9935	0.03367	0.9301	1.061	-0.1936	0.8465	C	0.69094	0.99406	Imputed	32217413	intergenic	NOTCH4;LOC101929163
6	chr6:32249659:A:G	32249659	G	ADD	6118	1.377	0.05457	1.237	1.532	5.858	4.69e-09	6	chr6:32249659:A:G	32249659	G	ADD	9450	1.082	0.03073	1.019	1.149	2.562	0.01041	G	0.47733	0.99601	Imputed	32217436	intergenic	NOTCH4;LOC101929163	rs3130312
6	chr6:32249676:A:G	32249676	G	ADD	6118	1.377	0.05457	1.237	1.532	5.858	4.69e-09	6	chr6:32249676:A:G	32249676	G	ADD	9450	1.082	0.03073	1.019	1.149	2.562	0.01041	G	0.47735	0.99605	Imputed	32217453	intergenic	NOTCH4;LOC101929163	rs3130313
6	chr6:32250069:G:A	32250069	A	ADD	6118	1.377	0.05457	1.237	1.532	5.858	4.69e-09	6	chr6:32250069:G:A	32250069	A	ADD	9450	1.081	0.03073	1.018	1.148	2.542	0.01101	A	0.47724	0.9958	Imputed	32217846	intergenic	NOTCH4;LOC101929163	rs2894240
6	chr6:32250343:G:A	32250343	A	ADD	6118	1.807	0.0923	1.508	2.166	6.413	1.425e-10	6	chr6:32250343:G:A	32250343	A	ADD	9450	3.195	0.04445	2.928	3.486	26.13	1.648e-150	A	0.1451	0.99851	Imputed	32218120	intergenic	NOTCH4;LOC101929163	rs9267986
6	chr6:32251066:A:G	32251066	G	ADD	6118	1.377	0.05457	1.237	1.532	5.858	4.69e-09	6	chr6:32251066:A:G	32251066	G	ADD	9450	1.082	0.03073	1.019	1.149	2.562	0.0104	G	0.47845	0.99998	Genotyped	32218843	intergenic	NOTCH4;LOC101929163	rs3115573
6	chr6:32251382:C:T	32251382	T	ADD	6118	1.38	0.0546	1.24	1.536	5.905	3.527e-09	6	chr6:32251382:C:T	32251382	T	ADD	9450	1.083	0.03073	1.019	1.15	2.584	0.009763	T	0.47747	0.99604	Imputed	32219159	intergenic	NOTCH4;LOC101929163	rs3096701
6	chr6:32252087:GTTGAT:G	32252087	G	ADD	6118	1.377	0.05458	1.238	1.533	5.865	4.492e-09	6	chr6:32252087:GTTGAT:G	32252087	G	ADD	9450	1.082	0.03074	1.018	1.149	2.554	0.01064	G	0.47732	0.99571	Imputed	32219864	intergenic	NOTCH4;LOC101929163
6	chr6:32252121:G:A	32252121	A	ADD	6118	1.817	0.09227	1.516	2.177	6.473	9.61e-11	6	chr6:32252121:G:A	32252121	A	ADD	9450	3.196	0.04447	2.929	3.487	26.13	1.815e-150	A	0.14497	0.99846	Imputed	32219898	intergenic	NOTCH4;LOC101929163	rs3132953
6	chr6:32252620:G:A	32252620	G	ADD	6118	0.2328	0.1428	0.176	0.308	-10.21	1.824e-24	6	chr6:32252620:G:A	32252620	G	ADD	9450	0.145	0.09219	0.121	0.1737	-20.95	2.052e-97	A	0.90977	0.9999	Genotyped	32220397	intergenic	NOTCH4;LOC101929163
6	chr6:32252908:G:A	32252908	A	ADD	6118	1.377	0.05457	1.237	1.532	5.858	4.69e-09	6	chr6:32252908:G:A	32252908	A	ADD	9450	1.081	0.03073	1.018	1.148	2.543	0.01099	A	0.47843	0.99998	Genotyped	32220685	intergenic	NOTCH4;LOC101929163	rs3130315
6	chr6:32253636:T:A	32253636	A	ADD	6118	1.378	0.05459	1.238	1.534	5.874	4.265e-09	6	chr6:32253636:T:A	32253636	A	ADD	9450	1.082	0.03074	1.019	1.149	2.565	0.01032	A	0.47734	0.99601	Imputed	32221413	intergenic	NOTCH4;LOC101929163	rs3130317
6	chr6:32254005:A:C	32254005	A	ADD	6118	0.7138	0.06174	0.6325	0.8056	-5.461	4.741e-08	6	chr6:32254005:A:C	32254005	A	ADD	9450	1.15	0.0318	1.08	1.224	4.389	1.139e-05	C	0.63681	0.99442	Imputed	32221782	intergenic	NOTCH4;LOC101929163
6	chr6:32254929:A:G	32254929	G	ADD	6118	1.386	0.05472	1.245	1.543	5.966	2.429e-09	6	chr6:32254929:A:G	32254929	G	ADD	9450	1.074	0.03077	1.011	1.141	2.314	0.02067	G	0.47914	0.99491	Imputed	32222706	upstream	LOC101929163	rs3115570
6	chr6:32255481:T:C	32255481	T	ADD	6118	0.6238	0.06541	0.5488	0.7092	-7.214	5.426e-13	6	chr6:32255481:T:C	32255481	T	ADD	9450	0.9559	0.03333	0.8955	1.02	-1.353	0.1761	C	0.67536	0.99994	Genotyped	32223258	ncRNA_intronic	LOC101929163
6	chr6:32255754:A:C	32255754	C	ADD	6118	1.371	0.05489	1.231	1.527	5.75	8.93e-09	6	chr6:32255754:A:C	32255754	C	ADD	9450	1.331	0.03181	1.25	1.416	8.98	2.716e-19	C	0.41533	0.99431	Imputed	32223531	ncRNA_intronic	LOC101929163	rs9268000
6	chr6:32256601:T:C	32256601	C	ADD	6118	0.3378	0.1791	0.2378	0.4799	-6.059	1.374e-09	6	chr6:32256601:T:C	32256601	C	ADD	9450	0.1882	0.1237	0.1477	0.2398	-13.5	1.533e-41	C	0.04086	0.99758	Imputed	32224378	ncRNA_intronic	LOC101929163	rs28895018
6	chr6:32256611:C:A	32256611	C	ADD	6118	0.5405	0.06707	0.474	0.6165	-9.172	4.66e-20	6	chr6:32256611:C:A	32256611	C	ADD	9450	0.3757	0.04186	0.3461	0.4078	-23.39	5.803e-121	A	0.7517	0.99267	Imputed	32224388	ncRNA_intronic	LOC101929163
6	chr6:32258039:T:G	32258039	G	ADD	6118	2.22	0.1192	1.758	2.805	6.693	2.189e-11	6	chr6:32258039:T:G	32258039	G	ADD	9450	0.8516	0.1021	0.6971	1.04	-1.574	0.1156	G	0.02371	0.98588	Imputed	32225816	ncRNA_intronic	LOC101929163	rs191992426
6	chr6:32258704:A:G	32258704	G	ADD	6118	1.817	0.09227	1.516	2.177	6.473	9.61e-11	6	chr6:32258704:A:G	32258704	G	ADD	9450	3.192	0.04447	2.926	3.483	26.1	3.304e-150	G	0.14498	0.99865	Imputed	32226481	ncRNA_intronic	LOC101929163	rs9268026
6	chr6:32259711:A:G	32259711	G	ADD	6118	1.368	0.05443	1.23	1.522	5.757	8.543e-09	6	chr6:32259711:A:G	32259711	G	ADD	9450	1.23	0.03134	1.157	1.308	6.602	4.045e-11	G	0.44677	0.99531	Imputed	32227488	ncRNA_intronic	LOC101929163	rs9268035
6	chr6:32260135:AG:A	32260135	A	ADD	6118	1.368	0.05443	1.23	1.522	5.757	8.543e-09	6	chr6:32260135:AG:A	32260135	A	ADD	9450	1.23	0.03134	1.157	1.308	6.602	4.045e-11	A	0.44673	0.9952	Imputed	32227912	ncRNA_intronic	LOC101929163
6	chr6:32260719:G:T	32260719	T	ADD	6118	2.137	0.09644	1.769	2.582	7.876	3.386e-15	6	chr6:32260719:G:T	32260719	T	ADD	9450	1.064	0.07386	0.9209	1.23	0.8438	0.3988	T	0.04312	0.9835	Imputed	32228496	ncRNA_intronic	LOC101929163	rs145458341
6	chr6:32261795:T:C	32261795	T	ADD	6118	0.5411	0.06706	0.4745	0.6171	-9.157	5.314e-20	6	chr6:32261795:T:C	32261795	T	ADD	9450	0.3761	0.04186	0.3465	0.4082	-23.36	9.869e-121	C	0.75171	0.99243	Imputed	32229572	ncRNA_intronic	LOC101929163
6	chr6:32261878:C:T	32261878	T	ADD	6118	1.368	0.05443	1.23	1.522	5.757	8.543e-09	6	chr6:32261878:C:T	32261878	T	ADD	9450	1.23	0.03134	1.157	1.308	6.602	4.045e-11	T	0.44677	0.99526	Imputed	32229655	ncRNA_intronic	LOC101929163	rs9268045
6	chr6:32262212:TG:T	32262212	T	ADD	6118	1.817	0.09227	1.516	2.177	6.473	9.61e-11	6	chr6:32262212:TG:T	32262212	T	ADD	9450	3.192	0.04447	2.926	3.483	26.1	3.304e-150	T	0.14487	0.99788	Imputed	32229989	ncRNA_intronic	LOC101929163
6	chr6:32262479:T:G	32262479	G	ADD	6118	1.817	0.09227	1.516	2.177	6.473	9.61e-11	6	chr6:32262479:T:G	32262479	G	ADD	9450	3.192	0.04447	2.926	3.483	26.1	3.304e-150	G	0.14499	0.99858	Imputed	32230256	ncRNA_intronic	LOC101929163	rs3132971
6	chr6:32262577:A:G	32262577	A	ADD	6118	0.612	0.06506	0.5387	0.6952	-7.547	4.444e-14	6	chr6:32262577:A:G	32262577	A	ADD	9450	0.9416	0.03317	0.8823	1.005	-1.813	0.06979	G	0.66818	0.99443	Imputed	32230354	ncRNA_intronic	LOC101929163
6	chr6:32263237:G:A	32263237	A	ADD	6118	1.367	0.05442	1.229	1.521	5.75	8.923e-09	6	chr6:32263237:G:A	32263237	A	ADD	9450	1.229	0.03134	1.156	1.307	6.592	4.351e-11	A	0.44684	0.99534	Imputed	32231014	ncRNA_intronic	LOC101929163	rs4959091
6	chr6:32263429:G:C	32263429	C	ADD	6118	2.544	0.1346	1.955	3.312	6.941	3.891e-12	6	chr6:32263429:G:C	32263429	C	ADD	9450	0.9036	0.1209	0.7129	1.145	-0.8385	0.4017	C	0.01584	0.97963	Imputed	32231206	ncRNA_intronic	LOC101929163	rs549617254
6	chr6:32264875:C:G	32264875	C	ADD	6118	0.316	0.1081	0.2557	0.3906	-10.66	1.634e-26	6	chr6:32264875:C:G	32264875	C	ADD	9450	0.1891	0.0721	0.1642	0.2178	-23.1	4.892e-118	G	0.87889	0.98583	Imputed	32232652	ncRNA_intronic	LOC101929163
6	chr6:32265323:G:T	32265323	T	ADD	6118	1.817	0.09227	1.516	2.177	6.473	9.61e-11	6	chr6:32265323:G:T	32265323	T	ADD	9450	3.192	0.04447	2.926	3.483	26.1	3.304e-150	T	0.14497	0.99852	Imputed	32233100	ncRNA_intronic	LOC101929163	rs9268075
6	chr6:32265770:A:G	32265770	G	ADD	6118	1.361	0.05438	1.223	1.514	5.666	1.466e-08	6	chr6:32265770:A:G	32265770	G	ADD	9450	1.229	0.03133	1.156	1.307	6.588	4.446e-11	G	0.44674	0.99533	Imputed	32233547	ncRNA_intronic	LOC101929163	rs2395114
6	chr6:32266635:G:A	32266635	G	ADD	6118	0.5429	0.06697	0.4761	0.619	-9.122	7.348e-20	6	chr6:32266635:G:A	32266635	G	ADD	9450	0.376	0.04185	0.3464	0.4082	-23.37	7.788e-121	A	0.75151	0.9916	Imputed	32234412	ncRNA_intronic	LOC101929163
6	chr6:32267176:G:T	32267176	T	ADD	6118	1.361	0.05438	1.223	1.514	5.666	1.466e-08	6	chr6:32267176:G:T	32267176	T	ADD	9450	1.229	0.03133	1.156	1.307	6.588	4.446e-11	T	0.44672	0.99521	Imputed	32234953	ncRNA_intronic	LOC101929163	rs9268082
6	chr6:32267232:G:A	32267232	A	ADD	6118	0.2894	0.14	0.22	0.3808	-8.859	8.107e-19	6	chr6:32267232:G:A	32267232	A	ADD	9450	0.1694	0.09537	0.1405	0.2042	-18.62	2.207e-77	A	0.07407	0.9872	Imputed	32235009	ncRNA_intronic	LOC101929163	rs41289482
6	chr6:32268741:G:A	32268741	A	ADD	6118	0.2904	0.1388	0.2212	0.3812	-8.907	5.261e-19	6	chr6:32268741:G:A	32268741	A	ADD	9450	0.1687	0.095	0.1401	0.2033	-18.73	2.81e-78	A	0.07494	0.98764	Imputed	32236518	ncRNA_intronic	LOC101929163	rs41289486
6	chr6:32270149:T:C	32270149	T	ADD	6118	0.3163	0.1081	0.2559	0.391	-10.65	1.793e-26	6	chr6:32270149:T:C	32270149	T	ADD	9450	0.1886	0.07223	0.1637	0.2173	-23.1	4.951e-118	C	0.87898	0.98578	Imputed	32237926	ncRNA_intronic	LOC101929163
6	chr6:32270489:C:T	32270489	T	ADD	6118	1.361	0.05438	1.223	1.514	5.666	1.466e-08	6	chr6:32270489:C:T	32270489	T	ADD	9450	1.23	0.03132	1.157	1.308	6.608	3.903e-11	T	0.44678	0.99515	Imputed	32238266	ncRNA_intronic	LOC101929163	rs9268086
6	chr6:32270503:G:A	32270503	G	ADD	6118	0.5411	0.06703	0.4744	0.617	-9.163	5.03e-20	6	chr6:32270503:G:A	32270503	G	ADD	9450	0.3758	0.04186	0.3462	0.4079	-23.38	6.42e-121	A	0.75185	0.99247	Imputed	32238280	ncRNA_intronic	LOC101929163
6	chr6:32271025:T:C	32271025	C	ADD	6118	1.361	0.05438	1.223	1.514	5.666	1.466e-08	6	chr6:32271025:T:C	32271025	C	ADD	9450	1.229	0.03133	1.156	1.307	6.588	4.446e-11	C	0.44672	0.99525	Imputed	32238802	ncRNA_intronic	LOC101929163	rs2395115
6	chr6:32271781:A:C	32271781	C	ADD	6118	1.361	0.05438	1.223	1.514	5.666	1.466e-08	6	chr6:32271781:A:C	32271781	C	ADD	9450	1.229	0.03133	1.156	1.307	6.588	4.446e-11	C	0.44673	0.99527	Imputed	32239558	ncRNA_intronic	LOC101929163	rs2022539
6	chr6:32272295:T:A	32272295	A	ADD	6118	1.817	0.09227	1.516	2.177	6.473	9.61e-11	6	chr6:32272295:T:A	32272295	A	ADD	9450	3.196	0.04447	2.929	3.487	26.13	1.838e-150	A	0.14503	0.9986	Imputed	32240072	ncRNA_intronic	LOC101929163	rs3115556
6	chr6:32273562:A:G	32273562	G	ADD	6118	5.143	0.2475	3.166	8.354	6.616	3.686e-11	6	chr6:32273562:A:G	32273562	G	ADD	9450	6.847	0.1543	5.06	9.265	12.46	1.162e-35	G	0.01244	0.96816	Imputed	32241339	ncRNA_intronic	LOC101929163	rs567909853
6	chr6:32274085:A:T	32274085	T	ADD	6118	3.976	0.2304	2.531	6.246	5.991	2.083e-09	6	chr6:32274085:A:T	32274085	T	ADD	9450	5.655	0.1402	4.297	7.443	12.36	4.199e-35	T	0.01358	0.97087	Imputed	32241862	ncRNA_intronic	LOC101929163	rs553829078
6	chr6:32277593:A:G	32277593	A	ADD	6118	0.3161	0.1081	0.2557	0.3906	-10.66	1.651e-26	6	chr6:32277593:A:G	32277593	A	ADD	9450	0.1884	0.07223	0.1636	0.2171	-23.11	3.835e-118	G	0.87899	0.98575	Imputed	32245370	ncRNA_intronic	LOC101929163
6	chr6:32279142:A:G	32279142	A	ADD	6118	0.2337	0.1428	0.1767	0.3092	-10.18	2.406e-24	6	chr6:32279142:A:G	32279142	A	ADD	9450	0.1437	0.09281	0.1198	0.1724	-20.9	5.254e-97	G	0.90869	0.98133	Imputed	32246919	ncRNA_intronic	LOC101929163
6	chr6:32279338:T:A	32279338	T	ADD	6118	0.2337	0.1428	0.1767	0.3092	-10.18	2.406e-24	6	chr6:32279338:T:A	32279338	T	ADD	9450	0.1437	0.09281	0.1198	0.1724	-20.9	5.254e-97	A	0.90867	0.98132	Imputed	32247115	ncRNA_intronic	LOC101929163
6	chr6:32279525:A:G	32279525	A	ADD	6118	0.541	0.06703	0.4744	0.617	-9.164	5.006e-20	6	chr6:32279525:A:G	32279525	A	ADD	9450	0.3758	0.04186	0.3462	0.4079	-23.38	6.322e-121	G	0.75181	0.99218	Imputed	32247302	ncRNA_intronic	LOC101929163
6	chr6:32280213:A:G	32280213	A	ADD	6118	0.5356	0.06705	0.4696	0.6108	-9.312	1.249e-20	6	chr6:32280213:A:G	32280213	A	ADD	9450	0.3741	0.04182	0.3447	0.4061	-23.51	3.549e-122	G	0.74979	0.98793	Imputed	32247990	ncRNA_intronic	LOC101929163
6	chr6:32280389:G:C	32280389	C	ADD	6118	1.349	0.05433	1.213	1.501	5.512	3.552e-08	6	chr6:32280389:G:C	32280389	C	ADD	9450	1.239	0.03138	1.165	1.317	6.82	9.083e-12	C	0.44008	0.99138	Imputed	32248166	ncRNA_intronic	LOC101929163	rs9268113
6	chr6:32280587:C:T	32280587	T	ADD	6118	1.36	0.05437	1.222	1.512	5.65	1.605e-08	6	chr6:32280587:C:T	32280587	T	ADD	9450	1.227	0.03131	1.154	1.304	6.527	6.699e-11	T	0.44897	0.99179	Imputed	32248364	ncRNA_intronic	LOC101929163	rs9268115
6	chr6:32282210:T:C	32282210	T	ADD	6118	0.221	0.1482	0.1653	0.2955	-10.18	2.318e-24	6	chr6:32282210:T:C	32282210	T	ADD	9450	0.1397	0.09484	0.116	0.1683	-20.75	1.158e-95	C	0.9114	0.98087	Imputed	32249987	ncRNA_intronic	LOC101929163
6	chr6:32284355:A:G	32284355	G	ADD	6118	1.817	0.09227	1.516	2.177	6.473	9.61e-11	6	chr6:32284355:A:G	32284355	G	ADD	9450	3.196	0.04447	2.929	3.487	26.13	1.838e-150	G	0.14505	0.99885	Imputed	32252132	ncRNA_intronic	LOC101929163	rs9268123
6	chr6:32284497:A:G	32284497	G	ADD	6118	1.36	0.05439	1.223	1.513	5.66	1.516e-08	6	chr6:32284497:A:G	32284497	G	ADD	9450	1.228	0.03133	1.155	1.306	6.568	5.103e-11	G	0.4468	0.99549	Imputed	32252274	ncRNA_intronic	LOC101929163	rs7454557
6	chr6:32286107:C:T	32286107	C	ADD	6118	0.5408	0.06703	0.4743	0.6168	-9.169	4.772e-20	6	chr6:32286107:C:T	32286107	C	ADD	9450	0.3759	0.04185	0.3463	0.4081	-23.37	7.799e-121	T	0.75179	0.99294	Imputed	32253884	ncRNA_intronic	LOC101929163
6	chr6:32286448:G:C	32286448	C	ADD	6118	1.351	0.05437	1.214	1.503	5.528	3.235e-08	6	chr6:32286448:G:C	32286448	C	ADD	9450	1.246	0.0314	1.172	1.325	7.013	2.331e-12	C	0.44364	0.98164	Imputed	32254225	ncRNA_intronic	LOC101929163	rs9268129
6	chr6:32286877:A:G	32286877	G	ADD	6118	1.36	0.05439	1.223	1.513	5.66	1.516e-08	6	chr6:32286877:A:G	32286877	G	ADD	9450	1.228	0.03133	1.155	1.306	6.568	5.103e-11	G	0.44681	0.9955	Imputed	32254654	ncRNA_intronic	LOC101929163	rs9268132
6	chr6:32287640:G:A	32287640	A	ADD	6118	0.3481	0.1767	0.2462	0.4922	-5.971	2.364e-09	6	chr6:32287640:G:A	32287640	A	ADD	9450	0.1908	0.123	0.1499	0.2428	-13.47	2.301e-41	A	0.0409	0.99804	Imputed	32255417	ncRNA_intronic	LOC101929163	rs28732186
6	chr6:32287677:A:G	32287677	A	ADD	6118	0.2337	0.1428	0.1767	0.3092	-10.18	2.406e-24	6	chr6:32287677:A:G	32287677	A	ADD	9450	0.1437	0.09281	0.1198	0.1724	-20.9	5.254e-97	G	0.90874	0.98186	Imputed	32255454	ncRNA_intronic	LOC101929163
6	chr6:32288355:G:A	32288355	A	ADD	6118	1.351	0.05437	1.214	1.503	5.531	3.188e-08	6	chr6:32288355:G:A	32288355	A	ADD	9450	1.241	0.03141	1.167	1.32	6.874	6.236e-12	A	0.43788	0.99545	Imputed	32256132	ncRNA_intronic	LOC101929163	rs9268141
6	chr6:32289422:T:C	32289422	C	ADD	6118	1.817	0.09227	1.516	2.177	6.473	9.61e-11	6	chr6:32289422:T:C	32289422	C	ADD	9450	3.196	0.04447	2.929	3.487	26.13	1.838e-150	C	0.14504	0.99886	Imputed	32257199	ncRNA_intronic	LOC101929163	rs9268144
6	chr6:32289507:T:G	32289507	G	ADD	6118	1.565	0.06433	1.38	1.776	6.966	3.268e-12	6	chr6:32289507:T:G	32289507	G	ADD	9450	2.31	0.03683	2.149	2.483	22.74	1.842e-114	G	0.23658	0.99304	Imputed	32257284	ncRNA_intronic	LOC101929163	rs9268145
6	chr6:32289560:A:G	32289560	G	ADD	6118	1.36	0.05439	1.223	1.513	5.66	1.516e-08	6	chr6:32289560:A:G	32289560	G	ADD	9450	1.228	0.03133	1.155	1.306	6.568	5.103e-11	G	0.44678	0.9956	Imputed	32257337	ncRNA_intronic	LOC101929163	rs4713518
6	chr6:32289667:G:C	32289667	G	ADD	6118	0.2669	0.1229	0.2097	0.3395	-10.75	6.081e-27	6	chr6:32289667:G:C	32289667	G	ADD	9450	0.1736	0.07877	0.1488	0.2026	-22.23	1.77e-109	C	0.89202	0.98427	Imputed	32257444	ncRNA_intronic	LOC101929163
6	chr6:32289789:G:A	32289789	G	ADD	6118	0.5416	0.06702	0.4749	0.6176	-9.149	5.727e-20	6	chr6:32289789:G:A	32289789	G	ADD	9450	0.3762	0.04185	0.3466	0.4083	-23.36	1.084e-120	A	0.7532	0.99991	Genotyped	32257566	ncRNA_intronic	LOC101929163
6	chr6:32290353:GCAAA:G	32290353	G	ADD	6118	1.817	0.09227	1.516	2.177	6.473	9.61e-11	6	chr6:32290353:GCAAA:G	32290353	G	ADD	9450	3.196	0.04447	2.929	3.487	26.13	1.838e-150	G	0.14504	0.99881	Imputed	32258130	ncRNA_intronic	LOC101929163
6	chr6:32291750:G:A	32291750	G	ADD	6118	0.3197	0.1076	0.2589	0.3947	-10.6	3.075e-26	6	chr6:32291750:G:A	32291750	G	ADD	9450	0.1894	0.0721	0.1644	0.2181	-23.08	7.52e-118	A	0.87902	0.98575	Imputed	32259527	ncRNA_intronic	LOC101929163
6	chr6:32292005:A:AT	32292005	AT	ADD	6118	1.364	0.05447	1.225	1.517	5.693	1.25e-08	6	chr6:32292005:A:AT	32292005	AT	ADD	9450	1.239	0.03142	1.165	1.318	6.828	8.593e-12	AT	0.44231	0.97654	Imputed	32259782
6	chr6:32292782:A:G	32292782	G	ADD	6118	1.36	0.05439	1.223	1.513	5.66	1.516e-08	6	chr6:32292782:A:G	32292782	G	ADD	9450	1.228	0.03133	1.155	1.306	6.568	5.103e-11	G	0.44679	0.99562	Imputed	32260559	ncRNA_intronic	LOC101929163	rs482194
6	chr6:32293475:T:G	32293475	G	ADD	6118	1.805	0.09243	1.506	2.164	6.39	1.656e-10	6	chr6:32293475:T:G	32293475	G	ADD	9450	3.193	0.04447	2.926	3.483	26.1	3.287e-150	G	0.14516	0.99999	Genotyped	32261252	exonic	C6orf10	rs7775397
6	chr6:32293994:A:G	32293994	G	ADD	6118	1.351	0.05437	1.214	1.503	5.531	3.188e-08	6	chr6:32293994:A:G	32293994	G	ADD	9450	1.241	0.03141	1.167	1.32	6.874	6.236e-12	G	0.43787	0.99549	Imputed	32261771	exonic	C6orf10	rs560505
6	chr6:32294629:A:G	32294629	A	ADD	6118	0.2337	0.1428	0.1767	0.3092	-10.18	2.406e-24	6	chr6:32294629:A:G	32294629	A	ADD	9450	0.1437	0.09281	0.1198	0.1724	-20.9	5.254e-97	G	0.90874	0.98183	Imputed	32262406	ncRNA_intronic	LOC101929163
6	chr6:32295322:T:C	32295322	T	ADD	6118	0.3119	0.1066	0.2531	0.3845	-10.92	8.919e-28	6	chr6:32295322:T:C	32295322	T	ADD	9450	0.1886	0.07088	0.1641	0.2167	-23.53	1.795e-122	C	0.87504	0.98492	Imputed	32263099	ncRNA_intronic	LOC101929163
6	chr6:32295886:C:T	32295886	T	ADD	6118	1.802	0.09242	1.504	2.16	6.374	1.845e-10	6	chr6:32295886:C:T	32295886	T	ADD	9450	3.19	0.04446	2.923	3.48	26.09	4.854e-150	T	0.14501	0.99857	Imputed	32263663	ncRNA_intronic	LOC101929163	rs9268152
6	chr6:32297933:A:C	32297933	C	ADD	6118	1.352	0.05439	1.215	1.504	5.548	2.895e-08	6	chr6:32297933:A:C	32297933	C	ADD	9450	1.228	0.03134	1.155	1.306	6.552	5.663e-11	C	0.44638	0.99538	Imputed	32265710	ncRNA_intronic	LOC101929163	rs518374
6	chr6:32298104:G:T	32298104	T	ADD	6118	3.18	0.1448	2.394	4.223	7.988	1.368e-15	6	chr6:32298104:G:T	32298104	T	ADD	9450	4.346	0.08305	3.693	5.114	17.69	5.027e-70	T	0.039	0.98636	Imputed	32265881	ncRNA_intronic	LOC101929163	rs114355928
6	chr6:32298244:T:A	32298244	T	ADD	6118	0.3162	0.1081	0.2558	0.3908	-10.65	1.731e-26	6	chr6:32298244:T:A	32298244	T	ADD	9450	0.1886	0.07223	0.1637	0.2172	-23.1	4.815e-118	A	0.87905	0.98567	Imputed	32266021	ncRNA_intronic	LOC101929163
6	chr6:32298533:T:C	32298533	T	ADD	6118	0.3162	0.1081	0.2558	0.3908	-10.65	1.731e-26	6	chr6:32298533:T:C	32298533	T	ADD	9450	0.1886	0.07223	0.1637	0.2172	-23.1	4.815e-118	C	0.87904	0.98583	Imputed	32266310	ncRNA_intronic	LOC101929163
6	chr6:32298729:G:A	32298729	A	ADD	6118	0.3481	0.1767	0.2462	0.4922	-5.971	2.364e-09	6	chr6:32298729:G:A	32298729	A	ADD	9450	0.1908	0.123	0.1499	0.2428	-13.47	2.301e-41	A	0.04098	0.99999	Genotyped	32266506	ncRNA_intronic	LOC101929163	rs6906662
6	chr6:32298758:G:A	32298758	A	ADD	6118	1.351	0.05439	1.215	1.503	5.538	3.056e-08	6	chr6:32298758:G:A	32298758	A	ADD	9450	1.241	0.03141	1.167	1.32	6.886	5.739e-12	A	0.43785	0.99544	Imputed	32266535	ncRNA_intronic	LOC101929163	rs565571
6	chr6:32300724:A:T	32300724	T	ADD	6118	1.36	0.05439	1.223	1.513	5.66	1.516e-08	6	chr6:32300724:A:T	32300724	T	ADD	9450	1.228	0.03133	1.155	1.306	6.568	5.103e-11	T	0.44678	0.99555	Imputed	32268501	ncRNA_intronic	LOC101929163	rs537757
6	chr6:32301203:A:G	32301203	G	ADD	6118	1.36	0.05439	1.223	1.513	5.66	1.516e-08	6	chr6:32301203:A:G	32301203	G	ADD	9450	1.228	0.03133	1.155	1.306	6.568	5.103e-11	G	0.44681	0.99554	Imputed	32268980	ncRNA_intronic	LOC101929163	rs533876
6	chr6:32301582:G:T	32301582	G	ADD	6118	0.5431	0.06696	0.4763	0.6193	-9.117	7.755e-20	6	chr6:32301582:G:T	32301582	G	ADD	9450	0.3767	0.04183	0.347	0.4089	-23.34	1.673e-120	T	0.75182	0.99279	Imputed	32269359	ncRNA_intronic	LOC101929163
6	chr6:32301680:C:T	32301680	T	ADD	6118	1.805	0.09243	1.506	2.164	6.39	1.656e-10	6	chr6:32301680:C:T	32301680	T	ADD	9450	3.193	0.04447	2.926	3.483	26.1	3.287e-150	T	0.145	0.99872	Imputed	32269457	ncRNA_intronic	LOC101929163	rs9268158
6	chr6:32302723:A:G	32302723	G	ADD	6118	1.351	0.05437	1.214	1.503	5.531	3.188e-08	6	chr6:32302723:A:G	32302723	G	ADD	9450	1.241	0.03141	1.167	1.32	6.874	6.236e-12	G	0.43795	0.99553	Imputed	32270500	ncRNA_intronic	LOC101929163	rs477005
6	chr6:32304169:A:G	32304169	G	ADD	6118	6.425	0.341	3.293	12.54	5.454	4.914e-08	6	chr6:32304169:A:G	32304169	G	ADD	9450	2.312	0.3112	1.256	4.255	2.694	0.007068	G	0.00162	0.99734	Imputed	32271946	ncRNA_intronic	LOC101929163	rs754315276
6	chr6:32305283:A:G	32305283	G	ADD	6118	1.561	0.06436	1.376	1.771	6.917	4.601e-12	6	chr6:32305283:A:G	32305283	G	ADD	9450	2.31	0.03683	2.149	2.482	22.72	2.544e-114	G	0.23661	0.99257	Imputed	32273060	ncRNA_intronic	LOC101929163	rs522254
6	chr6:32305381:G:C	32305381	C	ADD	6118	1.36	0.05439	1.223	1.513	5.66	1.516e-08	6	chr6:32305381:G:C	32305381	C	ADD	9450	1.228	0.03133	1.155	1.306	6.568	5.103e-11	C	0.44684	0.99565	Imputed	32273158	ncRNA_intronic	LOC101929163	rs544358
6	chr6:32307105:C:A	32307105	A	ADD	6118	1.808	0.09243	1.508	2.167	6.408	1.477e-10	6	chr6:32307105:C:A	32307105	A	ADD	9450	3.195	0.04448	2.929	3.486	26.12	2.259e-150	A	0.14493	0.99861	Imputed	32274882	ncRNA_intronic	LOC101929163	rs9268177
6	chr6:32307778:G:T	32307778	T	ADD	6118	1.362	0.05433	1.225	1.515	5.692	1.254e-08	6	chr6:32307778:G:T	32307778	T	ADD	9450	1.234	0.03133	1.16	1.312	6.701	2.074e-11	T	0.44525	0.99481	Imputed	32275555	ncRNA_intronic	LOC101929163	rs480085
6	chr6:32307844:C:T	32307844	T	ADD	6118	1.805	0.09243	1.506	2.164	6.39	1.656e-10	6	chr6:32307844:C:T	32307844	T	ADD	9450	3.193	0.04447	2.926	3.483	26.1	3.287e-150	T	0.145	0.99867	Imputed	32275621	ncRNA_intronic	LOC101929163	rs9268178
6	chr6:32308392:A:G	32308392	G	ADD	6118	1.36	0.0544	1.222	1.513	5.647	1.634e-08	6	chr6:32308392:A:G	32308392	G	ADD	9450	1.228	0.03134	1.155	1.306	6.549	5.789e-11	G	0.44688	0.99544	Imputed	32276169	ncRNA_intronic	LOC101929163	rs540926
6	chr6:32308725:A:G	32308725	G	ADD	6118	1.36	0.0544	1.222	1.513	5.653	1.58e-08	6	chr6:32308725:A:G	32308725	G	ADD	9450	1.229	0.03133	1.155	1.306	6.57	5.046e-11	G	0.44681	0.99568	Imputed	32276502	ncRNA_intronic	LOC101929163	rs1265776
6	chr6:32309130:TG:T	32309130	T	ADD	6118	0.3481	0.1767	0.2462	0.4922	-5.971	2.364e-09	6	chr6:32309130:TG:T	32309130	T	ADD	9450	0.1908	0.123	0.1499	0.2428	-13.47	2.301e-41	T	0.04085	0.9965	Imputed	32276907	ncRNA_intronic	LOC101929163
6	chr6:32309594:A:C	32309594	C	ADD	6118	1.805	0.09243	1.506	2.164	6.39	1.656e-10	6	chr6:32309594:A:C	32309594	C	ADD	9450	3.193	0.04447	2.926	3.483	26.1	3.287e-150	C	0.145	0.99881	Imputed	32277371	ncRNA_intronic	LOC101929163	rs9268193
6	chr6:32310489:A:G	32310489	G	ADD	6118	1.36	0.0544	1.222	1.513	5.647	1.634e-08	6	chr6:32310489:A:G	32310489	G	ADD	9450	1.228	0.03134	1.155	1.306	6.549	5.789e-11	G	0.4469	0.99564	Imputed	32278266	ncRNA_intronic	LOC101929163	rs502626
6	chr6:32310858:G:A	32310858	G	ADD	6118	0.5314	0.08885	0.4465	0.6325	-7.115	1.118e-12	6	chr6:32310858:G:A	32310858	G	ADD	9450	0.3514	0.05649	0.3146	0.3926	-18.51	1.634e-76	A	0.86888	0.9837	Imputed	32278635	ncRNA_intronic	LOC101929163
6	chr6:32311087:G:A	32311087	A	ADD	6118	2.37	0.1217	1.867	3.008	7.092	1.323e-12	6	chr6:32311087:G:A	32311087	A	ADD	9450	0.9077	0.105	0.7389	1.115	-0.9223	0.3564	A	0.02162	0.98383	Imputed	32278864	ncRNA_intronic	LOC101929163	rs141469817
6	chr6:32311755:C:A	32311755	A	ADD	6118	0.3481	0.1767	0.2462	0.4922	-5.971	2.364e-09	6	chr6:32311755:C:A	32311755	A	ADD	9450	0.1908	0.123	0.1499	0.2428	-13.47	2.301e-41	A	0.04093	0.9975	Imputed	32279532	ncRNA_intronic	LOC101929163	rs28732188
6	chr6:32312161:A:G	32312161	A	ADD	6118	0.3175	0.1081	0.2569	0.3924	-10.61	2.564e-26	6	chr6:32312161:A:G	32312161	A	ADD	9450	0.1884	0.07236	0.1635	0.2171	-23.07	1.02e-117	G	0.87924	0.98576	Imputed	32279938	ncRNA_intronic	LOC101929163
6	chr6:32314007:G:A	32314007	A	ADD	6118	6.144	0.1455	4.62	8.172	12.48	9.647e-36	6	chr6:32314007:G:A	32314007	A	ADD	9450	5.422	0.09905	4.465	6.583	17.07	2.627e-65	A	0.02853	0.99438	Imputed	32281784	ncRNA_intronic	LOC101929163	rs9268211
6	chr6:32314256:G:A	32314256	A	ADD	6118	1.358	0.05443	1.221	1.511	5.622	1.89e-08	6	chr6:32314256:G:A	32314256	A	ADD	9450	1.228	0.03136	1.155	1.306	6.56	5.393e-11	A	0.44718	0.99579	Imputed	32282033	ncRNA_intronic	LOC101929163	rs547261
6	chr6:32314291:G:A	32314291	G	ADD	6118	0.5444	0.06695	0.4775	0.6208	-9.081	1.074e-19	6	chr6:32314291:G:A	32314291	G	ADD	9450	0.3757	0.04188	0.3461	0.4078	-23.38	7.665e-121	A	0.75218	0.99276	Imputed	32282068	ncRNA_intronic	LOC101929163
6	chr6:32314845:CTTTGACAACTCTAGATGTGAA:C	32314845	C	ADD	6118	1.359	0.05442	1.221	1.512	5.635	1.751e-08	6	chr6:32314845:CTTTGACAACTCTAGATGTGAA:C	32314845	C	ADD	9450	1.228	0.03136	1.155	1.306	6.562	5.312e-11	C	0.44684	0.99489	Imputed	32282622	ncRNA_intronic	LOC101929163
6	chr6:32315077:A:G	32315077	G	ADD	6118	1.561	0.06436	1.376	1.771	6.917	4.604e-12	6	chr6:32315077:A:G	32315077	G	ADD	9450	2.312	0.03684	2.151	2.485	22.75	1.526e-114	G	0.23672	0.99247	Imputed	32282854	ncRNA_intronic	LOC101929163	rs6910071
6	chr6:32316331:T:G	32316331	G	ADD	6118	1.716	0.09578	1.423	2.071	5.64	1.702e-08	6	chr6:32316331:T:G	32316331	G	ADD	9450	3.129	0.04495	2.865	3.417	25.37	4.801e-142	G	0.13749	0.97941	Imputed	32284108	ncRNA_intronic	LOC101929163	rs9268219
6	chr6:32316646:A:T	32316646	T	ADD	6118	1.358	0.05443	1.221	1.511	5.628	1.82e-08	6	chr6:32316646:A:T	32316646	T	ADD	9450	1.229	0.03136	1.156	1.307	6.57	5.024e-11	T	0.44711	0.99573	Imputed	32284423	ncRNA_intronic	LOC101929163	rs495140
6	chr6:32317173:T:A	32317173	A	ADD	6118	1.358	0.05443	1.221	1.511	5.628	1.82e-08	6	chr6:32317173:T:A	32317173	A	ADD	9450	1.229	0.03136	1.156	1.307	6.57	5.024e-11	A	0.44715	0.99585	Imputed	32284950	ncRNA_intronic	LOC101929163	rs567828
6	chr6:32317471:G:A	32317471	G	ADD	6118	0.7013	0.05888	0.6249	0.7871	-6.026	1.683e-09	6	chr6:32317471:G:A	32317471	G	ADD	9450	0.4936	0.03614	0.4598	0.5298	-19.54	5.419e-85	A	0.68765	0.99401	Imputed	32285248	ncRNA_intronic	LOC101929163
6	chr6:32317571:G:C	32317571	G	ADD	6118	0.5622	0.06606	0.4939	0.6399	-8.718	2.835e-18	6	chr6:32317571:G:C	32317571	G	ADD	9450	0.3901	0.04121	0.3598	0.4229	-22.84	1.729e-115	C	0.74816	0.99274	Imputed	32285348	ncRNA_intronic	LOC101929163
6	chr6:32317585:C:T	32317585	T	ADD	6118	1.805	0.09242	1.506	2.163	6.39	1.663e-10	6	chr6:32317585:C:T	32317585	T	ADD	9450	3.192	0.04447	2.925	3.482	26.1	3.779e-150	T	0.14506	0.99827	Imputed	32285362	ncRNA_intronic	LOC101929163	rs116667074
6	chr6:32317765:A:G	32317765	A	ADD	6118	0.5444	0.06695	0.4775	0.6208	-9.081	1.074e-19	6	chr6:32317765:A:G	32317765	A	ADD	9450	0.3761	0.04187	0.3465	0.4083	-23.35	1.228e-120	G	0.7521	0.9928	Imputed	32285542	ncRNA_intronic	LOC101929163
6	chr6:32318325:T:A	32318325	A	ADD	6118	1.354	0.05444	1.217	1.507	5.571	2.532e-08	6	chr6:32318325:T:A	32318325	A	ADD	9450	1.226	0.03136	1.153	1.304	6.505	7.762e-11	A	0.44759	0.99584	Imputed	32286102	ncRNA_intronic	LOC101929163	rs531094
6	chr6:32318673:T:G	32318673	G	ADD	6118	0.3481	0.1767	0.2462	0.4922	-5.971	2.364e-09	6	chr6:32318673:T:G	32318673	G	ADD	9450	0.1911	0.123	0.1502	0.2432	-13.46	2.794e-41	G	0.04088	0.99699	Imputed	32286450	ncRNA_intronic	LOC101929163	rs28732189
6	chr6:32318737:C:T	32318737	T	ADD	6118	3.994	0.1884	2.761	5.777	7.351	1.966e-13	6	chr6:32318737:C:T	32318737	T	ADD	9450	1.919	0.1534	1.42	2.592	4.247	2.169e-05	T	0.00871	0.99322	Imputed	32286514	ncRNA_intronic	LOC101929163	rs117947324
6	chr6:32318903:G:A	32318903	A	ADD	6118	1.382	0.05445	1.242	1.537	5.936	2.924e-09	6	chr6:32318903:G:A	32318903	A	ADD	9450	1.244	0.03138	1.169	1.322	6.947	3.726e-12	A	0.45108	0.99583	Imputed	32286680	ncRNA_intronic	LOC101929163	rs557539
6	chr6:32319207:T:G	32319207	G	ADD	6118	1.382	0.05444	1.243	1.538	5.949	2.699e-09	6	chr6:32319207:T:G	32319207	G	ADD	9450	1.244	0.03137	1.17	1.323	6.969	3.2e-12	G	0.45072	0.99533	Imputed	32286984	ncRNA_intronic	LOC101929163	rs560324
6	chr6:32319790:G:A	32319790	G	ADD	6118	0.5422	0.06704	0.4754	0.6183	-9.132	6.754e-20	6	chr6:32319790:G:A	32319790	G	ADD	9450	0.3755	0.04189	0.3459	0.4076	-23.38	6.476e-121	A	0.75212	0.99258	Imputed	32287567	ncRNA_intronic	LOC101929163
6	chr6:32320264:T:C	32320264	C	ADD	6118	1.358	0.05443	1.221	1.511	5.628	1.82e-08	6	chr6:32320264:T:C	32320264	C	ADD	9450	1.229	0.03136	1.156	1.307	6.57	5.024e-11	C	0.44716	0.99589	Imputed	32288041	ncRNA_intronic	LOC101929163	rs575765
6	chr6:32320312:C:T	32320312	C	ADD	6118	0.2468	0.134	0.1898	0.3208	-10.44	1.545e-25	6	chr6:32320312:C:T	32320312	C	ADD	9450	0.1601	0.0856	0.1354	0.1894	-21.4	1.328e-101	T	0.90208	0.9826	Imputed	32288089	ncRNA_intronic	LOC101929163
6	chr6:32320413:T:C	32320413	C	ADD	6118	1.382	0.05445	1.242	1.537	5.936	2.924e-09	6	chr6:32320413:T:C	32320413	C	ADD	9450	1.245	0.03137	1.17	1.324	6.977	3.015e-12	C	0.45104	0.99583	Imputed	32288190	ncRNA_intronic	LOC101929163	rs574710
6	chr6:32320685:A:C	32320685	C	ADD	6118	1.363	0.05442	1.225	1.517	5.695	1.231e-08	6	chr6:32320685:A:C	32320685	C	ADD	9450	1.232	0.03135	1.158	1.31	6.645	3.037e-11	C	0.447	0.99573	Imputed	32288462	ncRNA_intronic	LOC101929163	rs539703
6	chr6:32320695:T:A	32320695	A	ADD	6118	6.425	0.341	3.293	12.54	5.454	4.914e-08	6	chr6:32320695:T:A	32320695	A	ADD	9450	2.312	0.3112	1.256	4.255	2.694	0.007068	A	0.00162	0.99734	Imputed	32288472	ncRNA_intronic	LOC101929163	rs746345673
6	chr6:32320787:T:G	32320787	G	ADD	6118	1.385	0.05445	1.245	1.541	5.982	2.207e-09	6	chr6:32320787:T:G	32320787	G	ADD	9450	1.245	0.03137	1.171	1.324	6.995	2.645e-12	G	0.45102	0.99585	Imputed	32288564	ncRNA_intronic	LOC101929163	rs540639
6	chr6:32321028:T:C	32321028	C	ADD	6118	1.385	0.05445	1.245	1.541	5.982	2.207e-09	6	chr6:32321028:T:C	32321028	C	ADD	9450	1.245	0.03137	1.171	1.324	6.995	2.645e-12	C	0.45105	0.99588	Imputed	32288805	ncRNA_intronic	LOC101929163	rs542525
6	chr6:32321155:T:A	32321155	A	ADD	6118	1.362	0.05442	1.224	1.515	5.674	1.392e-08	6	chr6:32321155:T:A	32321155	A	ADD	9450	1.231	0.03135	1.157	1.309	6.619	3.626e-11	A	0.44714	0.9959	Imputed	32288932	ncRNA_intronic	LOC101929163	rs544100
6	chr6:32321175:G:A	32321175	A	ADD	6118	1.817	0.09227	1.516	2.177	6.473	9.61e-11	6	chr6:32321175:G:A	32321175	A	ADD	9450	3.196	0.04447	2.929	3.487	26.13	1.833e-150	A	0.14503	0.99857	Imputed	32288952	ncRNA_intronic	LOC101929163	rs7751715
6	chr6:32321463:C:T	32321463	T	ADD	6118	1.352	0.05441	1.215	1.504	5.545	2.936e-08	6	chr6:32321463:C:T	32321463	T	ADD	9450	1.243	0.03143	1.169	1.322	6.926	4.318e-12	T	0.43826	0.99572	Imputed	32289240	ncRNA_intronic	LOC101929163	rs546857
6	chr6:32321515:G:A	32321515	A	ADD	6118	6.298	0.1464	4.726	8.391	12.57	3.251e-36	6	chr6:32321515:G:A	32321515	A	ADD	9450	5.516	0.09979	4.536	6.707	17.11	1.224e-65	A	0.02834	0.99325	Imputed	32289292	ncRNA_intronic	LOC101929163	rs9268233
6	chr6:32321541:T:C	32321541	C	ADD	6118	1.385	0.05445	1.245	1.541	5.982	2.207e-09	6	chr6:32321541:T:C	32321541	C	ADD	9450	1.245	0.03137	1.171	1.324	6.995	2.645e-12	C	0.45106	0.99579	Imputed	32289318	ncRNA_intronic	LOC101929163	rs547077
6	chr6:32321613:A:C	32321613	A	ADD	6118	0.3097	0.1091	0.2501	0.3835	-10.74	6.26e-27	6	chr6:32321613:A:C	32321613	A	ADD	9450	0.1853	0.07276	0.1607	0.2137	-23.17	1.003e-118	C	0.87927	0.98604	Imputed	32289390	ncRNA_intronic	LOC101929163
6	chr6:32321987:C:T	32321987	T	ADD	6118	1.361	0.05443	1.224	1.515	5.669	1.439e-08	6	chr6:32321987:C:T	32321987	T	ADD	9450	1.23	0.03135	1.157	1.308	6.609	3.869e-11	T	0.44719	0.99588	Imputed	32289764	ncRNA_intronic	LOC101929163	rs572730
6	chr6:32322431:C:T	32322431	T	ADD	6118	1.817	0.09227	1.516	2.177	6.473	9.61e-11	6	chr6:32322431:C:T	32322431	T	ADD	9450	3.196	0.04447	2.929	3.487	26.13	1.833e-150	T	0.14504	0.9978	Imputed	32290208	ncRNA_intronic	LOC101929163	rs9268235
6	chr6:32322873:T:C	32322873	C	ADD	6118	6.144	0.1455	4.62	8.172	12.48	9.647e-36	6	chr6:32322873:T:C	32322873	C	ADD	9450	5.422	0.09905	4.465	6.583	17.07	2.627e-65	C	0.02853	0.99433	Imputed	32290650	ncRNA_intronic	LOC101929163	rs2143603
6	chr6:32322927:G:A	32322927	G	ADD	6118	0.54	0.0671	0.4734	0.6159	-9.184	4.143e-20	6	chr6:32322927:G:A	32322927	G	ADD	9450	0.3746	0.04191	0.345	0.4067	-23.43	2.25e-121	A	0.75213	0.99276	Imputed	32290704	ncRNA_intronic	LOC101929163
6	chr6:32322971:A:G	32322971	G	ADD	6118	1.362	0.05442	1.224	1.515	5.674	1.392e-08	6	chr6:32322971:A:G	32322971	G	ADD	9450	1.231	0.03135	1.157	1.309	6.619	3.626e-11	G	0.44713	0.99587	Imputed	32290748	ncRNA_intronic	LOC101929163	rs487649
6	chr6:32323150:G:T	32323150	G	ADD	6118	0.5403	0.06709	0.4737	0.6162	-9.177	4.424e-20	6	chr6:32323150:G:T	32323150	G	ADD	9450	0.3748	0.04191	0.3452	0.4069	-23.42	2.933e-121	T	0.75217	0.99264	Imputed	32290927	ncRNA_intronic	LOC101929163
6	chr6:32323177:A:G	32323177	G	ADD	6118	1.362	0.05442	1.224	1.515	5.674	1.392e-08	6	chr6:32323177:A:G	32323177	G	ADD	9450	1.231	0.03135	1.157	1.309	6.619	3.626e-11	G	0.44714	0.9959	Imputed	32290954	ncRNA_intronic	LOC101929163	rs485774
6	chr6:32323493:CAG:C	32323493	C	ADD	6118	1.362	0.05443	1.225	1.516	5.682	1.333e-08	6	chr6:32323493:CAG:C	32323493	C	ADD	9450	1.231	0.03135	1.158	1.309	6.63	3.347e-11	C	0.44687	0.99529	Imputed	32291270	ncRNA_intronic	LOC101929163
6	chr6:32323582:T:G	32323582	T	ADD	6118	0.5403	0.06709	0.4737	0.6162	-9.177	4.424e-20	6	chr6:32323582:T:G	32323582	T	ADD	9450	0.3748	0.04191	0.3452	0.4069	-23.42	2.933e-121	G	0.75223	0.99255	Imputed	32291359	ncRNA_intronic	LOC101929163
6	chr6:32323765:C:T	32323765	C	ADD	6118	0.54	0.0671	0.4734	0.6159	-9.184	4.143e-20	6	chr6:32323765:C:T	32323765	C	ADD	9450	0.3746	0.04191	0.345	0.4067	-23.43	2.25e-121	T	0.75215	0.99272	Imputed	32291542	ncRNA_intronic	LOC101929163
6	chr6:32324005:TTTG:T	32324005	T	ADD	6118	3.943	0.1879	2.728	5.698	7.301	2.848e-13	6	chr6:32324005:TTTG:T	32324005	T	ADD	9450	1.896	0.153	1.404	2.558	4.18	2.912e-05	T	0.00871	0.99321	Imputed	32291782	ncRNA_intronic	LOC101929163
6	chr6:32324060:G:T	32324060	T	ADD	6118	1.362	0.05442	1.224	1.515	5.674	1.392e-08	6	chr6:32324060:G:T	32324060	T	ADD	9450	1.231	0.03135	1.157	1.309	6.619	3.626e-11	T	0.44711	0.99585	Imputed	32291837	ncRNA_intronic	LOC101929163	rs523627
6	chr6:32324307:C:T	32324307	T	ADD	6118	1.385	0.05445	1.245	1.541	5.982	2.207e-09	6	chr6:32324307:C:T	32324307	T	ADD	9450	1.245	0.03137	1.171	1.324	6.995	2.645e-12	T	0.45107	0.99568	Imputed	32292084	ncRNA_intronic	LOC101929163	rs525607
6	chr6:32324615:C:CAACT	32324615	C	ADD	6118	0.5387	0.06707	0.4724	0.6144	-9.221	2.938e-20	6	chr6:32324615:C:CAACT	32324615	C	ADD	9450	0.3758	0.04184	0.3462	0.4079	-23.4	4.553e-121	CAACT	0.75066	0.98769	Imputed	32292392	ncRNA_intronic	LOC101929163
6	chr6:32324783:AT:A	32324783	A	ADD	6118	1.361	0.05442	1.223	1.514	5.66	1.513e-08	6	chr6:32324783:AT:A	32324783	A	ADD	9450	1.229	0.03134	1.156	1.307	6.586	4.529e-11	A	0.44694	0.99317	Imputed	32292560	ncRNA_intronic	LOC101929163
6	chr6:32324794:T:A	32324794	A	ADD	6118	1.362	0.05442	1.224	1.515	5.674	1.392e-08	6	chr6:32324794:T:A	32324794	A	ADD	9450	1.231	0.03135	1.158	1.309	6.629	3.379e-11	A	0.44699	0.99557	Imputed	32292571	ncRNA_intronic	LOC101929163	rs74839053
6	chr6:32324938:G:A	32324938	A	ADD	6118	1.362	0.05442	1.224	1.515	5.674	1.392e-08	6	chr6:32324938:G:A	32324938	A	ADD	9450	1.231	0.03135	1.157	1.309	6.619	3.626e-11	A	0.44711	0.99575	Imputed	32292715	ncRNA_intronic	LOC101929163	rs552339
6	chr6:32325179:T:C	32325179	T	ADD	6118	0.5396	0.06709	0.4731	0.6154	-9.197	3.696e-20	6	chr6:32325179:T:C	32325179	T	ADD	9450	0.3744	0.04191	0.3448	0.4064	-23.44	1.53e-121	C	0.75201	0.99262	Imputed	32292956	ncRNA_intronic	LOC101929163
6	chr6:32325375:A:G	32325375	G	ADD	6118	1.37	0.05443	1.232	1.525	5.787	7.174e-09	6	chr6:32325375:A:G	32325375	G	ADD	9450	1.235	0.03137	1.162	1.313	6.733	1.659e-11	G	0.44599	0.99451	Imputed	32293152	ncRNA_intronic	LOC101929163	rs533885
6	chr6:32325657:A:C	32325657	C	ADD	6118	1.385	0.05445	1.245	1.541	5.982	2.207e-09	6	chr6:32325657:A:C	32325657	C	ADD	9450	1.245	0.03137	1.171	1.324	6.995	2.645e-12	C	0.45111	0.99582	Imputed	32293434	ncRNA_intronic	LOC101929163	rs510181
6	chr6:32325755:T:C	32325755	T	ADD	6118	0.5416	0.06703	0.4749	0.6177	-9.148	5.797e-20	6	chr6:32325755:T:C	32325755	T	ADD	9450	0.3775	0.0418	0.3478	0.4098	-23.3	3.958e-120	C	0.75177	0.99235	Imputed	32293532	ncRNA_intronic	LOC101929163
6	chr6:32325793:G:A	32325793	A	ADD	6118	1.377	0.0543	1.238	1.531	5.887	3.933e-09	6	chr6:32325793:G:A	32325793	A	ADD	9450	1.19	0.03154	1.119	1.266	5.517	3.451e-08	A	0.41979	0.98926	Imputed	32293570	ncRNA_intronic	LOC101929163	rs2077333
6	chr6:32325801:C:G	32325801	G	ADD	6118	1.351	0.05441	1.215	1.504	5.536	3.092e-08	6	chr6:32325801:C:G	32325801	G	ADD	9450	1.199	0.03165	1.127	1.276	5.732	9.913e-09	G	0.40913	0.99122	Imputed	32293578	ncRNA_intronic	LOC101929163	rs2395143
6	chr6:32325821:A:T	32325821	T	ADD	6118	1.379	0.05449	1.239	1.534	5.894	3.763e-09	6	chr6:32325821:A:T	32325821	T	ADD	9450	1.246	0.0314	1.172	1.325	7.003	2.505e-12	T	0.45098	0.99398	Imputed	32293598	ncRNA_intronic	LOC101929163	rs471081
6	chr6:32325894:G:A	32325894	A	ADD	6118	1.372	0.05457	1.232	1.526	5.791	7.014e-09	6	chr6:32325894:G:A	32325894	A	ADD	9450	1.227	0.03143	1.153	1.305	6.502	7.901e-11	A	0.44014	0.98838	Imputed	32293671	ncRNA_intronic	LOC101929163	rs471964
6	chr6:32326240:T:C	32326240	C	ADD	6118	1.361	0.05443	1.224	1.515	5.668	1.447e-08	6	chr6:32326240:T:C	32326240	C	ADD	9450	1.23	0.03135	1.157	1.308	6.607	3.91e-11	C	0.44726	0.99588	Imputed	32294017	ncRNA_intronic	LOC101929163	rs504703
6	chr6:32326415:G:A	32326415	A	ADD	6118	1.386	0.05446	1.245	1.542	5.989	2.106e-09	6	chr6:32326415:G:A	32326415	A	ADD	9450	1.246	0.03137	1.172	1.325	7.007	2.442e-12	A	0.45106	0.99583	Imputed	32294192	ncRNA_intronic	LOC101929163	rs476584
6	chr6:32326786:T:G	32326786	T	ADD	6118	0.5401	0.06711	0.4735	0.616	-9.18	4.318e-20	6	chr6:32326786:T:G	32326786	T	ADD	9450	0.3757	0.04188	0.3461	0.4078	-23.37	7.761e-121	G	0.7522	0.99294	Imputed	32294563	ncRNA_intronic	LOC101929163
6	chr6:32326789:G:A	32326789	A	ADD	6118	1.361	0.05443	1.224	1.515	5.668	1.447e-08	6	chr6:32326789:G:A	32326789	A	ADD	9450	1.23	0.03135	1.157	1.308	6.607	3.91e-11	A	0.44728	0.99602	Imputed	32294566	ncRNA_intronic	LOC101929163	rs501545
6	chr6:32326935:A:G	32326935	G	ADD	6118	1.361	0.05443	1.224	1.515	5.668	1.447e-08	6	chr6:32326935:A:G	32326935	G	ADD	9450	1.23	0.03135	1.157	1.308	6.607	3.91e-11	G	0.44734	0.99601	Imputed	32294712	ncRNA_intronic	LOC101929163	rs476885
6	chr6:32327066:T:C	32327066	C	ADD	6118	1.361	0.05444	1.223	1.514	5.661	1.503e-08	6	chr6:32327066:T:C	32327066	C	ADD	9450	1.23	0.03136	1.156	1.308	6.597	4.201e-11	C	0.4474	0.99592	Imputed	32294843	ncRNA_intronic	LOC101929163	rs504203
6	chr6:32327215:G:A	32327215	A	ADD	6118	1.361	0.05443	1.224	1.515	5.668	1.447e-08	6	chr6:32327215:G:A	32327215	A	ADD	9450	1.23	0.03135	1.157	1.308	6.607	3.91e-11	A	0.44729	0.99605	Imputed	32294992	ncRNA_intronic	LOC101929163	rs505274
6	chr6:32327573:G:A	32327573	A	ADD	6118	1.361	0.05443	1.224	1.515	5.668	1.447e-08	6	chr6:32327573:G:A	32327573	A	ADD	9450	1.23	0.03135	1.157	1.308	6.607	3.91e-11	A	0.44729	0.99605	Imputed	32295350	ncRNA_intronic	LOC101929163	rs508805
6	chr6:32327580:G:A	32327580	A	ADD	6118	1.385	0.05446	1.244	1.541	5.975	2.298e-09	6	chr6:32327580:G:A	32327580	A	ADD	9450	1.245	0.03137	1.171	1.324	6.984	2.861e-12	A	0.45125	0.99601	Imputed	32295357	ncRNA_intronic	LOC101929163	rs524578
6	chr6:32327642:A:C	32327642	A	ADD	6118	0.1901	0.1594	0.1391	0.2598	-10.42	2.075e-25	6	chr6:32327642:A:C	32327642	A	ADD	9450	0.1271	0.0992	0.1047	0.1544	-20.79	4.978e-96	C	0.91268	0.98128	Imputed	32295419	ncRNA_intronic	LOC101929163
6	chr6:32327776:G:C	32327776	C	ADD	6118	1.355	0.05443	1.218	1.508	5.582	2.377e-08	6	chr6:32327776:G:C	32327776	C	ADD	9450	1.227	0.03135	1.154	1.305	6.538	6.238e-11	C	0.44704	0.99517	Imputed	32295553	ncRNA_intronic	LOC101929163	rs4424116
6	chr6:32327875:T:C	32327875	C	ADD	6118	1.817	0.09227	1.516	2.177	6.473	9.61e-11	6	chr6:32327875:T:C	32327875	C	ADD	9450	3.193	0.04446	2.926	3.484	26.11	2.707e-150	C	0.14504	0.99826	Imputed	32295652	ncRNA_intronic	LOC101929163	rs4392743
6	chr6:32327917:A:G	32327917	G	ADD	6118	1.362	0.05459	1.224	1.516	5.658	1.53e-08	6	chr6:32327917:A:G	32327917	G	ADD	9450	1.231	0.03141	1.157	1.309	6.615	3.727e-11	G	0.446	0.99312	Imputed	32295694	ncRNA_intronic	LOC101929163	rs6913605
6	chr6:32327967:T:A	32327967	T	ADD	6118	0.6902	0.05724	0.6169	0.7721	-6.477	9.338e-11	6	chr6:32327967:T:A	32327967	T	ADD	9450	0.8776	0.03151	0.825	0.9335	-4.144	3.417e-05	A	0.57356	0.9903	Imputed	32295744	ncRNA_intronic	LOC101929163
6	chr6:32327970:T:A	32327970	A	ADD	6118	1.355	0.05447	1.218	1.507	5.575	2.48e-08	6	chr6:32327970:T:A	32327970	A	ADD	9450	1.221	0.03134	1.148	1.298	6.363	1.982e-10	A	0.44908	0.99462	Imputed	32295747	ncRNA_intronic	LOC101929163	rs11752503
6	chr6:32328051:A:G	32328051	G	ADD	6118	1.358	0.05441	1.22	1.51	5.618	1.928e-08	6	chr6:32328051:A:G	32328051	G	ADD	9450	1.23	0.03135	1.157	1.308	6.613	3.778e-11	G	0.44655	0.9946	Imputed	32295828	ncRNA_intronic	LOC101929163	rs6457542
6	chr6:32328188:T:C	32328188	T	ADD	6118	0.2254	0.1417	0.1707	0.2975	-10.52	7.282e-26	6	chr6:32328188:T:C	32328188	T	ADD	9450	0.1382	0.0927	0.1153	0.1658	-21.35	4.278e-101	C	0.90599	0.98245	Imputed	32295965	ncRNA_intronic	LOC101929163
6	chr6:32328340:T:C	32328340	T	ADD	6118	0.3947	0.0848	0.3342	0.466	-10.96	5.76e-28	6	chr6:32328340:T:C	32328340	T	ADD	9450	0.2282	0.05715	0.2041	0.2553	-25.85	2.342e-147	C	0.82953	0.98991	Imputed	32296117	ncRNA_intronic	LOC101929163
6	chr6:32328539:C:T	32328539	T	ADD	6118	1.359	0.0544	1.221	1.512	5.637	1.733e-08	6	chr6:32328539:C:T	32328539	T	ADD	9450	1.23	0.03135	1.156	1.308	6.596	4.234e-11	T	0.4474	0.99603	Imputed	32296316	ncRNA_intronic	LOC101929163	rs12528615
6	chr6:32328598:G:A	32328598	A	ADD	6118	1.359	0.0544	1.221	1.512	5.637	1.733e-08	6	chr6:32328598:G:A	32328598	A	ADD	9450	1.23	0.03135	1.156	1.308	6.596	4.234e-11	A	0.44745	0.99586	Imputed	32296375	ncRNA_intronic	LOC101929163	rs10947252
6	chr6:32328778:G:C	32328778	C	ADD	6118	1.359	0.0544	1.221	1.512	5.637	1.733e-08	6	chr6:32328778:G:C	32328778	C	ADD	9450	1.23	0.03135	1.156	1.308	6.596	4.234e-11	C	0.44744	0.99603	Imputed	32296555	ncRNA_intronic	LOC101929163	rs10947253
6	chr6:32329003:C:T	32329003	T	ADD	6118	1.382	0.05443	1.242	1.538	5.944	2.778e-09	6	chr6:32329003:C:T	32329003	T	ADD	9450	1.244	0.03137	1.17	1.323	6.973	3.113e-12	T	0.45136	0.99591	Imputed	32296780	ncRNA_intronic	LOC101929163	rs9348880
6	chr6:32329065:C:G	32329065	G	ADD	6118	1.382	0.05443	1.242	1.538	5.944	2.778e-09	6	chr6:32329065:C:G	32329065	G	ADD	9450	1.244	0.03137	1.17	1.323	6.973	3.113e-12	G	0.45136	0.99602	Imputed	32296842	ncRNA_intronic	LOC101929163	rs9348881
6	chr6:32329238:CA:C	32329238	C	ADD	6118	1.356	0.05439	1.219	1.508	5.598	2.173e-08	6	chr6:32329238:CA:C	32329238	C	ADD	9450	1.232	0.03136	1.159	1.31	6.657	2.795e-11	C	0.4465	0.99565	Imputed	32297015	ncRNA_intronic	LOC101929163
6	chr6:32329347:A:T	32329347	T	ADD	6118	1.359	0.0544	1.221	1.512	5.637	1.733e-08	6	chr6:32329347:A:T	32329347	T	ADD	9450	1.23	0.03135	1.156	1.308	6.596	4.234e-11	T	0.4474	0.99586	Imputed	32297124	ncRNA_intronic	LOC101929163	rs9394086
6	chr6:32329379:T:C	32329379	C	ADD	6118	1.359	0.0544	1.221	1.512	5.637	1.733e-08	6	chr6:32329379:T:C	32329379	C	ADD	9450	1.229	0.03134	1.156	1.307	6.575	4.873e-11	C	0.44727	0.99594	Imputed	32297156	ncRNA_intronic	LOC101929163	rs9368711
6	chr6:32329432:G:A	32329432	A	ADD	6118	0.3523	0.1765	0.2493	0.4979	-5.911	3.395e-09	6	chr6:32329432:G:A	32329432	A	ADD	9450	0.1918	0.123	0.1507	0.2441	-13.43	4.178e-41	A	0.04077	0.99635	Imputed	32297209	ncRNA_intronic	LOC101929163	rs17208363
6	chr6:32329551:G:A	32329551	A	ADD	6118	1.359	0.0544	1.221	1.512	5.637	1.733e-08	6	chr6:32329551:G:A	32329551	A	ADD	9450	1.23	0.03135	1.156	1.308	6.596	4.234e-11	A	0.44728	0.99599	Imputed	32297328	ncRNA_intronic	LOC101929163	rs9368712
6	chr6:32329560:T:C	32329560	C	ADD	6118	1.359	0.0544	1.221	1.512	5.637	1.733e-08	6	chr6:32329560:T:C	32329560	C	ADD	9450	1.23	0.03135	1.156	1.308	6.596	4.234e-11	C	0.44731	0.99584	Imputed	32297337	ncRNA_intronic	LOC101929163	rs9368713
6	chr6:32329626:G:C	32329626	C	ADD	6118	2.22	0.1192	1.757	2.804	6.69	2.238e-11	6	chr6:32329626:G:C	32329626	C	ADD	9450	0.8516	0.1021	0.6971	1.04	-1.573	0.1158	C	0.02372	0.98313	Imputed	32297403	ncRNA_intronic	LOC101929163	rs137982265
6	chr6:32329640:G:A	32329640	A	ADD	6118	1.36	0.05442	1.222	1.513	5.645	1.647e-08	6	chr6:32329640:G:A	32329640	A	ADD	9450	1.23	0.03135	1.157	1.308	6.608	3.908e-11	A	0.44736	0.99598	Imputed	32297417	ncRNA_intronic	LOC101929163	rs9380289
6	chr6:32329864:TAGATTTTAACACC:T	32329864	T	ADD	6118	1.36	0.05443	1.223	1.513	5.653	1.574e-08	6	chr6:32329864:TAGATTTTAACACC:T	32329864	T	ADD	9450	1.231	0.03136	1.157	1.309	6.62	3.59e-11	T	0.44721	0.99572	Imputed	32297641	ncRNA_intronic	LOC101929163
6	chr6:32329883:C:G	32329883	G	ADD	6118	1.36	0.05441	1.222	1.513	5.644	1.658e-08	6	chr6:32329883:C:G	32329883	G	ADD	9450	1.23	0.03135	1.157	1.308	6.608	3.906e-11	G	0.44733	0.99588	Imputed	32297660	ncRNA_intronic	LOC101929163	rs75052715
6	chr6:32329913:C:T	32329913	T	ADD	6118	1.359	0.0544	1.221	1.512	5.637	1.733e-08	6	chr6:32329913:C:T	32329913	T	ADD	9450	1.23	0.03135	1.156	1.308	6.596	4.234e-11	T	0.44744	0.99603	Imputed	32297690	ncRNA_intronic	LOC101929163	rs9296021
6	chr6:32330021:CTCTT:C	32330021	C	ADD	6118	1.359	0.0544	1.221	1.512	5.637	1.733e-08	6	chr6:32330021:CTCTT:C	32330021	C	ADD	9450	1.23	0.03135	1.156	1.308	6.596	4.234e-11	C	0.44721	0.99562	Imputed	32297798	ncRNA_intronic	LOC101929163
6	chr6:32330124:A:G	32330124	A	ADD	6118	0.395	0.0848	0.3345	0.4664	-10.95	6.293e-28	6	chr6:32330124:A:G	32330124	A	ADD	9450	0.2284	0.05715	0.2042	0.2555	-25.84	3.11e-147	G	0.82957	0.99	Imputed	32297901	ncRNA_intronic	LOC101929163
6	chr6:32330129:T:G	32330129	T	ADD	6118	0.395	0.0848	0.3345	0.4664	-10.95	6.293e-28	6	chr6:32330129:T:G	32330129	T	ADD	9450	0.2284	0.05715	0.2042	0.2555	-25.84	3.11e-147	G	0.82956	0.99004	Imputed	32297906	ncRNA_intronic	LOC101929163
6	chr6:32330178:G:A	32330178	A	ADD	6118	1.359	0.0544	1.221	1.512	5.637	1.733e-08	6	chr6:32330178:G:A	32330178	A	ADD	9450	1.23	0.03135	1.156	1.308	6.596	4.234e-11	A	0.44742	0.99595	Imputed	32297955	ncRNA_intronic	LOC101929163	rs9296022
6	chr6:32330595:A:G	32330595	G	ADD	6118	1.359	0.0544	1.221	1.512	5.637	1.733e-08	6	chr6:32330595:A:G	32330595	G	ADD	9450	1.23	0.03135	1.156	1.308	6.596	4.234e-11	G	0.44744	0.99598	Imputed	32298372	exonic	C6orf10	rs9405090
6	chr6:32331165:G:A	32331165	G	ADD	6118	0.4007	0.08436	0.3396	0.4727	-10.84	2.186e-27	6	chr6:32331165:G:A	32331165	G	ADD	9450	0.2298	0.05702	0.2055	0.257	-25.79	1.215e-146	A	0.82948	0.99005	Imputed	32298942	ncRNA_intronic	LOC101929163
6	chr6:32331202:T:TCC	32331202	TCC	ADD	6118	1.36	0.05441	1.222	1.513	5.644	1.658e-08	6	chr6:32331202:T:TCC	32331202	TCC	ADD	9450	1.23	0.03135	1.157	1.308	6.607	3.909e-11	TCC	0.44713	0.99523	Imputed	32298979
6	chr6:32331938:G:A	32331938	A	ADD	6118	1.359	0.0544	1.221	1.512	5.637	1.733e-08	6	chr6:32331938:G:A	32331938	A	ADD	9450	1.23	0.03135	1.156	1.308	6.596	4.234e-11	A	0.44738	0.99603	Imputed	32299715	ncRNA_intronic	LOC101929163	rs742582
6	chr6:32332096:G:T	32332096	T	ADD	6118	1.359	0.0544	1.221	1.512	5.637	1.733e-08	6	chr6:32332096:G:T	32332096	T	ADD	9450	1.23	0.03135	1.156	1.308	6.596	4.234e-11	T	0.44731	0.99572	Imputed	32299873	ncRNA_intronic	LOC101929163	rs910052
6	chr6:32332597:T:G	32332597	G	ADD	6118	1.359	0.0544	1.221	1.512	5.637	1.733e-08	6	chr6:32332597:T:G	32332597	G	ADD	9450	1.23	0.03135	1.156	1.308	6.596	4.234e-11	G	0.44737	0.99592	Imputed	32300374	ncRNA_intronic	LOC101929163	rs1076711
6	chr6:32332693:T:G	32332693	G	ADD	6118	1.359	0.0544	1.221	1.512	5.637	1.733e-08	6	chr6:32332693:T:G	32332693	G	ADD	9450	1.23	0.03135	1.156	1.308	6.596	4.234e-11	G	0.44737	0.9959	Imputed	32300470	ncRNA_intronic	LOC101929163	rs761190
6	chr6:32332963:G:A	32332963	A	ADD	6118	3.044	0.1946	2.078	4.457	5.72	1.067e-08	6	chr6:32332963:G:A	32332963	A	ADD	9450	2.281	0.1439	1.72	3.024	5.73	1.006e-08	A	0.01046	0.96873	Imputed	32300740	ncRNA_intronic	LOC101929163	rs17840113
6	chr6:32333032:A:G	32333032	A	ADD	6118	0.312	0.1101	0.2514	0.3871	-10.58	3.531e-26	6	chr6:32333032:A:G	32333032	A	ADD	9450	0.1748	0.07553	0.1508	0.2027	-23.09	6.057e-118	G	0.88276	0.98584	Imputed	32300809	ncRNA_intronic	LOC101929163
6	chr6:32333071:T:C	32333071	C	ADD	6118	1.382	0.05443	1.242	1.538	5.944	2.778e-09	6	chr6:32333071:T:C	32333071	C	ADD	9450	1.244	0.03137	1.17	1.323	6.973	3.113e-12	C	0.45134	0.99598	Imputed	32300848	ncRNA_intronic	LOC101929163	rs9394087
6	chr6:32333512:T:C	32333512	C	ADD	6118	1.382	0.05443	1.242	1.538	5.944	2.778e-09	6	chr6:32333512:T:C	32333512	C	ADD	9450	1.244	0.03137	1.17	1.323	6.973	3.113e-12	C	0.45132	0.99589	Imputed	32301289	ncRNA_intronic	LOC101929163	rs9366793
6	chr6:32333545:C:T	32333545	T	ADD	6118	1.359	0.0544	1.221	1.512	5.637	1.733e-08	6	chr6:32333545:C:T	32333545	T	ADD	9450	1.23	0.03135	1.156	1.308	6.596	4.234e-11	T	0.44739	0.99601	Imputed	32301322	ncRNA_intronic	LOC101929163	rs9348882
6	chr6:32333592:GAC:G	32333592	G	ADD	6118	1.356	0.05441	1.218	1.508	5.591	2.262e-08	6	chr6:32333592:GAC:G	32333592	G	ADD	9450	1.228	0.03135	1.155	1.306	6.555	5.558e-11	G	0.44718	0.99559	Imputed	32301369	ncRNA_intronic	LOC101929163
6	chr6:32333675:C:G	32333675	G	ADD	6118	1.382	0.05443	1.242	1.538	5.944	2.778e-09	6	chr6:32333675:C:G	32333675	G	ADD	9450	1.244	0.03137	1.17	1.323	6.973	3.113e-12	G	0.45135	0.99602	Imputed	32301452	ncRNA_intronic	LOC101929163	rs9380290
6	chr6:32333737:G:A	32333737	A	ADD	6118	1.359	0.0544	1.221	1.512	5.637	1.733e-08	6	chr6:32333737:G:A	32333737	A	ADD	9450	1.23	0.03135	1.156	1.308	6.596	4.234e-11	A	0.44761	0.99507	Imputed	32301514	ncRNA_intronic	LOC101929163	rs9357140
6	chr6:32334027:G:C	32334027	C	ADD	6118	1.359	0.0544	1.221	1.512	5.637	1.733e-08	6	chr6:32334027:G:C	32334027	C	ADD	9450	1.23	0.03135	1.156	1.308	6.596	4.234e-11	C	0.44743	0.99594	Imputed	32301804	ncRNA_intronic	LOC101929163	rs9391777
6	chr6:32334268:A:C	32334268	C	ADD	6118	1.359	0.0544	1.221	1.512	5.637	1.733e-08	6	chr6:32334268:A:C	32334268	C	ADD	9450	1.23	0.03135	1.156	1.308	6.596	4.234e-11	C	0.44742	0.99601	Imputed	32302045	ncRNA_intronic	LOC101929163	rs1474729
6	chr6:32334290:C:T	32334290	T	ADD	6118	1.359	0.0544	1.221	1.512	5.637	1.733e-08	6	chr6:32334290:C:T	32334290	T	ADD	9450	1.23	0.03135	1.156	1.308	6.596	4.234e-11	T	0.4474	0.99605	Imputed	32302067	ncRNA_intronic	LOC101929163	rs1474728
6	chr6:32334326:TTG:T	32334326	T	ADD	6118	1.817	0.09227	1.516	2.177	6.473	9.61e-11	6	chr6:32334326:TTG:T	32334326	T	ADD	9450	3.193	0.04446	2.926	3.484	26.11	2.707e-150	T	0.14501	0.998	Imputed	32302103	ncRNA_intronic	LOC101929163
6	chr6:32334605:C:T	32334605	T	ADD	6118	1.82	0.09228	1.519	2.181	6.49	8.584e-11	6	chr6:32334605:C:T	32334605	T	ADD	9450	3.196	0.04447	2.929	3.487	26.13	1.797e-150	T	0.145	0.99807	Imputed	32302382	ncRNA_intronic	LOC101929163	rs1265757
6	chr6:32334762:A:G	32334762	G	ADD	6118	1.359	0.0544	1.221	1.512	5.637	1.733e-08	6	chr6:32334762:A:G	32334762	G	ADD	9450	1.23	0.03135	1.156	1.308	6.596	4.234e-11	G	0.44744	0.996	Imputed	32302539	ncRNA_intronic	LOC101929163	rs9405091
6	chr6:32334764:T:G	32334764	G	ADD	6118	1.359	0.0544	1.221	1.512	5.637	1.733e-08	6	chr6:32334764:T:G	32334764	G	ADD	9450	1.23	0.03135	1.156	1.308	6.596	4.234e-11	G	0.44738	0.996	Imputed	32302541	ncRNA_intronic	LOC101929163	rs9378257
6	chr6:32334951:T:G	32334951	G	ADD	6118	1.359	0.0544	1.221	1.512	5.637	1.733e-08	6	chr6:32334951:T:G	32334951	G	ADD	9450	1.23	0.03135	1.156	1.308	6.596	4.234e-11	G	0.44743	0.99597	Imputed	32302728	ncRNA_intronic	LOC101929163	rs9405092
6	chr6:32334964:G:T	32334964	T	ADD	6118	1.359	0.0544	1.221	1.512	5.637	1.733e-08	6	chr6:32334964:G:T	32334964	T	ADD	9450	1.23	0.03135	1.156	1.308	6.596	4.234e-11	T	0.44739	0.99598	Imputed	32302741	ncRNA_intronic	LOC101929163	rs9405093
6	chr6:32334980:G:A	32334980	A	ADD	6118	1.359	0.0544	1.221	1.512	5.637	1.733e-08	6	chr6:32334980:G:A	32334980	A	ADD	9450	1.23	0.03135	1.156	1.308	6.596	4.234e-11	A	0.4474	0.99604	Imputed	32302757	ncRNA_intronic	LOC101929163	rs9378258
6	chr6:32335291:G:A	32335291	A	ADD	6118	1.359	0.0544	1.221	1.512	5.637	1.733e-08	6	chr6:32335291:G:A	32335291	A	ADD	9450	1.23	0.03135	1.156	1.308	6.596	4.234e-11	A	0.44736	0.99593	Imputed	32303068	ncRNA_intronic	LOC101929163	rs10807100
6	chr6:32335734:G:A	32335734	A	ADD	6118	1.382	0.05443	1.242	1.538	5.944	2.778e-09	6	chr6:32335734:G:A	32335734	A	ADD	9450	1.244	0.03137	1.17	1.323	6.973	3.113e-12	A	0.45132	0.9959	Imputed	32303511	ncRNA_intronic	LOC101929163	rs6929776
6	chr6:32335832:A:T	32335832	T	ADD	6118	2.522	0.1344	1.938	3.281	6.883	5.858e-12	6	chr6:32335832:A:T	32335832	T	ADD	9450	0.9039	0.1204	0.7139	1.144	-0.8393	0.4013	T	0.01598	0.97826	Imputed	32303609	ncRNA_intronic	LOC101929163	rs183721877
6	chr6:32335915:T:A	32335915	A	ADD	6118	1.817	0.09227	1.516	2.177	6.473	9.61e-11	6	chr6:32335915:T:A	32335915	A	ADD	9450	3.193	0.04446	2.926	3.484	26.11	2.707e-150	A	0.14504	0.998	Imputed	32303692	exonic	C6orf10	rs1265754
6	chr6:32336071:G:A	32336071	A	ADD	6118	1.572	0.0643	1.386	1.783	7.036	1.973e-12	6	chr6:32336071:G:A	32336071	A	ADD	9450	2.319	0.03683	2.158	2.493	22.84	1.768e-115	A	0.23685	0.99223	Imputed	32303848	ncRNA_intronic	LOC101929163	rs28361060
6	chr6:32336254:G:A	32336254	A	ADD	6118	1.359	0.0544	1.221	1.512	5.637	1.733e-08	6	chr6:32336254:G:A	32336254	A	ADD	9450	1.23	0.03135	1.156	1.308	6.596	4.234e-11	A	0.44738	0.99602	Imputed	32304031	ncRNA_intronic	LOC101929163	rs6930681
6	chr6:32336445:C:G	32336445	G	ADD	6118	1.359	0.0544	1.221	1.512	5.637	1.733e-08	6	chr6:32336445:C:G	32336445	G	ADD	9450	1.23	0.03135	1.156	1.308	6.596	4.234e-11	G	0.44738	0.99599	Imputed	32304222	ncRNA_intronic	LOC101929163	rs9366794
6	chr6:32336973:AG:A	32336973	A	ADD	6118	1.359	0.0544	1.221	1.512	5.637	1.733e-08	6	chr6:32336973:AG:A	32336973	A	ADD	9450	1.23	0.03135	1.156	1.308	6.596	4.234e-11	A	0.44735	0.99593	Imputed	32304750	ncRNA_intronic	LOC101929163
6	chr6:32337252:T:A	32337252	A	ADD	6118	1.357	0.05439	1.22	1.51	5.614	1.98e-08	6	chr6:32337252:T:A	32337252	A	ADD	9450	1.228	0.03134	1.155	1.306	6.561	5.338e-11	A	0.44762	0.99562	Imputed	32305029	ncRNA_intronic	LOC101929163	rs12194915
6	chr6:32337348:C:T	32337348	T	ADD	6118	1.359	0.0544	1.221	1.512	5.637	1.733e-08	6	chr6:32337348:C:T	32337348	T	ADD	9450	1.23	0.03135	1.156	1.308	6.596	4.234e-11	T	0.44746	0.99556	Imputed	32305125	ncRNA_intronic	LOC101929163	rs973037
6	chr6:32337365:C:T	32337365	T	ADD	6118	1.356	0.0544	1.219	1.509	5.605	2.087e-08	6	chr6:32337365:C:T	32337365	T	ADD	9450	1.23	0.03135	1.157	1.308	6.599	4.152e-11	T	0.4494	0.99494	Imputed	32305142	ncRNA_intronic	LOC101929163	rs2022535
6	chr6:32337366:C:G	32337366	G	ADD	6118	1.356	0.0544	1.219	1.509	5.597	2.18e-08	6	chr6:32337366:C:G	32337366	G	ADD	9450	1.23	0.03135	1.156	1.308	6.593	4.315e-11	G	0.4494	0.99488	Imputed	32305143	ncRNA_intronic	LOC101929163	rs973036
6	chr6:32337593:T:G	32337593	G	ADD	6118	1.359	0.0544	1.221	1.512	5.637	1.733e-08	6	chr6:32337593:T:G	32337593	G	ADD	9450	1.23	0.03135	1.156	1.308	6.596	4.234e-11	G	0.44734	0.99593	Imputed	32305370	ncRNA_intronic	LOC101929163	rs926594
6	chr6:32337767:A:G	32337767	G	ADD	6118	1.817	0.09227	1.516	2.177	6.473	9.61e-11	6	chr6:32337767:A:G	32337767	G	ADD	9450	3.193	0.04446	2.926	3.484	26.11	2.707e-150	G	0.14505	0.99782	Imputed	32305544	ncRNA_intronic	LOC101929163	rs926593
6	chr6:32337913:C:A	32337913	A	ADD	6118	1.359	0.0544	1.221	1.512	5.637	1.733e-08	6	chr6:32337913:C:A	32337913	A	ADD	9450	1.23	0.03135	1.156	1.308	6.596	4.234e-11	A	0.44736	0.99601	Imputed	32305690	ncRNA_intronic	LOC101929163	rs926591
6	chr6:32338202:G:T	32338202	G	ADD	6118	0.3025	0.1117	0.243	0.3765	-10.71	9.441e-27	6	chr6:32338202:G:T	32338202	G	ADD	9450	0.1727	0.07601	0.1488	0.2005	-23.1	4.288e-118	T	0.88327	0.98527	Imputed	32305979	ncRNA_intronic	LOC101929163
6	chr6:32338245:G:A	32338245	A	ADD	6118	1.359	0.0544	1.221	1.512	5.637	1.733e-08	6	chr6:32338245:G:A	32338245	A	ADD	9450	1.229	0.03135	1.156	1.307	6.587	4.489e-11	A	0.44729	0.99583	Imputed	32306022	ncRNA_intronic	LOC101929163	rs9368715
6	chr6:32338379:A:G	32338379	G	ADD	6118	3.943	0.1879	2.728	5.698	7.301	2.848e-13	6	chr6:32338379:A:G	32338379	G	ADD	9450	1.896	0.153	1.404	2.558	4.18	2.912e-05	G	0.00871	0.99339	Imputed	32306156	ncRNA_intronic	LOC101929163	rs146347154
6	chr6:32338485:T:C	32338485	C	ADD	6118	1.359	0.0544	1.221	1.512	5.637	1.733e-08	6	chr6:32338485:T:C	32338485	C	ADD	9450	1.23	0.03135	1.156	1.308	6.596	4.234e-11	C	0.44735	0.99599	Imputed	32306262	ncRNA_intronic	LOC101929163	rs3817982
6	chr6:32338703:A:T	32338703	T	ADD	6118	0.3503	0.1765	0.2478	0.495	-5.944	2.778e-09	6	chr6:32338703:A:T	32338703	T	ADD	9450	0.1905	0.123	0.1497	0.2424	-13.48	1.95e-41	T	0.04103	0.99525	Imputed	32306480	ncRNA_intronic	LOC101929163	rs28732192
6	chr6:32339193:C:A	32339193	C	ADD	6118	0.4029	0.0842	0.3416	0.4752	-10.8	3.617e-27	6	chr6:32339193:C:A	32339193	C	ADD	9450	0.2304	0.05698	0.206	0.2576	-25.77	2.076e-146	A	0.82951	0.99046	Imputed	32306970	ncRNA_intronic	LOC101929163
6	chr6:32339360:T:C	32339360	C	ADD	6118	1.358	0.0544	1.22	1.511	5.622	1.889e-08	6	chr6:32339360:T:C	32339360	C	ADD	9450	1.229	0.03134	1.156	1.307	6.583	4.598e-11	C	0.44742	0.99623	Imputed	32307137	ncRNA_intronic	LOC101929163	rs2022534
6	chr6:32339483:T:G	32339483	G	ADD	6118	1.381	0.05443	1.241	1.536	5.929	3.042e-09	6	chr6:32339483:T:G	32339483	G	ADD	9450	1.244	0.03136	1.17	1.323	6.96	3.397e-12	G	0.45141	0.99622	Imputed	32307260	ncRNA_intronic	LOC101929163	rs2022533
6	chr6:32339605:G:A	32339605	A	ADD	6118	1.358	0.0544	1.22	1.511	5.622	1.889e-08	6	chr6:32339605:G:A	32339605	A	ADD	9450	1.229	0.03134	1.156	1.307	6.583	4.598e-11	A	0.44741	0.99622	Imputed	32307382	exonic	C6orf10	rs1033500
6	chr6:32339669:T:C	32339669	T	ADD	6118	0.4029	0.0842	0.3416	0.4752	-10.8	3.617e-27	6	chr6:32339669:T:C	32339669	T	ADD	9450	0.2304	0.05698	0.206	0.2576	-25.77	2.076e-146	C	0.8295	0.99043	Imputed	32307446	ncRNA_intronic	LOC101929163
6	chr6:32340092:T:C	32340092	C	ADD	6118	1.358	0.0544	1.22	1.511	5.622	1.889e-08	6	chr6:32340092:T:C	32340092	C	ADD	9450	1.229	0.03134	1.156	1.307	6.583	4.598e-11	C	0.4474	0.99618	Imputed	32307869	ncRNA_intronic	LOC101929163	rs1033498
6	chr6:32340285:A:G	32340285	G	ADD	6118	1.358	0.0544	1.22	1.511	5.622	1.889e-08	6	chr6:32340285:A:G	32340285	G	ADD	9450	1.229	0.03134	1.156	1.307	6.583	4.598e-11	G	0.44744	0.99611	Imputed	32308062	ncRNA_intronic	LOC101929163	rs1033497
6	chr6:32340329:G:C	32340329	C	ADD	6118	1.358	0.0544	1.22	1.511	5.622	1.889e-08	6	chr6:32340329:G:C	32340329	C	ADD	9450	1.229	0.03134	1.156	1.307	6.583	4.598e-11	C	0.44742	0.99623	Imputed	32308106	ncRNA_intronic	LOC101929163	rs1033496
6	chr6:32340568:T:G	32340568	G	ADD	6118	1.358	0.0544	1.22	1.511	5.622	1.889e-08	6	chr6:32340568:T:G	32340568	G	ADD	9450	1.229	0.03134	1.156	1.307	6.583	4.598e-11	G	0.44743	0.99618	Imputed	32308345	ncRNA_intronic	LOC101929163	rs2395144
6	chr6:32340688:A:C	32340688	A	ADD	6118	0.4021	0.08422	0.3409	0.4742	-10.82	2.782e-27	6	chr6:32340688:A:C	32340688	A	ADD	9450	0.2299	0.05698	0.2056	0.2571	-25.8	8.977e-147	C	0.82929	0.99069	Imputed	32308465	ncRNA_intronic	LOC101929163
6	chr6:32340865:G:A	32340865	A	ADD	6118	1.358	0.0544	1.22	1.511	5.622	1.889e-08	6	chr6:32340865:G:A	32340865	A	ADD	9450	1.229	0.03134	1.156	1.307	6.583	4.598e-11	A	0.44742	0.99624	Imputed	32308642	ncRNA_intronic	LOC101929163	rs4469285
6	chr6:32340913:A:G	32340913	G	ADD	6118	1.357	0.05439	1.22	1.51	5.614	1.982e-08	6	chr6:32340913:A:G	32340913	G	ADD	9450	1.229	0.03134	1.155	1.307	6.571	4.987e-11	G	0.44757	0.99618	Imputed	32308690	ncRNA_intronic	LOC101929163	rs7453102
6	chr6:32340957:A:G	32340957	G	ADD	6118	1.358	0.0544	1.22	1.511	5.622	1.889e-08	6	chr6:32340957:A:G	32340957	G	ADD	9450	1.229	0.03134	1.156	1.307	6.583	4.598e-11	G	0.44742	0.99614	Imputed	32308734	ncRNA_intronic	LOC101929163	rs2179579
6	chr6:32340993:G:A	32340993	A	ADD	6118	1.358	0.0544	1.22	1.511	5.622	1.889e-08	6	chr6:32340993:G:A	32340993	A	ADD	9450	1.229	0.03134	1.156	1.307	6.583	4.598e-11	A	0.4474	0.99612	Imputed	32308770	ncRNA_intronic	LOC101929163	rs2179578
6	chr6:32341226:A:T	32341226	T	ADD	6118	1.358	0.0544	1.22	1.511	5.622	1.889e-08	6	chr6:32341226:A:T	32341226	T	ADD	9450	1.229	0.03134	1.156	1.307	6.583	4.598e-11	T	0.44741	0.99616	Imputed	32309003	ncRNA_intronic	LOC101929163	rs2143468
6	chr6:32341503:G:A	32341503	G	ADD	6118	0.4021	0.08422	0.3409	0.4742	-10.82	2.782e-27	6	chr6:32341503:G:A	32341503	G	ADD	9450	0.2299	0.05698	0.2056	0.2571	-25.8	8.977e-147	A	0.82929	0.99084	Imputed	32309280	ncRNA_intronic	LOC101929163
6	chr6:32341519:C:G	32341519	G	ADD	6118	1.358	0.0544	1.22	1.511	5.622	1.889e-08	6	chr6:32341519:C:G	32341519	G	ADD	9450	1.229	0.03134	1.156	1.307	6.583	4.598e-11	G	0.44742	0.99623	Imputed	32309296	ncRNA_intronic	LOC101929163	rs2143467
6	chr6:32341575:T:C	32341575	C	ADD	6118	1.356	0.0544	1.219	1.509	5.604	2.093e-08	6	chr6:32341575:T:C	32341575	C	ADD	9450	1.228	0.03134	1.155	1.306	6.563	5.268e-11	C	0.44736	0.99614	Imputed	32309352	ncRNA_intronic	LOC101929163	rs2143465
6	chr6:32341609:A:G	32341609	G	ADD	6118	6.059	0.1557	4.466	8.22	11.57	5.64e-31	6	chr6:32341609:A:G	32341609	G	ADD	9450	5.781	0.1042	4.714	7.091	16.85	1.134e-63	G	0.02635	0.98929	Imputed	32309386	ncRNA_intronic	LOC101929163	rs9268255
6	chr6:32341657:T:C	32341657	C	ADD	6118	1.358	0.0544	1.22	1.511	5.622	1.889e-08	6	chr6:32341657:T:C	32341657	C	ADD	9450	1.229	0.03134	1.156	1.307	6.583	4.598e-11	C	0.44741	0.9962	Imputed	32309434	ncRNA_intronic	LOC101929163	rs2143464
6	chr6:32342087:C:T	32342087	T	ADD	6118	1.358	0.0544	1.22	1.511	5.622	1.889e-08	6	chr6:32342087:C:T	32342087	T	ADD	9450	1.229	0.03134	1.156	1.307	6.583	4.598e-11	T	0.44751	0.9959	Imputed	32309864	ncRNA_intronic	LOC101929163	rs9268256
6	chr6:32342326:G:A	32342326	A	ADD	6118	1.358	0.0544	1.22	1.511	5.622	1.889e-08	6	chr6:32342326:G:A	32342326	A	ADD	9450	1.229	0.03134	1.156	1.307	6.583	4.598e-11	A	0.44741	0.99622	Imputed	32310103	ncRNA_intronic	LOC101929163	rs9268257
6	chr6:32342434:A:G	32342434	A	ADD	6118	0.4265	0.08187	0.3633	0.5008	-10.41	2.285e-25	6	chr6:32342434:A:G	32342434	A	ADD	9450	0.2506	0.05482	0.225	0.279	-25.25	1.214e-140	G	0.82532	0.99096	Imputed	32310211	ncRNA_intronic	LOC101929163
6	chr6:32342619:A:G	32342619	A	ADD	6118	0.4021	0.08422	0.3409	0.4742	-10.82	2.782e-27	6	chr6:32342619:A:G	32342619	A	ADD	9450	0.2299	0.05698	0.2056	0.2571	-25.8	8.977e-147	G	0.82928	0.99082	Imputed	32310396	ncRNA_intronic	LOC101929163
6	chr6:32342638:C:G	32342638	C	ADD	6118	0.4021	0.08422	0.3409	0.4742	-10.82	2.782e-27	6	chr6:32342638:C:G	32342638	C	ADD	9450	0.2299	0.05698	0.2056	0.2571	-25.8	8.977e-147	G	0.82928	0.99082	Imputed	32310415	ncRNA_intronic	LOC101929163
6	chr6:32342907:G:A	32342907	A	ADD	6118	1.358	0.0544	1.22	1.511	5.622	1.889e-08	6	chr6:32342907:G:A	32342907	A	ADD	9450	1.229	0.03134	1.156	1.307	6.583	4.598e-11	A	0.44741	0.99622	Imputed	32310684	ncRNA_intronic	LOC101929163	rs9268258
6	chr6:32343026:G:A	32343026	A	ADD	6118	1.358	0.0544	1.22	1.511	5.622	1.889e-08	6	chr6:32343026:G:A	32343026	A	ADD	9450	1.229	0.03134	1.156	1.307	6.583	4.598e-11	A	0.44741	0.99619	Imputed	32310803	ncRNA_intronic	LOC101929163	rs9268259
6	chr6:32343086:T:C	32343086	C	ADD	6118	1.83	0.09211	1.528	2.192	6.561	5.361e-11	6	chr6:32343086:T:C	32343086	C	ADD	9450	3.197	0.04446	2.93	3.488	26.14	1.342e-150	C	0.14521	0.99796	Imputed	32310863	ncRNA_intronic	LOC101929163	rs2849018
6	chr6:32343190:C:T	32343190	T	ADD	6118	1.359	0.0544	1.221	1.512	5.636	1.738e-08	6	chr6:32343190:C:T	32343190	T	ADD	9450	1.23	0.03135	1.157	1.308	6.606	3.95e-11	T	0.44734	0.99619	Imputed	32310967	ncRNA_intronic	LOC101929163	rs9268260
6	chr6:32343209:C:G	32343209	G	ADD	6118	1.358	0.0544	1.22	1.511	5.622	1.889e-08	6	chr6:32343209:C:G	32343209	G	ADD	9450	1.229	0.03134	1.156	1.307	6.583	4.598e-11	G	0.44741	0.99622	Imputed	32310986	ncRNA_intronic	LOC101929163	rs9268261
6	chr6:32343371:C:G	32343371	G	ADD	6118	1.358	0.0544	1.22	1.511	5.622	1.889e-08	6	chr6:32343371:C:G	32343371	G	ADD	9450	1.229	0.03134	1.156	1.307	6.583	4.598e-11	G	0.44741	0.99622	Imputed	32311148	ncRNA_intronic	LOC101929163	rs1555117
6	chr6:32344094:T:A	32344094	A	ADD	6118	1.357	0.05439	1.22	1.51	5.615	1.971e-08	6	chr6:32344094:T:A	32344094	A	ADD	9450	1.229	0.03134	1.156	1.307	6.573	4.932e-11	A	0.44741	0.99611	Imputed	32311871	ncRNA_intronic	LOC101929163	rs2395145
6	chr6:32344098:T:A	32344098	A	ADD	6118	1.357	0.05439	1.22	1.51	5.615	1.971e-08	6	chr6:32344098:T:A	32344098	A	ADD	9450	1.229	0.03134	1.156	1.307	6.573	4.932e-11	A	0.44744	0.99617	Imputed	32311875	ncRNA_intronic	LOC101929163	rs2395146
6	chr6:32344180:T:C	32344180	C	ADD	6118	0.3523	0.1765	0.2493	0.4979	-5.911	3.391e-09	6	chr6:32344180:T:C	32344180	C	ADD	9450	0.1911	0.123	0.1502	0.2432	-13.46	2.765e-41	C	0.0407	0.99638	Imputed	32311957	ncRNA_intronic	LOC101929163	rs28732194
6	chr6:32344497:G:A	32344497	A	ADD	6118	2.22	0.1192	1.757	2.804	6.69	2.238e-11	6	chr6:32344497:G:A	32344497	A	ADD	9450	0.8516	0.1021	0.6971	1.04	-1.573	0.1158	A	0.0237	0.98225	Imputed	32312274	ncRNA_intronic	LOC101929163	rs114539073
6	chr6:32344576:C:T	32344576	C	ADD	6118	0.4268	0.08187	0.3635	0.5011	-10.4	2.482e-25	6	chr6:32344576:C:T	32344576	C	ADD	9450	0.2507	0.05482	0.2252	0.2792	-25.24	1.618e-140	T	0.82534	0.99089	Imputed	32312353	ncRNA_intronic	LOC101929163
6	chr6:32344833:A:G	32344833	A	ADD	6118	0.4265	0.08187	0.3633	0.5008	-10.41	2.285e-25	6	chr6:32344833:A:G	32344833	A	ADD	9450	0.2506	0.05482	0.225	0.279	-25.25	1.214e-140	G	0.82527	0.9907	Imputed	32312610	ncRNA_intronic	LOC101929163
6	chr6:32344963:C:A	32344963	A	ADD	6118	1.358	0.0544	1.22	1.511	5.622	1.889e-08	6	chr6:32344963:C:A	32344963	A	ADD	9450	1.229	0.03134	1.156	1.307	6.583	4.598e-11	A	0.4474	0.99618	Imputed	32312740	ncRNA_intronic	LOC101929163	rs1555116
6	chr6:32345019:A:G	32345019	G	ADD	6118	1.358	0.05439	1.221	1.511	5.628	1.821e-08	6	chr6:32345019:A:G	32345019	G	ADD	9450	1.23	0.03134	1.156	1.307	6.594	4.288e-11	G	0.44737	0.99617	Imputed	32312796	ncRNA_intronic	LOC101929163	rs4576282
6	chr6:32345106:C:T	32345106	T	ADD	6118	1.358	0.0544	1.22	1.511	5.622	1.889e-08	6	chr6:32345106:C:T	32345106	T	ADD	9450	1.229	0.03134	1.156	1.307	6.583	4.598e-11	T	0.4474	0.99614	Imputed	32312883	ncRNA_intronic	LOC101929163	rs9268271
6	chr6:32345233:C:T	32345233	T	ADD	6118	1.358	0.0544	1.22	1.511	5.622	1.889e-08	6	chr6:32345233:C:T	32345233	T	ADD	9450	1.229	0.03134	1.156	1.307	6.583	4.598e-11	T	0.44739	0.99603	Imputed	32313010	ncRNA_intronic	LOC101929163	rs4959024
6	chr6:32345234:T:G	32345234	G	ADD	6118	1.358	0.0544	1.22	1.511	5.622	1.889e-08	6	chr6:32345234:T:G	32345234	G	ADD	9450	1.228	0.03134	1.155	1.306	6.562	5.292e-11	G	0.44725	0.99577	Imputed	32313011	ncRNA_intronic	LOC101929163	rs4959092
6	chr6:32345320:T:C	32345320	C	ADD	6118	1.358	0.0544	1.22	1.511	5.622	1.889e-08	6	chr6:32345320:T:C	32345320	C	ADD	9450	1.229	0.03134	1.156	1.307	6.583	4.598e-11	C	0.44739	0.99616	Imputed	32313097	ncRNA_intronic	LOC101929163	rs4959093
6	chr6:32345359:C:T	32345359	T	ADD	6118	1.358	0.0544	1.22	1.511	5.622	1.889e-08	6	chr6:32345359:C:T	32345359	T	ADD	9450	1.229	0.03134	1.156	1.307	6.583	4.598e-11	T	0.44742	0.9962	Imputed	32313136	ncRNA_intronic	LOC101929163	rs4959094
6	chr6:32345366:A:C	32345366	C	ADD	6118	1.358	0.0544	1.22	1.511	5.622	1.889e-08	6	chr6:32345366:A:C	32345366	C	ADD	9450	1.229	0.03134	1.156	1.307	6.583	4.598e-11	C	0.44741	0.99623	Imputed	32313143	ncRNA_intronic	LOC101929163	rs4959025
6	chr6:32345684:G:T	32345684	T	ADD	6118	1.358	0.0544	1.22	1.511	5.622	1.889e-08	6	chr6:32345684:G:T	32345684	T	ADD	9450	1.229	0.03134	1.156	1.307	6.583	4.598e-11	T	0.44741	0.99619	Imputed	32313461	ncRNA_intronic	LOC101929163	rs4959026
6	chr6:32345876:G:C	32345876	G	ADD	6118	0.4265	0.08187	0.3633	0.5008	-10.41	2.285e-25	6	chr6:32345876:G:C	32345876	G	ADD	9450	0.2506	0.05482	0.225	0.279	-25.25	1.214e-140	C	0.82531	0.99104	Imputed	32313653	ncRNA_intronic	LOC101929163
6	chr6:32346706:T:C	32346706	T	ADD	6118	0.4265	0.08187	0.3633	0.5008	-10.41	2.285e-25	6	chr6:32346706:T:C	32346706	T	ADD	9450	0.2511	0.05477	0.2256	0.2796	-25.23	2.085e-140	C	0.82529	0.9911	Imputed	32314483	ncRNA_intronic	LOC101929163
6	chr6:32346854:TG:T	32346854	T	ADD	6118	1.357	0.05439	1.22	1.51	5.614	1.972e-08	6	chr6:32346854:TG:T	32346854	T	ADD	9450	1.228	0.03134	1.155	1.306	6.551	5.721e-11	T	0.44737	0.99607	Imputed	32314631	ncRNA_intronic	LOC101929163
6	chr6:32346899:G:A	32346899	A	ADD	6118	1.358	0.0544	1.22	1.511	5.622	1.889e-08	6	chr6:32346899:G:A	32346899	A	ADD	9450	1.228	0.03134	1.155	1.306	6.562	5.292e-11	A	0.44739	0.99614	Imputed	32314676	ncRNA_intronic	LOC101929163	rs4959096
6	chr6:32346961:T:C	32346961	T	ADD	6118	0.4021	0.08422	0.3409	0.4742	-10.82	2.782e-27	6	chr6:32346961:T:C	32346961	T	ADD	9450	0.2305	0.05693	0.2062	0.2577	-25.78	1.532e-146	C	0.82926	0.99091	Imputed	32314738	ncRNA_intronic	LOC101929163
6	chr6:32347324:A:G	32347324	A	ADD	6118	0.4265	0.08187	0.3633	0.5008	-10.41	2.285e-25	6	chr6:32347324:A:G	32347324	A	ADD	9450	0.2506	0.05482	0.225	0.279	-25.25	1.214e-140	G	0.82529	0.99096	Imputed	32315101	ncRNA_intronic	LOC101929163
6	chr6:32347396:T:C	32347396	C	ADD	6118	1.358	0.0544	1.22	1.511	5.622	1.889e-08	6	chr6:32347396:T:C	32347396	C	ADD	9450	1.228	0.03134	1.155	1.306	6.562	5.292e-11	C	0.4473	0.99599	Imputed	32315173	ncRNA_intronic	LOC101929163	rs9268283
6	chr6:32347439:G:A	32347439	A	ADD	6118	1.359	0.05441	1.221	1.512	5.637	1.729e-08	6	chr6:32347439:G:A	32347439	A	ADD	9450	1.229	0.03134	1.156	1.307	6.578	4.762e-11	A	0.44729	0.99604	Imputed	32315216	ncRNA_intronic	LOC101929163	rs9268284
6	chr6:32347723:A:G	32347723	A	ADD	6118	0.4021	0.08422	0.3409	0.4742	-10.82	2.782e-27	6	chr6:32347723:A:G	32347723	A	ADD	9450	0.2305	0.05693	0.2062	0.2577	-25.78	1.532e-146	G	0.82925	0.99083	Imputed	32315500	ncRNA_intronic	LOC101929163
6	chr6:32347730:A:C	32347730	A	ADD	6118	0.4265	0.08187	0.3633	0.5008	-10.41	2.285e-25	6	chr6:32347730:A:C	32347730	A	ADD	9450	0.2511	0.05477	0.2256	0.2796	-25.23	2.085e-140	C	0.82529	0.99108	Imputed	32315507	ncRNA_intronic	LOC101929163
6	chr6:32347734:T:G	32347734	G	ADD	6118	1.823	0.09228	1.521	2.184	6.505	7.777e-11	6	chr6:32347734:T:G	32347734	G	ADD	9450	3.199	0.04448	2.932	3.49	26.14	1.251e-150	G	0.14507	0.99804	Imputed	32315511	ncRNA_intronic	LOC101929163	rs910051
6	chr6:32347780:T:C	32347780	C	ADD	6118	1.358	0.0544	1.22	1.511	5.622	1.889e-08	6	chr6:32347780:T:C	32347780	C	ADD	9450	1.228	0.03134	1.155	1.306	6.562	5.292e-11	C	0.44737	0.99599	Imputed	32315557	ncRNA_intronic	LOC101929163	rs9268285
6	chr6:32347816:C:G	32347816	G	ADD	6118	1.358	0.05439	1.221	1.511	5.628	1.819e-08	6	chr6:32347816:C:G	32347816	G	ADD	9450	1.229	0.03134	1.156	1.307	6.573	4.926e-11	G	0.44742	0.99596	Imputed	32315593	ncRNA_intronic	LOC101929163	rs9268286
6	chr6:32347950:T:C	32347950	T	ADD	6118	0.4265	0.08187	0.3633	0.5008	-10.41	2.285e-25	6	chr6:32347950:T:C	32347950	T	ADD	9450	0.2511	0.05477	0.2256	0.2796	-25.23	2.085e-140	C	0.82659	0.99998	Genotyped	32315727	ncRNA_intronic	LOC101929163
6	chr6:32348198:C:T	32348198	C	ADD	6118	0.4265	0.08187	0.3633	0.5008	-10.41	2.285e-25	6	chr6:32348198:C:T	32348198	C	ADD	9450	0.2511	0.05477	0.2256	0.2796	-25.23	2.085e-140	T	0.82529	0.9911	Imputed	32315975	ncRNA_intronic	LOC101929163
6	chr6:32348239:T:G	32348239	T	ADD	6118	0.3011	0.1117	0.2419	0.3748	-10.74	6.357e-27	6	chr6:32348239:T:G	32348239	T	ADD	9450	0.172	0.07602	0.1482	0.1996	-23.16	1.251e-118	G	0.8831	0.98659	Imputed	32316016	ncRNA_intronic	LOC101929163
6	chr6:32348463:G:T	32348463	G	ADD	6118	0.4023	0.08421	0.3411	0.4745	-10.81	2.999e-27	6	chr6:32348463:G:T	32348463	G	ADD	9450	0.2306	0.05693	0.2063	0.2579	-25.77	2.023e-146	T	0.82928	0.99088	Imputed	32316240	ncRNA_intronic	LOC101929163
6	chr6:32348612:C:T	32348612	C	ADD	6118	0.4268	0.08187	0.3635	0.5011	-10.4	2.458e-25	6	chr6:32348612:C:T	32348612	C	ADD	9450	0.2513	0.05477	0.2257	0.2798	-25.21	2.748e-140	T	0.82531	0.99105	Imputed	32316389	ncRNA_intronic	LOC101929163
6	chr6:32349350:G:A	32349350	A	ADD	6118	1.358	0.0544	1.22	1.511	5.622	1.889e-08	6	chr6:32349350:G:A	32349350	A	ADD	9450	1.228	0.03134	1.155	1.306	6.562	5.292e-11	A	0.44741	0.9962	Imputed	32317127	ncRNA_intronic	LOC101929163	rs2076542
6	chr6:32349354:A:G	32349354	G	ADD	6118	0.3517	0.1765	0.2489	0.4971	-5.921	3.206e-09	6	chr6:32349354:A:G	32349354	G	ADD	9450	0.1908	0.123	0.15	0.2428	-13.47	2.342e-41	G	0.04079	0.99636	Imputed	32317131	ncRNA_intronic	LOC101929163	rs28732195
6	chr6:32349438:T:C	32349438	C	ADD	6118	1.358	0.0544	1.22	1.511	5.622	1.889e-08	6	chr6:32349438:T:C	32349438	C	ADD	9450	1.228	0.03134	1.155	1.306	6.562	5.292e-11	C	0.44735	0.99617	Imputed	32317215	ncRNA_intronic	LOC101929163	rs2076541
6	chr6:32349499:T:C	32349499	C	ADD	6118	1.348	0.05438	1.212	1.5	5.492	3.965e-08	6	chr6:32349499:T:C	32349499	C	ADD	9450	1.242	0.03143	1.168	1.321	6.891	5.541e-12	C	0.4385	0.9961	Imputed	32317276	ncRNA_intronic	LOC101929163	rs2076540
6	chr6:32349694:A:C	32349694	C	ADD	6118	1.358	0.05439	1.221	1.511	5.628	1.819e-08	6	chr6:32349694:A:C	32349694	C	ADD	9450	1.23	0.03134	1.156	1.307	6.594	4.28e-11	C	0.44738	0.99622	Imputed	32317471	ncRNA_exonic	LOC101929163	rs2076538
6	chr6:32350145:TTTTC:T	32350145	T	ADD	6118	1.358	0.0544	1.22	1.511	5.622	1.889e-08	6	chr6:32350145:TTTTC:T	32350145	T	ADD	9450	1.228	0.03134	1.155	1.306	6.562	5.292e-11	T	0.44721	0.99574	Imputed	32317922	ncRNA_intronic	LOC101929163
6	chr6:32350259:A:G	32350259	G	ADD	6118	1.348	0.05438	1.212	1.5	5.492	3.965e-08	6	chr6:32350259:A:G	32350259	G	ADD	9450	1.241	0.03142	1.167	1.32	6.87	6.419e-12	G	0.43846	0.99615	Imputed	32318036	ncRNA_intronic	LOC101929163	rs761187
6	chr6:32350833:G:A	32350833	G	ADD	6118	0.3013	0.1117	0.2421	0.3751	-10.74	6.827e-27	6	chr6:32350833:G:A	32350833	G	ADD	9450	0.1721	0.07602	0.1483	0.1998	-23.15	1.586e-118	A	0.88308	0.98716	Imputed	32318610	ncRNA_intronic	LOC101929163
6	chr6:32350952:A:G	32350952	G	ADD	6118	1.358	0.0544	1.22	1.511	5.622	1.889e-08	6	chr6:32350952:A:G	32350952	G	ADD	9450	1.229	0.03134	1.156	1.307	6.583	4.598e-11	G	0.4475	0.99625	Imputed	32318729	ncRNA_intronic	LOC101929163	rs2143463
6	chr6:32351024:AT:A	32351024	A	ADD	6118	4.036	0.1575	2.964	5.496	8.86	8.034e-19	6	chr6:32351024:AT:A	32351024	A	ADD	9450	5.933	0.08412	5.031	6.997	21.17	1.949e-99	A	0.04275	0.97963	Imputed	32318801	ncRNA_intronic	LOC101929163
6	chr6:32351610:C:T	32351610	C	ADD	6118	0.3949	0.08482	0.3344	0.4663	-10.95	6.368e-28	6	chr6:32351610:C:T	32351610	C	ADD	9450	0.2284	0.05715	0.2042	0.2554	-25.84	3.126e-147	T	0.82963	0.99098	Imputed	32319387	ncRNA_intronic	LOC101929163
6	chr6:32352376:G:A	32352376	G	ADD	6118	0.3013	0.1117	0.2421	0.3751	-10.74	6.827e-27	6	chr6:32352376:G:A	32352376	G	ADD	9450	0.1721	0.07602	0.1483	0.1998	-23.15	1.586e-118	A	0.88312	0.98708	Imputed	32320153	ncRNA_intronic	LOC101929163
6	chr6:32353338:C:A	32353338	C	ADD	6118	0.6867	0.05675	0.6144	0.7675	-6.623	3.527e-11	6	chr6:32353338:C:A	32353338	C	ADD	9450	0.4899	0.03451	0.4579	0.5242	-20.68	5.46e-95	A	0.63768	0.99514	Imputed	32321115	ncRNA_intronic	LOC101929163
6	chr6:32353495:C:A	32353495	C	ADD	6118	0.2297	0.1405	0.1744	0.3025	-10.47	1.171e-25	6	chr6:32353495:C:A	32353495	C	ADD	9450	0.1404	0.09209	0.1172	0.1681	-21.32	7.001e-101	A	0.90596	0.98375	Imputed	32321272	ncRNA_intronic	LOC101929163
6	chr6:32353644:TAATA:T	32353644	TAATA	ADD	6118	0.687	0.05675	0.6147	0.7678	-6.616	3.701e-11	6	chr6:32353644:TAATA:T	32353644	TAATA	ADD	9450	0.4901	0.0345	0.4581	0.5244	-20.67	6.881e-95	T	0.63762	0.99511	Imputed	32321421
6	chr6:32353742:C:T	32353742	T	ADD	6118	3.755	0.2038	2.519	5.599	6.494	8.365e-11	6	chr6:32353742:C:T	32353742	T	ADD	9450	1.516	0.1719	1.082	2.123	2.418	0.01559	T	0.00717	0.99011	Imputed	32321519	ncRNA_intronic	LOC101929163	rs184721580
6	chr6:32354095:T:C	32354095	T	ADD	6118	0.687	0.05675	0.6147	0.7678	-6.616	3.701e-11	6	chr6:32354095:T:C	32354095	T	ADD	9450	0.4901	0.0345	0.4581	0.5244	-20.67	6.881e-95	C	0.63769	0.99523	Imputed	32321872	ncRNA_intronic	LOC101929163
6	chr6:32354210:G:A	32354210	A	ADD	6118	0.2831	0.14	0.2152	0.3725	-9.016	1.958e-19	6	chr6:32354210:G:A	32354210	A	ADD	9450	0.1637	0.096	0.1357	0.1976	-18.85	2.986e-79	A	0.07519	0.99057	Imputed	32321987	ncRNA_intronic	LOC101929163	rs41292458
6	chr6:32354616:C:T	32354616	C	ADD	6118	0.687	0.05675	0.6147	0.7678	-6.616	3.701e-11	6	chr6:32354616:C:T	32354616	C	ADD	9450	0.4901	0.0345	0.4581	0.5244	-20.67	6.881e-95	T	0.63877	0.99999	Genotyped	32322393	ncRNA_intronic	LOC101929163
6	chr6:32354656:T:C	32354656	T	ADD	6118	0.3949	0.08482	0.3344	0.4663	-10.95	6.368e-28	6	chr6:32354656:T:C	32354656	T	ADD	9450	0.2289	0.0571	0.2047	0.2561	-25.82	5.328e-147	C	0.8296	0.99105	Imputed	32322433	ncRNA_intronic	LOC101929163
6	chr6:32354693:C:T	32354693	C	ADD	6118	0.3949	0.08482	0.3344	0.4663	-10.95	6.368e-28	6	chr6:32354693:C:T	32354693	C	ADD	9450	0.2289	0.0571	0.2047	0.2561	-25.82	5.328e-147	T	0.8296	0.99108	Imputed	32322470	ncRNA_intronic	LOC101929163
6	chr6:32355409:TTTC:T	32355409	T	ADD	6118	2.22	0.1192	1.757	2.804	6.69	2.238e-11	6	chr6:32355409:TTTC:T	32355409	T	ADD	9450	0.8516	0.1021	0.6971	1.04	-1.573	0.1158	T	0.02368	0.98162	Imputed	32323186	ncRNA_intronic	LOC101929163
6	chr6:32355752:A:G	32355752	A	ADD	6118	0.7003	0.05686	0.6264	0.7828	-6.267	3.688e-10	6	chr6:32355752:A:G	32355752	A	ADD	9450	0.4949	0.03461	0.4624	0.5296	-20.33	7.518e-92	G	0.64471	1	Genotyped	32323529	ncRNA_intronic	LOC101929163
6	chr6:32355968:G:A	32355968	G	ADD	6118	0.3815	0.08675	0.3219	0.4522	-11.11	1.159e-28	6	chr6:32355968:G:A	32355968	G	ADD	9450	0.2257	0.05794	0.2015	0.2529	-25.69	1.553e-145	A	0.83267	0.98931	Imputed	32323745	ncRNA_intronic	LOC101929163
6	chr6:32356278:A:C	32356278	A	ADD	6118	0.2247	0.1453	0.169	0.2988	-10.27	9.435e-25	6	chr6:32356278:A:C	32356278	A	ADD	9450	0.1394	0.09409	0.116	0.1677	-20.94	2.304e-97	C	0.90914	0.98363	Imputed	32324055	ncRNA_intronic	LOC101929163
6	chr6:32356743:T:C	32356743	T	ADD	6118	0.3949	0.08482	0.3344	0.4663	-10.95	6.368e-28	6	chr6:32356743:T:C	32356743	T	ADD	9450	0.2284	0.05715	0.2042	0.2554	-25.84	3.126e-147	C	0.82964	0.99111	Imputed	32324520	ncRNA_intronic	LOC101929163
6	chr6:32357515:A:C	32357515	A	ADD	6118	0.3947	0.08482	0.3342	0.4661	-10.96	5.903e-28	6	chr6:32357515:A:C	32357515	A	ADD	9450	0.2282	0.05715	0.204	0.2553	-25.85	2.366e-147	C	0.82955	0.99101	Imputed	32325292	ncRNA_intronic	LOC101929163
6	chr6:32357785:G:A	32357785	A	ADD	6118	1.823	0.09228	1.521	2.184	6.505	7.777e-11	6	chr6:32357785:G:A	32357785	A	ADD	9450	3.195	0.04448	2.928	3.486	26.12	2.254e-150	A	0.14507	0.99837	Imputed	32325562	ncRNA_intronic	LOC101929163	rs2395149
6	chr6:32357930:C:A	32357930	C	ADD	6118	0.7003	0.05686	0.6264	0.7828	-6.267	3.688e-10	6	chr6:32357930:C:A	32357930	C	ADD	9450	0.4949	0.03461	0.4624	0.5296	-20.33	7.518e-92	A	0.64364	0.99538	Imputed	32325707	ncRNA_intronic	LOC101929163
6	chr6:32357933:G:A	32357933	G	ADD	6118	0.7003	0.05686	0.6264	0.7828	-6.267	3.688e-10	6	chr6:32357933:G:A	32357933	G	ADD	9450	0.4949	0.03461	0.4624	0.5296	-20.33	7.518e-92	A	0.64364	0.99537	Imputed	32325710	ncRNA_intronic	LOC101929163
6	chr6:32358058:C:T	32358058	C	ADD	6118	0.3949	0.08482	0.3344	0.4663	-10.95	6.368e-28	6	chr6:32358058:C:T	32358058	C	ADD	9450	0.2284	0.05715	0.2042	0.2554	-25.84	3.126e-147	T	0.82964	0.99111	Imputed	32325835	ncRNA_intronic	LOC101929163
6	chr6:32358268:G:A	32358268	G	ADD	6118	0.7003	0.05686	0.6264	0.7828	-6.267	3.688e-10	6	chr6:32358268:G:A	32358268	G	ADD	9450	0.4949	0.03461	0.4624	0.5296	-20.33	7.518e-92	A	0.64471	1	Genotyped	32326045	ncRNA_intronic	LOC101929163
6	chr6:32358463:G:A	32358463	G	ADD	6118	0.7003	0.05686	0.6264	0.7828	-6.267	3.688e-10	6	chr6:32358463:G:A	32358463	G	ADD	9450	0.4949	0.03461	0.4624	0.5296	-20.33	7.518e-92	A	0.64359	0.99507	Imputed	32326240	ncRNA_intronic	LOC101929163
6	chr6:32358469:T:G	32358469	T	ADD	6118	0.3949	0.08482	0.3344	0.4663	-10.95	6.368e-28	6	chr6:32358469:T:G	32358469	T	ADD	9450	0.2284	0.05715	0.2042	0.2554	-25.84	3.126e-147	G	0.82959	0.99057	Imputed	32326246	ncRNA_intronic	LOC101929163
6	chr6:32358486:A:G	32358486	G	ADD	6118	3.922	0.2027	2.636	5.835	6.741	1.577e-11	6	chr6:32358486:A:G	32358486	G	ADD	9450	2.935	0.1545	2.168	3.973	6.968	3.209e-12	G	0.00924	0.95768	Imputed	32326263	ncRNA_intronic	LOC101929163	rs186753853
6	chr6:32358563:G:A	32358563	G	ADD	6118	0.3947	0.08482	0.3342	0.4661	-10.96	5.903e-28	6	chr6:32358563:G:A	32358563	G	ADD	9450	0.2288	0.0571	0.2046	0.2559	-25.83	3.992e-147	A	0.82946	0.99036	Imputed	32326340	ncRNA_intronic	LOC101929163
6	chr6:32358754:T:C	32358754	C	ADD	6118	1.357	0.05441	1.22	1.51	5.616	1.953e-08	6	chr6:32358754:T:C	32358754	C	ADD	9450	1.229	0.03135	1.156	1.307	6.573	4.926e-11	C	0.44749	0.99647	Imputed	32326531	ncRNA_intronic	LOC101929163	rs9268307
6	chr6:32358876:C:T	32358876	C	ADD	6118	0.6866	0.05676	0.6144	0.7674	-6.624	3.503e-11	6	chr6:32358876:C:T	32358876	C	ADD	9450	0.4895	0.03451	0.4575	0.5238	-20.7	3.658e-95	T	0.6377	0.99536	Imputed	32326653	ncRNA_intronic	LOC101929163
6	chr6:32359144:T:C	32359144	T	ADD	6118	0.3952	0.08481	0.3347	0.4667	-10.95	6.931e-28	6	chr6:32359144:T:C	32359144	T	ADD	9450	0.2286	0.05715	0.2044	0.2557	-25.82	5.389e-147	C	0.82979	0.99059	Imputed	32326921	ncRNA_intronic	LOC101929163
6	chr6:32359950:C:T	32359950	C	ADD	6118	0.687	0.05675	0.6147	0.7678	-6.616	3.701e-11	6	chr6:32359950:C:T	32359950	C	ADD	9450	0.4898	0.03451	0.4577	0.524	-20.69	4.691e-95	T	0.63773	0.99538	Imputed	32327727	ncRNA_intronic	LOC101929163
6	chr6:32360004:C:T	32360004	C	ADD	6118	0.687	0.05675	0.6147	0.7678	-6.616	3.701e-11	6	chr6:32360004:C:T	32360004	C	ADD	9450	0.4901	0.0345	0.4581	0.5244	-20.67	6.926e-95	T	0.63759	0.99514	Imputed	32327781	ncRNA_intronic	LOC101929163
6	chr6:32360382:TTG:T	32360382	TTG	ADD	6118	0.2989	0.1117	0.2401	0.3721	-10.81	3.121e-27	6	chr6:32360382:TTG:T	32360382	TTG	ADD	9450	0.1747	0.07524	0.1507	0.2024	-23.19	5.573e-119	T	0.88121	0.98027	Imputed	32328159
6	chr6:32360519:T:C	32360519	T	ADD	6118	0.687	0.05675	0.6147	0.7678	-6.616	3.701e-11	6	chr6:32360519:T:C	32360519	T	ADD	9450	0.4898	0.03451	0.4577	0.524	-20.69	4.691e-95	C	0.63773	0.99545	Imputed	32328296	ncRNA_intronic	LOC101929163
6	chr6:32360626:C:T	32360626	C	ADD	6118	0.687	0.05675	0.6147	0.7678	-6.616	3.701e-11	6	chr6:32360626:C:T	32360626	C	ADD	9450	0.4898	0.03451	0.4577	0.524	-20.69	4.691e-95	T	0.63773	0.99542	Imputed	32328403	ncRNA_intronic	LOC101929163
6	chr6:32361118:G:A	32361118	G	ADD	6118	0.687	0.05675	0.6147	0.7678	-6.616	3.701e-11	6	chr6:32361118:G:A	32361118	G	ADD	9450	0.4898	0.03451	0.4577	0.524	-20.69	4.691e-95	A	0.63764	0.99538	Imputed	32328895	ncRNA_intronic	LOC101929163
6	chr6:32361187:T:C	32361187	T	ADD	6118	0.687	0.05675	0.6147	0.7678	-6.616	3.701e-11	6	chr6:32361187:T:C	32361187	T	ADD	9450	0.4898	0.03451	0.4577	0.524	-20.69	4.691e-95	C	0.63769	0.99536	Imputed	32328964	ncRNA_intronic	LOC101929163
6	chr6:32361638:T:C	32361638	T	ADD	6118	0.3947	0.08482	0.3342	0.4661	-10.96	5.903e-28	6	chr6:32361638:T:C	32361638	T	ADD	9450	0.2282	0.05715	0.204	0.2553	-25.85	2.366e-147	C	0.82964	0.99101	Imputed	32329415	ncRNA_intronic	LOC101929163
6	chr6:32361821:A:G	32361821	A	ADD	6118	0.2245	0.1453	0.1689	0.2985	-10.28	8.851e-25	6	chr6:32361821:A:G	32361821	A	ADD	9450	0.1393	0.09409	0.1158	0.1675	-20.95	1.874e-97	G	0.9091	0.98355	Imputed	32329598	ncRNA_intronic	LOC101929163
6	chr6:32361867:C:T	32361867	C	ADD	6118	0.687	0.05675	0.6147	0.7678	-6.616	3.701e-11	6	chr6:32361867:C:T	32361867	C	ADD	9450	0.4898	0.03451	0.4577	0.524	-20.69	4.691e-95	T	0.63769	0.99537	Imputed	32329644	ncRNA_intronic	LOC101929163
6	chr6:32362376:T:C	32362376	C	ADD	6118	1.357	0.05441	1.22	1.51	5.616	1.953e-08	6	chr6:32362376:T:C	32362376	C	ADD	9450	1.229	0.03135	1.156	1.307	6.573	4.926e-11	C	0.44749	0.99648	Imputed	32330153	ncRNA_intronic	LOC101929163	rs9268326
6	chr6:32362387:C:G	32362387	G	ADD	6118	1.357	0.05441	1.22	1.51	5.616	1.953e-08	6	chr6:32362387:C:G	32362387	G	ADD	9450	1.229	0.03135	1.156	1.307	6.573	4.926e-11	G	0.44753	0.9964	Imputed	32330164	ncRNA_intronic	LOC101929163	rs9268327
6	chr6:32362391:G:C	32362391	G	ADD	6118	0.3949	0.08482	0.3344	0.4663	-10.95	6.368e-28	6	chr6:32362391:G:C	32362391	G	ADD	9450	0.2284	0.05715	0.2042	0.2554	-25.84	3.126e-147	C	0.82965	0.9912	Imputed	32330168	ncRNA_intronic	LOC101929163
6	chr6:32362397:A:G	32362397	G	ADD	6118	1.357	0.05441	1.22	1.51	5.616	1.953e-08	6	chr6:32362397:A:G	32362397	G	ADD	9450	1.229	0.03135	1.156	1.307	6.573	4.926e-11	G	0.4475	0.9964	Imputed	32330174	ncRNA_intronic	LOC101929163	rs9268329
6	chr6:32362700:C:A	32362700	C	ADD	6118	0.3947	0.08482	0.3342	0.4661	-10.96	5.903e-28	6	chr6:32362700:C:A	32362700	C	ADD	9450	0.2288	0.0571	0.2046	0.2559	-25.83	4.035e-147	A	0.82961	0.99122	Imputed	32330477	ncRNA_intronic	LOC101929163
6	chr6:32362874:C:T	32362874	T	ADD	6118	1.357	0.05441	1.22	1.51	5.616	1.953e-08	6	chr6:32362874:C:T	32362874	T	ADD	9450	1.229	0.03135	1.156	1.307	6.573	4.926e-11	T	0.44756	0.9964	Imputed	32330651	ncRNA_intronic	LOC101929163	rs9268333
6	chr6:32362928:A:T	32362928	A	ADD	6118	0.3949	0.08482	0.3344	0.4663	-10.95	6.368e-28	6	chr6:32362928:A:T	32362928	A	ADD	9450	0.2284	0.05715	0.2042	0.2554	-25.84	3.126e-147	T	0.82964	0.99107	Imputed	32330705	ncRNA_intronic	LOC101929163
6	chr6:32362991:G:A	32362991	G	ADD	6118	0.3949	0.08482	0.3344	0.4663	-10.95	6.368e-28	6	chr6:32362991:G:A	32362991	G	ADD	9450	0.2284	0.05715	0.2042	0.2554	-25.84	3.126e-147	A	0.8296	0.99121	Imputed	32330768	ncRNA_intronic	LOC101929163
6	chr6:32363117:G:A	32363117	G	ADD	6118	0.5829	0.06211	0.5161	0.6583	-8.692	3.572e-18	6	chr6:32363117:G:A	32363117	G	ADD	9450	0.7896	0.03278	0.7405	0.842	-7.205	5.825e-13	A	0.63942	0.99544	Imputed	32330894	ncRNA_intronic	LOC101929163
6	chr6:32363225:C:T	32363225	C	ADD	6118	0.5829	0.06211	0.5161	0.6583	-8.692	3.572e-18	6	chr6:32363225:C:T	32363225	C	ADD	9450	0.7896	0.03278	0.7405	0.842	-7.205	5.825e-13	T	0.63942	0.99544	Imputed	32331002	ncRNA_intronic	LOC101929163
6	chr6:32363292:T:C	32363292	C	ADD	6118	1.357	0.05441	1.22	1.51	5.616	1.953e-08	6	chr6:32363292:T:C	32363292	C	ADD	9450	1.229	0.03135	1.156	1.307	6.573	4.926e-11	C	0.44755	0.99629	Imputed	32331069	ncRNA_intronic	LOC101929163	rs6934200
6	chr6:32363444:C:T	32363444	T	ADD	6118	2.361	0.1216	1.861	2.997	7.065	1.601e-12	6	chr6:32363444:C:T	32363444	T	ADD	9450	0.9113	0.1047	0.7422	1.119	-0.8877	0.3747	T	0.02176	0.98372	Imputed	32331221	ncRNA_intronic	LOC101929163	rs150489915
6	chr6:32363652:C:A	32363652	A	ADD	6118	1.357	0.05441	1.22	1.51	5.616	1.953e-08	6	chr6:32363652:C:A	32363652	A	ADD	9450	1.228	0.03134	1.155	1.306	6.552	5.668e-11	A	0.44749	0.9963	Imputed	32331429	ncRNA_intronic	LOC101929163	rs6912095
6	chr6:32364047:A:G	32364047	G	ADD	6118	1.358	0.05442	1.221	1.511	5.623	1.871e-08	6	chr6:32364047:A:G	32364047	G	ADD	9450	1.229	0.03135	1.156	1.307	6.585	4.554e-11	G	0.4475	0.99634	Imputed	32331824	ncRNA_intronic	LOC101929163	rs9268343
6	chr6:32364060:C:T	32364060	T	ADD	6118	1.358	0.05442	1.221	1.511	5.623	1.871e-08	6	chr6:32364060:C:T	32364060	T	ADD	9450	1.229	0.03135	1.156	1.307	6.585	4.554e-11	T	0.44752	0.99632	Imputed	32331837	ncRNA_intronic	LOC101929163	rs9268344
6	chr6:32364064:G:A	32364064	A	ADD	6118	1.357	0.05441	1.22	1.51	5.616	1.953e-08	6	chr6:32364064:G:A	32364064	A	ADD	9450	1.229	0.03135	1.156	1.307	6.573	4.926e-11	A	0.44755	0.99637	Imputed	32331841	ncRNA_intronic	LOC101929163	rs9268345
6	chr6:32364150:C:G	32364150	G	ADD	6118	1.357	0.05441	1.22	1.51	5.616	1.953e-08	6	chr6:32364150:C:G	32364150	G	ADD	9450	1.229	0.03135	1.156	1.307	6.573	4.926e-11	G	0.44756	0.99641	Imputed	32331927	ncRNA_intronic	LOC101929163	rs9268346
6	chr6:32364455:TG:T	32364455	T	ADD	6118	1.346	0.05437	1.21	1.497	5.465	4.637e-08	6	chr6:32364455:TG:T	32364455	T	ADD	9450	1.236	0.03141	1.162	1.314	6.742	1.561e-11	T	0.43719	0.9938	Imputed	32332232	ncRNA_intronic	LOC101929163
6	chr6:32365013:C:A	32365013	C	ADD	6118	0.687	0.05675	0.6147	0.7678	-6.616	3.701e-11	6	chr6:32365013:C:A	32365013	C	ADD	9450	0.4898	0.03451	0.4577	0.524	-20.69	4.691e-95	A	0.63775	0.9951	Imputed	32332790	ncRNA_intronic	LOC101929163
6	chr6:32365046:G:A	32365046	G	ADD	6118	0.3941	0.08483	0.3338	0.4654	-10.98	5.02e-28	6	chr6:32365046:G:A	32365046	G	ADD	9450	0.2279	0.05716	0.2037	0.2549	-25.87	1.344e-147	A	0.82959	0.99075	Imputed	32332823	ncRNA_intronic	LOC101929163
6	chr6:32365219:C:G	32365219	G	ADD	6118	1.357	0.05441	1.22	1.51	5.616	1.953e-08	6	chr6:32365219:C:G	32365219	G	ADD	9450	1.229	0.03135	1.156	1.307	6.573	4.926e-11	G	0.44756	0.99639	Imputed	32332996	ncRNA_intronic	LOC101929163	rs9268357
6	chr6:32365316:A:G	32365316	A	ADD	6118	0.687	0.05675	0.6147	0.7678	-6.616	3.701e-11	6	chr6:32365316:A:G	32365316	A	ADD	9450	0.4898	0.03451	0.4577	0.524	-20.69	4.691e-95	G	0.6378	0.99527	Imputed	32333093	ncRNA_intronic	LOC101929163
6	chr6:32365321:C:T	32365321	C	ADD	6118	0.687	0.05675	0.6147	0.7678	-6.616	3.701e-11	6	chr6:32365321:C:T	32365321	C	ADD	9450	0.4898	0.03451	0.4577	0.524	-20.69	4.691e-95	T	0.63779	0.99528	Imputed	32333098	ncRNA_intronic	LOC101929163
6	chr6:32365418:A:G	32365418	A	ADD	6118	0.687	0.05675	0.6147	0.7678	-6.616	3.701e-11	6	chr6:32365418:A:G	32365418	A	ADD	9450	0.4901	0.0345	0.4581	0.5244	-20.67	6.868e-95	G	0.63774	0.99513	Imputed	32333195	ncRNA_intronic	LOC101929163
6	chr6:32365564:A:G	32365564	G	ADD	6118	1.567	0.06432	1.381	1.777	6.979	2.964e-12	6	chr6:32365564:A:G	32365564	G	ADD	9450	2.311	0.03684	2.15	2.484	22.74	1.763e-114	G	0.23749	0.99282	Imputed	32333341	ncRNA_intronic	LOC101929163	rs9268362
6	chr6:32365633:A:C	32365633	C	ADD	6118	1.357	0.05441	1.22	1.51	5.616	1.953e-08	6	chr6:32365633:A:C	32365633	C	ADD	9450	1.229	0.03135	1.156	1.307	6.573	4.926e-11	C	0.44758	0.99626	Imputed	32333410	ncRNA_intronic	LOC101929163	rs9268363
6	chr6:32366050:A:C	32366050	C	ADD	6118	1.823	0.09228	1.521	2.184	6.505	7.777e-11	6	chr6:32366050:A:C	32366050	C	ADD	9450	3.195	0.04448	2.928	3.486	26.12	2.254e-150	C	0.14506	0.99837	Imputed	32333827	ncRNA_intronic	LOC101929163	rs3129927
6	chr6:32366178:T:C	32366178	C	ADD	6118	1.357	0.05441	1.22	1.51	5.616	1.953e-08	6	chr6:32366178:T:C	32366178	C	ADD	9450	1.229	0.03135	1.156	1.307	6.573	4.926e-11	C	0.44757	0.99639	Imputed	32333955	exonic	C6orf10	rs9268368
6	chr6:32366447:C:G	32366447	G	ADD	6118	1.357	0.05441	1.22	1.51	5.616	1.953e-08	6	chr6:32366447:C:G	32366447	G	ADD	9450	1.229	0.03135	1.156	1.307	6.573	4.926e-11	G	0.44758	0.99642	Imputed	32334224	ncRNA_intronic	LOC101929163	rs9268369
6	chr6:32366464:G:T	32366464	G	ADD	6118	0.3949	0.08482	0.3344	0.4663	-10.95	6.368e-28	6	chr6:32366464:G:T	32366464	G	ADD	9450	0.2284	0.05715	0.2042	0.2554	-25.84	3.126e-147	T	0.82966	0.99115	Imputed	32334241	ncRNA_intronic	LOC101929163
6	chr6:32366481:G:T	32366481	T	ADD	6118	1.358	0.05439	1.221	1.511	5.629	1.809e-08	6	chr6:32366481:G:T	32366481	T	ADD	9450	1.23	0.03134	1.156	1.307	6.594	4.275e-11	T	0.44754	0.99631	Imputed	32334258	ncRNA_intronic	LOC101929163	rs9268370
6	chr6:32366627:A:G	32366627	A	ADD	6118	0.3949	0.08482	0.3344	0.4663	-10.95	6.368e-28	6	chr6:32366627:A:G	32366627	A	ADD	9450	0.2284	0.05715	0.2042	0.2554	-25.84	3.126e-147	G	0.82963	0.99103	Imputed	32334404	ncRNA_intronic	LOC101929163
6	chr6:32366712:G:A	32366712	A	ADD	6118	1.358	0.0544	1.22	1.51	5.622	1.892e-08	6	chr6:32366712:G:A	32366712	A	ADD	9450	1.229	0.03134	1.156	1.307	6.582	4.643e-11	A	0.44728	0.99559	Imputed	32334489	ncRNA_intronic	LOC101929163	rs9268373
6	chr6:32367739:C:T	32367739	C	ADD	6118	0.3947	0.08482	0.3342	0.4661	-10.96	5.903e-28	6	chr6:32367739:C:T	32367739	C	ADD	9450	0.2282	0.05715	0.204	0.2553	-25.85	2.366e-147	T	0.82964	0.99122	Imputed	32335516	ncRNA_intronic	LOC101929163
6	chr6:32368000:TA:T	32368000	TA	ADD	6118	0.3947	0.08482	0.3342	0.4661	-10.96	5.903e-28	6	chr6:32368000:TA:T	32368000	TA	ADD	9450	0.2282	0.05715	0.204	0.2553	-25.85	2.366e-147	T	0.82962	0.99123	Imputed	32335777
6	chr6:32368297:C:T	32368297	T	ADD	6118	1.357	0.05441	1.22	1.51	5.616	1.953e-08	6	chr6:32368297:C:T	32368297	T	ADD	9450	1.229	0.03135	1.156	1.307	6.573	4.926e-11	T	0.44756	0.99619	Imputed	32336074	ncRNA_intronic	LOC101929163	rs2073046
6	chr6:32368350:G:C	32368350	G	ADD	6118	0.3947	0.08482	0.3342	0.4661	-10.96	5.903e-28	6	chr6:32368350:G:C	32368350	G	ADD	9450	0.2282	0.05715	0.204	0.2553	-25.85	2.366e-147	C	0.82962	0.99124	Imputed	32336127	ncRNA_intronic	LOC101929163
6	chr6:32368410:T:C	32368410	T	ADD	6118	0.3011	0.1117	0.2419	0.3748	-10.74	6.357e-27	6	chr6:32368410:T:C	32368410	T	ADD	9450	0.172	0.07602	0.1482	0.1996	-23.16	1.251e-118	C	0.88439	0.99996	Genotyped	32336187	ncRNA_intronic	LOC101929163
6	chr6:32368434:A:G	32368434	A	ADD	6118	0.3947	0.08482	0.3342	0.4661	-10.96	5.903e-28	6	chr6:32368434:A:G	32368434	A	ADD	9450	0.2282	0.05715	0.204	0.2553	-25.85	2.366e-147	G	0.8296	0.99101	Imputed	32336211	ncRNA_intronic	LOC101929163
6	chr6:32368718:T:A	32368718	T	ADD	6118	0.3011	0.1117	0.2419	0.3748	-10.74	6.357e-27	6	chr6:32368718:T:A	32368718	T	ADD	9450	0.172	0.07602	0.1482	0.1996	-23.16	1.251e-118	A	0.8831	0.98766	Imputed	32336495	ncRNA_intronic	LOC101929163
6	chr6:32368743:AG:A	32368743	A	ADD	6118	1.358	0.0544	1.22	1.511	5.622	1.889e-08	6	chr6:32368743:AG:A	32368743	A	ADD	9450	1.229	0.03134	1.156	1.307	6.583	4.596e-11	A	0.44748	0.99612	Imputed	32336520	ncRNA_intronic	LOC101929163
6	chr6:32368768:G:A	32368768	A	ADD	6118	3.943	0.1879	2.728	5.698	7.301	2.848e-13	6	chr6:32368768:G:A	32368768	A	ADD	9450	1.896	0.153	1.404	2.558	4.18	2.912e-05	A	0.00872	0.99411	Imputed	32336545	ncRNA_intronic	LOC101929163	rs113857285
6	chr6:32368809:A:G	32368809	G	ADD	6118	1.357	0.05441	1.22	1.51	5.616	1.953e-08	6	chr6:32368809:A:G	32368809	G	ADD	9450	1.229	0.03135	1.156	1.307	6.573	4.926e-11	G	0.44759	0.99622	Imputed	32336586	exonic	C6orf10	rs9268384
6	chr6:32369457:G:A	32369457	A	ADD	6118	1.357	0.05441	1.22	1.51	5.616	1.953e-08	6	chr6:32369457:G:A	32369457	A	ADD	9450	1.229	0.03135	1.156	1.307	6.573	4.926e-11	A	0.44759	0.99614	Imputed	32337234	ncRNA_intronic	LOC101929163	rs9268386
6	chr6:32369527:T:G	32369527	G	ADD	6118	0.2825	0.14	0.2147	0.3717	-9.031	1.706e-19	6	chr6:32369527:T:G	32369527	G	ADD	9450	0.1632	0.09599	0.1352	0.197	-18.88	1.604e-79	G	0.07526	0.9914	Imputed	32337304	ncRNA_intronic	LOC101929163	rs28986322
6	chr6:32369590:T:G	32369590	G	ADD	6118	1.355	0.0544	1.218	1.508	5.589	2.286e-08	6	chr6:32369590:T:G	32369590	G	ADD	9450	1.227	0.03134	1.154	1.305	6.529	6.615e-11	G	0.44778	0.99594	Imputed	32337367	ncRNA_intronic	LOC101929163	rs9268387
6	chr6:32369620:T:C	32369620	T	ADD	6118	0.3954	0.08483	0.3348	0.4669	-10.94	7.6e-28	6	chr6:32369620:T:C	32369620	T	ADD	9450	0.2306	0.05699	0.2063	0.2579	-25.74	4.249e-146	C	0.82968	0.99024	Imputed	32337397	ncRNA_intronic	LOC101929163
6	chr6:32369853:G:A	32369853	G	ADD	6118	0.6661	0.05798	0.5945	0.7462	-7.009	2.404e-12	6	chr6:32369853:G:A	32369853	G	ADD	9450	0.473	0.03554	0.4411	0.5071	-21.07	1.66e-98	A	0.66248	0.99457	Imputed	32337630	ncRNA_intronic	LOC101929163
6	chr6:32369909:A:G	32369909	A	ADD	6118	0.3947	0.08482	0.3342	0.4661	-10.96	5.903e-28	6	chr6:32369909:A:G	32369909	A	ADD	9450	0.2282	0.05715	0.204	0.2553	-25.85	2.366e-147	G	0.83088	0.99999	Genotyped	32337686	exonic	C6orf10
6	chr6:32370077:C:CT	32370077	C	ADD	6118	0.3966	0.08435	0.3362	0.468	-10.96	5.777e-28	6	chr6:32370077:C:CT	32370077	C	ADD	9450	0.2319	0.05662	0.2076	0.2591	-25.81	6.561e-147	CT	0.82583	0.97577	Imputed	32337854	ncRNA_intronic	LOC101929163
6	chr6:32370549:C:T	32370549	T	ADD	6118	0.2805	0.1399	0.2132	0.369	-9.084	1.043e-19	6	chr6:32370549:C:T	32370549	T	ADD	9450	0.1637	0.09562	0.1357	0.1974	-18.93	6.921e-80	T	0.07588	0.99168	Imputed	32338326	ncRNA_intronic	LOC101929163	rs28986326
6	chr6:32370609:G:C	32370609	C	ADD	6118	1.359	0.0544	1.221	1.512	5.637	1.735e-08	6	chr6:32370609:G:C	32370609	C	ADD	9450	1.228	0.03134	1.155	1.306	6.556	5.521e-11	C	0.44727	0.99569	Imputed	32338386	ncRNA_intronic	LOC101929163	rs9268394
6	chr6:32370623:C:T	32370623	C	ADD	6118	0.4004	0.08438	0.3393	0.4724	-10.85	2.053e-27	6	chr6:32370623:C:T	32370623	C	ADD	9450	0.2302	0.05697	0.2059	0.2574	-25.78	1.581e-146	T	0.82954	0.99079	Imputed	32338400	ncRNA_intronic	LOC101929163
6	chr6:32371124:A:T	32371124	A	ADD	6118	0.3973	0.08462	0.3365	0.4689	-10.91	1.035e-27	6	chr6:32371124:A:T	32371124	A	ADD	9450	0.23	0.05699	0.2057	0.2572	-25.79	1.264e-146	T	0.82989	0.98768	Imputed	32338901	ncRNA_intronic	LOC101929163
6	chr6:32371209:C:T	32371209	T	ADD	6118	1.817	0.05732	1.624	2.033	10.42	1.993e-25	6	chr6:32371209:C:T	32371209	T	ADD	9450	1.974	0.03421	1.846	2.111	19.88	6.665e-88	T	0.30333	0.98895	Imputed	32338986	ncRNA_intronic	LOC101929163	rs2073044
6	chr6:32371571:C:T	32371571	C	ADD	6118	0.6283	0.05876	0.5599	0.705	-7.91	2.583e-15	6	chr6:32371571:C:T	32371571	C	ADD	9450	0.3843	0.03751	0.3571	0.4136	-25.5	2.145e-143	T	0.68054	0.98426	Imputed	32339348	ncRNA_intronic	LOC101929163
6	chr6:32371771:G:A	32371771	A	ADD	6118	1.697	0.05616	1.52	1.895	9.421	4.487e-21	6	chr6:32371771:G:A	32371771	A	ADD	9450	2.711	0.03318	2.54	2.893	30.06	1.677e-198	A	0.41945	0.95163	Imputed	32339548	ncRNA_intronic	LOC101929163	rs2073045
6	chr6:32372120:C:T	32372120	C	ADD	6118	0.4968	0.06248	0.4395	0.5615	-11.2	4.18e-29	6	chr6:32372120:C:T	32372120	C	ADD	9450	0.3435	0.03917	0.3181	0.3709	-27.28	7.397e-164	T	0.69638	0.98038	Imputed	32339897	ncRNA_intronic	LOC101929163
6	chr6:32372291:C:T	32372291	T	ADD	6118	1.768	0.05531	1.586	1.97	10.3	6.896e-25	6	chr6:32372291:C:T	32372291	C	ADD	9450	0.3758	0.03397	0.3516	0.4017	-28.81	1.754e-182	T	0.53737	0.98358	Imputed	32340068	ncRNA_intronic	LOC101929163	rs1967688
6	chr6:32372293:C:T	32372293	T	ADD	6118	2.114	0.05576	1.895	2.358	13.42	4.43e-41	6	chr6:32372293:C:T	32372293	T	ADD	9450	3.256	0.03461	3.043	3.485	34.11	5.458e-255	T	0.46623	0.98642	Imputed	32340070	ncRNA_intronic	LOC101929163	rs1980496
6	chr6:32372329:A:G	32372329	G	ADD	6118	1.413	0.05417	1.27	1.571	6.375	1.826e-10	6	chr6:32372329:A:G	32372329	G	ADD	9450	1.298	0.0312	1.221	1.38	8.371	5.736e-17	G	0.44125	0.98459	Imputed	32340106	ncRNA_intronic	LOC101929163	rs2281276
6	chr6:32372459:G:A	32372459	A	ADD	6118	1.565	0.05521	1.405	1.744	8.113	4.945e-16	6	chr6:32372459:G:A	32372459	A	ADD	9450	1.513	0.03267	1.419	1.613	12.67	8.349e-37	A	0.36976	0.99014	Imputed	32340236	ncRNA_intronic	LOC101929163	rs9268399
6	chr6:32372877:G:A	32372877	A	ADD	6118	1.944	0.05653	1.74	2.172	11.76	6.529e-32	6	chr6:32372877:G:A	32372877	A	ADD	9450	1.966	0.0341	1.839	2.102	19.82	1.859e-87	A	0.32411	0.99273	Imputed	32340654	ncRNA_intronic	LOC101929163	rs9268400
6	chr6:32373094:C:T	32373094	T	ADD	6118	1.838	0.09166	1.536	2.2	6.641	3.125e-11	6	chr6:32373094:C:T	32373094	T	ADD	9450	3.194	0.0444	2.928	3.484	26.16	8.14e-151	T	0.1454	0.99627	Imputed	32340871	ncRNA_intronic	LOC101929163	rs3117109
6	chr6:32373541:A:G	32373541	G	ADD	6118	1.941	0.05652	1.737	2.168	11.73	8.707e-32	6	chr6:32373541:A:G	32373541	G	ADD	9450	1.965	0.0341	1.838	2.101	19.81	2.485e-87	G	0.32439	0.993	Imputed	32341318	ncRNA_intronic	LOC101929163	rs9268401
6	chr6:32373576:G:A	32373576	A	ADD	6118	1.549	0.05484	1.391	1.724	7.977	1.503e-15	6	chr6:32373576:G:A	32373576	A	ADD	9450	1.284	0.03112	1.208	1.365	8.032	9.617e-16	A	0.4823	0.99266	Imputed	32341353	ncRNA_intronic	LOC101929163	rs9268402
6	chr6:32373696:T:C	32373696	C	ADD	6118	1.941	0.05652	1.737	2.168	11.73	8.707e-32	6	chr6:32373696:T:C	32373696	C	ADD	9450	1.965	0.0341	1.838	2.101	19.81	2.485e-87	C	0.32439	0.99298	Imputed	32341473	ncRNA_intronic	LOC101929163	rs9268403
6	chr6:32373942:C:T	32373942	T	ADD	6118	1.941	0.05652	1.737	2.168	11.73	8.707e-32	6	chr6:32373942:C:T	32373942	T	ADD	9450	1.965	0.0341	1.838	2.101	19.81	2.485e-87	T	0.32438	0.99296	Imputed	32341719	ncRNA_intronic	LOC101929163	rs9268404
6	chr6:32374310:C:T	32374310	T	ADD	6118	1.941	0.05652	1.737	2.168	11.73	8.707e-32	6	chr6:32374310:C:T	32374310	T	ADD	9450	1.965	0.0341	1.838	2.101	19.81	2.485e-87	T	0.32446	0.99303	Imputed	32342087	ncRNA_intronic	LOC101929163	rs9268405
6	chr6:32374352:C:T	32374352	T	ADD	6118	1.941	0.05652	1.737	2.168	11.73	8.707e-32	6	chr6:32374352:C:T	32374352	T	ADD	9450	1.965	0.0341	1.838	2.101	19.81	2.485e-87	T	0.32435	0.99301	Imputed	32342129	ncRNA_intronic	LOC101929163	rs9268406
6	chr6:32374389:T:C	32374389	C	ADD	6118	1.941	0.05652	1.737	2.168	11.73	8.707e-32	6	chr6:32374389:T:C	32374389	C	ADD	9450	1.965	0.0341	1.838	2.101	19.81	2.485e-87	C	0.32437	0.99307	Imputed	32342166	ncRNA_intronic	LOC101929163	rs9268407
6	chr6:32374862:A:C	32374862	C	ADD	6118	1.941	0.05652	1.737	2.168	11.73	8.707e-32	6	chr6:32374862:A:C	32374862	C	ADD	9450	1.965	0.0341	1.838	2.101	19.81	2.485e-87	C	0.32436	0.99306	Imputed	32342639	ncRNA_intronic	LOC101929163	rs9268409
6	chr6:32374914:C:A	32374914	A	ADD	6118	1.542	0.05486	1.384	1.717	7.889	3.034e-15	6	chr6:32374914:C:A	32374914	A	ADD	9450	1.277	0.03112	1.202	1.357	7.859	3.864e-15	A	0.48368	0.99275	Imputed	32342691	ncRNA_intronic	LOC101929163	rs7746327
6	chr6:32375045:C:G	32375045	C	ADD	6118	0.4985	0.06621	0.4379	0.5676	-10.51	7.448e-26	6	chr6:32375045:C:G	32375045	C	ADD	9450	0.3641	0.04077	0.3361	0.3944	-24.78	1.393e-135	G	0.73594	0.9895	Imputed	32342822	ncRNA_intronic	LOC101929163
6	chr6:32375241:T:A	32375241	A	ADD	6118	1.942	0.05654	1.739	2.17	11.74	7.684e-32	6	chr6:32375241:T:A	32375241	A	ADD	9450	1.966	0.03411	1.839	2.102	19.82	1.859e-87	A	0.32427	0.99304	Imputed	32343018	ncRNA_intronic	LOC101929163	rs9268412
6	chr6:32375318:T:C	32375318	C	ADD	6118	1.941	0.05652	1.737	2.168	11.73	8.707e-32	6	chr6:32375318:T:C	32375318	C	ADD	9450	1.966	0.03409	1.839	2.102	19.83	1.789e-87	C	0.32434	0.99309	Imputed	32343095	ncRNA_intronic	LOC101929163	rs9268413
6	chr6:32375319:G:A	32375319	A	ADD	6118	1.941	0.05652	1.737	2.168	11.73	8.707e-32	6	chr6:32375319:G:A	32375319	A	ADD	9450	1.965	0.0341	1.838	2.101	19.81	2.485e-87	A	0.32428	0.99298	Imputed	32343096	ncRNA_intronic	LOC101929163	rs9268414
6	chr6:32375490:G:C	32375490	C	ADD	6118	1.941	0.05652	1.737	2.168	11.73	8.707e-32	6	chr6:32375490:G:C	32375490	C	ADD	9450	1.965	0.0341	1.838	2.101	19.81	2.485e-87	C	0.32437	0.99312	Imputed	32343267	ncRNA_intronic	LOC101929163	rs9268415
6	chr6:32375607:A:G	32375607	G	ADD	6118	1.941	0.05652	1.737	2.168	11.73	8.707e-32	6	chr6:32375607:A:G	32375607	G	ADD	9450	1.965	0.0341	1.838	2.101	19.81	2.485e-87	G	0.32439	0.99307	Imputed	32343384	ncRNA_intronic	LOC101929163	rs9268416
6	chr6:32375839:A:G	32375839	G	ADD	6118	1.94	0.05651	1.737	2.167	11.73	9.131e-32	6	chr6:32375839:A:G	32375839	G	ADD	9450	1.967	0.0341	1.839	2.102	19.83	1.615e-87	G	0.32458	0.993	Imputed	32343616	ncRNA_intronic	LOC101929163	rs9268417
6	chr6:32375909:T:C	32375909	C	ADD	6118	1.94	0.05651	1.737	2.167	11.73	9.131e-32	6	chr6:32375909:T:C	32375909	C	ADD	9450	1.967	0.0341	1.839	2.102	19.83	1.615e-87	C	0.32461	0.99311	Imputed	32343686	ncRNA_intronic	LOC101929163	rs9268418
6	chr6:32375937:T:C	32375937	T	ADD	6118	0.4982	0.0662	0.4376	0.5672	-10.52	6.65e-26	6	chr6:32375937:T:C	32375937	T	ADD	9450	0.3635	0.04077	0.3356	0.3938	-24.82	5.577e-136	C	0.73586	0.98945	Imputed	32343714	ncRNA_intronic	LOC101929163
6	chr6:32376019:C:T	32376019	T	ADD	6118	1.941	0.05651	1.738	2.169	11.74	8.007e-32	6	chr6:32376019:C:T	32376019	T	ADD	9450	1.966	0.0341	1.839	2.101	19.82	2.012e-87	T	0.32435	0.993	Imputed	32343796	ncRNA_intronic	LOC101929163	rs9268420
6	chr6:32376092:A:G	32376092	G	ADD	6118	1.941	0.05652	1.737	2.168	11.73	8.707e-32	6	chr6:32376092:A:G	32376092	G	ADD	9450	1.965	0.0341	1.838	2.101	19.81	2.485e-87	G	0.32436	0.99307	Imputed	32343869	ncRNA_intronic	LOC101929163	rs9268421
6	chr6:32376096:G:A	32376096	A	ADD	6118	1.941	0.05652	1.737	2.168	11.73	8.707e-32	6	chr6:32376096:G:A	32376096	A	ADD	9450	1.965	0.0341	1.838	2.101	19.81	2.485e-87	A	0.32435	0.99302	Imputed	32343873	ncRNA_intronic	LOC101929163	rs9268422
6	chr6:32376105:C:T	32376105	T	ADD	6118	1.941	0.05652	1.737	2.168	11.73	8.707e-32	6	chr6:32376105:C:T	32376105	T	ADD	9450	1.965	0.0341	1.838	2.101	19.81	2.485e-87	T	0.32436	0.99304	Imputed	32343882	ncRNA_intronic	LOC101929163	rs9268423
6	chr6:32376208:T:C	32376208	C	ADD	6118	1.94	0.05653	1.737	2.168	11.73	9.455e-32	6	chr6:32376208:T:C	32376208	C	ADD	9450	1.964	0.0341	1.837	2.1	19.8	3.058e-87	C	0.32444	0.99299	Imputed	32343985	ncRNA_intronic	LOC101929163	rs9268424
6	chr6:32376599:C:T	32376599	T	ADD	6118	1.941	0.05652	1.737	2.168	11.73	8.707e-32	6	chr6:32376599:C:T	32376599	T	ADD	9450	1.965	0.0341	1.838	2.101	19.81	2.485e-87	T	0.32437	0.99311	Imputed	32344376	ncRNA_intronic	LOC101929163	rs9268425
6	chr6:32376954:A:G	32376954	G	ADD	6118	1.941	0.05652	1.737	2.168	11.73	8.707e-32	6	chr6:32376954:A:G	32376954	G	ADD	9450	1.965	0.0341	1.838	2.101	19.81	2.485e-87	G	0.32438	0.99312	Imputed	32344731	ncRNA_intronic	LOC101929163	rs9268426
6	chr6:32377031:C:T	32377031	T	ADD	6118	1.941	0.05652	1.737	2.168	11.73	8.707e-32	6	chr6:32377031:C:T	32377031	T	ADD	9450	1.965	0.0341	1.838	2.101	19.81	2.485e-87	T	0.32437	0.99311	Imputed	32344808	ncRNA_intronic	LOC101929163	rs9268427
6	chr6:32377196:G:T	32377196	T	ADD	6118	1.941	0.05652	1.737	2.168	11.73	8.707e-32	6	chr6:32377196:G:T	32377196	T	ADD	9450	1.965	0.0341	1.838	2.101	19.81	2.485e-87	T	0.32437	0.99311	Imputed	32344973	ncRNA_intronic	LOC101929163	rs9268428
6	chr6:32377230:AAAG:A	32377230	A	ADD	6118	1.858	0.06713	1.629	2.12	9.232	2.664e-20	6	chr6:32377230:AAAG:A	32377230	A	ADD	9450	2.819	0.03936	2.61	3.045	26.33	8.385e-153	A	0.21215	0.98881	Imputed	32345007	ncRNA_intronic	LOC101929163
6	chr6:32377275:A:G	32377275	G	ADD	6118	1.94	0.05651	1.737	2.167	11.73	9.131e-32	6	chr6:32377275:A:G	32377275	G	ADD	9450	1.967	0.0341	1.839	2.102	19.83	1.615e-87	G	0.32461	0.99312	Imputed	32345052	ncRNA_intronic	LOC101929163	rs9268429
6	chr6:32377652:A:C	32377652	C	ADD	6118	1.974	0.0854	1.67	2.333	7.962	1.697e-15	6	chr6:32377652:A:C	32377652	C	ADD	9450	1.643	0.05382	1.479	1.826	9.229	2.723e-20	C	0.07996	0.99059	Imputed	32345429	ncRNA_intronic	LOC101929163	rs9268430
6	chr6:32377666:G:T	32377666	T	ADD	6118	1.94	0.05653	1.737	2.167	11.73	9.489e-32	6	chr6:32377666:G:T	32377666	T	ADD	9450	1.964	0.0341	1.837	2.1	19.8	3.054e-87	T	0.3244	0.99306	Imputed	32345443	ncRNA_intronic	LOC101929163	rs2894252
6	chr6:32377737:T:G	32377737	G	ADD	6118	1.941	0.05652	1.737	2.168	11.73	8.707e-32	6	chr6:32377737:T:G	32377737	G	ADD	9450	1.965	0.0341	1.838	2.101	19.81	2.485e-87	G	0.32435	0.99303	Imputed	32345514	ncRNA_intronic	LOC101929163	rs9268431
6	chr6:32377818:C:G	32377818	G	ADD	6118	1.903	0.05509	1.708	2.12	11.68	1.693e-31	6	chr6:32377818:C:G	32377818	G	ADD	9450	1.687	0.03187	1.585	1.796	16.41	1.679e-60	G	0.42032	0.99317	Imputed	32345595	ncRNA_intronic	LOC101929163	rs2395153
6	chr6:32377890:A:G	32377890	G	ADD	6118	1.941	0.05652	1.737	2.168	11.73	8.707e-32	6	chr6:32377890:A:G	32377890	G	ADD	9450	1.965	0.0341	1.838	2.101	19.81	2.485e-87	G	0.32438	0.99312	Imputed	32345667	ncRNA_intronic	LOC101929163	rs9268432
6	chr6:32377912:T:G	32377912	G	ADD	6118	1.848	0.09182	1.543	2.212	6.687	2.279e-11	6	chr6:32377912:T:G	32377912	G	ADD	9450	3.206	0.04447	2.939	3.498	26.2	2.643e-151	G	0.14523	0.9961	Imputed	32345689	ncRNA_intronic	LOC101929163	rs2894254
6	chr6:32378114:T:G	32378114	G	ADD	6118	2.282	0.05925	2.032	2.564	13.93	4.305e-44	6	chr6:32378114:T:G	32378114	G	ADD	9450	2.499	0.03648	2.326	2.684	25.11	4.345e-139	G	0.271	0.99204	Imputed	32345891	ncRNA_intronic	LOC101929163	rs9268433
6	chr6:32378675:A:T	32378675	T	ADD	6118	1.737	0.05483	1.56	1.934	10.07	7.435e-24	6	chr6:32378675:A:T	32378675	T	ADD	9450	1.5	0.0314	1.41	1.595	12.91	4.069e-38	T	0.44584	0.99268	Imputed	32346452	ncRNA_intronic	LOC101929163	rs9268434
6	chr6:32378714:G:A	32378714	A	ADD	6118	1.901	0.05505	1.706	2.117	11.67	1.877e-31	6	chr6:32378714:G:A	32378714	A	ADD	9450	1.688	0.03187	1.586	1.797	16.43	1.23e-60	A	0.42053	0.99307	Imputed	32346491	ncRNA_intronic	LOC101929163	rs9268435
6	chr6:32378860:A:G	32378860	G	ADD	6118	1.94	0.05651	1.737	2.167	11.73	9.131e-32	6	chr6:32378860:A:G	32378860	G	ADD	9450	1.967	0.0341	1.839	2.102	19.83	1.615e-87	G	0.32457	0.99296	Imputed	32346637	ncRNA_intronic	LOC101929163	rs9268436
6	chr6:32378885:A:T	32378885	T	ADD	6118	1.94	0.05651	1.737	2.167	11.73	9.131e-32	6	chr6:32378885:A:T	32378885	T	ADD	9450	1.967	0.0341	1.839	2.102	19.83	1.615e-87	T	0.32448	0.99261	Imputed	32346662	ncRNA_intronic	LOC101929163	rs9268437
6	chr6:32378886:T:G	32378886	G	ADD	6118	1.94	0.05651	1.737	2.167	11.73	9.131e-32	6	chr6:32378886:T:G	32378886	G	ADD	9450	1.967	0.0341	1.839	2.102	19.83	1.615e-87	G	0.32451	0.99263	Imputed	32346663	ncRNA_intronic	LOC101929163	rs9268438
6	chr6:32378924:G:A	32378924	A	ADD	6118	1.94	0.05651	1.737	2.167	11.73	9.131e-32	6	chr6:32378924:G:A	32378924	A	ADD	9450	1.966	0.03411	1.839	2.102	19.81	2.223e-87	A	0.32453	0.99289	Imputed	32346701	ncRNA_intronic	LOC101929163	rs9268439
6	chr6:32378995:A:G	32378995	A	ADD	6118	0.4982	0.06621	0.4376	0.5673	-10.52	6.834e-26	6	chr6:32378995:A:G	32378995	A	ADD	9450	0.3635	0.04078	0.3356	0.3938	-24.82	6.161e-136	G	0.73592	0.98935	Imputed	32346772	ncRNA_intronic	LOC101929163
6	chr6:32379017:A:C	32379017	C	ADD	6118	1.94	0.05651	1.737	2.167	11.73	9.131e-32	6	chr6:32379017:A:C	32379017	C	ADD	9450	1.967	0.0341	1.839	2.102	19.83	1.615e-87	C	0.32458	0.99293	Imputed	32346794	ncRNA_intronic	LOC101929163	rs1980495
6	chr6:32379239:A:G	32379239	G	ADD	6118	1.941	0.05652	1.737	2.168	11.73	8.707e-32	6	chr6:32379239:A:G	32379239	G	ADD	9450	1.965	0.0341	1.838	2.101	19.81	2.485e-87	G	0.32436	0.99304	Imputed	32347016	ncRNA_intronic	LOC101929163	rs1980494
6	chr6:32379293:AAT:A	32379293	A	ADD	6118	1.848	0.09182	1.543	2.212	6.687	2.279e-11	6	chr6:32379293:AAT:A	32379293	A	ADD	9450	3.203	0.04447	2.936	3.495	26.18	4.741e-151	A	0.14501	0.99582	Imputed	32347070	ncRNA_intronic	LOC101929163
6	chr6:32379503:C:T	32379503	T	ADD	6118	1.94	0.05651	1.737	2.167	11.73	9.131e-32	6	chr6:32379503:C:T	32379503	T	ADD	9450	1.967	0.0341	1.839	2.102	19.83	1.615e-87	T	0.3246	0.99309	Imputed	32347280	ncRNA_intronic	LOC101929163	rs8180659
6	chr6:32379713:C:T	32379713	T	ADD	6118	1.936	0.05654	1.733	2.163	11.69	1.467e-31	6	chr6:32379713:C:T	32379713	T	ADD	9450	1.964	0.0341	1.837	2.1	19.79	3.411e-87	T	0.32433	0.99301	Imputed	32347490	ncRNA_intronic	LOC101929163	rs8180664
6	chr6:32379755:C:T	32379755	T	ADD	6118	1.936	0.05653	1.733	2.162	11.68	1.538e-31	6	chr6:32379755:C:T	32379755	T	ADD	9450	1.966	0.03411	1.839	2.102	19.81	2.218e-87	T	0.32453	0.99292	Imputed	32347532	ncRNA_intronic	LOC101929163	rs8180673
6	chr6:32379756:A:G	32379756	G	ADD	6118	1.936	0.05653	1.733	2.162	11.68	1.538e-31	6	chr6:32379756:A:G	32379756	G	ADD	9450	1.966	0.03411	1.839	2.102	19.81	2.218e-87	G	0.32453	0.99292	Imputed	32347533	ncRNA_intronic	LOC101929163	rs8180672
6	chr6:32379972:A:G	32379972	G	ADD	6118	1.941	0.05652	1.737	2.168	11.73	8.707e-32	6	chr6:32379972:A:G	32379972	G	ADD	9450	1.965	0.0341	1.838	2.101	19.81	2.485e-87	G	0.32438	0.99312	Imputed	32347749	ncRNA_intronic	LOC101929163	rs9268446
6	chr6:32380054:T:C	32380054	C	ADD	6118	1.94	0.05651	1.737	2.167	11.73	9.131e-32	6	chr6:32380054:T:C	32380054	C	ADD	9450	1.967	0.0341	1.839	2.102	19.83	1.615e-87	C	0.32462	0.99308	Imputed	32347831	ncRNA_intronic	LOC101929163	rs9268447
6	chr6:32380120:C:T	32380120	T	ADD	6118	1.941	0.05652	1.737	2.168	11.73	8.707e-32	6	chr6:32380120:C:T	32380120	T	ADD	9450	1.965	0.0341	1.838	2.101	19.81	2.485e-87	T	0.32436	0.99308	Imputed	32347897	ncRNA_intronic	LOC101929163	rs2395155
6	chr6:32380321:C:A	32380321	A	ADD	6118	1.941	0.0565	1.737	2.168	11.73	8.481e-32	6	chr6:32380321:C:A	32380321	A	ADD	9450	1.967	0.0341	1.84	2.103	19.84	1.317e-87	A	0.32458	0.99311	Imputed	32348098	ncRNA_intronic	LOC101929163	rs2395156
6	chr6:32380368:A:G	32380368	G	ADD	6118	1.942	0.05651	1.739	2.17	11.75	7.348e-32	6	chr6:32380368:A:G	32380368	G	ADD	9450	1.966	0.0341	1.839	2.102	19.83	1.646e-87	G	0.32426	0.99301	Imputed	32348145	ncRNA_intronic	LOC101929163	rs2395157
6	chr6:32380532:T:A	32380532	T	ADD	6118	0.4992	0.06619	0.4384	0.5683	-10.5	8.908e-26	6	chr6:32380532:T:A	32380532	T	ADD	9450	0.3641	0.04077	0.3362	0.3944	-24.78	1.461e-135	A	0.73594	0.98928	Imputed	32348309	ncRNA_intronic	LOC101929163
6	chr6:32380686:C:G	32380686	G	ADD	6118	1.936	0.05653	1.733	2.162	11.68	1.559e-31	6	chr6:32380686:C:G	32380686	G	ADD	9450	1.966	0.03411	1.839	2.102	19.81	2.24e-87	G	0.32456	0.99311	Imputed	32348463	ncRNA_intronic	LOC101929163	rs9268448
6	chr6:32380690:G:A	32380690	A	ADD	6118	1.94	0.05651	1.737	2.167	11.73	9.131e-32	6	chr6:32380690:G:A	32380690	A	ADD	9450	1.967	0.0341	1.839	2.102	19.83	1.615e-87	A	0.32462	0.9931	Imputed	32348467	ncRNA_intronic	LOC101929163	rs9268449
6	chr6:32380913:G:A	32380913	A	ADD	6118	1.941	0.05652	1.737	2.168	11.73	8.707e-32	6	chr6:32380913:G:A	32380913	A	ADD	9450	1.965	0.0341	1.838	2.101	19.81	2.485e-87	A	0.32437	0.99309	Imputed	32348690	ncRNA_intronic	LOC101929163	rs9268450
6	chr6:32381309:T:C	32381309	C	ADD	6118	2.282	0.05925	2.032	2.564	13.93	4.305e-44	6	chr6:32381309:T:C	32381309	C	ADD	9450	2.499	0.03648	2.326	2.684	25.11	4.345e-139	C	0.27104	0.99236	Imputed	32349086	ncRNA_intronic	LOC101929163	rs9268451
6	chr6:32381717:A:G	32381717	G	ADD	6118	1.962	0.05651	1.756	2.192	11.93	8.712e-33	6	chr6:32381717:A:G	32381717	G	ADD	9450	1.978	0.03411	1.85	2.115	20	5.981e-89	G	0.32505	0.99677	Imputed	32349494	ncRNA_intronic	LOC101929163	rs9268452
6	chr6:32381794:T:C	32381794	C	ADD	6118	1.962	0.05651	1.756	2.192	11.93	8.712e-33	6	chr6:32381794:T:C	32381794	C	ADD	9450	1.978	0.03411	1.85	2.115	20	5.981e-89	C	0.32499	0.99662	Imputed	32349571	ncRNA_intronic	LOC101929163	rs9268453
6	chr6:32381934:A:G	32381934	G	ADD	6118	1.962	0.05651	1.756	2.192	11.93	8.712e-33	6	chr6:32381934:A:G	32381934	G	ADD	9450	1.978	0.03411	1.85	2.115	20	5.981e-89	G	0.32503	0.99676	Imputed	32349711	ncRNA_intronic	LOC101929163	rs9268454
6	chr6:32381995:C:T	32381995	T	ADD	6118	2.308	0.0592	2.055	2.592	14.12	2.676e-45	6	chr6:32381995:C:T	32381995	T	ADD	9450	2.517	0.03649	2.343	2.704	25.3	3.328e-141	T	0.27149	0.99579	Imputed	32349772	ncRNA_intronic	LOC101929163	rs9268455
6	chr6:32382169:C:A	32382169	A	ADD	6118	1.962	0.05651	1.756	2.192	11.93	8.712e-33	6	chr6:32382169:C:A	32382169	A	ADD	9450	1.978	0.03411	1.85	2.115	20	5.981e-89	A	0.32504	0.99678	Imputed	32349946	ncRNA_intronic	LOC101929163	rs9268456
6	chr6:32382259:A:G	32382259	G	ADD	6118	1.962	0.05651	1.756	2.192	11.93	8.712e-33	6	chr6:32382259:A:G	32382259	G	ADD	9450	1.978	0.03411	1.85	2.115	20	5.981e-89	G	0.32504	0.99681	Imputed	32350036	ncRNA_intronic	LOC101929163	rs9268457
6	chr6:32382330:C:T	32382330	C	ADD	6118	0.4926	0.06642	0.4325	0.5611	-10.66	1.59e-26	6	chr6:32382330:C:T	32382330	C	ADD	9450	0.3609	0.04087	0.3331	0.391	-24.94	2.841e-137	T	0.73614	0.99384	Imputed	32350107	ncRNA_intronic	LOC101929163
6	chr6:32382607:C:A	32382607	A	ADD	6118	1.883	0.05613	1.687	2.102	11.28	1.728e-29	6	chr6:32382607:C:A	32382607	A	ADD	9450	1.874	0.03377	1.754	2.003	18.6	3.07e-77	A	0.33355	0.99676	Imputed	32350384	ncRNA_intronic	LOC101929163	rs9268458
6	chr6:32382999:G:A	32382999	A	ADD	6118	1.962	0.05651	1.756	2.192	11.93	8.712e-33	6	chr6:32382999:G:A	32382999	A	ADD	9450	1.978	0.03411	1.85	2.115	20	5.981e-89	A	0.32504	0.99661	Imputed	32350776	ncRNA_exonic	LOC101929163	rs9268459
6	chr6:32383091:A:C	32383091	C	ADD	6118	1.755	0.05487	1.576	1.955	10.25	1.131e-24	6	chr6:32383091:A:C	32383091	C	ADD	9450	1.508	0.03141	1.418	1.603	13.07	4.713e-39	C	0.44633	0.99643	Imputed	32350868	ncRNA_exonic	LOC101929163	rs4373382
6	chr6:32383506:T:C	32383506	C	ADD	6118	1.756	0.05488	1.577	1.956	10.26	1.028e-24	6	chr6:32383506:T:C	32383506	C	ADD	9450	1.508	0.03142	1.418	1.603	13.07	5.07e-39	C	0.44625	0.99647	Imputed	32351283	ncRNA_intronic	LOC101929163	rs9268460
6	chr6:32384124:C:A	32384124	A	ADD	6118	1.963	0.05652	1.757	2.193	11.93	8.295e-33	6	chr6:32384124:C:A	32384124	A	ADD	9450	1.976	0.03411	1.849	2.113	19.97	9.22e-89	A	0.32482	0.99671	Imputed	32351901	ncRNA_intronic	LOC101929163	rs9268461
6	chr6:32384214:C:A	32384214	A	ADD	6118	1.963	0.05652	1.757	2.193	11.93	8.295e-33	6	chr6:32384214:C:A	32384214	A	ADD	9450	1.976	0.03411	1.849	2.113	19.97	9.22e-89	A	0.32443	0.99559	Imputed	32351991	ncRNA_intronic	LOC101929163	rs9268462
6	chr6:32384310:C:G	32384310	C	ADD	6118	0.1519	0.1761	0.1076	0.2145	-10.7	9.858e-27	6	chr6:32384310:C:G	32384310	C	ADD	9450	0.09891	0.1109	0.07958	0.1229	-20.85	1.418e-96	G	0.91367	0.97884	Imputed	32352087	ncRNA_intronic	LOC101929163
6	chr6:32384443:A:G	32384443	A	ADD	6118	0.149	0.1788	0.1049	0.2114	-10.65	1.702e-26	6	chr6:32384443:A:G	32384443	A	ADD	9450	0.09697	0.1122	0.07783	0.1208	-20.8	4.515e-96	G	0.91431	0.97845	Imputed	32352220	ncRNA_intronic	LOC101929163
6	chr6:32385389:A:G	32385389	A	ADD	6118	0.4915	0.06635	0.4315	0.5597	-10.71	9.541e-27	6	chr6:32385389:A:G	32385389	A	ADD	9450	0.3611	0.0408	0.3333	0.3911	-24.97	1.315e-137	G	0.73473	0.99035	Imputed	32353166	ncRNA_intronic	LOC101929163
6	chr6:32386651:A:G	32386651	G	ADD	6118	1.756	0.05488	1.577	1.956	10.26	1.028e-24	6	chr6:32386651:A:G	32386651	G	ADD	9450	1.508	0.03141	1.418	1.604	13.09	3.995e-39	G	0.44626	0.99652	Imputed	32354428	ncRNA_intronic	LOC101929163	rs4424066
6	chr6:32386867:C:A	32386867	C	ADD	6118	0.4923	0.06642	0.4322	0.5608	-10.67	1.42e-26	6	chr6:32386867:C:A	32386867	C	ADD	9450	0.3613	0.04084	0.3335	0.3914	-24.93	3.711e-137	A	0.736	0.99423	Imputed	32354644	ncRNA_intronic	LOC101929163
6	chr6:32387186:A:G	32387186	G	ADD	6118	8.11	0.3813	3.841	17.12	5.489	4.035e-08	6	chr6:32387186:A:G	32387186	G	ADD	9450	4.506	0.2547	2.735	7.424	5.911	3.407e-09	G	0.00403	0.95082	Imputed	32354963	ncRNA_intronic	LOC101929163	rs115022054
6	chr6:32387828:G:A	32387828	A	ADD	6118	1.756	0.05488	1.577	1.956	10.26	1.028e-24	6	chr6:32387828:G:A	32387828	A	ADD	9450	1.508	0.03142	1.418	1.603	13.07	5.07e-39	A	0.44623	0.99644	Imputed	32355605	ncRNA_intronic	LOC101929163	rs9268472
6	chr6:32387906:A:G	32387906	G	ADD	6118	1.756	0.05488	1.577	1.956	10.26	1.028e-24	6	chr6:32387906:A:G	32387906	G	ADD	9450	1.508	0.03141	1.418	1.604	13.09	3.995e-39	G	0.44627	0.99652	Imputed	32355683	ncRNA_intronic	LOC101929163	rs9268473
6	chr6:32388772:G:A	32388772	A	ADD	6118	6.281	0.187	4.354	9.061	9.827	8.616e-23	6	chr6:32388772:G:A	32388772	A	ADD	9450	7.309	0.1184	5.795	9.219	16.79	2.744e-63	A	0.02454	0.9736	Imputed	32356549	ncRNA_intronic	LOC101929163	rs139218018
6	chr6:32389388:T:C	32389388	C	ADD	6118	1.963	0.05652	1.757	2.193	11.93	8.295e-33	6	chr6:32389388:T:C	32389388	C	ADD	9450	1.978	0.0341	1.85	2.115	20	5.36e-89	C	0.32481	0.9968	Imputed	32357165	ncRNA_intronic	LOC101929163	rs9268474
6	chr6:32390424:G:C	32390424	C	ADD	6118	1.851	0.09183	1.546	2.215	6.702	2.053e-11	6	chr6:32390424:G:C	32390424	C	ADD	9450	3.203	0.04448	2.935	3.494	26.17	5.695e-151	C	0.14513	0.99807	Imputed	32358201	ncRNA_intronic	LOC101929163	rs3129950
6	chr6:32390454:C:T	32390454	T	ADD	6118	1.963	0.05652	1.757	2.193	11.93	8.295e-33	6	chr6:32390454:C:T	32390454	T	ADD	9450	1.976	0.0341	1.849	2.113	19.98	8.111e-89	T	0.32473	0.99689	Imputed	32358231	ncRNA_intronic	LOC101929163	rs9268475
6	chr6:32390509:T:C	32390509	T	ADD	6118	0.4916	0.06641	0.4316	0.5599	-10.69	1.09e-26	6	chr6:32390509:T:C	32390509	T	ADD	9450	0.3609	0.04083	0.3332	0.391	-24.96	1.643e-137	C	0.73572	0.99464	Imputed	32358286	ncRNA_intronic	LOC101929163
6	chr6:32390736:G:A	32390736	G	ADD	6118	0.4923	0.06642	0.4322	0.5608	-10.67	1.42e-26	6	chr6:32390736:G:A	32390736	G	ADD	9450	0.3613	0.04083	0.3335	0.3914	-24.93	3.296e-137	A	0.73699	0.9999	Genotyped	32358513	ncRNA_exonic	HCG23
6	chr6:32391165:T:A	32391165	A	ADD	6118	1.757	0.05494	1.578	1.957	10.26	1.074e-24	6	chr6:32391165:T:A	32391165	A	ADD	9450	1.506	0.03142	1.416	1.602	13.04	7.426e-39	A	0.44611	0.99651	Imputed	32358942	ncRNA_intronic	HCG23;LOC101929163	rs9268476
6	chr6:32391344:G:A	32391344	A	ADD	6118	1.963	0.05652	1.757	2.193	11.93	8.295e-33	6	chr6:32391344:G:A	32391344	A	ADD	9450	1.977	0.03411	1.849	2.114	19.98	7.457e-89	A	0.32479	0.997	Imputed	32359121	ncRNA_intronic	HCG23;LOC101929163	rs9268477
6	chr6:32391986:G:C	32391986	G	ADD	6118	0.4923	0.06642	0.4322	0.5608	-10.67	1.42e-26	6	chr6:32391986:G:C	32391986	G	ADD	9450	0.3613	0.04083	0.3335	0.3914	-24.93	3.296e-137	C	0.73598	0.99468	Imputed	32359763	ncRNA_intronic	HCG23;LOC101929163
6	chr6:32392044:G:A	32392044	A	ADD	6118	0.362	0.1111	0.2912	0.4501	-9.145	5.99e-20	6	chr6:32392044:G:A	32392044	A	ADD	9450	0.1861	0.0802	0.159	0.2177	-20.97	1.258e-97	A	0.09771	0.99405	Imputed	32359821	ncRNA_intronic	HCG23;LOC101929163	rs17577980
6	chr6:32392481:G:A	32392481	A	ADD	6118	1.96	0.05654	1.755	2.19	11.91	1.086e-32	6	chr6:32392481:G:A	32392481	A	ADD	9450	1.976	0.0341	1.848	2.112	19.97	9.844e-89	A	0.32444	0.99562	Imputed	32360258	ncRNA_intronic	HCG23;LOC101929163	rs9268478
6	chr6:32393334:C:T	32393334	T	ADD	6118	1.756	0.05488	1.577	1.956	10.26	1.028e-24	6	chr6:32393334:C:T	32393334	T	ADD	9450	1.509	0.03141	1.419	1.605	13.1	3.506e-39	T	0.44624	0.99682	Imputed	32361111	ncRNA_intronic	HCG23;LOC101929163	rs3817973
6	chr6:32394541:C:T	32394541	T	ADD	6118	2.619	0.1187	2.075	3.305	8.109	5.091e-16	6	chr6:32394541:C:T	32394541	T	ADD	9450	1.043	0.1008	0.8563	1.271	0.4212	0.6736	T	0.02235	0.97601	Imputed	32362318	ncRNA_intronic	LOC101929163	rs141589422
6	chr6:32395056:G:A	32395056	A	ADD	6118	6.174	0.2037	4.142	9.203	8.937	3.998e-19	6	chr6:32395056:G:A	32395056	A	ADD	9450	4.82	0.1579	3.537	6.568	9.959	2.304e-23	A	0.01072	0.97307	Imputed	32362833	ncRNA_intronic	LOC101929163	rs140760903
6	chr6:32395615:CCT:C	32395615	C	ADD	6118	3.944	0.1879	2.729	5.7	7.303	2.807e-13	6	chr6:32395615:CCT:C	32395615	C	ADD	9450	1.938	0.1522	1.438	2.612	4.349	1.37e-05	C	0.00892	0.99243	Imputed	32363392	ncRNA_intronic	LOC101929163
6	chr6:32395750:C:T	32395750	T	ADD	6118	1.755	0.05488	1.576	1.954	10.25	1.24e-24	6	chr6:32395750:C:T	32395750	T	ADD	9450	1.507	0.03141	1.417	1.603	13.07	5.192e-39	T	0.44643	0.99668	Imputed	32363527	ncRNA_intronic	LOC101929163	rs2076533
6	chr6:32396039:T:C	32396039	C	ADD	6118	1.761	0.05499	1.581	1.962	10.29	7.555e-25	6	chr6:32396039:T:C	32396039	C	ADD	9450	1.481	0.03133	1.393	1.575	12.53	5.082e-36	C	0.45513	0.99692	Imputed	32363816	exonic	BTNL2	rs2076530
6	chr6:32396067:C:T	32396067	T	ADD	6118	1.96	0.0565	1.754	2.189	11.91	1.087e-32	6	chr6:32396067:C:T	32396067	T	ADD	9450	1.975	0.03409	1.848	2.112	19.97	1.059e-88	T	0.32494	0.99686	Imputed	32363844	exonic	BTNL2	rs9268480
6	chr6:32396178:T:C	32396178	C	ADD	6118	1.755	0.05487	1.576	1.954	10.25	1.168e-24	6	chr6:32396178:T:C	32396178	C	ADD	9450	1.508	0.03141	1.418	1.604	13.07	4.585e-39	C	0.44637	0.99676	Imputed	32363955	exonic	BTNL2	rs2076529
6	chr6:32396579:A:G	32396579	G	ADD	6118	1.96	0.0565	1.754	2.189	11.91	1.087e-32	6	chr6:32396579:A:G	32396579	G	ADD	9450	1.975	0.03409	1.848	2.112	19.97	1.059e-88	G	0.32498	0.99701	Imputed	32364356	ncRNA_intronic	LOC101929163	rs9268481
6	chr6:32396890:A:G	32396890	A	ADD	6118	0.1515	0.1761	0.1073	0.214	-10.72	8.572e-27	6	chr6:32396890:A:G	32396890	A	ADD	9450	0.09872	0.1109	0.07943	0.1227	-20.87	9.785e-97	G	0.91373	0.97963	Imputed	32364667	ncRNA_intronic	LOC101929163
6	chr6:32397114:GCA:G	32397114	G	ADD	6118	1.962	0.05652	1.756	2.192	11.92	8.826e-33	6	chr6:32397114:GCA:G	32397114	G	ADD	9450	1.977	0.0341	1.85	2.114	19.99	6.381e-89	G	0.3249	0.9969	Imputed	32364891	ncRNA_intronic	LOC101929163
6	chr6:32397803:A:G	32397803	A	ADD	6118	0.4926	0.06641	0.4325	0.5611	-10.66	1.559e-26	6	chr6:32397803:A:G	32397803	A	ADD	9450	0.3618	0.04083	0.3339	0.3919	-24.91	6.513e-137	G	0.736	0.99442	Imputed	32365580	ncRNA_intronic	LOC101929163
6	chr6:32398063:T:C	32398063	T	ADD	6118	0.4926	0.06641	0.4325	0.5611	-10.66	1.559e-26	6	chr6:32398063:T:C	32398063	T	ADD	9450	0.3608	0.04086	0.333	0.3908	-24.95	2.088e-137	C	0.73621	0.99456	Imputed	32365840	ncRNA_intronic	LOC101929163
6	chr6:32398920:C:CTT	32398920	CTT	ADD	6118	1.872	0.05614	1.677	2.09	11.17	5.615e-29	6	chr6:32398920:C:CTT	32398920	CTT	ADD	9450	1.863	0.03376	1.743	1.99	18.43	8.163e-76	CTT	0.33072	0.98858	Imputed	32366697
6	chr6:32399240:G:A	32399240	G	ADD	6118	0.1797	0.1543	0.1328	0.2432	-11.12	1.013e-28	6	chr6:32399240:G:A	32399240	G	ADD	9450	0.103	0.104	0.08402	0.1263	-21.85	7.367e-106	A	0.905	0.98122	Imputed	32367017	ncRNA_intronic	LOC101929163
6	chr6:32399945:A:G	32399945	G	ADD	6118	1.974	0.0566	1.766	2.205	12.01	3.047e-33	6	chr6:32399945:A:G	32399945	G	ADD	9450	1.985	0.03416	1.856	2.122	20.07	1.297e-89	G	0.32407	0.99674	Imputed	32367722	ncRNA_intronic	LOC101929163	rs2294880
6	chr6:32400000:A:T	32400000	T	ADD	6118	1.96	0.0565	1.754	2.189	11.91	1.087e-32	6	chr6:32400000:A:T	32400000	T	ADD	9450	1.975	0.03409	1.848	2.112	19.97	1.059e-88	T	0.32497	0.99699	Imputed	32367777	ncRNA_intronic	LOC101929163	rs9268482
6	chr6:32400018:G:T	32400018	T	ADD	6118	1.772	0.05482	1.591	1.973	10.43	1.763e-25	6	chr6:32400018:G:T	32400018	T	ADD	9450	1.519	0.03118	1.429	1.615	13.41	5.044e-41	T	0.46875	0.99662	Imputed	32367795	ncRNA_intronic	LOC101929163	rs2294878
6	chr6:32400070:T:C	32400070	C	ADD	6118	1.88	0.05611	1.685	2.099	11.25	2.213e-29	6	chr6:32400070:T:C	32400070	C	ADD	9450	1.874	0.03376	1.754	2.002	18.6	3.434e-77	C	0.33375	0.99707	Imputed	32367847	ncRNA_intronic	LOC101929163	rs3817966
6	chr6:32400310:T:C	32400310	C	ADD	6118	1.881	0.05612	1.685	2.1	11.26	2.134e-29	6	chr6:32400310:T:C	32400310	C	ADD	9450	1.872	0.03376	1.752	2	18.57	5.183e-77	C	0.33352	0.99706	Imputed	32368087	ncRNA_intronic	LOC101929163	rs3817963
6	chr6:32400537:C:A	32400537	A	ADD	6118	1.962	0.05651	1.756	2.191	11.92	9.078e-33	6	chr6:32400537:C:A	32400537	A	ADD	9450	1.977	0.03411	1.849	2.114	19.99	7.085e-89	A	0.32509	0.99689	Imputed	32368314	ncRNA_intronic	LOC101929163	rs3817962
6	chr6:32400659:A:T	32400659	T	ADD	6118	1.773	0.05482	1.592	1.974	10.45	1.512e-25	6	chr6:32400659:A:T	32400659	T	ADD	9450	1.516	0.03116	1.426	1.612	13.35	1.145e-40	T	0.46796	0.99476	Imputed	32368436	ncRNA_intronic	LOC101929163	rs28366192
6	chr6:32400685:G:A	32400685	A	ADD	6118	1.853	0.09184	1.548	2.219	6.717	1.853e-11	6	chr6:32400685:G:A	32400685	A	ADD	9450	3.212	0.0445	2.943	3.504	26.22	1.485e-151	A	0.14514	0.9974	Imputed	32368462	ncRNA_intronic	LOC101929163	rs3129956
6	chr6:32402685:A:G	32402685	G	ADD	6118	0.2517	0.1432	0.1901	0.3333	-9.631	5.926e-22	6	chr6:32402685:A:G	32402685	G	ADD	9450	0.1386	0.1002	0.1139	0.1687	-19.72	1.371e-86	G	0.07923	0.99189	Imputed	32370462	ncRNA_intronic	LOC101929163	rs17208811
6	chr6:32402839:T:C	32402839	C	ADD	6118	1.96	0.0565	1.755	2.19	11.91	1e-32	6	chr6:32402839:T:C	32402839	C	ADD	9450	1.976	0.03409	1.848	2.113	19.98	8.628e-89	C	0.325	0.99703	Imputed	32370616	ncRNA_intronic	LOC101929163	rs2076525
6	chr6:32402907:A:G	32402907	G	ADD	6118	1.96	0.0565	1.755	2.19	11.91	1e-32	6	chr6:32402907:A:G	32402907	G	ADD	9450	1.976	0.03409	1.848	2.113	19.98	8.628e-89	G	0.325	0.99699	Imputed	32370684	ncRNA_intronic	LOC101929163	rs2076524
6	chr6:32403058:T:C	32403058	C	ADD	6118	1.634	0.05468	1.468	1.819	8.984	2.6e-19	6	chr6:32403058:T:C	32403058	C	ADD	9450	1.548	0.03216	1.454	1.649	13.59	4.415e-42	C	0.39346	0.99666	Imputed	32370835	exonic	BTNL2	rs2076523
6	chr6:32403402:G:C	32403402	C	ADD	6118	1.96	0.0565	1.755	2.19	11.91	1e-32	6	chr6:32403402:G:C	32403402	C	ADD	9450	1.976	0.03409	1.848	2.113	19.98	8.628e-89	C	0.32496	0.99687	Imputed	32371179	ncRNA_intronic	LOC101929163	rs2076522
6	chr6:32403492:C:T	32403492	T	ADD	6118	1.96	0.0565	1.755	2.19	11.91	1e-32	6	chr6:32403492:C:T	32403492	T	ADD	9450	1.976	0.03409	1.848	2.113	19.98	8.628e-89	T	0.325	0.99702	Imputed	32371269	ncRNA_intronic	LOC101929163	rs2076520
6	chr6:32403842:A:G	32403842	G	ADD	6118	1.96	0.0565	1.755	2.19	11.91	1e-32	6	chr6:32403842:A:G	32403842	G	ADD	9450	1.964	0.03409	1.837	2.1	19.81	2.558e-87	G	0.32446	0.99675	Imputed	32371619	ncRNA_intronic	LOC101929163	rs3793126
6	chr6:32404138:C:T	32404138	T	ADD	6118	2.303	0.05917	2.051	2.586	14.1	3.891e-45	6	chr6:32404138:C:T	32404138	T	ADD	9450	2.518	0.03649	2.345	2.705	25.31	2.268e-141	T	0.2717	0.99605	Imputed	32371915	ncRNA_intronic	LOC101929163	rs3793127
6	chr6:32405014:C:T	32405014	T	ADD	6118	2.595	0.122	2.043	3.296	7.819	5.305e-15	6	chr6:32405014:C:T	32405014	T	ADD	9450	0.9963	0.1052	0.8106	1.224	-0.03543	0.9717	T	0.02075	0.97844	Imputed	32372791	exonic	BTNL2	rs143211074
6	chr6:32405601:A:T	32405601	T	ADD	6118	4.477	0.1259	3.498	5.731	11.9	1.128e-32	6	chr6:32405601:A:T	32405601	T	ADD	9450	6.535	0.07187	5.676	7.523	26.12	2.374e-150	T	0.06087	0.97541	Imputed	32373378	ncRNA_intronic	LOC101929163	rs3806155
6	chr6:32405761:CT:C	32405761	C	ADD	6118	1.634	0.05468	1.468	1.819	8.984	2.6e-19	6	chr6:32405761:CT:C	32405761	C	ADD	9450	1.549	0.03217	1.455	1.65	13.61	3.318e-42	C	0.39346	0.99642	Imputed	32373538	ncRNA_intronic	LOC101929163
6	chr6:32405921:G:T	32405921	T	ADD	6118	1.634	0.05468	1.468	1.819	8.984	2.6e-19	6	chr6:32405921:G:T	32405921	T	ADD	9450	1.549	0.03217	1.455	1.65	13.61	3.318e-42	T	0.39358	0.99673	Imputed	32373698	ncRNA_intronic	LOC101929163	rs3806156
6	chr6:32406024:T:G	32406024	G	ADD	6118	1.688	0.05484	1.516	1.88	9.548	1.324e-21	6	chr6:32406024:T:G	32406024	G	ADD	9450	1.62	0.03234	1.52	1.726	14.91	2.747e-50	G	0.38481	0.99675	Imputed	32373801	ncRNA_intronic	LOC101929163	rs3806157
6	chr6:32406354:C:G	32406354	G	ADD	6118	1.96	0.0565	1.755	2.19	11.91	1e-32	6	chr6:32406354:C:G	32406354	G	ADD	9450	1.976	0.03409	1.848	2.113	19.98	8.628e-89	G	0.32498	0.99673	Imputed	32374131	ncRNA_exonic	LOC101929163	rs9268491
6	chr6:32406845:A:T	32406845	T	ADD	6118	1.96	0.0565	1.755	2.19	11.91	1e-32	6	chr6:32406845:A:T	32406845	T	ADD	9450	1.976	0.03409	1.848	2.113	19.98	8.628e-89	T	0.32499	0.99683	Imputed	32374622	ncRNA_exonic	LOC101929163	rs3763307
6	chr6:32407503:C:G	32407503	G	ADD	6118	1.904	0.05618	1.705	2.125	11.46	2.124e-30	6	chr6:32407503:C:G	32407503	G	ADD	9450	1.836	0.03352	1.719	1.961	18.12	2.035e-73	G	0.34724	0.9971	Imputed	32375280	ncRNA_exonic	LOC101929163	rs9268492
6	chr6:32407553:G:A	32407553	A	ADD	6118	1.904	0.05618	1.705	2.125	11.46	2.124e-30	6	chr6:32407553:G:A	32407553	A	ADD	9450	1.836	0.03352	1.719	1.961	18.12	2.035e-73	A	0.34723	0.99711	Imputed	32375330	ncRNA_exonic	LOC101929163	rs9268493
6	chr6:32407575:A:C	32407575	C	ADD	6118	1.832	0.05587	1.642	2.045	10.84	2.191e-27	6	chr6:32407575:A:C	32407575	C	ADD	9450	1.745	0.03324	1.635	1.863	16.75	5.31e-63	C	0.35573	0.99709	Imputed	32375352	ncRNA_exonic	LOC101929163	rs9268494
6	chr6:32407594:A:T	32407594	T	ADD	6118	1.832	0.05587	1.642	2.045	10.84	2.191e-27	6	chr6:32407594:A:T	32407594	T	ADD	9450	1.745	0.03324	1.635	1.863	16.75	5.31e-63	T	0.35575	0.99714	Imputed	32375371	ncRNA_exonic	LOC101929163	rs9268495
6	chr6:32407597:G:A	32407597	A	ADD	6118	1.832	0.05587	1.642	2.045	10.84	2.191e-27	6	chr6:32407597:G:A	32407597	A	ADD	9450	1.745	0.03324	1.635	1.863	16.75	5.31e-63	A	0.35576	0.99713	Imputed	32375374	ncRNA_exonic	LOC101929163	rs9268496
6	chr6:32407647:G:A	32407647	A	ADD	6118	1.832	0.05587	1.642	2.045	10.84	2.191e-27	6	chr6:32407647:G:A	32407647	A	ADD	9450	1.745	0.03324	1.635	1.863	16.75	5.31e-63	A	0.35577	0.99707	Imputed	32375424	ncRNA_exonic	LOC101929163	rs9268497
6	chr6:32407654:T:C	32407654	C	ADD	6118	1.969	0.08565	1.665	2.329	7.913	2.504e-15	6	chr6:32407654:T:C	32407654	C	ADD	9450	1.647	0.05384	1.482	1.83	9.268	1.897e-20	C	0.07984	0.99588	Imputed	32375431	ncRNA_exonic	LOC101929163	rs9268498
6	chr6:32407869:AAC:A	32407869	A	ADD	6118	1.891	0.05588	1.695	2.11	11.4	3.968e-30	6	chr6:32407869:AAC:A	32407869	A	ADD	9450	1.829	0.03347	1.713	1.953	18.04	8.999e-73	A	0.34652	0.9969	Imputed	32375646	upstream;downstream	BTNL2;LOC101929163
6	chr6:32407918:G:A	32407918	A	ADD	6118	1.891	0.05588	1.695	2.11	11.4	3.968e-30	6	chr6:32407918:G:A	32407918	A	ADD	9450	1.829	0.03347	1.713	1.953	18.04	8.999e-73	A	0.34654	0.99699	Imputed	32375695	upstream;downstream	BTNL2;LOC101929163	rs9268499
6	chr6:32407968:G:A	32407968	G	ADD	6118	0.6132	0.0565	0.5489	0.685	-8.657	4.849e-18	6	chr6:32407968:G:A	32407968	G	ADD	9450	0.8097	0.03115	0.7618	0.8607	-6.776	1.239e-11	A	0.53712	0.99648	Imputed	32375745	upstream;downstream	BTNL2;LOC101929163
6	chr6:32408196:C:A	32408196	A	ADD	6118	2.303	0.05917	2.051	2.586	14.1	3.891e-45	6	chr6:32408196:C:A	32408196	A	ADD	9450	2.519	0.03649	2.345	2.706	25.32	1.787e-141	A	0.27176	0.9958	Imputed	32375973	downstream	LOC101929163	rs3763309
6	chr6:32408399:C:T	32408399	T	ADD	6118	1.967	0.05622	1.762	2.196	12.04	2.296e-33	6	chr6:32408399:C:T	32408399	T	ADD	9450	1.927	0.03378	1.804	2.059	19.42	5.441e-84	T	0.33807	0.99686	Imputed	32376176	downstream	LOC101929163	rs3763311
6	chr6:32408571:G:A	32408571	A	ADD	6118	2.305	0.05916	2.052	2.588	14.11	3.181e-45	6	chr6:32408571:G:A	32408571	A	ADD	9450	2.521	0.03649	2.347	2.708	25.34	1.054e-141	A	0.27167	0.99578	Imputed	32376348	downstream	LOC101929163	rs3763312
6	chr6:32408841:C:T	32408841	C	ADD	6118	0.6128	0.05651	0.5486	0.6846	-8.666	4.486e-18	6	chr6:32408841:C:T	32408841	C	ADD	9450	0.8094	0.03115	0.7615	0.8604	-6.788	1.139e-11	T	0.53708	0.99644	Imputed	32376618	intergenic	LOC101929163;HLA-DRA
6	chr6:32408969:C:T	32408969	T	ADD	6118	1.953	0.05652	1.748	2.182	11.84	2.302e-32	6	chr6:32408969:C:T	32408969	T	ADD	9450	1.977	0.0341	1.849	2.113	19.99	7.411e-89	T	0.32478	0.99588	Imputed	32376746	intergenic	LOC101929163;HLA-DRA	rs3763316
6	chr6:32409011:C:T	32409011	T	ADD	6118	1.719	0.0553	1.543	1.916	9.798	1.144e-22	6	chr6:32409011:C:T	32409011	T	ADD	9450	1.41	0.03121	1.326	1.499	11.01	3.552e-28	T	0.48379	0.99534	Imputed	32376788	intergenic	LOC101929163;HLA-DRA	rs3763317
6	chr6:32409105:T:G	32409105	T	ADD	6118	0.612	0.05649	0.5479	0.6837	-8.691	3.593e-18	6	chr6:32409105:T:G	32409105	T	ADD	9450	0.8084	0.03115	0.7606	0.8593	-6.828	8.618e-12	G	0.53684	0.99647	Imputed	32376882	intergenic	LOC101929163;HLA-DRA
6	chr6:32409155:C:T	32409155	C	ADD	6118	0.612	0.05649	0.5479	0.6837	-8.691	3.593e-18	6	chr6:32409155:C:T	32409155	C	ADD	9450	0.8084	0.03115	0.7606	0.8593	-6.828	8.618e-12	T	0.53687	0.99629	Imputed	32376932	intergenic	LOC101929163;HLA-DRA
6	chr6:32409284:C:T	32409284	C	ADD	6118	0.6119	0.05648	0.5478	0.6835	-8.696	3.429e-18	6	chr6:32409284:C:T	32409284	C	ADD	9450	0.8082	0.03114	0.7603	0.8591	-6.838	8.039e-12	T	0.53681	0.99644	Imputed	32377061	intergenic	LOC101929163;HLA-DRA
6	chr6:32409339:C:G	32409339	C	ADD	6118	0.612	0.05649	0.5479	0.6837	-8.691	3.593e-18	6	chr6:32409339:C:G	32409339	C	ADD	9450	0.8084	0.03115	0.7606	0.8593	-6.828	8.618e-12	G	0.53683	0.9965	Imputed	32377116	intergenic	LOC101929163;HLA-DRA
6	chr6:32409693:C:T	32409693	C	ADD	6118	0.6108	0.05651	0.5468	0.6823	-8.724	2.693e-18	6	chr6:32409693:C:T	32409693	C	ADD	9450	0.8086	0.03115	0.7608	0.8595	-6.819	9.138e-12	T	0.53688	0.99646	Imputed	32377470	intergenic	LOC101929163;HLA-DRA
6	chr6:32409762:A:G	32409762	A	ADD	6118	0.6108	0.05651	0.5468	0.6823	-8.724	2.693e-18	6	chr6:32409762:A:G	32409762	A	ADD	9450	0.8086	0.03115	0.7608	0.8595	-6.819	9.138e-12	G	0.53691	0.99646	Imputed	32377539	intergenic	LOC101929163;HLA-DRA
6	chr6:32409811:T:A	32409811	T	ADD	6118	0.6108	0.05651	0.5468	0.6823	-8.724	2.693e-18	6	chr6:32409811:T:A	32409811	T	ADD	9450	0.8086	0.03115	0.7608	0.8595	-6.819	9.138e-12	A	0.53692	0.99647	Imputed	32377588	intergenic	LOC101929163;HLA-DRA
6	chr6:32409939:TCATG:T	32409939	TCATG	ADD	6118	0.4873	0.06658	0.4277	0.5552	-10.8	3.557e-27	6	chr6:32409939:TCATG:T	32409939	TCATG	ADD	9450	0.3594	0.04088	0.3318	0.3894	-25.03	2.946e-138	T	0.73585	0.99411	Imputed	32377716
6	chr6:32410047:C:G	32410047	G	ADD	6118	1.853	0.09184	1.548	2.219	6.717	1.853e-11	6	chr6:32410047:C:G	32410047	G	ADD	9450	3.212	0.0445	2.943	3.504	26.22	1.485e-151	G	0.1452	0.99817	Imputed	32377824	intergenic	LOC101929163;HLA-DRA	rs7773668
6	chr6:32411010:T:C	32411010	T	ADD	6118	0.6108	0.05651	0.5468	0.6823	-8.724	2.693e-18	6	chr6:32411010:T:C	32411010	T	ADD	9450	0.8086	0.03115	0.7608	0.8595	-6.819	9.138e-12	C	0.53687	0.99635	Imputed	32378787	intergenic	LOC101929163;HLA-DRA
6	chr6:32411057:T:C	32411057	T	ADD	6118	0.6111	0.0565	0.5471	0.6827	-8.715	2.898e-18	6	chr6:32411057:T:C	32411057	T	ADD	9450	0.8087	0.03114	0.7608	0.8596	-6.817	9.307e-12	C	0.53698	0.99616	Imputed	32378834	intergenic	LOC101929163;HLA-DRA
6	chr6:32411089:T:G	32411089	T	ADD	6118	0.6108	0.05651	0.5468	0.6823	-8.724	2.693e-18	6	chr6:32411089:T:G	32411089	T	ADD	9450	0.8086	0.03115	0.7608	0.8595	-6.819	9.138e-12	G	0.53689	0.99629	Imputed	32378866	intergenic	LOC101929163;HLA-DRA
6	chr6:32411100:C:T	32411100	C	ADD	6118	0.6108	0.05651	0.5468	0.6823	-8.724	2.693e-18	6	chr6:32411100:C:T	32411100	C	ADD	9450	0.8086	0.03115	0.7608	0.8595	-6.819	9.138e-12	T	0.53687	0.99634	Imputed	32378877	intergenic	LOC101929163;HLA-DRA
6	chr6:32411163:C:T	32411163	C	ADD	6118	0.4876	0.06659	0.428	0.5556	-10.78	4.053e-27	6	chr6:32411163:C:T	32411163	C	ADD	9450	0.3591	0.04091	0.3314	0.389	-25.04	2.292e-138	T	0.73609	0.99424	Imputed	32378940	intergenic	LOC101929163;HLA-DRA
6	chr6:32411168:T:A	32411168	A	ADD	6118	1.958	0.05648	1.753	2.187	11.9	1.244e-32	6	chr6:32411168:T:A	32411168	A	ADD	9450	1.974	0.03408	1.847	2.111	19.96	1.236e-88	A	0.32497	0.99639	Imputed	32378945	intergenic	LOC101929163;HLA-DRA	rs9268514
6	chr6:32411205:A:G	32411205	A	ADD	6118	0.6108	0.05651	0.5468	0.6823	-8.724	2.693e-18	6	chr6:32411205:A:G	32411205	A	ADD	9450	0.8086	0.03115	0.7608	0.8595	-6.819	9.138e-12	G	0.53687	0.99635	Imputed	32378982	intergenic	LOC101929163;HLA-DRA
6	chr6:32411234:A:G	32411234	A	ADD	6118	0.6108	0.05651	0.5468	0.6823	-8.724	2.693e-18	6	chr6:32411234:A:G	32411234	A	ADD	9450	0.8086	0.03115	0.7608	0.8595	-6.819	9.138e-12	G	0.53687	0.99636	Imputed	32379011	intergenic	LOC101929163;HLA-DRA
6	chr6:32411254:G:A	32411254	G	ADD	6118	0.6108	0.05651	0.5468	0.6823	-8.724	2.693e-18	6	chr6:32411254:G:A	32411254	G	ADD	9450	0.8086	0.03115	0.7608	0.8595	-6.819	9.138e-12	A	0.53687	0.99636	Imputed	32379031	intergenic	LOC101929163;HLA-DRA
6	chr6:32411270:G:A	32411270	G	ADD	6118	0.6111	0.0565	0.547	0.6827	-8.716	2.871e-18	6	chr6:32411270:G:A	32411270	G	ADD	9450	0.8089	0.03114	0.761	0.8598	-6.81	9.788e-12	A	0.53695	0.99611	Imputed	32379047	intergenic	LOC101929163;HLA-DRA
6	chr6:32411324:T:C	32411324	T	ADD	6118	0.6108	0.05651	0.5468	0.6823	-8.724	2.693e-18	6	chr6:32411324:T:C	32411324	T	ADD	9450	0.8086	0.03115	0.7608	0.8595	-6.819	9.138e-12	C	0.53688	0.99628	Imputed	32379101	intergenic	LOC101929163;HLA-DRA
6	chr6:32411462:A:G	32411462	A	ADD	6118	0.6108	0.05651	0.5468	0.6823	-8.724	2.693e-18	6	chr6:32411462:A:G	32411462	A	ADD	9450	0.8086	0.03115	0.7608	0.8595	-6.819	9.138e-12	G	0.53687	0.99636	Imputed	32379239	intergenic	LOC101929163;HLA-DRA
6	chr6:32411518:G:C	32411518	C	ADD	6118	1.87	0.06689	1.64	2.132	9.357	8.171e-21	6	chr6:32411518:G:C	32411518	C	ADD	9450	2.831	0.03931	2.621	3.058	26.47	2.247e-154	C	0.21263	0.99148	Imputed	32379295	intergenic	LOC101929163;HLA-DRA	rs9268515
6	chr6:32411668:T:C	32411668	T	ADD	6118	0.6108	0.05651	0.5468	0.6823	-8.724	2.693e-18	6	chr6:32411668:T:C	32411668	T	ADD	9450	0.8091	0.03115	0.7612	0.86	-6.8	1.043e-11	C	0.53686	0.99623	Imputed	32379445	intergenic	LOC101929163;HLA-DRA
6	chr6:32411712:C:T	32411712	T	ADD	6118	1.958	0.05648	1.753	2.187	11.9	1.244e-32	6	chr6:32411712:C:T	32411712	T	ADD	9450	1.974	0.03408	1.847	2.111	19.96	1.236e-88	T	0.32502	0.99651	Imputed	32379489	intergenic	LOC101929163;HLA-DRA	rs9268516
6	chr6:32411729:G:A	32411729	A	ADD	6118	0.3598	0.1111	0.2894	0.4473	-9.199	3.629e-20	6	chr6:32411729:G:A	32411729	A	ADD	9450	0.1847	0.0802	0.1578	0.2162	-21.06	1.886e-98	A	0.09838	0.99968	Genotyped	32379506	intergenic	LOC101929163;HLA-DRA	rs17208888
6	chr6:32411905:T:C	32411905	T	ADD	6118	0.6108	0.05651	0.5468	0.6823	-8.724	2.693e-18	6	chr6:32411905:T:C	32411905	T	ADD	9450	0.8086	0.03115	0.7608	0.8595	-6.819	9.138e-12	C	0.53687	0.99635	Imputed	32379682	intergenic	LOC101929163;HLA-DRA
6	chr6:32411963:C:T	32411963	T	ADD	6118	2.479	0.09809	2.045	3.004	9.254	2.165e-20	6	chr6:32411963:C:T	32411963	T	ADD	9450	2.04	0.06486	1.797	2.317	10.99	4.048e-28	T	0.05248	0.99589	Imputed	32379740	intergenic	LOC101929163;HLA-DRA	rs9268517
6	chr6:32412413:G:A	32412413	G	ADD	6118	0.6108	0.05651	0.5468	0.6823	-8.724	2.693e-18	6	chr6:32412413:G:A	32412413	G	ADD	9450	0.8086	0.03115	0.7608	0.8595	-6.819	9.138e-12	A	0.53686	0.99635	Imputed	32380190	intergenic	LOC101929163;HLA-DRA
6	chr6:32412485:A:G	32412485	A	ADD	6118	0.6108	0.05651	0.5468	0.6823	-8.724	2.693e-18	6	chr6:32412485:A:G	32412485	A	ADD	9450	0.8086	0.03115	0.7608	0.8595	-6.819	9.138e-12	G	0.53777	0.99992	Genotyped	32380262	intergenic	LOC101929163;HLA-DRA
6	chr6:32412621:CAT:C	32412621	CAT	ADD	6118	0.4876	0.06659	0.428	0.5556	-10.78	4.053e-27	6	chr6:32412621:CAT:C	32412621	CAT	ADD	9450	0.3591	0.04091	0.3314	0.389	-25.04	2.292e-138	C	0.73607	0.99419	Imputed	32380398
6	chr6:32412938:C:T	32412938	C	ADD	6118	0.5868	0.0568	0.525	0.6559	-9.386	6.251e-21	6	chr6:32412938:C:T	32412938	C	ADD	9450	0.7466	0.03139	0.7021	0.794	-9.308	1.299e-20	T	0.54329	0.9959	Imputed	32380715	intergenic	LOC101929163;HLA-DRA
6	chr6:32412940:C:G	32412940	C	ADD	6118	0.4876	0.06659	0.428	0.5556	-10.78	4.053e-27	6	chr6:32412940:C:G	32412940	C	ADD	9450	0.3591	0.04091	0.3314	0.389	-25.04	2.292e-138	G	0.73608	0.99423	Imputed	32380717	intergenic	LOC101929163;HLA-DRA
6	chr6:32413005:T:A	32413005	T	ADD	6118	0.6108	0.05651	0.5468	0.6823	-8.724	2.693e-18	6	chr6:32413005:T:A	32413005	T	ADD	9450	0.8086	0.03115	0.7608	0.8595	-6.819	9.138e-12	A	0.53681	0.99623	Imputed	32380782	intergenic	LOC101929163;HLA-DRA
6	chr6:32413008:G:A	32413008	G	ADD	6118	0.6108	0.05651	0.5468	0.6823	-8.724	2.693e-18	6	chr6:32413008:G:A	32413008	G	ADD	9450	0.8086	0.03115	0.7608	0.8595	-6.819	9.138e-12	A	0.53679	0.99618	Imputed	32380785	intergenic	LOC101929163;HLA-DRA
6	chr6:32413041:A:G	32413041	A	ADD	6118	0.6109	0.05652	0.5469	0.6825	-8.719	2.808e-18	6	chr6:32413041:A:G	32413041	A	ADD	9450	0.8089	0.03115	0.761	0.8598	-6.809	9.798e-12	G	0.53684	0.99627	Imputed	32380818	intergenic	LOC101929163;HLA-DRA
6	chr6:32413049:G:A	32413049	G	ADD	6118	0.6109	0.05652	0.5469	0.6825	-8.719	2.808e-18	6	chr6:32413049:G:A	32413049	G	ADD	9450	0.8089	0.03115	0.761	0.8598	-6.809	9.798e-12	A	0.53684	0.99628	Imputed	32380826	intergenic	LOC101929163;HLA-DRA
6	chr6:32413083:C:A	32413083	C	ADD	6118	0.6108	0.05651	0.5468	0.6823	-8.724	2.693e-18	6	chr6:32413083:C:A	32413083	C	ADD	9450	0.8086	0.03115	0.7608	0.8595	-6.819	9.138e-12	A	0.53686	0.99634	Imputed	32380860	intergenic	LOC101929163;HLA-DRA
6	chr6:32413264:C:G	32413264	C	ADD	6118	0.6111	0.0565	0.547	0.6827	-8.716	2.876e-18	6	chr6:32413264:C:G	32413264	C	ADD	9450	0.8089	0.03114	0.761	0.8599	-6.808	9.876e-12	G	0.53695	0.99608	Imputed	32381041	intergenic	LOC101929163;HLA-DRA
6	chr6:32413433:T:C	32413433	T	ADD	6118	0.6006	0.05768	0.5364	0.6725	-8.838	9.714e-19	6	chr6:32413433:T:C	32413433	T	ADD	9450	0.8431	0.03137	0.7928	0.8965	-5.441	5.293e-08	C	0.55419	0.99555	Imputed	32381210	intergenic	LOC101929163;HLA-DRA
6	chr6:32413491:G:GC	32413491	G	ADD	6118	0.5993	0.05769	0.5352	0.671	-8.875	7.005e-19	6	chr6:32413491:G:GC	32413491	G	ADD	9450	0.8428	0.03136	0.7926	0.8963	-5.451	4.995e-08	GC	0.55406	0.9953	Imputed	32381268	intergenic	LOC101929163;HLA-DRA
6	chr6:32413503:G:C	32413503	C	ADD	6118	1.853	0.09184	1.548	2.219	6.717	1.853e-11	6	chr6:32413503:G:C	32413503	C	ADD	9450	3.215	0.0445	2.947	3.508	26.24	8.274e-152	C	0.14546	0.99733	Imputed	32381280	intergenic	LOC101929163;HLA-DRA	rs3129966
6	chr6:32413597:G:C	32413597	C	ADD	6118	2.286	0.05876	2.037	2.565	14.07	5.719e-45	6	chr6:32413597:G:C	32413597	C	ADD	9450	2.441	0.03605	2.274	2.62	24.75	2.885e-135	C	0.28049	0.99472	Imputed	32381374	intergenic	LOC101929163;HLA-DRA	rs9268521
6	chr6:32413666:A:T	32413666	T	ADD	6118	2.286	0.05875	2.038	2.565	14.08	5.313e-45	6	chr6:32413666:A:T	32413666	T	ADD	9450	2.444	0.03605	2.277	2.623	24.78	1.361e-135	T	0.28047	0.99454	Imputed	32381443	intergenic	LOC101929163;HLA-DRA	rs9268522
6	chr6:32413959:T:A	32413959	T	ADD	6118	0.5664	0.05766	0.5059	0.6341	-9.859	6.288e-23	6	chr6:32413959:T:A	32413959	T	ADD	9450	0.7879	0.03146	0.7408	0.838	-7.577	3.524e-14	A	0.54179	0.99251	Imputed	32381736	intergenic	LOC101929163;HLA-DRA
6	chr6:32415273:A:G	32415273	A	ADD	6118	0.2977	0.1014	0.244	0.3631	-11.96	6.091e-33	6	chr6:32415273:A:G	32415273	A	ADD	9450	0.1873	0.06567	0.1647	0.2131	-25.5	1.77e-143	G	0.85309	0.98247	Imputed	32383050	intergenic	LOC101929163;HLA-DRA
6	chr6:32415331:A:G	32415331	G	ADD	6118	1.793	0.05543	1.609	1.999	10.54	5.822e-26	6	chr6:32415331:A:G	32415331	G	ADD	9450	1.654	0.03217	1.553	1.762	15.64	3.731e-55	G	0.44531	0.99183	Imputed	32383108	intergenic	LOC101929163;HLA-DRA	rs9268528
6	chr6:32415479:A:C	32415479	A	ADD	6118	0.4658	0.06532	0.4098	0.5294	-11.7	1.326e-31	6	chr6:32415479:A:C	32415479	A	ADD	9450	0.2984	0.04196	0.2749	0.324	-28.82	1.286e-182	C	0.71853	0.98892	Imputed	32383256	intergenic	LOC101929163;HLA-DRA
6	chr6:32416750:T:C	32416750	C	ADD	6118	1.796	0.08819	1.511	2.135	6.639	3.151e-11	6	chr6:32416750:T:C	32416750	C	ADD	9450	1.379	0.05683	1.233	1.541	5.651	1.595e-08	C	0.07127	0.99268	Imputed	32384527	intergenic	LOC101929163;HLA-DRA	rs9268541
6	chr6:32416944:A:G	32416944	G	ADD	6118	1.74	0.05524	1.561	1.939	10.02	1.195e-23	6	chr6:32416944:A:G	32416944	G	ADD	9450	1.611	0.03202	1.513	1.715	14.88	4.262e-50	G	0.44988	0.9921	Imputed	32384721	intergenic	LOC101929163;HLA-DRA	rs9268542
6	chr6:32417024:A:T	32417024	T	ADD	6118	2.206	0.06878	1.928	2.524	11.5	1.259e-30	6	chr6:32417024:A:T	32417024	T	ADD	9450	3.312	0.0408	3.058	3.588	29.36	2.026e-189	T	0.20014	0.98931	Imputed	32384801	intergenic	LOC101929163;HLA-DRA	rs9268543
6	chr6:32417622:A:G	32417622	A	ADD	6118	0.3001	0.101	0.2462	0.3658	-11.92	9.301e-33	6	chr6:32417622:A:G	32417622	A	ADD	9450	0.1878	0.06558	0.1651	0.2135	-25.5	1.761e-143	G	0.85295	0.98281	Imputed	32385399	intergenic	LOC101929163;HLA-DRA
6	chr6:32417676:G:A	32417676	A	ADD	6118	1.744	0.05524	1.565	1.943	10.07	7.698e-24	6	chr6:32417676:G:A	32417676	A	ADD	9450	1.611	0.03202	1.513	1.716	14.9	3.268e-50	A	0.44986	0.99207	Imputed	32385453	intergenic	LOC101929163;HLA-DRA	rs9268544
6	chr6:32417973:T:C	32417973	C	ADD	6118	1.736	0.0552	1.558	1.934	9.988	1.728e-23	6	chr6:32417973:T:C	32417973	C	ADD	9450	1.611	0.03202	1.513	1.715	14.89	3.689e-50	C	0.44874	0.98804	Imputed	32385750	intergenic	LOC101929163;HLA-DRA	rs9268545
6	chr6:32418694:A:G	32418694	A	ADD	6118	0.3053	0.1002	0.2508	0.3715	-11.84	2.493e-32	6	chr6:32418694:A:G	32418694	A	ADD	9450	0.1889	0.06539	0.1662	0.2148	-25.48	3.107e-143	G	0.85089	0.96909	Imputed	32386471	intergenic	LOC101929163;HLA-DRA
6	chr6:32418777:C:T	32418777	T	ADD	6118	1.678	0.05599	1.504	1.873	9.247	2.302e-20	6	chr6:32418777:C:T	32418777	C	ADD	9450	0.6809	0.03186	0.6397	0.7248	-12.06	1.654e-33	T	0.50063	0.98751	Imputed	32386554	intergenic	LOC101929163;HLA-DRA	rs4355646
6	chr6:32418842:T:C	32418842	T	ADD	6118	0.4659	0.06531	0.4099	0.5295	-11.7	1.335e-31	6	chr6:32418842:T:C	32418842	T	ADD	9450	0.2986	0.04196	0.275	0.3241	-28.81	1.532e-182	C	0.7167	0.98134	Imputed	32386619	intergenic	LOC101929163;HLA-DRA
6	chr6:32419187:T:C	32419187	C	ADD	6118	1.736	0.0552	1.558	1.934	9.988	1.728e-23	6	chr6:32419187:T:C	32419187	C	ADD	9450	1.611	0.03202	1.513	1.715	14.89	3.689e-50	C	0.44872	0.98807	Imputed	32386964	intergenic	LOC101929163;HLA-DRA	rs9268556
6	chr6:32419596:GGAAA:G	32419596	G	ADD	6118	2.543	0.05966	2.263	2.859	15.65	3.472e-55	6	chr6:32419596:GGAAA:G	32419596	G	ADD	9450	2.739	0.03696	2.547	2.944	27.26	1.418e-163	G	0.26732	0.99025	Imputed	32387373	intergenic	LOC101929163;HLA-DRA
6	chr6:32419655:G:A	32419655	A	ADD	6118	1.889	0.09138	1.579	2.259	6.96	3.4e-12	6	chr6:32419655:G:A	32419655	A	ADD	9450	3.23	0.0445	2.96	3.524	26.35	5.819e-153	A	0.14532	0.99555	Imputed	32387432	intergenic	LOC101929163;HLA-DRA	rs2395160
6	chr6:32420032:T:C	32420032	C	ADD	6118	2.544	0.05966	2.264	2.86	15.65	3.107e-55	6	chr6:32420032:T:C	32420032	C	ADD	9450	2.74	0.03696	2.548	2.946	27.27	1.068e-163	C	0.26727	0.99009	Imputed	32387809	intergenic	LOC101929163;HLA-DRA	rs2395163
6	chr6:32420367:C:T	32420367	C	ADD	6118	0.3001	0.101	0.2462	0.3657	-11.92	9.242e-33	6	chr6:32420367:C:T	32420367	C	ADD	9450	0.1876	0.06558	0.165	0.2134	-25.51	1.363e-143	T	0.8512	0.96988	Imputed	32388144	intergenic	LOC101929163;HLA-DRA
6	chr6:32420498:C:T	32420498	C	ADD	6118	0.4656	0.06532	0.4096	0.5292	-11.7	1.215e-31	6	chr6:32420498:C:T	32420498	C	ADD	9450	0.2984	0.04196	0.2748	0.3239	-28.82	1.099e-182	T	0.71666	0.9816	Imputed	32388275	intergenic	LOC101929163;HLA-DRA
6	chr6:32420769:T:C	32420769	T	ADD	6118	0.3001	0.101	0.2462	0.3657	-11.92	9.242e-33	6	chr6:32420769:T:C	32420769	T	ADD	9450	0.1876	0.06559	0.165	0.2133	-25.52	1.334e-143	C	0.85127	0.96972	Imputed	32388546	intergenic	LOC101929163;HLA-DRA
6	chr6:32421478:C:A	32421478	C	ADD	6118	0.2819	0.1039	0.23	0.3456	-12.18	3.756e-34	6	chr6:32421478:C:A	32421478	C	ADD	9450	0.1776	0.06746	0.1556	0.2027	-25.62	1.022e-144	A	0.85251	0.97031	Imputed	32389255	intergenic	LOC101929163;HLA-DRA
6	chr6:32421528:T:C	32421528	T	ADD	6118	0.5157	0.05789	0.4604	0.5777	-11.44	2.669e-30	6	chr6:32421528:T:C	32421528	T	ADD	9450	0.6452	0.03182	0.6062	0.6867	-13.77	3.845e-43	C	0.53922	0.98763	Imputed	32389305	intergenic	LOC101929163;HLA-DRA
6	chr6:32421598:C:T	32421598	T	ADD	6118	1.715	0.09139	1.434	2.051	5.903	3.578e-09	6	chr6:32421598:C:T	32421598	T	ADD	9450	1.553	0.05573	1.392	1.732	7.897	2.855e-15	T	0.07752	0.9918	Imputed	32389375	intergenic	LOC101929163;HLA-DRA	rs6912382
6	chr6:32421614:A:G	32421614	G	ADD	6118	2.78	0.1116	2.234	3.46	9.159	5.233e-20	6	chr6:32421614:A:G	32421614	G	ADD	9450	2.469	0.07241	2.142	2.845	12.48	9.794e-36	G	0.04474	0.99229	Imputed	32389391	intergenic	LOC101929163;HLA-DRA	rs9268559
6	chr6:32421735:C:G	32421735	C	ADD	6118	0.5262	0.06095	0.4669	0.5929	-10.54	5.901e-26	6	chr6:32421735:C:G	32421735	C	ADD	9450	0.7527	0.03213	0.7068	0.8016	-8.843	9.308e-19	G	0.59163	0.98595	Imputed	32389512	intergenic	LOC101929163;HLA-DRA
6	chr6:32421766:A:C	32421766	C	ADD	6118	0.3259	0.1814	0.2284	0.4651	-6.18	6.402e-10	6	chr6:32421766:A:C	32421766	C	ADD	9450	0.1829	0.1244	0.1433	0.2333	-13.66	1.786e-42	C	0.04041	0.99005	Imputed	32389543	intergenic	LOC101929163;HLA-DRA	rs28732209
6	chr6:32422353:G:A	32422353	A	ADD	6118	0.297	0.1326	0.229	0.3851	-9.155	5.434e-20	6	chr6:32422353:G:A	32422353	A	ADD	9450	0.1492	0.09616	0.1236	0.1802	-19.78	4.132e-87	A	0.07917	0.97504	Imputed	32390130	intergenic	LOC101929163;HLA-DRA	rs111664049
6	chr6:32422801:T:C	32422801	T	ADD	6118	0.3961	0.07931	0.3391	0.4627	-11.68	1.679e-31	6	chr6:32422801:T:C	32422801	T	ADD	9450	0.2574	0.05103	0.2329	0.2845	-26.6	7.448e-156	C	0.79581	0.97723	Imputed	32390578	intergenic	LOC101929163;HLA-DRA
6	chr6:32422844:A:G	32422844	G	ADD	6118	0.2465	0.1302	0.191	0.3182	-10.76	5.564e-27	6	chr6:32422844:A:G	32422844	G	ADD	9450	0.127	0.09388	0.1057	0.1527	-21.98	4.718e-107	G	0.09494	0.99011	Imputed	32390621	intergenic	LOC101929163;HLA-DRA	rs112162078
6	chr6:32422974:T:C	32422974	C	ADD	6118	4.426	0.1384	3.374	5.806	10.74	6.283e-27	6	chr6:32422974:T:C	32422974	C	ADD	9450	5.234	0.08568	4.425	6.191	19.32	3.79e-83	C	0.03934	0.96958	Imputed	32390751	intergenic	LOC101929163;HLA-DRA	rs146003472
6	chr6:32423127:G:A	32423127	A	ADD	6118	1.83	0.0555	1.642	2.041	10.89	1.255e-27	6	chr6:32423127:G:A	32423127	A	ADD	9450	1.661	0.03216	1.56	1.769	15.78	4.182e-56	A	0.45253	0.98827	Imputed	32390904	intergenic	LOC101929163;HLA-DRA	rs9268568
6	chr6:32424639:T:C	32424639	C	ADD	6118	8.11	0.3813	3.841	17.12	5.489	4.035e-08	6	chr6:32424639:T:C	32424639	C	ADD	9450	4.506	0.2547	2.735	7.424	5.911	3.407e-09	C	0.00389	0.94492	Imputed	32392416	intergenic	LOC101929163;HLA-DRA	rs140840797
6	chr6:32424884:C:T	32424884	T	ADD	6118	1.833	0.05551	1.644	2.044	10.92	9.483e-28	6	chr6:32424884:C:T	32424884	T	ADD	9450	1.662	0.03216	1.561	1.771	15.81	2.811e-56	T	0.45256	0.98831	Imputed	32392661	intergenic	LOC101929163;HLA-DRA	rs2157332
6	chr6:32425100:C:T	32425100	T	ADD	6118	1.565	0.08212	1.333	1.839	5.456	4.88e-08	6	chr6:32425100:C:T	32425100	T	ADD	9450	2.744	0.04101	2.532	2.974	24.62	8.438e-134	T	0.17506	0.99993	Genotyped	32392877	intergenic	LOC101929163;HLA-DRA	rs3135353
6	chr6:32425129:C:A	32425129	C	ADD	6118	0.1353	0.1867	0.09386	0.1951	-10.71	8.903e-27	6	chr6:32425129:C:A	32425129	C	ADD	9450	0.08677	0.1179	0.06887	0.1093	-20.74	1.504e-95	A	0.91227	0.9522	Imputed	32392906	intergenic	LOC101929163;HLA-DRA
6	chr6:32425204:C:T	32425204	C	ADD	6118	0.1354	0.1871	0.09384	0.1954	-10.69	1.141e-26	6	chr6:32425204:C:T	32425204	C	ADD	9450	0.08684	0.118	0.06892	0.1094	-20.71	2.543e-95	T	0.91266	0.95166	Imputed	32392981	intergenic	LOC101929163;HLA-DRA
6	chr6:32425373:C:T	32425373	T	ADD	6118	0.3612	0.1808	0.2534	0.5148	-5.634	1.764e-08	6	chr6:32425373:C:T	32425373	T	ADD	9450	0.1605	0.1405	0.1219	0.2114	-13.02	9.597e-39	T	0.03638	0.99111	Imputed	32393150	intergenic	LOC101929163;HLA-DRA	rs6936452
6	chr6:32425458:G:C	32425458	G	ADD	6118	0.1399	0.1838	0.09759	0.2006	-10.7	1.03e-26	6	chr6:32425458:G:C	32425458	G	ADD	9450	0.0879	0.1172	0.06986	0.1106	-20.75	1.169e-95	C	0.91223	0.95189	Imputed	32393235	intergenic	LOC101929163;HLA-DRA
6	chr6:32425504:C:T	32425504	T	ADD	6118	0.3612	0.1808	0.2534	0.5148	-5.634	1.764e-08	6	chr6:32425504:C:T	32425504	T	ADD	9450	0.1605	0.1405	0.1219	0.2114	-13.02	9.597e-39	T	0.03638	0.99128	Imputed	32393281	intergenic	LOC101929163;HLA-DRA	rs6936656
6	chr6:32426321:A:G	32426321	A	ADD	6118	0.4779	0.0609	0.4241	0.5385	-12.12	7.92e-34	6	chr6:32426321:A:G	32426321	A	ADD	9450	0.3044	0.03906	0.2819	0.3286	-30.45	1.181e-203	G	0.66149	0.9824	Imputed	32394098	intergenic	LOC101929163;HLA-DRA
6	chr6:32426730:C:A	32426730	A	ADD	6118	0.3612	0.1808	0.2534	0.5148	-5.634	1.764e-08	6	chr6:32426730:C:A	32426730	A	ADD	9450	0.1605	0.1405	0.1219	0.2114	-13.02	9.597e-39	A	0.03637	0.99121	Imputed	32394507	intergenic	LOC101929163;HLA-DRA	rs7738751
6	chr6:32427259:C:T	32427259	C	ADD	6118	0.4726	0.07231	0.4102	0.5446	-10.36	3.59e-25	6	chr6:32427259:C:T	32427259	C	ADD	9450	0.316	0.04577	0.2888	0.3456	-25.17	8.456e-140	T	0.77912	0.97796	Imputed	32395036	intergenic	LOC101929163;HLA-DRA
6	chr6:32427791:G:T	32427791	T	ADD	6118	1.831	0.05548	1.642	2.041	10.9	1.166e-27	6	chr6:32427791:G:T	32427791	T	ADD	9450	1.662	0.03215	1.561	1.77	15.8	3.013e-56	T	0.45266	0.98827	Imputed	32395568	intergenic	LOC101929163;HLA-DRA	rs2187818
6	chr6:32427864:T:C	32427864	C	ADD	6118	2.068	0.08524	1.75	2.444	8.522	1.567e-17	6	chr6:32427864:T:C	32427864	C	ADD	9450	1.526	0.05644	1.366	1.704	7.485	7.171e-14	C	0.0714	0.98912	Imputed	32395641	intergenic	LOC101929163;HLA-DRA	rs9268576
6	chr6:32427921:A:T	32427921	T	ADD	6118	1.577	0.08213	1.343	1.852	5.547	2.91e-08	6	chr6:32427921:A:T	32427921	T	ADD	9450	2.759	0.04105	2.545	2.99	24.72	6.694e-135	T	0.17398	0.99645	Imputed	32395698	intergenic	LOC101929163;HLA-DRA	rs2105902
6	chr6:32427949:A:G	32427949	G	ADD	6118	1.895	0.09139	1.584	2.266	6.992	2.711e-12	6	chr6:32427949:A:G	32427949	G	ADD	9450	3.232	0.04452	2.962	3.527	26.35	4.895e-153	G	0.14522	0.99585	Imputed	32395726	intergenic	LOC101929163;HLA-DRA	rs3129843
6	chr6:32428165:C:T	32428165	T	ADD	6118	5.306	0.1144	4.24	6.639	14.59	3.472e-48	6	chr6:32428165:C:T	32428165	T	ADD	9450	4.051	0.08018	3.462	4.74	17.45	3.576e-68	T	0.03927	0.98937	Imputed	32395942	intergenic	LOC101929163;HLA-DRA	rs9268577
6	chr6:32428280:A:G	32428280	G	ADD	6118	1.831	0.05548	1.642	2.041	10.9	1.166e-27	6	chr6:32428280:A:G	32428280	G	ADD	9450	1.661	0.03215	1.559	1.769	15.78	4.192e-56	G	0.45258	0.9883	Imputed	32396057	intergenic	LOC101929163;HLA-DRA	rs9268578
6	chr6:32428369:G:T	32428369	T	ADD	6118	0.2501	0.1293	0.1941	0.3222	-10.72	8.034e-27	6	chr6:32428369:G:T	32428369	T	ADD	9450	0.1279	0.09354	0.1065	0.1536	-21.99	3.973e-107	T	0.09501	0.98952	Imputed	32396146	intergenic	LOC101929163;HLA-DRA	rs78566116
6	chr6:32428673:G:A	32428673	A	ADD	6118	1.831	0.05548	1.642	2.041	10.9	1.166e-27	6	chr6:32428673:G:A	32428673	A	ADD	9450	1.661	0.03215	1.559	1.769	15.78	4.192e-56	A	0.45259	0.98835	Imputed	32396450	intergenic	LOC101929163;HLA-DRA	rs9268579
6	chr6:32428904:CATTTACTG:C	32428904	C	ADD	6118	1.831	0.05548	1.642	2.041	10.9	1.166e-27	6	chr6:32428904:CATTTACTG:C	32428904	C	ADD	9450	1.661	0.03215	1.559	1.769	15.78	4.192e-56	C	0.45257	0.98831	Imputed	32396681	intergenic	LOC101929163;HLA-DRA
6	chr6:32429128:G:C	32429128	C	ADD	6118	1.84	0.05557	1.65	2.052	10.97	5.222e-28	6	chr6:32429128:G:C	32429128	C	ADD	9450	1.662	0.03217	1.561	1.771	15.8	3.249e-56	C	0.4513	0.98676	Imputed	32396905	intergenic	LOC101929163;HLA-DRA	rs9268580
6	chr6:32429153:G:A	32429153	A	ADD	6118	2.512	0.05947	2.236	2.823	15.49	4.093e-54	6	chr6:32429153:G:A	32429153	A	ADD	9450	2.73	0.03686	2.54	2.935	27.25	1.801e-163	A	0.26937	0.98863	Imputed	32396930	intergenic	LOC101929163;HLA-DRA	rs9268581
6	chr6:32429187:C:T	32429187	T	ADD	6118	1.838	0.05555	1.648	2.049	10.96	6.056e-28	6	chr6:32429187:C:T	32429187	T	ADD	9450	1.664	0.03218	1.563	1.773	15.83	1.884e-56	T	0.4526	0.98807	Imputed	32396964	intergenic	LOC101929163;HLA-DRA	rs9268582
6	chr6:32429489:T:G	32429489	G	ADD	6118	1.842	0.05559	1.652	2.054	10.99	4.248e-28	6	chr6:32429489:T:G	32429489	G	ADD	9450	1.665	0.03218	1.563	1.773	15.83	1.838e-56	G	0.45268	0.98844	Imputed	32397266	intergenic	LOC101929163;HLA-DRA	rs9268583
6	chr6:32429532:A:G	32429532	A	ADD	6118	0.1969	0.1238	0.1545	0.2509	-13.13	2.205e-39	6	chr6:32429532:A:G	32429532	A	ADD	9450	0.09961	0.0882	0.0838	0.1184	-26.15	9.572e-151	G	0.86734	0.96669	Imputed	32397309	intergenic	LOC101929163;HLA-DRA
6	chr6:32429626:T:G	32429626	G	ADD	6118	1.844	0.05558	1.653	2.056	11.01	3.529e-28	6	chr6:32429626:T:G	32429626	G	ADD	9450	1.666	0.03219	1.564	1.775	15.86	1.153e-56	G	0.4527	0.98846	Imputed	32397403	intergenic	LOC101929163;HLA-DRA	rs9268585
6	chr6:32430007:G:A	32430007	G	ADD	6118	0.1969	0.1238	0.1545	0.2509	-13.13	2.205e-39	6	chr6:32430007:G:A	32430007	G	ADD	9450	0.09961	0.0882	0.0838	0.1184	-26.15	9.572e-151	A	0.86735	0.96686	Imputed	32397784	intergenic	LOC101929163;HLA-DRA
6	chr6:32430017:C:G	32430017	G	ADD	6118	1.812	0.05548	1.626	2.021	10.72	8.363e-27	6	chr6:32430017:C:G	32430017	G	ADD	9450	1.644	0.03213	1.544	1.751	15.48	4.924e-54	G	0.45494	0.98846	Imputed	32397794	intergenic	LOC101929163;HLA-DRA	rs9268588
6	chr6:32430212:C:T	32430212	T	ADD	6118	0.248	0.1302	0.1922	0.3201	-10.71	8.989e-27	6	chr6:32430212:C:T	32430212	T	ADD	9450	0.1286	0.09356	0.1071	0.1545	-21.92	1.575e-106	T	0.09448	0.98796	Imputed	32397989	intergenic	LOC101929163;HLA-DRA	rs17202724
6	chr6:32430425:G:A	32430425	A	ADD	6118	1.812	0.05548	1.626	2.021	10.72	8.363e-27	6	chr6:32430425:G:A	32430425	A	ADD	9450	1.644	0.03213	1.544	1.751	15.48	4.924e-54	A	0.45495	0.98849	Imputed	32398202	intergenic	LOC101929163;HLA-DRA	rs9268589
6	chr6:32430786:C:A	32430786	A	ADD	6118	1.812	0.05548	1.626	2.021	10.72	8.363e-27	6	chr6:32430786:C:A	32430786	A	ADD	9450	1.644	0.03213	1.544	1.751	15.48	4.924e-54	A	0.45494	0.98837	Imputed	32398563	intergenic	LOC101929163;HLA-DRA	rs7774047
6	chr6:32430898:T:A	32430898	A	ADD	6118	1.812	0.05548	1.626	2.021	10.72	8.363e-27	6	chr6:32430898:T:A	32430898	A	ADD	9450	1.644	0.03213	1.544	1.751	15.48	4.924e-54	A	0.45495	0.98845	Imputed	32398675	intergenic	LOC101929163;HLA-DRA	rs7756262
6	chr6:32430971:C:A	32430971	C	ADD	6118	0.1969	0.1238	0.1545	0.2509	-13.13	2.205e-39	6	chr6:32430971:C:A	32430971	C	ADD	9450	0.09961	0.0882	0.0838	0.1184	-26.15	9.572e-151	A	0.86736	0.96696	Imputed	32398748	intergenic	LOC101929163;HLA-DRA
6	chr6:32431004:G:C	32431004	G	ADD	6118	0.3305	0.07514	0.2852	0.3829	-14.74	3.816e-49	6	chr6:32431004:G:C	32431004	G	ADD	9450	0.2054	0.04926	0.1865	0.2262	-32.13	1.549e-226	C	0.74987	0.98125	Imputed	32398781	intergenic	LOC101929163;HLA-DRA
6	chr6:32431013:GAGTTA:G	32431013	G	ADD	6118	1.812	0.05548	1.626	2.021	10.72	8.363e-27	6	chr6:32431013:GAGTTA:G	32431013	G	ADD	9450	1.644	0.03213	1.544	1.751	15.48	4.924e-54	G	0.45483	0.9882	Imputed	32398790	intergenic	LOC101929163;HLA-DRA
6	chr6:32431064:A:G	32431064	G	ADD	6118	1.892	0.09139	1.582	2.263	6.977	3.019e-12	6	chr6:32431064:A:G	32431064	G	ADD	9450	3.229	0.04451	2.96	3.524	26.34	7.101e-153	G	0.14521	0.99554	Imputed	32398841	intergenic	LOC101929163;HLA-DRA	rs3129855
6	chr6:32431315:G:A	32431315	A	ADD	6118	1.812	0.05548	1.626	2.021	10.72	8.363e-27	6	chr6:32431315:G:A	32431315	A	ADD	9450	1.644	0.03213	1.544	1.751	15.48	4.924e-54	A	0.45493	0.98845	Imputed	32399092	intergenic	LOC101929163;HLA-DRA	rs4348358
6	chr6:32431382:T:C	32431382	T	ADD	6118	0.1969	0.1238	0.1545	0.251	-13.13	2.227e-39	6	chr6:32431382:T:C	32431382	T	ADD	9450	0.09965	0.08819	0.08383	0.1184	-26.15	1.025e-150	C	0.86724	0.96638	Imputed	32399159	intergenic	LOC101929163;HLA-DRA
6	chr6:32431410:C:A	32431410	A	ADD	6118	1.427	0.05525	1.28	1.59	6.433	1.252e-10	6	chr6:32431410:C:A	32431410	A	ADD	9450	1.476	0.03264	1.385	1.574	11.93	7.889e-33	A	0.38354	0.98802	Imputed	32399187	intergenic	LOC101929163;HLA-DRA	rs4321864
6	chr6:32431509:A:G	32431509	G	ADD	6118	0.3936	0.1442	0.2967	0.5222	-6.464	1.017e-10	6	chr6:32431509:A:G	32431509	G	ADD	9450	0.187	0.1081	0.1513	0.2312	-15.51	3.199e-54	G	0.05466	0.9906	Imputed	32399286	intergenic	LOC101929163;HLA-DRA	rs9501624
6	chr6:32431560:T:C	32431560	C	ADD	6118	1.892	0.09139	1.582	2.263	6.977	3.019e-12	6	chr6:32431560:T:C	32431560	C	ADD	9450	3.229	0.04451	2.96	3.524	26.34	7.101e-153	C	0.14518	0.99528	Imputed	32399337	intergenic	LOC101929163;HLA-DRA	rs3129856
6	chr6:32432056:G:A	32432056	A	ADD	6118	1.812	0.05548	1.626	2.021	10.72	8.363e-27	6	chr6:32432056:G:A	32432056	A	ADD	9450	1.644	0.03213	1.544	1.751	15.48	4.924e-54	A	0.45487	0.98842	Imputed	32399833	intergenic	LOC101929163;HLA-DRA	rs9268605
6	chr6:32432293:G:A	32432293	A	ADD	6118	1.812	0.05549	1.625	2.02	10.71	8.879e-27	6	chr6:32432293:G:A	32432293	A	ADD	9450	1.644	0.03213	1.543	1.751	15.47	5.714e-54	A	0.45495	0.98844	Imputed	32400070	intergenic	LOC101929163;HLA-DRA	rs9268606
6	chr6:32432311:C:T	32432311	C	ADD	6118	0.3305	0.07514	0.2852	0.3829	-14.74	3.816e-49	6	chr6:32432311:C:T	32432311	C	ADD	9450	0.2054	0.04926	0.1865	0.2262	-32.13	1.549e-226	T	0.74985	0.98132	Imputed	32400088	intergenic	LOC101929163;HLA-DRA
6	chr6:32432413:T:C	32432413	C	ADD	6118	0.3612	0.1808	0.2534	0.5148	-5.634	1.764e-08	6	chr6:32432413:T:C	32432413	C	ADD	9450	0.1605	0.1405	0.1219	0.2114	-13.02	9.597e-39	C	0.03638	0.98992	Imputed	32400190	intergenic	LOC101929163;HLA-DRA	rs7762370
6	chr6:32432761:A:G	32432761	G	ADD	6118	1.81	0.05546	1.624	2.018	10.7	1.019e-26	6	chr6:32432761:A:G	32432761	G	ADD	9450	1.645	0.03212	1.544	1.752	15.49	3.974e-54	G	0.45506	0.98837	Imputed	32400538	intergenic	LOC101929163;HLA-DRA	rs9268607
6	chr6:32433056:AT:A	32433056	A	ADD	6118	1.813	0.05547	1.626	2.021	10.72	7.889e-27	6	chr6:32433056:AT:A	32433056	A	ADD	9450	1.645	0.03212	1.544	1.751	15.49	4.28e-54	A	0.45485	0.98831	Imputed	32400833	intergenic	LOC101929163;HLA-DRA
6	chr6:32433088:C:T	32433088	T	ADD	6118	1.813	0.05547	1.626	2.021	10.72	7.926e-27	6	chr6:32433088:C:T	32433088	T	ADD	9450	1.645	0.03212	1.544	1.751	15.49	4.297e-54	T	0.45488	0.98837	Imputed	32400865	intergenic	LOC101929163;HLA-DRA	rs9268608
6	chr6:32433302:A:G	32433302	A	ADD	6118	0.1583	0.1647	0.1146	0.2185	-11.19	4.369e-29	6	chr6:32433302:A:G	32433302	A	ADD	9450	0.08976	0.1107	0.07225	0.1115	-21.78	3.797e-105	G	0.90756	0.99987	Genotyped	32401079	intergenic	LOC101929163;HLA-DRA
6	chr6:32433440:C:T	32433440	C	ADD	6118	0.3305	0.07514	0.2852	0.3829	-14.74	3.816e-49	6	chr6:32433440:C:T	32433440	C	ADD	9450	0.2054	0.04926	0.1865	0.2262	-32.13	1.549e-226	T	0.74983	0.98131	Imputed	32401217	intergenic	LOC101929163;HLA-DRA
6	chr6:32433484:G:A	32433484	A	ADD	6118	1.812	0.05548	1.626	2.021	10.72	8.363e-27	6	chr6:32433484:G:A	32433484	A	ADD	9450	1.644	0.03213	1.544	1.751	15.48	4.924e-54	A	0.45497	0.98844	Imputed	32401261	intergenic	LOC101929163;HLA-DRA	rs9268609
6	chr6:32433486:T:C	32433486	C	ADD	6118	1.812	0.05548	1.626	2.021	10.72	8.363e-27	6	chr6:32433486:T:C	32433486	C	ADD	9450	1.644	0.03213	1.544	1.751	15.48	4.924e-54	C	0.45497	0.9884	Imputed	32401263	intergenic	LOC101929163;HLA-DRA	rs9268610
6	chr6:32433550:C:T	32433550	T	ADD	6118	0.3612	0.1808	0.2534	0.5148	-5.634	1.764e-08	6	chr6:32433550:C:T	32433550	T	ADD	9450	0.1605	0.1405	0.1219	0.2114	-13.02	9.597e-39	T	0.03638	0.98993	Imputed	32401327	intergenic	LOC101929163;HLA-DRA	rs7356880
6	chr6:32433755:T:A	32433755	A	ADD	6118	1.58	0.08213	1.345	1.856	5.573	2.502e-08	6	chr6:32433755:T:A	32433755	A	ADD	9450	2.761	0.04106	2.548	2.993	24.74	4.304e-135	A	0.17382	0.99565	Imputed	32401532	intergenic	LOC101929163;HLA-DRA	rs3129861
6	chr6:32434052:G:A	32434052	G	ADD	6118	0.3305	0.07514	0.2852	0.3829	-14.74	3.816e-49	6	chr6:32434052:G:A	32434052	G	ADD	9450	0.2054	0.04926	0.1865	0.2262	-32.13	1.549e-226	A	0.74988	0.98124	Imputed	32401829	intergenic	LOC101929163;HLA-DRA
6	chr6:32434068:C:G	32434068	C	ADD	6118	0.3305	0.07514	0.2852	0.3829	-14.74	3.816e-49	6	chr6:32434068:C:G	32434068	C	ADD	9450	0.2054	0.04926	0.1865	0.2262	-32.13	1.549e-226	G	0.74986	0.98125	Imputed	32401845	intergenic	LOC101929163;HLA-DRA
6	chr6:32434219:G:T	32434219	T	ADD	6118	1.812	0.05548	1.626	2.021	10.72	8.363e-27	6	chr6:32434219:G:T	32434219	T	ADD	9450	1.643	0.03213	1.543	1.75	15.46	6.495e-54	T	0.45495	0.98823	Imputed	32401996	intergenic	LOC101929163;HLA-DRA	rs1987305
6	chr6:32434448:T:C	32434448	C	ADD	6118	1.812	0.05548	1.626	2.021	10.72	8.363e-27	6	chr6:32434448:T:C	32434448	C	ADD	9450	1.643	0.03213	1.543	1.75	15.46	6.495e-54	C	0.45498	0.98827	Imputed	32402225	intergenic	LOC101929163;HLA-DRA	rs960736
6	chr6:32434663:A:G	32434663	G	ADD	6118	1.812	0.05548	1.626	2.021	10.72	8.363e-27	6	chr6:32434663:A:G	32434663	G	ADD	9450	1.643	0.03213	1.543	1.75	15.46	6.495e-54	G	0.45495	0.98822	Imputed	32402440	intergenic	LOC101929163;HLA-DRA	rs7753264
6	chr6:32434687:T:C	32434687	C	ADD	6118	1.812	0.05548	1.626	2.021	10.72	8.363e-27	6	chr6:32434687:T:C	32434687	C	ADD	9450	1.643	0.03213	1.543	1.75	15.46	6.495e-54	C	0.45497	0.98831	Imputed	32402464	intergenic	LOC101929163;HLA-DRA	rs7773756
6	chr6:32434909:C:T	32434909	C	ADD	6118	0.1969	0.1238	0.1545	0.2509	-13.13	2.205e-39	6	chr6:32434909:C:T	32434909	C	ADD	9450	0.09961	0.0882	0.0838	0.1184	-26.15	9.572e-151	T	0.86737	0.96644	Imputed	32402686	intergenic	LOC101929163;HLA-DRA
6	chr6:32434915:C:T	32434915	T	ADD	6118	1.812	0.05548	1.626	2.021	10.72	8.363e-27	6	chr6:32434915:C:T	32434915	T	ADD	9450	1.643	0.03213	1.543	1.75	15.46	6.495e-54	T	0.45497	0.98829	Imputed	32402692	intergenic	LOC101929163;HLA-DRA	rs9268613
6	chr6:32435001:T:G	32435001	G	ADD	6118	2.51	0.05948	2.234	2.821	15.48	5.107e-54	6	chr6:32435001:T:G	32435001	G	ADD	9450	2.726	0.03685	2.536	2.93	27.21	5.474e-163	G	0.2695	0.98849	Imputed	32402778	intergenic	LOC101929163;HLA-DRA	rs9268614
6	chr6:32435112:G:A	32435112	A	ADD	6118	1.808	0.05552	1.622	2.016	10.67	1.456e-26	6	chr6:32435112:G:A	32435112	A	ADD	9450	1.652	0.03209	1.551	1.759	15.63	4.212e-55	A	0.45805	0.98657	Imputed	32402889	intergenic	LOC101929163;HLA-DRA	rs9268615
6	chr6:32436164:A:T	32436164	A	ADD	6118	0.3305	0.07514	0.2852	0.3829	-14.74	3.74e-49	6	chr6:32436164:A:T	32436164	A	ADD	9450	0.2054	0.04926	0.1865	0.2262	-32.13	1.541e-226	T	0.74988	0.98093	Imputed	32403941	intergenic	LOC101929163;HLA-DRA
6	chr6:32436271:G:C	32436271	G	ADD	6118	0.1583	0.1647	0.1146	0.2185	-11.19	4.369e-29	6	chr6:32436271:G:C	32436271	G	ADD	9450	0.08976	0.1107	0.07225	0.1115	-21.78	3.797e-105	C	0.90375	0.9567	Imputed	32404048	intergenic	LOC101929163;HLA-DRA
6	chr6:32436288:G:C	32436288	G	ADD	6118	0.3305	0.07514	0.2852	0.3829	-14.74	3.74e-49	6	chr6:32436288:G:C	32436288	G	ADD	9450	0.2054	0.04926	0.1865	0.2262	-32.13	1.541e-226	C	0.74986	0.98106	Imputed	32404065	intergenic	LOC101929163;HLA-DRA
6	chr6:32436316:C:T	32436316	T	ADD	6118	1.813	0.05548	1.626	2.021	10.72	7.999e-27	6	chr6:32436316:C:T	32436316	T	ADD	9450	1.644	0.03212	1.543	1.75	15.47	5.862e-54	T	0.45493	0.98827	Imputed	32404093	intergenic	LOC101929163;HLA-DRA	rs4612206
6	chr6:32436443:G:C	32436443	G	ADD	6118	0.3338	0.07791	0.2866	0.3889	-14.08	4.896e-45	6	chr6:32436443:G:C	32436443	G	ADD	9450	0.2117	0.05065	0.1917	0.2338	-30.65	2.287e-206	C	0.76824	0.97963	Imputed	32404220	intergenic	LOC101929163;HLA-DRA
6	chr6:32436600:A:C	32436600	A	ADD	6118	0.1583	0.1647	0.1146	0.2185	-11.19	4.369e-29	6	chr6:32436600:A:C	32436600	A	ADD	9450	0.08976	0.1107	0.07225	0.1115	-21.78	3.797e-105	C	0.90374	0.95678	Imputed	32404377	intergenic	LOC101929163;HLA-DRA
6	chr6:32437082:A:G	32437082	A	ADD	6118	0.3315	0.07498	0.2862	0.384	-14.73	4.397e-49	6	chr6:32437082:A:G	32437082	A	ADD	9450	0.2055	0.04922	0.1866	0.2263	-32.15	8.907e-227	G	0.74942	0.98066	Imputed	32404859	intergenic	LOC101929163;HLA-DRA
6	chr6:32437249:G:A	32437249	A	ADD	6118	2.214	0.06842	1.936	2.532	11.61	3.459e-31	6	chr6:32437249:G:A	32437249	A	ADD	9450	3.326	0.04073	3.071	3.603	29.51	2.314e-191	A	0.20094	0.98521	Imputed	32405026	intergenic	LOC101929163;HLA-DRA	rs2395175
6	chr6:32437267:G:C	32437267	C	ADD	6118	2.546	0.09668	2.106	3.077	9.665	4.254e-22	6	chr6:32437267:G:C	32437267	C	ADD	9450	2.038	0.06407	1.798	2.311	11.11	1.086e-28	C	0.05468	0.98687	Imputed	32405044	intergenic	LOC101929163;HLA-DRA	rs9268626
6	chr6:32437415:T:G	32437415	T	ADD	6118	0.3305	0.07514	0.2852	0.3829	-14.74	3.74e-49	6	chr6:32437415:T:G	32437415	T	ADD	9450	0.2054	0.04926	0.1865	0.2262	-32.13	1.541e-226	G	0.74987	0.98097	Imputed	32405192	intergenic	LOC101929163;HLA-DRA
6	chr6:32437585:G:C	32437585	G	ADD	6118	0.3305	0.07514	0.2852	0.3829	-14.74	3.74e-49	6	chr6:32437585:G:C	32437585	G	ADD	9450	0.2058	0.04923	0.1868	0.2266	-32.12	2.572e-226	C	0.74981	0.98103	Imputed	32405362	intergenic	LOC101929163;HLA-DRA
6	chr6:32437894:A:C	32437894	A	ADD	6118	0.3305	0.07514	0.2852	0.3829	-14.74	3.74e-49	6	chr6:32437894:A:C	32437894	A	ADD	9450	0.2054	0.04926	0.1865	0.2262	-32.13	1.541e-226	C	0.7498	0.98073	Imputed	32405671	intergenic	LOC101929163;HLA-DRA
6	chr6:32437915:GA:G	32437915	G	ADD	6118	1.813	0.05547	1.626	2.021	10.73	7.582e-27	6	chr6:32437915:GA:G	32437915	G	ADD	9450	1.644	0.03212	1.544	1.751	15.48	5.097e-54	G	0.45469	0.98754	Imputed	32405692	intergenic	LOC101929163;HLA-DRA
6	chr6:32438044:T:C	32438044	C	ADD	6118	2.511	0.05947	2.235	2.822	15.48	4.576e-54	6	chr6:32438044:T:C	32438044	C	ADD	9450	2.727	0.03686	2.537	2.931	27.22	4.136e-163	C	0.26942	0.98863	Imputed	32405821	intergenic	LOC101929163;HLA-DRA	rs9268627
6	chr6:32438308:G:T	32438308	T	ADD	6118	2.056	0.08522	1.74	2.43	8.457	2.744e-17	6	chr6:32438308:G:T	32438308	T	ADD	9450	1.526	0.05644	1.366	1.704	7.487	7.023e-14	T	0.07129	0.98796	Imputed	32406085	intergenic	LOC101929163;HLA-DRA	rs9268629
6	chr6:32438468:CA:C	32438468	CA	ADD	6118	0.2184	0.1108	0.1758	0.2713	-13.74	6.22e-43	6	chr6:32438468:CA:C	32438468	CA	ADD	9450	0.1115	0.07862	0.09559	0.1301	-27.9	2.665e-171	C	0.8489	0.96894	Imputed	32406245
6	chr6:32438565:A:C	32438565	A	ADD	6118	0.3228	0.07348	0.2795	0.3728	-15.39	2.013e-53	6	chr6:32438565:A:C	32438565	A	ADD	9450	0.2013	0.04809	0.1832	0.2212	-33.33	1.533e-243	C	0.73458	0.98219	Imputed	32406342	intergenic	LOC101929163;HLA-DRA
6	chr6:32438696:A:G	32438696	A	ADD	6118	0.1969	0.1238	0.1545	0.2509	-13.13	2.205e-39	6	chr6:32438696:A:G	32438696	A	ADD	9450	0.09961	0.0882	0.0838	0.1184	-26.15	9.572e-151	G	0.86731	0.96648	Imputed	32406473	intergenic	LOC101929163;HLA-DRA
6	chr6:32438753:G:A	32438753	A	ADD	6118	1.813	0.05548	1.626	2.021	10.72	7.999e-27	6	chr6:32438753:G:A	32438753	A	ADD	9450	1.644	0.03212	1.543	1.75	15.47	5.862e-54	A	0.45493	0.9883	Imputed	32406530	intergenic	LOC101929163;HLA-DRA	rs9268634
6	chr6:32438802:T:C	32438802	T	ADD	6118	0.135	0.1867	0.09366	0.1947	-10.72	7.907e-27	6	chr6:32438802:T:C	32438802	T	ADD	9450	0.0866	0.1179	0.06874	0.1091	-20.76	1.056e-95	C	0.91222	0.95265	Imputed	32406579	intergenic	LOC101929163;HLA-DRA
6	chr6:32438927:T:G	32438927	T	ADD	6118	0.1969	0.1238	0.1545	0.2509	-13.13	2.205e-39	6	chr6:32438927:T:G	32438927	T	ADD	9450	0.09961	0.0882	0.0838	0.1184	-26.15	9.572e-151	G	0.86733	0.96643	Imputed	32406704	upstream	HLA-DRA
6	chr6:32439030:G:A	32439030	A	ADD	6118	1.82	0.05569	1.631	2.029	10.75	6.017e-27	6	chr6:32439030:G:A	32439030	A	ADD	9450	1.589	0.03198	1.493	1.692	14.49	1.465e-47	A	0.46824	0.98748	Imputed	32406807	upstream	HLA-DRA	rs3763322
6	chr6:32439932:C:A	32439932	A	ADD	6118	1.828	0.0558	1.639	2.04	10.81	2.996e-27	6	chr6:32439932:C:A	32439932	A	ADD	9450	1.592	0.03203	1.495	1.695	14.53	8.343e-48	A	0.46812	0.98739	Imputed	32407709	UTR5	HLA-DRA	rs14004
6	chr6:32440129:T:C	32440129	C	ADD	6118	0.292	0.1336	0.2248	0.3794	-9.214	3.136e-20	6	chr6:32440129:T:C	32440129	C	ADD	9450	0.1492	0.09616	0.1236	0.1801	-19.79	3.992e-87	C	0.07922	0.97049	Imputed	32407906	intronic	HLA-DRA	rs41270488
6	chr6:32440720:A:G	32440720	G	ADD	6118	1.922	0.09126	1.607	2.299	7.161	8.023e-13	6	chr6:32440720:A:G	32440720	G	ADD	9450	3.243	0.04453	2.972	3.539	26.42	8.304e-154	G	0.14523	0.99536	Imputed	32408497	intronic	HLA-DRA	rs3135394
6	chr6:32440750:C:G	32440750	G	ADD	6118	1.832	0.05557	1.643	2.043	10.9	1.211e-27	6	chr6:32440750:C:G	32440750	G	ADD	9450	1.647	0.03215	1.546	1.754	15.51	2.775e-54	G	0.45517	0.98773	Imputed	32408527	intronic	HLA-DRA	rs9268645
6	chr6:32441140:T:C	32441140	T	ADD	6118	0.2658	0.1066	0.2157	0.3276	-12.43	1.761e-35	6	chr6:32441140:T:C	32441140	T	ADD	9450	0.1847	0.06589	0.1623	0.2101	-25.63	6.365e-145	C	0.85176	0.96885	Imputed	32408917	intronic	HLA-DRA
6	chr6:32441269:G:A	32441269	A	ADD	6118	2.499	0.09694	2.067	3.022	9.449	3.411e-21	6	chr6:32441269:G:A	32441269	A	ADD	9450	2.027	0.06404	1.788	2.298	11.03	2.727e-28	A	0.05468	0.98538	Imputed	32409046	intronic	HLA-DRA	rs9268651
6	chr6:32441279:A:G	32441279	A	ADD	6118	0.2667	0.09714	0.2205	0.3227	-13.6	3.774e-42	6	chr6:32441279:A:G	32441279	A	ADD	9450	0.1854	0.06045	0.1647	0.2087	-27.88	4.887e-171	G	0.82475	0.97366	Imputed	32409056	intronic	HLA-DRA
6	chr6:32441281:T:C	32441281	T	ADD	6118	0.1306	0.1897	0.09008	0.1895	-10.73	7.439e-27	6	chr6:32441281:T:C	32441281	T	ADD	9450	0.08446	0.1193	0.06686	0.1067	-20.72	2.193e-95	C	0.91215	0.95206	Imputed	32409058	intronic	HLA-DRA
6	chr6:32441528:A:G	32441528	A	ADD	6118	0.5806	0.05677	0.5194	0.6489	-9.578	9.919e-22	6	chr6:32441528:A:G	32441528	A	ADD	9450	0.7239	0.03171	0.6803	0.7703	-10.19	2.191e-24	G	0.52074	0.98752	Imputed	32409305	intronic	HLA-DRA
6	chr6:32441753:G:A	32441753	G	ADD	6118	0.4087	0.06074	0.3629	0.4604	-14.73	4.101e-49	6	chr6:32441753:G:A	32441753	G	ADD	9450	0.2955	0.03771	0.2744	0.3182	-32.33	3.113e-229	A	0.6286	0.98436	Imputed	32409530	intronic	HLA-DRA
6	chr6:32441879:G:A	32441879	A	ADD	6118	1.878	0.05571	1.684	2.095	11.32	1.092e-29	6	chr6:32441879:G:A	32441879	A	ADD	9450	1.672	0.03221	1.57	1.781	15.96	2.473e-57	A	0.45308	0.98784	Imputed	32409656	intronic	HLA-DRA	rs9268657
6	chr6:32442004:C:T	32442004	C	ADD	6118	0.5802	0.05678	0.5191	0.6485	-9.586	9.147e-22	6	chr6:32442004:C:T	32442004	C	ADD	9450	0.7236	0.03171	0.68	0.77	-10.2	1.938e-24	T	0.5207	0.98756	Imputed	32409781	intronic	HLA-DRA
6	chr6:32442010:T:C	32442010	T	ADD	6118	0.5802	0.05678	0.5191	0.6485	-9.586	9.147e-22	6	chr6:32442010:T:C	32442010	T	ADD	9450	0.7236	0.03171	0.68	0.77	-10.2	1.938e-24	C	0.5207	0.98758	Imputed	32409787	intronic	HLA-DRA
6	chr6:32442360:T:C	32442360	T	ADD	6118	0.2638	0.0948	0.2191	0.3177	-14.06	6.946e-45	6	chr6:32442360:T:C	32442360	T	ADD	9450	0.179	0.05976	0.1592	0.2013	-28.79	3.218e-182	C	0.81627	0.97475	Imputed	32410137	intronic	HLA-DRA
6	chr6:32442799:T:C	32442799	T	ADD	6118	0.2638	0.0948	0.2191	0.3177	-14.06	6.946e-45	6	chr6:32442799:T:C	32442799	T	ADD	9450	0.179	0.05976	0.1592	0.2013	-28.79	3.218e-182	C	0.81628	0.97475	Imputed	32410576	intronic	HLA-DRA
6	chr6:32442939:G:A	32442939	G	ADD	6118	0.5802	0.05678	0.5191	0.6485	-9.586	9.147e-22	6	chr6:32442939:G:A	32442939	G	ADD	9450	0.7236	0.03171	0.68	0.77	-10.2	1.938e-24	A	0.52068	0.98762	Imputed	32410716	intronic	HLA-DRA
[truncated: 3,620 more rows]
