# Supplementary material for: Insights into non-autoimmune type 1 diabetes with 13 novel loci in low polygenic risk score patients
Source: Sci Rep. 2021 Aug 6;11:16013. doi: 10.1038/s41598-021-94994-9 (PMC8346538; doi:10.1038/s41598-021-94994-9)
Supplement: Supplementary file 4 — Supplementary Table 3. [file 41598_2021_94994_MOESM4_ESM.xlsx]

## Sheet: Sheet1
Insights into Non-autoimmune Type 1 Diabetes with 13 Novel Loci in Low Polygenic Risk Score Patients
Jingchun Qu, Hui-Qi Qu, Jonathan P Bradfield, Joseph T Glessner, Xiao Chang, Lifeng Tian, Michael March, John J Connolly, Jeffrey D Roizen, Patrick MA Sleiman, Hakon Hakonarson
Supplementary Table 3 The ROC analysis of the PRS score in the independent Cohort A
FPR	TPR	thresholds	FNR	TNR	MCC
0	0	1.0159	1	1	#DIV/0!
0	0.000297974	0.0158965	0.999702	1	0.0122069
0	0.00625745	0.00237519	0.993743	1	0.0560227
0.000644849	0.00625745	0.00213995	0.993743	0.999355	0.0478523
0.000644849	0.00655542	0.00205685	0.993445	0.999355	0.0493428
0.00225697	0.00655542	0.00175075	0.993445	0.997743	0.0324496
0.00225697	0.0068534	0.00173994	0.993147	0.997743	0.0341294
0.0025794	0.0068534	0.00172518	0.993147	0.997421	0.0311908
0.0025794	0.00744934	0.00169068	0.992551	0.997421	0.0344729
0.0038691	0.00744934	0.00161969	0.992551	0.996131	0.0238637
0.0038691	0.00774732	0.00161311	0.992253	0.996131	0.025518
0.00419152	0.00774732	0.00157932	0.992253	0.995808	0.0230803
0.00419152	0.00804529	0.00157448	0.991955	0.995808	0.0247098
0.00435273	0.00804529	0.00155063	0.991955	0.995647	0.0235227
0.00435273	0.00864124	0.0015493	0.991359	0.995647	0.0266892
0.00451394	0.00864124	0.00154543	0.991359	0.995486	0.0255291
0.00451394	0.00923719	0.00153776	0.990763	0.995486	0.0285795
0.00467516	0.00923719	0.00153002	0.990763	0.995325	0.0274447
0.00467516	0.0107271	0.00150367	0.989273	0.995325	0.034615
0.00499758	0.0107271	0.00149028	0.989273	0.995002	0.0324357
0.00499758	0.0128129	0.00145469	0.987187	0.995002	0.0415944
0.00515879	0.0128129	0.00145059	0.987187	0.994841	0.0405549
0.00515879	0.0143027	0.00143009	0.985697	0.994841	0.0465751
0.00532001	0.0143027	0.00142679	0.985697	0.99468	0.0455674
0.00532001	0.0154946	0.00141274	0.984505	0.99468	0.0501292
0.00548122	0.0154946	0.00140616	0.984505	0.994519	0.049147
0.00548122	0.0184744	0.00135667	0.981526	0.994519	0.059719
0.00580364	0.0184744	0.00135141	0.981526	0.994196	0.0578538
0.00580364	0.0190703	0.00134825	0.98093	0.994196	0.0598539
0.00628728	0.0190703	0.00134277	0.98093	0.993713	0.0571263
0.00628728	0.0193683	0.00133952	0.980632	0.993713	0.0581218
0.00644849	0.0193683	0.00133196	0.980632	0.993552	0.0572283
0.00644849	0.0205602	0.00131645	0.97944	0.993552	0.0611315
0.0066097	0.0205602	0.00131527	0.97944	0.99339	0.060256
0.0066097	0.0214541	0.00130871	0.978546	0.99339	0.063102
0.00693213	0.0214541	0.00129787	0.978546	0.993068	0.0613848
0.00693213	0.022348	0.00129086	0.977652	0.993068	0.0641756
0.00725455	0.022348	0.00128415	0.977652	0.992745	0.0624953
0.00725455	0.022944	0.00127242	0.977056	0.992745	0.0643284
0.00741577	0.022944	0.00125982	0.977056	0.992584	0.0635008
0.00741577	0.023242	0.00125915	0.976758	0.992584	0.0644089
0.00773819	0.023242	0.0012364	0.976758	0.992262	0.0627726
0.00773819	0.0238379	0.00123184	0.976162	0.992262	0.0645773
0.00806062	0.0238379	0.00122096	0.976162	0.991939	0.0629685
0.00806062	0.0253278	0.00119705	0.974672	0.991939	0.0673851
0.00838304	0.0253278	0.00119246	0.974672	0.991617	0.0658152
0.00838304	0.0259237	0.00118441	0.974076	0.991617	0.0675458
0.00854425	0.0259237	0.00117645	0.974076	0.991456	0.0667711
0.00854425	0.0265197	0.00117016	0.97348	0.991456	0.0684817
0.00870547	0.0265197	0.0011685	0.97348	0.991295	0.0677148
0.00870547	0.0381406	0.00109469	0.961859	0.991295	0.0973109
0.00886668	0.0381406	0.00109417	0.961859	0.991133	0.0966159
0.00886668	0.0384386	0.00109184	0.961561	0.991133	0.0972989
0.00902789	0.0384386	0.00109105	0.961561	0.990972	0.096608
0.00902789	0.0417163	0.00107389	0.958284	0.990972	0.103936
0.0091891	0.0417163	0.00107324	0.958284	0.990811	0.103264
0.0091891	0.045888	0.00106648	0.954112	0.990811	0.112128
0.00951153	0.045888	0.00106476	0.954112	0.990488	0.110829
0.00951153	0.056913	0.00104886	0.943087	0.990488	0.132266
0.00967274	0.056913	0.00104882	0.943087	0.990327	0.131662
0.00967274	0.0589988	0.00104509	0.941001	0.990327	0.135444
0.00983395	0.0589988	0.00104483	0.941001	0.990166	0.134849
0.00983395	0.0631704	0.0010348	0.93683	0.990166	0.142203
0.00999516	0.0631704	0.00103458	0.93683	0.990005	0.141623
0.00999516	0.0688319	0.00102833	0.931168	0.990005	0.151192
0.0101564	0.0688319	0.00102828	0.931168	0.989844	0.15063
0.0101564	0.0828367	0.00101335	0.917163	0.989844	0.17259
0.0103176	0.0828367	0.00101313	0.917163	0.989682	0.172065
0.0103176	0.107569	0.000994283	0.892431	0.989682	0.206462
0.0104788	0.107569	0.000994114	0.892431	0.989521	0.205988
0.0104788	0.13081	0.000979464	0.86919	0.989521	0.234812
0.01064	0.13081	0.000979044	0.86919	0.98936	0.234373
0.01064	0.1323	0.000978537	0.8677	0.98936	0.236134
0.0108012	0.1323	0.000978521	0.8677	0.989199	0.235699
0.0108012	0.133492	0.00097827	0.866508	0.989199	0.237102
0.0109624	0.133492	0.000978176	0.866508	0.989038	0.236668
0.0109624	0.13975	0.000974469	0.86025	0.989038	0.243948
0.0111236	0.13975	0.000974455	0.86025	0.988876	0.243523
0.0111236	0.153159	0.000966527	0.846841	0.988876	0.258641
0.0111236	0.153754	0.000966278	0.846246	0.988876	0.259298
0.0111236	0.154946	0.000965828	0.845054	0.988876	0.26061
0.0112849	0.154946	0.000965813	0.845054	0.988715	0.260203
0.0112849	0.160906	0.000963385	0.839094	0.988715	0.266699
0.0114461	0.160906	0.000962519	0.839094	0.988554	0.266299
0.0114461	0.163886	0.000960992	0.836114	0.988554	0.26951
0.0116073	0.163886	0.000960986	0.836114	0.988393	0.269113
0.0116073	0.164779	0.000960214	0.835221	0.988393	0.270073
0.0117685	0.164779	0.000960205	0.835221	0.988232	0.269677
0.0117685	0.167461	0.000959158	0.832539	0.988232	0.272543
0.0117685	0.168057	0.000958834	0.831943	0.988232	0.273178
0.0117685	0.20739	0.000942528	0.79261	0.988232	0.31313
0.0119297	0.20739	0.000942463	0.79261	0.98807	0.312771
0.0119297	0.22795	0.000932688	0.77205	0.98807	0.33245
0.0120909	0.22795	0.00093242	0.77205	0.987909	0.332106
0.0120909	0.233611	0.000929189	0.766389	0.987909	0.33741
0.0122521	0.233611	0.000928814	0.766389	0.987748	0.337069
0.0122521	0.244636	0.000925007	0.755364	0.987748	0.347274
0.0124133	0.244636	0.000924764	0.755364	0.987587	0.34694
0.0124133	0.246126	0.000923655	0.753874	0.987587	0.348307
0.0125746	0.246126	0.000923607	0.753874	0.987425	0.347975
0.0125746	0.249702	0.000922364	0.750298	0.987425	0.351246
0.0127358	0.249702	0.000922361	0.750298	0.987264	0.350916
0.0127358	0.250298	0.000922253	0.749702	0.987264	0.35146
0.012897	0.250298	0.000922108	0.749702	0.987103	0.35113
0.012897	0.27056	0.000915589	0.72944	0.987103	0.369387
0.0130582	0.27056	0.000915409	0.72944	0.986942	0.369068
0.0130582	0.277712	0.000912894	0.722288	0.986942	0.375407
0.0132194	0.277712	0.000912729	0.722288	0.986781	0.375092
0.0132194	0.284863	0.000910193	0.715137	0.986781	0.381384
0.0133806	0.284863	0.000910131	0.715137	0.986619	0.381072
0.0133806	0.285459	0.000910088	0.714541	0.986619	0.381595
0.0135418	0.285459	0.000910034	0.714541	0.986458	0.381284
0.0135418	0.286353	0.000909599	0.713647	0.986458	0.382067
0.013703	0.286353	0.000909426	0.713647	0.986297	0.381757
0.013703	0.287545	0.000909132	0.712455	0.986297	0.382801
0.0138643	0.287545	0.000909081	0.712455	0.986136	0.382491
0.0138643	0.290524	0.000907115	0.709476	0.986136	0.385096
0.0140255	0.290524	0.000907098	0.709476	0.985975	0.384788
0.0140255	0.29112	0.000906991	0.70888	0.985975	0.385309
0.0141867	0.29112	0.000906837	0.70888	0.985813	0.385001
0.0141867	0.292908	0.000906141	0.707092	0.985813	0.386561
0.0143479	0.292908	0.000905723	0.707092	0.985652	0.386254
0.0143479	0.294994	0.000904953	0.705006	0.985652	0.388072
0.0145091	0.294994	0.000904839	0.705006	0.985491	0.387766
0.0145091	0.301251	0.000902998	0.698749	0.985491	0.393198
0.0146703	0.301251	0.000902983	0.698749	0.98533	0.392895
0.0146703	0.301847	0.0009026	0.698153	0.98533	0.393411
0.0148315	0.301847	0.000902484	0.698153	0.985168	0.393109
0.0148315	0.310489	0.000898287	0.689511	0.985168	0.400559
0.0149927	0.310489	0.000898258	0.689511	0.985007	0.400261
0.0149927	0.315852	0.00089633	0.684148	0.985007	0.404858
0.015154	0.315852	0.000896296	0.684148	0.984846	0.404562
0.015154	0.319428	0.000895343	0.680572	0.984846	0.407617
0.0153152	0.319428	0.000895287	0.680572	0.984685	0.407322
0.0153152	0.323004	0.00089402	0.676996	0.984685	0.410369
0.0154764	0.323004	0.000893912	0.676996	0.984524	0.410076
0.0154764	0.326877	0.00089168	0.673123	0.984524	0.413368
0.0156376	0.326877	0.000891668	0.673123	0.984362	0.413076
0.0156376	0.327771	0.000891412	0.672229	0.984362	0.413835
0.0157988	0.327771	0.000891382	0.672229	0.984201	0.413544
0.0157988	0.329559	0.00089091	0.670441	0.984201	0.41506
0.01596	0.329559	0.000890875	0.670441	0.98404	0.41477
0.01596	0.333731	0.000888898	0.666269	0.98404	0.418301
0.0161212	0.333731	0.000888869	0.666269	0.983879	0.418013
0.0161212	0.3382	0.000887726	0.6618	0.983879	0.421785
0.0162824	0.3382	0.000887432	0.6618	0.983718	0.421499
0.0162824	0.33969	0.000886928	0.66031	0.983718	0.422754
0.0164437	0.33969	0.000886763	0.66031	0.983556	0.422468
0.0164437	0.34118	0.000886671	0.65882	0.983556	0.423722
0.0166049	0.34118	0.000886649	0.65882	0.983395	0.423437
0.0166049	0.351311	0.000883126	0.648689	0.983395	0.431935
0.0167661	0.351311	0.000882835	0.648689	0.983234	0.431654
0.0167661	0.358164	0.000881115	0.641836	0.983234	0.437371
0.0169273	0.358164	0.000881067	0.641836	0.983073	0.437092
0.0169273	0.35876	0.00088085	0.64124	0.983073	0.437588
0.0169273	0.362932	0.000879619	0.637068	0.983073	0.441057
0.0169273	0.363528	0.000879479	0.636472	0.983073	0.441551
0.0169273	0.365316	0.000878866	0.634684	0.983073	0.443034
0.0170885	0.365316	0.000878598	0.634684	0.982911	0.442758
0.0170885	0.366806	0.000878251	0.633194	0.982911	0.443993
0.0172497	0.366806	0.000878231	0.633194	0.98275	0.443718
0.0172497	0.368892	0.000877217	0.631108	0.98275	0.445446
0.0174109	0.368892	0.000877214	0.631108	0.982589	0.445171
0.0174109	0.36919	0.000877187	0.63081	0.982589	0.445417
0.0175721	0.36919	0.000876838	0.63081	0.982428	0.445143
0.0175721	0.371573	0.000875978	0.628427	0.982428	0.447116
0.0177334	0.371573	0.000875971	0.628427	0.982267	0.446843
0.0177334	0.375447	0.000873836	0.624553	0.982267	0.450045
0.0178946	0.375447	0.000873747	0.624553	0.982105	0.449773
0.0178946	0.380215	0.000871871	0.619785	0.982105	0.453706
0.0180558	0.380215	0.000871289	0.619785	0.981944	0.453435
0.0180558	0.384684	0.000869269	0.615316	0.981944	0.457115
0.018217	0.384684	0.00086913	0.615316	0.981783	0.456846
0.018217	0.386174	0.000868321	0.613826	0.981783	0.458071
0.018217	0.38677	0.000868307	0.61323	0.981783	0.458561
0.018217	0.391538	0.000866777	0.608462	0.981783	0.462475
0.0183782	0.391538	0.000866696	0.608462	0.981622	0.462207
0.0183782	0.393623	0.00086604	0.606377	0.981622	0.463917
0.0185394	0.393623	0.000865319	0.606377	0.981461	0.463651
0.0185394	0.397497	0.00086428	0.602503	0.981461	0.466823
0.0187006	0.397497	0.000864236	0.602503	0.981299	0.466558
0.0187006	0.397795	0.000864182	0.602205	0.981299	0.466802
0.0188618	0.397795	0.000864168	0.602205	0.981138	0.466537
0.0188618	0.404946	0.000861247	0.595054	0.981138	0.472382
0.0190231	0.404946	0.000861137	0.595054	0.980977	0.472119
0.0190231	0.4118	0.000859065	0.5882	0.980977	0.477706
0.0191843	0.4118	0.000859025	0.5882	0.980816	0.477445
0.0191843	0.413588	0.000858017	0.586412	0.980816	0.4789
0.0195067	0.413588	0.000857984	0.586412	0.980493	0.47838
0.0195067	0.415673	0.00085721	0.584327	0.980493	0.480077
0.0196679	0.415673	0.000857173	0.584327	0.980332	0.479818
0.0196679	0.419547	0.000854919	0.580453	0.980332	0.482968
0.0198291	0.419547	0.00085487	0.580453	0.980171	0.48271
0.0198291	0.420441	0.000854712	0.579559	0.980171	0.483437
0.0199903	0.420441	0.00085467	0.579559	0.98001	0.483179
0.0199903	0.421931	0.000854019	0.578069	0.98001	0.484389
0.0201515	0.421931	0.00085383	0.578069	0.979848	0.484132
0.0201515	0.422825	0.000853502	0.577175	0.979848	0.484858
0.0203128	0.422825	0.000853487	0.577175	0.979687	0.484601
0.0203128	0.424613	0.000852882	0.575387	0.979687	0.486054
0.020474	0.424613	0.000852419	0.575387	0.979526	0.485797
0.020474	0.4264	0.000852142	0.5736	0.979526	0.487249
0.0207964	0.4264	0.000851839	0.5736	0.979204	0.486737
0.0207964	0.426698	0.00085152	0.573302	0.979204	0.48698
0.0209576	0.426698	0.000851327	0.573302	0.979042	0.486724
0.0209576	0.429976	0.000850561	0.570024	0.979042	0.489386
0.0211188	0.429976	0.000850519	0.570024	0.978881	0.489131
0.0211188	0.43534	0.000848116	0.56466	0.978881	0.493483
0.02128	0.43534	0.000847928	0.56466	0.97872	0.49323
0.02128	0.438915	0.000846936	0.561085	0.97872	0.496128
0.0214412	0.438915	0.000846893	0.561085	0.978559	0.495875
0.0214412	0.439809	0.000846636	0.560191	0.978559	0.496599
0.0216025	0.439809	0.000846605	0.560191	0.978398	0.496347
0.0216025	0.441597	0.000845887	0.558403	0.978398	0.497796
0.0217637	0.441597	0.000845737	0.558403	0.978236	0.497544
0.0217637	0.441895	0.000845593	0.558105	0.978236	0.497785
0.0219249	0.441895	0.000845591	0.558105	0.978075	0.497534
0.0219249	0.442491	0.000844938	0.557509	0.978075	0.498017
0.0220861	0.442491	0.000844936	0.557509	0.977914	0.497766
0.0220861	0.443683	0.000844193	0.556317	0.977914	0.498731
0.0222473	0.443683	0.000844082	0.556317	0.977753	0.498481
0.0222473	0.445769	0.000842158	0.554231	0.977753	0.50017
0.0224085	0.445769	0.00084214	0.554231	0.977591	0.49992
0.0224085	0.447259	0.000841804	0.552741	0.977591	0.501127
0.0227309	0.447259	0.000841318	0.552741	0.977269	0.500628
0.0227309	0.452324	0.000839463	0.547676	0.977269	0.504729
0.0228921	0.452324	0.000839431	0.547676	0.977108	0.504481
0.0228921	0.454708	0.000838997	0.545292	0.977108	0.50641
0.0230534	0.454708	0.00083886	0.545292	0.976947	0.506162
0.0230534	0.456794	0.000837751	0.543206	0.976947	0.507849
0.0232146	0.456794	0.000837442	0.543206	0.976785	0.507602
0.0232146	0.460369	0.000835924	0.539631	0.976785	0.510493
0.0233758	0.460369	0.000835869	0.539631	0.976624	0.510247
0.0233758	0.460667	0.000835758	0.539333	0.976624	0.510488
0.023537	0.460667	0.000835713	0.539333	0.976463	0.510242
0.023537	0.466925	0.000834101	0.533075	0.976463	0.515299
0.0238594	0.466925	0.000833936	0.533075	0.976141	0.51481
0.0238594	0.469607	0.000832794	0.530393	0.976141	0.516976
0.0240206	0.469607	0.000832679	0.530393	0.975979	0.516732
0.0240206	0.472288	0.000832116	0.527712	0.975979	0.518898
0.0243431	0.472288	0.000831861	0.527712	0.975657	0.518412
0.0243431	0.474076	0.000831151	0.525924	0.975657	0.519856
0.0246655	0.474076	0.000830846	0.525924	0.975335	0.519371
0.0246655	0.481824	0.00082856	0.518176	0.975335	0.525626
0.0248267	0.481824	0.000828442	0.518176	0.975173	0.525386
0.0248267	0.484207	0.00082781	0.515793	0.975173	0.527309
0.0249879	0.484207	0.000827775	0.515793	0.975012	0.527069
0.0249879	0.487187	0.000825793	0.512813	0.975012	0.529473
0.0251491	0.487187	0.000825756	0.512813	0.974851	0.529234
0.0251491	0.489273	0.000824448	0.510727	0.974851	0.530917
0.0253103	0.489273	0.000824373	0.510727	0.97469	0.530678
0.0253103	0.492551	0.000823386	0.507449	0.97469	0.533322
0.0254715	0.492551	0.000823122	0.507449	0.974528	0.533084
0.0254715	0.492849	0.000823077	0.507151	0.974528	0.533324
0.0256328	0.493147	0.000823072	0.506853	0.974367	0.533327
0.0256328	0.494338	0.000822542	0.505662	0.974367	0.534288
0.025794	0.494338	0.000822297	0.505662	0.974206	0.534051
0.025794	0.495828	0.00082185	0.504172	0.974206	0.535253
0.0262776	0.495828	0.000821474	0.504172	0.973722	0.534542
0.0262776	0.496424	0.000820745	0.503576	0.973722	0.535023
0.0264388	0.496424	0.000820735	0.503576	0.973561	0.534786
0.0264388	0.504768	0.000817767	0.495232	0.973561	0.54152
0.0266	0.504768	0.000817549	0.495232	0.9734	0.541285
0.0266	0.507449	0.000817086	0.492551	0.9734	0.543449
0.0267612	0.507449	0.000816952	0.492551	0.973239	0.543214
0.0267612	0.507747	0.000816787	0.492253	0.973239	0.543455
0.0269225	0.507747	0.000816771	0.492253	0.973078	0.543221
0.0269225	0.508045	0.000816686	0.491955	0.973078	0.543461
0.0270837	0.508045	0.000816516	0.491955	0.972916	0.543227
0.0270837	0.508343	0.000816384	0.491657	0.972916	0.543468
0.0272449	0.508343	0.000816341	0.491657	0.972755	0.543234
0.0272449	0.508641	0.000816272	0.491359	0.972755	0.543474
0.0274061	0.508641	0.0008162	0.491359	0.972594	0.543241
0.0274061	0.508939	0.000816174	0.491061	0.972594	0.543481
0.0280509	0.508939	0.000815523	0.491061	0.971949	0.542547
0.0280509	0.511025	0.000814819	0.488975	0.971949	0.544233
0.0282122	0.511025	0.000814739	0.488975	0.971788	0.544
0.0282122	0.514303	0.000813933	0.485697	0.971788	0.54665
0.0283734	0.514303	0.000813569	0.485697	0.971627	0.546418
0.0283734	0.518176	0.000811902	0.481824	0.971627	0.549549
0.0285346	0.518176	0.000811648	0.481824	0.971465	0.549318
0.0285346	0.518474	0.000811591	0.481526	0.971465	0.549559
0.0286958	0.518474	0.000811412	0.481526	0.971304	0.549327
0.0286958	0.518772	0.000811357	0.481228	0.971304	0.549568
0.028857	0.518772	0.000811332	0.481228	0.971143	0.549337
0.028857	0.524434	0.000808488	0.475566	0.971143	0.553916
0.0290182	0.524434	0.000808483	0.475566	0.970982	0.553686
0.0290182	0.52503	0.000808192	0.47497	0.970982	0.554168
0.0291794	0.52503	0.000808098	0.47497	0.970821	0.553938
0.0291794	0.525924	0.000807798	0.474076	0.970821	0.554661
0.0293406	0.525924	0.000807753	0.474076	0.970659	0.554431
0.0293406	0.527414	0.000806932	0.472586	0.970659	0.555637
0.0295019	0.527414	0.000806912	0.472586	0.970498	0.555408
0.0295019	0.529797	0.000806066	0.470203	0.970498	0.557337
0.0296631	0.529797	0.000805832	0.470203	0.970337	0.557108
0.0296631	0.533373	0.000805137	0.466627	0.970337	0.560002
0.0298243	0.533373	0.000805064	0.466627	0.970176	0.559774
0.0298243	0.533671	0.00080497	0.466329	0.970176	0.560015
0.0299855	0.533671	0.000804963	0.466329	0.970015	0.559787
0.0299855	0.534863	0.000804703	0.465137	0.970015	0.560752
0.0301467	0.534863	0.000804419	0.465137	0.969853	0.560525
0.0301467	0.535161	0.000804358	0.464839	0.969853	0.560766
0.0303079	0.535161	0.000804346	0.464839	0.969692	0.560539
0.0303079	0.538141	0.000803205	0.461859	0.969692	0.562952
0.0306303	0.538141	0.000803023	0.461859	0.96937	0.562499
0.0306303	0.538439	0.000802887	0.461561	0.96937	0.56274
0.0307916	0.538439	0.000802878	0.461561	0.969208	0.562514
0.0307916	0.539333	0.000802223	0.460667	0.969208	0.563238
0.0309528	0.539333	0.000801949	0.460667	0.969047	0.563012
0.0309528	0.540226	0.000801789	0.459774	0.969047	0.563737
0.031114	0.540226	0.00080168	0.459774	0.968886	0.56351
0.031114	0.54261	0.000800428	0.45739	0.968886	0.565443
0.0315976	0.54261	0.000799857	0.45739	0.968402	0.564767
0.0315976	0.542908	0.000799736	0.457092	0.968402	0.565008
0.03192	0.542908	0.000799452	0.457092	0.96808	0.564558
0.03192	0.543504	0.000799428	0.456496	0.96808	0.565041
0.0320813	0.543504	0.000799366	0.456496	0.967919	0.564816
0.0320813	0.543802	0.000799277	0.456198	0.967919	0.565058
0.0322425	0.543802	0.000799258	0.456198	0.967758	0.564833
0.0322425	0.544994	0.000798957	0.455006	0.967758	0.565801
0.0324037	0.544994	0.000798587	0.455006	0.967596	0.565576
0.0324037	0.545888	0.000798567	0.454112	0.967596	0.566302
0.0327261	0.545888	0.000798367	0.454112	0.967274	0.565853
0.0327261	0.546484	0.000798208	0.453516	0.967274	0.566338
0.0330485	0.546484	0.000797994	0.453516	0.966951	0.565889
0.0330485	0.551251	0.000796223	0.448749	0.966951	0.569766
0.0332097	0.551251	0.00079614	0.448749	0.96679	0.569542
0.0332097	0.552741	0.000795167	0.447259	0.96679	0.570754
0.0333709	0.552741	0.000795112	0.447259	0.966629	0.570531
0.0333709	0.553337	0.000794751	0.446663	0.966629	0.571016
0.0335322	0.553337	0.000794728	0.446663	0.966468	0.570793
0.0335322	0.553933	0.000794405	0.446067	0.966468	0.571278
0.0336934	0.553933	0.000794376	0.446067	0.966307	0.571055
0.0336934	0.554529	0.000794149	0.445471	0.966307	0.57154
0.0338546	0.554529	0.000794143	0.445471	0.966145	0.571318
0.0338546	0.555721	0.000793719	0.444279	0.966145	0.572288
0.0340158	0.555721	0.000793585	0.444279	0.965984	0.572066
0.0340158	0.556615	0.000793363	0.443385	0.965984	0.572794
0.034177	0.556615	0.000793297	0.443385	0.965823	0.572572
0.034177	0.556913	0.000793171	0.443087	0.965823	0.572814
0.0349831	0.556913	0.000792465	0.443087	0.965017	0.571705
0.0349831	0.558403	0.00079224	0.441597	0.965017	0.57292
0.0351443	0.558403	0.000792229	0.441597	0.964856	0.572699
0.0351443	0.558701	0.000792137	0.441299	0.964856	0.572942
0.0353055	0.558701	0.000791912	0.441299	0.964695	0.57272
0.0353055	0.561681	0.000790522	0.438319	0.964695	0.575151
0.0354667	0.561979	0.000790508	0.438021	0.964533	0.575174
0.0354667	0.564958	0.000788749	0.435042	0.964533	0.577606
0.0356279	0.564958	0.000788744	0.435042	0.964372	0.577386
0.0356279	0.56764	0.0007873	0.43236	0.964372	0.579575
0.0357891	0.56764	0.000787284	0.43236	0.964211	0.579356
0.0357891	0.567938	0.000787136	0.432062	0.964211	0.579599
0.0362728	0.567938	0.000786615	0.432062	0.963727	0.578941
0.0362728	0.568534	0.000786547	0.431466	0.963727	0.579428
0.036434	0.568534	0.000786332	0.431466	0.963566	0.579209
0.036434	0.568832	0.000786317	0.431168	0.963566	0.579452
0.0365952	0.568832	0.000786292	0.431168	0.963405	0.579233
0.0365952	0.572408	0.000785251	0.427592	0.963405	0.582157
0.0369176	0.572408	0.000785085	0.427592	0.963082	0.58172
0.0369176	0.573897	0.000784353	0.426103	0.963082	0.582939
0.0370788	0.573897	0.000784202	0.426103	0.962921	0.582721
0.0370788	0.575983	0.000783629	0.424017	0.962921	0.584428
0.0375625	0.575983	0.000783278	0.424017	0.962438	0.583775
0.0375625	0.581943	0.000780784	0.418057	0.962438	0.588657
0.0378849	0.581943	0.000780535	0.418057	0.962115	0.588224
0.0378849	0.582241	0.000780487	0.417759	0.962115	0.588469
0.0382073	0.582241	0.000780245	0.417759	0.961793	0.588036
0.0382073	0.583731	0.0007797	0.416269	0.961793	0.589258
0.0383685	0.583731	0.000779675	0.416269	0.961631	0.589042
0.0383685	0.585518	0.000778622	0.414482	0.961631	0.590509
0.0385297	0.585518	0.000778557	0.414482	0.96147	0.590293
0.0385297	0.585816	0.000778402	0.414184	0.96147	0.590538
0.038691	0.585816	0.000778243	0.414184	0.961309	0.590322
0.038691	0.586412	0.000778053	0.413588	0.961309	0.590811
0.0388522	0.586412	0.000777891	0.413588	0.961148	0.590596
0.0388522	0.58671	0.000777768	0.41329	0.961148	0.590841
0.0390134	0.58671	0.000777728	0.41329	0.960987	0.590625
0.0390134	0.587604	0.000777443	0.412396	0.960987	0.591359
0.0391746	0.587604	0.000777442	0.412396	0.960825	0.591144
0.0391746	0.589392	0.000776022	0.410608	0.960825	0.592613
0.0393358	0.58969	0.000775944	0.41031	0.960664	0.592643
0.039497	0.58969	0.000775715	0.41031	0.960503	0.592429
0.039497	0.590286	0.000775588	0.409714	0.960503	0.592919
0.0396582	0.590286	0.000775575	0.409714	0.960342	0.592704
0.0396582	0.590882	0.00077489	0.409118	0.960342	0.593194
0.0398194	0.590882	0.000774597	0.409118	0.960181	0.59298
0.0398194	0.59118	0.000774481	0.40882	0.960181	0.593225
0.0401419	0.59118	0.00077398	0.40882	0.959858	0.592796
0.0401419	0.591478	0.000773773	0.408522	0.959858	0.593042
0.0403031	0.591478	0.000773697	0.408522	0.959697	0.592827
0.0403031	0.59565	0.000771973	0.40435	0.959697	0.596262
0.0404643	0.59565	0.00077191	0.40435	0.959536	0.596048
0.0404643	0.597139	0.000771235	0.402861	0.959536	0.597275
0.0406255	0.597139	0.000771223	0.402861	0.959374	0.597062
0.0406255	0.598033	0.000770943	0.401967	0.959374	0.597799
0.0409479	0.598033	0.000770834	0.401967	0.959052	0.597373
0.0409479	0.598629	0.000770109	0.401371	0.959052	0.597864
0.0411091	0.598629	0.000770063	0.401371	0.958891	0.597652
0.0411091	0.599523	0.000769658	0.400477	0.958891	0.598389
0.0412704	0.599523	0.00076962	0.400477	0.95873	0.598176
0.0412704	0.600119	0.000768442	0.399881	0.95873	0.598668
0.0414316	0.600119	0.000768368	0.399881	0.958568	0.598455
0.0414316	0.601013	0.000767844	0.398987	0.958568	0.599193
0.0415928	0.601013	0.000767803	0.398987	0.958407	0.598981
0.0415928	0.601609	0.000767682	0.398391	0.958407	0.599473
0.041754	0.601609	0.00076761	0.398391	0.958246	0.599261
0.041754	0.601907	0.000767584	0.398093	0.958246	0.599507
0.0419152	0.601907	0.000767336	0.398093	0.958085	0.599295
0.0419152	0.602801	0.00076723	0.397199	0.958085	0.600033
0.0420764	0.602801	0.000767152	0.397199	0.957924	0.599821
0.0420764	0.603397	0.000766721	0.396603	0.957924	0.600313
0.0422376	0.603397	0.000766715	0.396603	0.957762	0.600102
0.0422376	0.605781	0.000765739	0.394219	0.957762	0.602071
0.0425601	0.605781	0.000765351	0.394219	0.95744	0.601649
0.0425601	0.606079	0.000764948	0.393921	0.95744	0.601895
0.0427213	0.606079	0.000764256	0.393921	0.957279	0.601684
0.0427213	0.60876	0.000762835	0.39124	0.957279	0.603903
0.0428825	0.60876	0.000762656	0.39124	0.957118	0.603692
0.0428825	0.609654	0.00076203	0.390346	0.957118	0.604432
0.0430437	0.609654	0.000761897	0.390346	0.956956	0.604221
0.0430437	0.609952	0.000761785	0.390048	0.956956	0.604468
0.0435273	0.609952	0.000761277	0.390048	0.956473	0.603837
0.0435273	0.61025	0.000761067	0.38975	0.956473	0.604084
0.0436885	0.61025	0.000760743	0.38975	0.956311	0.603874
0.0436885	0.610548	0.000760677	0.389452	0.956311	0.604121
0.044011	0.610548	0.000760374	0.389452	0.955989	0.603701
0.044011	0.612038	0.000759035	0.387962	0.955989	0.604936
0.0443334	0.612038	0.000758896	0.387962	0.955667	0.604516
0.0443334	0.612634	0.000757939	0.387366	0.955667	0.605011
0.0444946	0.612634	0.00075768	0.387366	0.955505	0.604801
0.0444946	0.61323	0.000756644	0.38677	0.955505	0.605295
0.044817	0.61323	0.000756593	0.38677	0.955183	0.604877
0.044817	0.613826	0.000756499	0.386174	0.955183	0.605371
0.0451394	0.613826	0.000756268	0.386174	0.954861	0.604953
0.0451394	0.614422	0.000755902	0.385578	0.954861	0.605448
0.0457843	0.614422	0.000755392	0.385578	0.954216	0.604612
0.0457843	0.61472	0.000755	0.38528	0.954216	0.60486
0.0459455	0.61472	0.000754833	0.38528	0.954054	0.604651
0.0459455	0.615316	0.000754628	0.384684	0.954054	0.605146
0.0472352	0.615316	0.000753403	0.384684	0.952765	0.603478
0.0472352	0.615614	0.000753174	0.384386	0.952765	0.603726
0.0473964	0.615614	0.000753138	0.384386	0.952604	0.603518
0.0473964	0.615912	0.000753125	0.384088	0.952604	0.603766
0.0477188	0.615912	0.000752954	0.384088	0.952281	0.60335
0.0477188	0.617104	0.000752646	0.382896	0.952281	0.604343
0.0478801	0.617104	0.000752593	0.382896	0.95212	0.604135
0.0478801	0.617402	0.000752572	0.382598	0.95212	0.604384
0.0480413	0.617402	0.000752434	0.382598	0.951959	0.604176
0.0480413	0.618892	0.000751357	0.381108	0.951959	0.605418
0.0483637	0.618892	0.000751263	0.381108	0.951636	0.605003
0.0483637	0.61919	0.000751138	0.38081	0.951636	0.605251
0.0486861	0.61919	0.000750454	0.38081	0.951314	0.604837
0.0486861	0.619487	0.000750395	0.380513	0.951314	0.605085
0.0488473	0.619487	0.00075016	0.380513	0.951153	0.604878
0.0488473	0.621573	0.000749291	0.378427	0.951153	0.606619
0.049331	0.621573	0.000748456	0.378427	0.950669	0.605999
0.049331	0.621871	0.00074836	0.378129	0.950669	0.606247
0.049331	0.622467	0.000748311	0.377533	0.950669	0.606745
0.0494922	0.622467	0.000748121	0.377533	0.950508	0.606539
0.0494922	0.623659	0.000747341	0.376341	0.950508	0.607535
0.0496534	0.623659	0.000747081	0.376341	0.950347	0.607328
0.0496534	0.624553	0.000746948	0.375447	0.950347	0.608076
0.0499758	0.624553	0.000746819	0.375447	0.950024	0.607663
0.0499758	0.624851	0.00074671	0.375149	0.950024	0.607913
0.050137	0.624851	0.000746666	0.375149	0.949863	0.607706
0.050137	0.625447	0.000746394	0.374553	0.949863	0.608205
0.0502982	0.625447	0.000746321	0.374553	0.949702	0.607999
0.0502982	0.626639	0.000745673	0.373361	0.949702	0.608997
0.0504595	0.626639	0.000745558	0.373361	0.949541	0.608791
0.0504595	0.628129	0.00074508	0.371871	0.949541	0.610038
0.0506207	0.628129	0.000745061	0.371871	0.949379	0.609833
0.0506207	0.630215	0.000744534	0.369785	0.949379	0.61158
0.0507819	0.630215	0.00074449	0.369785	0.949218	0.611375
0.0507819	0.630513	0.000744486	0.369487	0.949218	0.611625
0.0509431	0.630513	0.000744186	0.369487	0.949057	0.61142
0.0509431	0.631406	0.000743874	0.368594	0.949057	0.612169
0.0511043	0.631406	0.000743837	0.368594	0.948896	0.611964
0.0511043	0.632002	0.000743495	0.367998	0.948896	0.612464
0.0512655	0.632002	0.000743323	0.367998	0.948734	0.612259
0.0512655	0.632598	0.000742822	0.367402	0.948734	0.612759
0.0515879	0.632598	0.000742563	0.367402	0.948412	0.61235
0.0515879	0.632896	0.000742345	0.367104	0.948412	0.6126
0.0519104	0.632896	0.000742102	0.367104	0.94809	0.612191
0.0519104	0.634088	0.000741169	0.365912	0.94809	0.613192
0.0520716	0.634088	0.000741003	0.365912	0.947928	0.612987
0.0520716	0.634982	0.000740625	0.365018	0.947928	0.613738
0.0522328	0.634982	0.000740623	0.365018	0.947767	0.613534
0.0522328	0.63528	0.000740375	0.36472	0.947767	0.613784
0.052394	0.63528	0.000740297	0.36472	0.947606	0.61358
0.052394	0.635578	0.000740289	0.364422	0.947606	0.613831
0.0527164	0.635578	0.000739641	0.364422	0.947284	0.613423
0.0527164	0.636472	0.000739543	0.363528	0.947284	0.614175
0.0528776	0.636472	0.000739513	0.363528	0.947122	0.613971
0.0528776	0.63677	0.000739476	0.36323	0.947122	0.614222
0.0532001	0.63677	0.000739039	0.36323	0.9468	0.613815
0.0532001	0.637068	0.000738794	0.362932	0.9468	0.614065
0.0533613	0.637068	0.000738708	0.362932	0.946639	0.613862
0.0533613	0.638558	0.000737791	0.361442	0.946639	0.615116
0.0535225	0.638558	0.000737381	0.361442	0.946478	0.614912
0.0536837	0.638856	0.000737363	0.361144	0.946316	0.61496
0.0536837	0.639154	0.000737091	0.360846	0.946316	0.615211
0.0541673	0.639154	0.00073675	0.360846	0.945833	0.614602
0.0541673	0.639452	0.000736736	0.360548	0.945833	0.614853
0.0543286	0.639452	0.000736614	0.360548	0.945671	0.61465
0.0543286	0.640048	0.000736447	0.359952	0.945671	0.615153
0.054651	0.640048	0.000736352	0.359952	0.945349	0.614747
0.054651	0.640346	0.000736279	0.359654	0.945349	0.614999
0.0549734	0.640346	0.000736152	0.359654	0.945027	0.614593
0.0549734	0.640942	0.000736029	0.359058	0.945027	0.615096
0.0552958	0.640942	0.000735859	0.359058	0.944704	0.614691
0.0552958	0.642133	0.000735184	0.357867	0.944704	0.615697
0.055457	0.642133	0.000735126	0.357867	0.944543	0.615495
0.055457	0.642431	0.000735074	0.357569	0.944543	0.615747
0.0559407	0.642431	0.000734853	0.357569	0.944059	0.615141
0.0559407	0.644219	0.00073333	0.355781	0.944059	0.616651
0.0565855	0.644219	0.00073267	0.355781	0.943414	0.615844
0.0565855	0.644815	0.000732478	0.355185	0.943414	0.616348
0.0569079	0.644815	0.000732238	0.355185	0.943092	0.615946
0.0569079	0.645411	0.000732038	0.354589	0.943092	0.61645
0.0575528	0.645411	0.00073133	0.354589	0.942447	0.615645
0.0575528	0.645709	0.000731323	0.354291	0.942447	0.615897
0.057714	0.645709	0.000731268	0.354291	0.942286	0.615696
0.057714	0.646007	0.000731044	0.353993	0.942286	0.615948
0.0578752	0.646007	0.000730759	0.353993	0.942125	0.615747
0.0578752	0.646603	0.000730653	0.353397	0.942125	0.616252
0.0580364	0.646603	0.000730425	0.353397	0.941964	0.616051
0.0580364	0.646901	0.000730007	0.353099	0.941964	0.616304
0.0583589	0.646901	0.000729758	0.353099	0.941641	0.615902
0.0583589	0.647199	0.000729755	0.352801	0.941641	0.616155
0.0586813	0.647199	0.000729552	0.352801	0.941319	0.615753
0.0586813	0.647497	0.000729473	0.352503	0.941319	0.616006
0.0590037	0.647497	0.000729095	0.352503	0.940996	0.615605
0.0591649	0.647795	0.000729026	0.352205	0.940835	0.615657
0.0593261	0.647795	0.000728818	0.352205	0.940674	0.615457
0.0593261	0.648391	0.000728596	0.351609	0.940674	0.615963
0.0596486	0.648391	0.000728058	0.351609	0.940351	0.615562
0.0596486	0.648987	0.000727745	0.351013	0.940351	0.616068
0.0601322	0.648987	0.000727194	0.351013	0.939868	0.615468
0.0601322	0.650477	0.000725811	0.349523	0.939868	0.616734
0.0602934	0.650477	0.000725738	0.349523	0.939707	0.616534
0.0602934	0.651073	0.000725465	0.348927	0.939707	0.617041
0.0609383	0.651073	0.000724563	0.348927	0.939062	0.616242
0.0609383	0.652265	0.000723715	0.347735	0.939062	0.617256
0.0612607	0.652265	0.00072365	0.347735	0.938739	0.616858
0.0612607	0.652861	0.00072346	0.347139	0.938739	0.617365
0.0615831	0.652861	0.000722918	0.347139	0.938417	0.616967
0.0615831	0.653159	0.000722902	0.346841	0.938417	0.617221
0.0617443	0.653159	0.000722873	0.346841	0.938256	0.617021
0.0617443	0.655244	0.000721811	0.344756	0.938256	0.618799
0.0619055	0.655542	0.000721727	0.344458	0.938094	0.618854
0.0620667	0.655542	0.000721681	0.344458	0.937933	0.618655
0.0620667	0.65584	0.000721609	0.34416	0.937933	0.618909
0.0625504	0.65584	0.000721127	0.34416	0.93745	0.618314
0.0625504	0.656138	0.000721026	0.343862	0.93745	0.618568
0.0627116	0.656138	0.00072072	0.343862	0.937288	0.618369
0.0627116	0.656436	0.000720654	0.343564	0.937288	0.618624
0.0628728	0.656436	0.000720424	0.343564	0.937127	0.618425
0.0628728	0.656734	0.000720189	0.343266	0.937127	0.61868
0.0631952	0.656734	0.00071974	0.343266	0.936805	0.618283
0.0631952	0.657032	0.000719399	0.342968	0.936805	0.618537
0.0633564	0.657032	0.000719385	0.342968	0.936644	0.618339
0.0633564	0.657926	0.000718971	0.342074	0.936644	0.619103
0.0635177	0.657926	0.000718658	0.342074	0.936482	0.618905
0.0635177	0.659118	0.000717923	0.340882	0.936482	0.619923
0.0636789	0.659118	0.000717858	0.340882	0.936321	0.619725
0.0636789	0.659714	0.000717512	0.340286	0.936321	0.620235
0.0641625	0.659714	0.000717167	0.340286	0.935837	0.619642
0.0641625	0.66031	0.000717128	0.33969	0.935837	0.620151
0.065291	0.66031	0.000716546	0.33969	0.934709	0.61877
0.065291	0.660608	0.000716354	0.339392	0.934709	0.619025
0.0654522	0.660608	0.000716227	0.339392	0.934548	0.618828
0.0654522	0.660906	0.000715993	0.339094	0.934548	0.619083
0.0656134	0.660906	0.000715906	0.339094	0.934387	0.618886
0.0656134	0.661502	0.000715638	0.338498	0.934387	0.619397
0.0657746	0.661502	0.000715294	0.338498	0.934225	0.6192
0.0657746	0.6618	0.000715152	0.3382	0.934225	0.619455
0.0669031	0.6618	0.000714166	0.3382	0.933097	0.618077
0.0669031	0.662396	0.000713915	0.337604	0.933097	0.618589
0.0670643	0.662396	0.000713856	0.337604	0.932936	0.618392
0.0670643	0.662694	0.000713854	0.337306	0.932936	0.618648
0.0672255	0.662694	0.000713839	0.337306	0.932774	0.618451
0.0672255	0.663588	0.000713412	0.336412	0.932774	0.619219
0.0673867	0.663588	0.000713201	0.336412	0.932613	0.619022
0.0673867	0.663886	0.000713035	0.336114	0.932613	0.619278
0.067548	0.663886	0.000712821	0.336114	0.932452	0.619082
0.067548	0.664184	0.000712431	0.335816	0.932452	0.619338
0.0680316	0.664184	0.000712255	0.335816	0.931968	0.618749
0.0680316	0.664482	0.000712107	0.335518	0.931968	0.619006
0.0681928	0.664482	0.000711882	0.335518	0.931807	0.61881
0.0681928	0.665077	0.000711847	0.334923	0.931807	0.619322
0.0685152	0.665077	0.000711506	0.334923	0.931485	0.61893
0.0685152	0.665673	0.00071131	0.334327	0.931485	0.619443
0.0688377	0.665673	0.000710693	0.334327	0.931162	0.619051
0.0688377	0.665971	0.000710581	0.334029	0.931162	0.619307
0.0689989	0.665971	0.00071055	0.334029	0.931001	0.619112
0.0689989	0.666269	0.000710496	0.333731	0.931001	0.619368
0.0691601	0.666269	0.000710221	0.333731	0.93084	0.619173
0.0691601	0.666567	0.000710156	0.333433	0.93084	0.619429
0.0702886	0.666567	0.000708867	0.333433	0.929711	0.618061
0.0702886	0.666865	0.000708404	0.333135	0.929711	0.618318
0.070611	0.666865	0.000707968	0.333135	0.929389	0.617928
0.070611	0.667163	0.000707746	0.332837	0.929389	0.618185
0.0707722	0.667163	0.000707435	0.332837	0.929228	0.61799
0.0707722	0.667461	0.000707378	0.332539	0.929228	0.618247
0.0714171	0.667461	0.000706515	0.332539	0.928583	0.617467
0.0714171	0.668057	0.000706066	0.331943	0.928583	0.617981
0.0719007	0.668057	0.000705916	0.331943	0.928099	0.617397
0.0719007	0.668951	0.000705788	0.331049	0.928099	0.618169
0.0725455	0.668951	0.000704943	0.331049	0.927454	0.61739
0.0725455	0.669249	0.000704925	0.330751	0.927454	0.617648
0.0727068	0.669249	0.000704887	0.330751	0.927293	0.617454
0.0727068	0.669845	0.000704688	0.330155	0.927293	0.617969
0.072868	0.669845	0.000704679	0.330155	0.927132	0.617774
0.072868	0.670143	0.000704568	0.329857	0.927132	0.618032
0.0733516	0.670143	0.000704418	0.329857	0.926648	0.61745
0.0733516	0.670441	0.000704298	0.329559	0.926648	0.617707
0.0739965	0.670441	0.000703348	0.329559	0.926004	0.616931
0.0739965	0.670739	0.00070322	0.329261	0.926004	0.617189
0.0741577	0.670739	0.000703081	0.329261	0.925842	0.616995
0.0741577	0.671037	0.000703047	0.328963	0.925842	0.617253
0.0746413	0.671037	0.000702804	0.328963	0.925359	0.616672
0.0746413	0.671335	0.000702578	0.328665	0.925359	0.61693
0.0749637	0.671335	0.000702388	0.328665	0.925036	0.616543
0.0749637	0.672229	0.000701954	0.327771	0.925036	0.617318
0.0751249	0.672229	0.000701797	0.327771	0.924875	0.617124
0.0751249	0.672527	0.000701606	0.327473	0.924875	0.617383
0.0752862	0.672527	0.000701375	0.327473	0.924714	0.617189
0.0752862	0.673719	0.000700552	0.326281	0.924714	0.618223
0.0754474	0.673719	0.00070044	0.326281	0.924553	0.61803
0.0754474	0.674017	0.000700383	0.325983	0.924553	0.618288
0.075931	0.674017	0.000699395	0.325983	0.924069	0.617709
0.075931	0.674911	0.000699045	0.325089	0.924069	0.618485
0.0760922	0.674911	0.000698942	0.325089	0.923908	0.618292
0.0760922	0.675209	0.000698434	0.324791	0.923908	0.618551
0.0764146	0.675209	0.000698231	0.324791	0.923585	0.618165
0.0764146	0.676698	0.000697471	0.323302	0.923585	0.61946
0.0765759	0.676698	0.000697435	0.323302	0.923424	0.619267
0.0765759	0.676996	0.000697374	0.323004	0.923424	0.619526
0.0773819	0.676996	0.000696982	0.323004	0.922618	0.618564
0.0773819	0.677294	0.000696901	0.322706	0.922618	0.618823
0.0778655	0.677294	0.000696438	0.322706	0.922134	0.618246
0.0778655	0.677592	0.000696145	0.322408	0.922134	0.618505
0.0780268	0.677592	0.000695777	0.322408	0.921973	0.618313
0.0780268	0.678784	0.000695204	0.321216	0.921973	0.619351
0.078188	0.678784	0.000695133	0.321216	0.921812	0.619159
0.078188	0.679082	0.000695007	0.320918	0.921812	0.619419
0.0788328	0.679082	0.000694911	0.320918	0.921167	0.618651
0.0788328	0.679678	0.000694372	0.320322	0.921167	0.619171
0.0814122	0.679678	0.000692126	0.320322	0.918588	0.616107
0.0814122	0.679976	0.000691795	0.320024	0.918588	0.616368
0.0815734	0.679976	0.000691673	0.320024	0.918427	0.616177
0.0815734	0.680572	0.000691622	0.319428	0.918427	0.616697
0.0818959	0.680572	0.000691475	0.319428	0.918104	0.616315
0.0818959	0.68087	0.000691045	0.31913	0.918104	0.616576
0.0820571	0.68087	0.00069097	0.31913	0.917943	0.616385
0.0820571	0.681466	0.000690902	0.318534	0.917943	0.616906
0.0820571	0.68236	0.00069065	0.31764	0.917943	0.617688
0.0823795	0.68236	0.000690323	0.31764	0.917621	0.617307
0.0823795	0.682956	0.000689799	0.317044	0.917621	0.617828
0.0825407	0.682956	0.000689742	0.317044	0.917459	0.617638
0.0825407	0.683254	0.00068967	0.316746	0.917459	0.617899
0.0831856	0.683254	0.000689329	0.316746	0.916814	0.617137
0.0831856	0.683552	0.000689122	0.316448	0.916814	0.617398
0.0836692	0.683552	0.000688525	0.316448	0.916331	0.616827
0.0836692	0.68385	0.000688519	0.31615	0.916331	0.617088
0.0838304	0.68385	0.000688415	0.31615	0.91617	0.616898
0.0838304	0.684744	0.00068799	0.315256	0.91617	0.617682
0.0839916	0.684744	0.000687881	0.315256	0.916008	0.617492
0.0839916	0.685042	0.000687713	0.314958	0.916008	0.617753
0.0846365	0.685042	0.000687153	0.314958	0.915364	0.616993
0.0846365	0.685638	0.00068672	0.314362	0.915364	0.617516
0.0854425	0.685638	0.000684844	0.314362	0.914557	0.616568
0.0854425	0.685936	0.000684687	0.314064	0.914557	0.61683
0.0856037	0.685936	0.000683978	0.314064	0.914396	0.61664
0.0856037	0.686234	0.000683912	0.313766	0.914396	0.616902
0.0859262	0.686234	0.000683692	0.313766	0.914074	0.616523
0.0859262	0.686532	0.000683684	0.313468	0.914074	0.616785
0.0870547	0.686532	0.000682399	0.313468	0.912945	0.61546
0.0870547	0.68683	0.000682398	0.31317	0.912945	0.615722
0.0872159	0.68683	0.000682282	0.31317	0.912784	0.615533
0.0872159	0.687128	0.000682257	0.312872	0.912784	0.615795
0.0873771	0.687128	0.000682249	0.312872	0.912623	0.615606
0.0873771	0.687426	0.000682188	0.312574	0.912623	0.615868
0.0876995	0.687426	0.000681973	0.312574	0.9123	0.61549
0.0876995	0.687723	0.000681873	0.312277	0.9123	0.615753
0.0881831	0.687723	0.000681307	0.312277	0.911817	0.615186
0.0881831	0.688617	0.00068113	0.311383	0.911817	0.615974
0.0889892	0.688617	0.000680706	0.311383	0.911011	0.61503
0.0889892	0.688915	0.000680656	0.311085	0.911011	0.615293
0.0899565	0.688915	0.000679671	0.311085	0.910044	0.614163
0.0899565	0.689213	0.000679495	0.310787	0.910044	0.614426
0.0901177	0.689213	0.000679349	0.310787	0.909882	0.614237
0.0901177	0.689511	0.000679142	0.310489	0.909882	0.6145
0.0902789	0.689511	0.000678986	0.310489	0.909721	0.614312
0.0902789	0.689809	0.000678884	0.310191	0.909721	0.614575
0.0906013	0.689809	0.00067886	0.310191	0.909399	0.614199
0.0906013	0.690107	0.000678202	0.309893	0.909399	0.614462
0.0909237	0.690107	0.000678113	0.309893	0.909076	0.614086
0.0909237	0.690405	0.000678	0.309595	0.909076	0.61435
0.0912462	0.690405	0.000677641	0.309595	0.908754	0.613974
0.0912462	0.690703	0.000677633	0.309297	0.908754	0.614237
0.0914074	0.690703	0.000677509	0.309297	0.908593	0.614049
0.0914074	0.692193	0.000676533	0.307807	0.908593	0.615367
0.091891	0.692193	0.000676222	0.307807	0.908109	0.614804
0.091891	0.692491	0.000676165	0.307509	0.908109	0.615068
0.0923747	0.692491	0.000675994	0.307509	0.907625	0.614505
0.0923747	0.693087	0.000675843	0.306913	0.907625	0.615033
0.0926971	0.693087	0.00067567	0.306913	0.907303	0.614658
0.0926971	0.693385	0.000675276	0.306615	0.907303	0.614922
0.0928583	0.693385	0.000675248	0.306615	0.907142	0.614735
0.0928583	0.693683	0.000675227	0.306317	0.907142	0.614999
0.0930195	0.693683	0.000675049	0.306317	0.90698	0.614812
0.0930195	0.694279	0.00067478	0.305721	0.90698	0.61534
0.0935031	0.694279	0.000674633	0.305721	0.906497	0.614779
0.0935031	0.694577	0.000674474	0.305423	0.906497	0.615043
0.0944704	0.694577	0.000673481	0.305423	0.90553	0.613922
0.0944704	0.694875	0.000673451	0.305125	0.90553	0.614186
0.0949541	0.694875	0.000672933	0.305125	0.905046	0.613626
0.0949541	0.696365	0.00067213	0.303635	0.905046	0.61495
0.0954377	0.696365	0.000671484	0.303635	0.904562	0.61439
0.0954377	0.696663	0.000671442	0.303337	0.904562	0.614655
0.0955989	0.696663	0.00067144	0.303337	0.904401	0.614469
0.0955989	0.697259	0.00067113	0.302741	0.904401	0.614999
0.0957601	0.697259	0.000670605	0.302741	0.90424	0.614812
0.0957601	0.697855	0.000670308	0.302145	0.90424	0.615342
0.097211	0.697855	0.000668608	0.302145	0.902789	0.613668
0.097211	0.698451	0.000668273	0.301549	0.902789	0.614199
0.0973722	0.698451	0.000668157	0.301549	0.902628	0.614013
0.0973722	0.699046	0.000667869	0.300954	0.902628	0.614544
0.0983395	0.699046	0.000667355	0.300954	0.90166	0.61343
0.0983395	0.699344	0.000667303	0.300656	0.90166	0.613696
0.0986619	0.699344	0.000667154	0.300656	0.901338	0.613325
0.0986619	0.699642	0.000667142	0.300358	0.901338	0.613591
0.0988232	0.699642	0.00066688	0.300358	0.901177	0.613405
0.0988232	0.69994	0.000666766	0.30006	0.901177	0.613671
0.0991456	0.69994	0.000666486	0.30006	0.900854	0.613301
0.0991456	0.700238	0.000665944	0.299762	0.900854	0.613567
0.0993068	0.700238	0.000665839	0.299762	0.900693	0.613381
0.0993068	0.700536	0.000665397	0.299464	0.900693	0.613647
0.100435	0.700536	0.000664152	0.299464	0.899565	0.612352
0.100435	0.700834	0.000664124	0.299166	0.899565	0.612618
0.100758	0.700834	0.000663889	0.299166	0.899242	0.612248
0.100758	0.701132	0.000663857	0.298868	0.899242	0.612515
0.101403	0.701132	0.000662834	0.298868	0.898597	0.611776
0.101403	0.70143	0.000662702	0.29857	0.898597	0.612042
0.101886	0.70143	0.000661901	0.29857	0.898114	0.611488
0.101886	0.701728	0.000661891	0.298272	0.898114	0.611755
0.10237	0.701728	0.000661142	0.298272	0.89763	0.611201
0.10237	0.702026	0.000661127	0.297974	0.89763	0.611468
0.102692	0.702026	0.000661031	0.297974	0.897308	0.611099
0.102692	0.702324	0.000661007	0.297676	0.897308	0.611366
0.102853	0.702324	0.000660742	0.297676	0.897147	0.611182
0.102853	0.702622	0.000660394	0.297378	0.897147	0.611449
0.103176	0.702622	0.000660202	0.297378	0.896824	0.61108
0.103176	0.70292	0.00066011	0.29708	0.896824	0.611347
0.10366	0.70292	0.000659254	0.29708	0.89634	0.610795
0.10366	0.703516	0.000659227	0.296484	0.89634	0.611329
0.103982	0.703516	0.000659009	0.296484	0.896018	0.610961
0.103982	0.703814	0.000658922	0.296186	0.896018	0.611228
0.104466	0.703814	0.000658448	0.296186	0.895534	0.610677
0.104466	0.704112	0.000658151	0.295888	0.895534	0.610944
0.104627	0.704112	0.000657973	0.295888	0.895373	0.61076
0.104627	0.70441	0.000657901	0.29559	0.895373	0.611028
0.105272	0.70441	0.000657573	0.29559	0.894728	0.610293
0.105272	0.704708	0.000657465	0.295292	0.894728	0.610561
0.105594	0.704708	0.000657329	0.295292	0.894406	0.610194
0.105594	0.705006	0.000656515	0.294994	0.894406	0.610461
0.105755	0.705006	0.000656024	0.294994	0.894245	0.610278
0.105755	0.705304	0.000655614	0.294696	0.894245	0.610546
0.1064	0.705304	0.000655087	0.294696	0.8936	0.609812
0.1064	0.705602	0.000655061	0.294398	0.8936	0.61008
0.106884	0.705602	0.0006548	0.294398	0.893116	0.60953
0.106884	0.706198	0.000654626	0.293802	0.893116	0.610066
0.107045	0.706198	0.000654564	0.293802	0.892955	0.609883
0.107045	0.706496	0.00065446	0.293504	0.892955	0.610151
0.10769	0.706496	0.00065386	0.293504	0.89231	0.609419
0.10769	0.706794	0.000653328	0.293206	0.89231	0.609687
0.108173	0.706794	0.000652541	0.293206	0.891827	0.609139
0.108173	0.707092	0.000652101	0.292908	0.891827	0.609407
0.108657	0.707092	0.000651879	0.292908	0.891343	0.608859
0.108657	0.70739	0.000651792	0.29261	0.891343	0.609127
0.109302	0.70739	0.000651014	0.29261	0.890698	0.608397
0.109302	0.707986	0.000650467	0.292014	0.890698	0.608934
0.109463	0.707986	0.00065017	0.292014	0.890537	0.608752
0.109463	0.708284	0.000649776	0.291716	0.890537	0.609021
0.109947	0.708284	0.000649179	0.291716	0.890053	0.608473
0.109947	0.709178	0.000648837	0.290822	0.890053	0.60928
0.110108	0.709178	0.000648688	0.290822	0.889892	0.609098
0.110108	0.709774	0.000648529	0.290226	0.889892	0.609636
0.11043	0.709774	0.000648308	0.290226	0.88957	0.609272
0.11043	0.710072	0.000648254	0.289928	0.88957	0.609541
0.111398	0.710072	0.000647213	0.289928	0.888602	0.608449
0.111398	0.710369	0.000647189	0.289631	0.888602	0.608718
0.111559	0.710369	0.000647187	0.289631	0.888441	0.608536
0.111559	0.710965	0.000645664	0.289035	0.888441	0.609075
0.112204	0.710965	0.000645	0.289035	0.887796	0.608348
0.112204	0.711859	0.000644808	0.288141	0.887796	0.609158
0.112365	0.711859	0.00064467	0.288141	0.887635	0.608976
0.112365	0.712455	0.000644578	0.287545	0.887635	0.609516
0.11301	0.712455	0.00064412	0.287545	0.88699	0.60879
0.11301	0.712753	0.000644116	0.287247	0.88699	0.60906
0.113171	0.712753	0.000644037	0.287247	0.886829	0.608878
0.113171	0.713051	0.000643868	0.286949	0.886829	0.609148
0.113493	0.713051	0.000643413	0.286949	0.886507	0.608786
0.113493	0.713349	0.000643168	0.286651	0.886507	0.609056
0.114622	0.713349	0.000640978	0.286651	0.885378	0.607788
0.114622	0.713647	0.0006409	0.286353	0.885378	0.608059
0.114783	0.713647	0.000640826	0.286353	0.885217	0.607878
0.114783	0.714243	0.000640353	0.285757	0.885217	0.608419
0.114944	0.714243	0.000640283	0.285757	0.885056	0.608238
0.114944	0.714541	0.000640265	0.285459	0.885056	0.608508
0.115267	0.714541	0.000639771	0.285459	0.884733	0.608147
0.115267	0.714839	0.000639698	0.285161	0.884733	0.608417
0.115589	0.714839	0.000639219	0.285161	0.884411	0.608056
0.115589	0.715435	0.000638848	0.284565	0.884411	0.608597
0.115912	0.715435	0.000638474	0.284565	0.884088	0.608236
0.115912	0.715733	0.000638339	0.284267	0.884088	0.608507
0.116073	0.715733	0.000638017	0.284267	0.883927	0.608326
0.116073	0.716031	0.000637838	0.283969	0.883927	0.608597
0.116395	0.716031	0.000637617	0.283969	0.883605	0.608236
0.116395	0.716925	0.000637021	0.283075	0.883605	0.60905
0.116718	0.716925	0.000636933	0.283075	0.883282	0.608689
0.116718	0.717223	0.000636799	0.282777	0.883282	0.60896
0.11704	0.717223	0.000636695	0.282777	0.88296	0.6086
0.11704	0.718117	0.000636233	0.281883	0.88296	0.609414
0.117363	0.718117	0.000635583	0.281883	0.882637	0.609053
0.117363	0.718415	0.000635546	0.281585	0.882637	0.609325
0.118491	0.718415	0.000634903	0.281585	0.881509	0.608065
0.118491	0.718713	0.000634854	0.281287	0.881509	0.608337
0.118975	0.718713	0.000634689	0.281287	0.881025	0.607798
0.118975	0.719309	0.000634351	0.280691	0.881025	0.608341
0.120103	0.719309	0.000632398	0.280691	0.879897	0.607085
0.120103	0.719607	0.00063239	0.280393	0.879897	0.607357
0.120264	0.719607	0.00063228	0.280393	0.879736	0.607177
0.120264	0.719905	0.000631903	0.280095	0.879736	0.607449
0.120748	0.719905	0.000631313	0.280095	0.879252	0.606911
0.120748	0.720203	0.000631211	0.279797	0.879252	0.607184
0.120909	0.720203	0.00063118	0.279797	0.879091	0.607004
0.120909	0.721097	0.000630178	0.278903	0.879091	0.607822
0.12107	0.721097	0.00062982	0.278903	0.87893	0.607642
0.12107	0.72199	0.000629566	0.27801	0.87893	0.60846
0.122199	0.72199	0.000628385	0.27801	0.877801	0.607207
0.122199	0.722884	0.000627641	0.277116	0.877801	0.608026
0.122521	0.722884	0.000627631	0.277116	0.877479	0.607668
0.122521	0.72348	0.0006272	0.27652	0.877479	0.608214
0.123972	0.72348	0.000625451	0.27652	0.876028	0.606608
0.123972	0.723778	0.000625214	0.276222	0.876028	0.606881
0.124456	0.723778	0.000625051	0.276222	0.875544	0.606346
0.124456	0.724374	0.000624471	0.275626	0.875544	0.606893
0.125262	0.724374	0.000622852	0.275626	0.874738	0.606002
0.125262	0.72497	0.000622787	0.27503	0.874738	0.606549
0.125584	0.72497	0.000622604	0.27503	0.874416	0.606193
0.125584	0.725268	0.000622343	0.274732	0.874416	0.606467
0.126552	0.725268	0.000620842	0.274732	0.873448	0.6054
0.126552	0.725864	0.000620677	0.274136	0.873448	0.605948
0.127358	0.725864	0.000619763	0.274136	0.872642	0.60506
0.127358	0.726162	0.00061974	0.273838	0.872642	0.605334
0.127841	0.726162	0.000618778	0.273838	0.872159	0.604801
0.127841	0.72646	0.000618418	0.27354	0.872159	0.605075
0.128003	0.72646	0.000618345	0.27354	0.871997	0.604898
0.128325	0.72646	0.000618327	0.27354	0.871675	0.604543
0.128647	0.72646	0.000618246	0.27354	0.871353	0.604188
0.128647	0.727056	0.000618081	0.272944	0.871353	0.604737
0.12897	0.727056	0.00061793	0.272944	0.87103	0.604383
0.12897	0.727652	0.000617425	0.272348	0.87103	0.604932
0.130904	0.727652	0.000615013	0.272348	0.869096	0.602808
0.130904	0.72795	0.000614688	0.27205	0.869096	0.603083
0.131549	0.72795	0.000614282	0.27205	0.868451	0.602376
0.131549	0.728546	0.000614105	0.271454	0.868451	0.602926
0.132355	0.728546	0.000613356	0.271454	0.867645	0.602043
0.132355	0.729142	0.000612704	0.270858	0.867645	0.602594
0.132678	0.729142	0.000612547	0.270858	0.867322	0.602241
0.132678	0.729738	0.000612126	0.270262	0.867322	0.602793
0.133161	0.729738	0.000611162	0.270262	0.866839	0.602264
0.133161	0.730036	0.000611082	0.269964	0.866839	0.602539
0.134612	0.730036	0.000609923	0.269964	0.865388	0.600954
0.134612	0.730334	0.000609473	0.269666	0.865388	0.60123
0.135902	0.730334	0.000608432	0.269666	0.864098	0.599822
0.135902	0.73093	0.000608296	0.26907	0.864098	0.600375
0.136063	0.73093	0.000608276	0.26907	0.863937	0.600199
0.136063	0.731228	0.000607943	0.268772	0.863937	0.600476
0.136224	0.731228	0.000607683	0.268772	0.863776	0.6003
0.136224	0.731526	0.000607561	0.268474	0.863776	0.600576
0.136547	0.731526	0.000607318	0.268474	0.863453	0.600225
0.136547	0.731824	0.000607255	0.268176	0.863453	0.600502
0.136869	0.731824	0.000606939	0.268176	0.863131	0.600151
0.136869	0.73242	0.000606841	0.26758	0.863131	0.600704
0.13703	0.73242	0.000606585	0.26758	0.86297	0.600529
0.13703	0.733015	0.000606327	0.266985	0.86297	0.601082
0.137192	0.733015	0.000606152	0.266985	0.862808	0.600907
0.137192	0.733313	0.000605958	0.266687	0.862808	0.601184
0.137353	0.733313	0.000605808	0.266687	0.862647	0.601008
0.137353	0.733611	0.000605564	0.266389	0.862647	0.601285
0.137675	0.733611	0.000605049	0.266389	0.862325	0.600935
0.137675	0.733909	0.00060503	0.266091	0.862325	0.601212
0.138159	0.733909	0.000604515	0.266091	0.861841	0.600686
0.138159	0.734207	0.000604409	0.265793	0.861841	0.600963
0.13832	0.734207	0.000604392	0.265793	0.86168	0.600788
0.13832	0.734803	0.000604064	0.265197	0.86168	0.601343
0.138481	0.734803	0.000604005	0.265197	0.861519	0.601168
0.138481	0.735101	0.00060398	0.264899	0.861519	0.601445
0.138965	0.735101	0.000603872	0.264899	0.861035	0.60092
0.138965	0.735399	0.000603869	0.264601	0.861035	0.601198
0.139126	0.735399	0.000603786	0.264601	0.860874	0.601023
0.139126	0.735697	0.00060375	0.264303	0.860874	0.601301
0.139932	0.735697	0.000602226	0.264303	0.860068	0.600427
0.139932	0.735995	0.000602191	0.264005	0.860068	0.600704
0.140094	0.735995	0.000602174	0.264005	0.859906	0.60053
0.140094	0.736293	0.000602169	0.263707	0.859906	0.600808
0.140416	0.736293	0.000601959	0.263707	0.859584	0.600458
0.140416	0.736591	0.000601843	0.263409	0.859584	0.600736
0.14235	0.736591	0.00059998	0.263409	0.85765	0.598643
0.14235	0.736889	0.000599915	0.263111	0.85765	0.598922
0.142995	0.736889	0.000599515	0.263111	0.857005	0.598225
0.142995	0.737187	0.000599378	0.262813	0.857005	0.598503
0.143157	0.737187	0.000599299	0.262813	0.856843	0.598329
0.143157	0.737485	0.000598719	0.262515	0.856843	0.598608
0.14364	0.737485	0.000598209	0.262515	0.85636	0.598086
0.14364	0.738379	0.000598083	0.261621	0.85636	0.598922
0.143963	0.738379	0.000597889	0.261621	0.856037	0.598574
0.143963	0.738677	0.000597771	0.261323	0.856037	0.598853
0.144124	0.738677	0.000597713	0.261323	0.855876	0.598679
0.144124	0.738975	0.000597585	0.261025	0.855876	0.598958
0.14493	0.738975	0.00059677	0.261025	0.85507	0.598089
0.145252	0.738975	0.000596734	0.261025	0.854748	0.597742
0.145414	0.738975	0.00059661	0.261025	0.854586	0.597568
0.145414	0.739869	0.000595972	0.260131	0.854586	0.598406
0.147026	0.739869	0.000594511	0.260131	0.852974	0.596672
0.147026	0.740167	0.00059406	0.259833	0.852974	0.596952
0.149444	0.740167	0.00059236	0.259833	0.850556	0.594355
0.149444	0.740763	0.000592247	0.259237	0.850556	0.594916
0.149766	0.740763	0.000591559	0.259237	0.850234	0.59457
0.149766	0.741061	0.000591427	0.258939	0.850234	0.59485
0.149927	0.741061	0.000591218	0.258939	0.850073	0.594677
0.149927	0.741359	0.000591216	0.258641	0.850073	0.594958
0.150089	0.741359	0.000591163	0.258641	0.849911	0.594785
0.150089	0.741657	0.000590944	0.258343	0.849911	0.595065
0.15025	0.741657	0.0005909	0.258343	0.84975	0.594892
0.15025	0.741955	0.000590738	0.258045	0.84975	0.595173
0.151862	0.741955	0.000589444	0.258045	0.848138	0.593448
0.151862	0.742253	0.000589399	0.257747	0.848138	0.593728
0.15299	0.742253	0.000588441	0.257747	0.84701	0.592522
0.15299	0.742551	0.000588117	0.257449	0.84701	0.592803
0.153152	0.742551	0.000587659	0.257449	0.846848	0.592631
0.153152	0.742849	0.000587522	0.257151	0.846848	0.592912
0.153635	0.742849	0.000587119	0.257151	0.846365	0.592396
0.153635	0.743147	0.000586855	0.256853	0.846365	0.592677
0.154764	0.743147	0.0005858	0.256853	0.845236	0.591473
0.154764	0.743445	0.000585647	0.256555	0.845236	0.591754
0.154925	0.743445	0.000585439	0.256555	0.845075	0.591583
0.154925	0.743743	0.000585195	0.256257	0.845075	0.591864
0.155247	0.743743	0.000584672	0.256257	0.844753	0.59152
0.155247	0.744338	0.000584456	0.255662	0.844753	0.592084
0.156054	0.744338	0.000583914	0.255662	0.843946	0.591225
0.156054	0.744636	0.0005839	0.255364	0.843946	0.591507
0.156215	0.744636	0.000583765	0.255364	0.843785	0.591335
0.156215	0.744934	0.000583505	0.255066	0.843785	0.591617
0.156376	0.744934	0.000583297	0.255066	0.843624	0.591446
0.156376	0.745232	0.000583292	0.254768	0.843624	0.591728
0.15686	0.745232	0.000582683	0.254768	0.84314	0.591213
0.15686	0.74553	0.000582622	0.25447	0.84314	0.591495
0.157343	0.74553	0.00058243	0.25447	0.842657	0.590981
0.157343	0.745828	0.000582187	0.254172	0.842657	0.591263
0.158472	0.745828	0.000581154	0.254172	0.841528	0.590065
0.158472	0.746126	0.000580946	0.253874	0.841528	0.590347
0.160084	0.746126	0.000579264	0.253874	0.839916	0.588637
0.160084	0.746424	0.000579152	0.253576	0.839916	0.58892
0.160245	0.746424	0.000578999	0.253576	0.839755	0.588749
0.160245	0.746722	0.000578989	0.253278	0.839755	0.589032
0.161051	0.746722	0.000577877	0.253278	0.838949	0.588178
0.161051	0.74702	0.000577826	0.25298	0.838949	0.588461
0.16218	0.74702	0.000576809	0.25298	0.83782	0.587267
0.16218	0.747318	0.000576531	0.252682	0.83782	0.58755
0.162502	0.747318	0.000576473	0.252682	0.837498	0.587209
0.162502	0.747616	0.000576339	0.252384	0.837498	0.587492
0.163147	0.747616	0.00057573	0.252384	0.836853	0.58681
0.163147	0.747914	0.000575722	0.252086	0.836853	0.587094
0.163469	0.747914	0.000574912	0.252086	0.836531	0.586753
0.163469	0.748212	0.000574874	0.251788	0.836531	0.587037
0.164275	0.748212	0.000574429	0.251788	0.835725	0.586186
0.164275	0.74851	0.000574395	0.25149	0.835725	0.586469
0.164437	0.74851	0.000574264	0.25149	0.835563	0.586299
0.164437	0.748808	0.00057409	0.251192	0.835563	0.586583
0.16621	0.748808	0.000572172	0.251192	0.83379	0.584713
0.16621	0.749106	0.000572045	0.250894	0.83379	0.584998
0.167661	0.749106	0.00057076	0.250894	0.832339	0.58347
0.167661	0.749702	0.000570428	0.250298	0.832339	0.584039
0.168144	0.749702	0.000569762	0.250298	0.831856	0.58353
0.168144	0.75	0.000569709	0.25	0.831856	0.583815
0.168306	0.75	0.000569635	0.25	0.831694	0.583645
0.168306	0.750596	0.000569579	0.249404	0.831694	0.584215
0.170401	0.750596	0.000567313	0.249404	0.829599	0.582014
0.170401	0.750894	0.000567252	0.249106	0.829599	0.582299
0.171046	0.750894	0.000566943	0.249106	0.828954	0.581622
0.171046	0.751192	0.000566817	0.248808	0.828954	0.581908
0.171207	0.751192	0.000566729	0.248808	0.828793	0.581739
0.171207	0.751788	0.000566469	0.248212	0.828793	0.582309
0.172981	0.751788	0.000564982	0.248212	0.827019	0.580452
0.172981	0.752384	0.000564609	0.247616	0.827019	0.581024
0.174915	0.752384	0.000563513	0.247616	0.825085	0.579001
0.174915	0.752682	0.00056349	0.247318	0.825085	0.579287
0.175883	0.752682	0.000562198	0.247318	0.824117	0.578276
0.175883	0.75298	0.000562037	0.24702	0.824117	0.578563
0.176205	0.75298	0.000561921	0.24702	0.823795	0.578226
0.176205	0.753278	0.000561849	0.246722	0.823795	0.578513
0.176527	0.753278	0.000561609	0.246722	0.823473	0.578176
0.176527	0.753576	0.000561264	0.246424	0.823473	0.578463
0.178462	0.753576	0.000558948	0.246424	0.821538	0.576446
0.178462	0.753874	0.0005586	0.246126	0.821538	0.576733
0.180719	0.753874	0.000555336	0.246126	0.819281	0.574385
0.180719	0.754172	0.000554945	0.245828	0.819281	0.574672
0.181847	0.754172	0.000553273	0.245828	0.818153	0.573499
0.181847	0.75447	0.000553207	0.24553	0.818153	0.573787
0.18217	0.75447	0.000553026	0.24553	0.81783	0.573452
0.18217	0.755066	0.0005527	0.244934	0.81783	0.574027
0.182331	0.755066	0.000552575	0.244934	0.817669	0.57386
0.182331	0.755364	0.000552556	0.244636	0.817669	0.574148
0.182492	0.755364	0.00055239	0.244636	0.817508	0.573981
0.182492	0.755662	0.000552073	0.244338	0.817508	0.574268
0.18749	0.755662	0.000548024	0.244338	0.81251	0.569092
0.18749	0.756257	0.000547558	0.243743	0.81251	0.56967
0.188135	0.756257	0.000546903	0.243743	0.811865	0.569003
0.188135	0.756555	0.00054674	0.243445	0.811865	0.569292
0.188457	0.756555	0.000546452	0.243445	0.811543	0.568959
0.188457	0.757151	0.000546189	0.242849	0.811543	0.569537
0.188618	0.757151	0.000546098	0.242849	0.811382	0.569371
0.188618	0.757449	0.000546096	0.242551	0.811382	0.56966
0.18878	0.757449	0.000546085	0.242551	0.81122	0.569494
0.18878	0.757747	0.000545833	0.242253	0.81122	0.569783
0.190875	0.757747	0.000544057	0.242253	0.809125	0.567622
0.190875	0.758045	0.000543978	0.241955	0.809125	0.567911
0.191359	0.758045	0.000542475	0.241955	0.808641	0.567413
0.191359	0.758641	0.000542288	0.241359	0.808641	0.567993
0.19281	0.758641	0.000541087	0.241359	0.80719	0.566499
0.19281	0.759237	0.000540997	0.240763	0.80719	0.56708
0.193132	0.759237	0.000540811	0.240763	0.806868	0.566748
0.193132	0.759535	0.000540334	0.240465	0.806868	0.567038
0.193294	0.759535	0.000540307	0.240465	0.806706	0.566873
0.193294	0.759833	0.000540258	0.240167	0.806706	0.567163
0.194261	0.759833	0.00053936	0.240167	0.805739	0.566169
0.194261	0.760429	0.000539304	0.239571	0.805739	0.56675
0.195228	0.760429	0.000537999	0.239571	0.804772	0.565757
0.195228	0.761025	0.00053796	0.238975	0.804772	0.566339
0.197001	0.761025	0.00053598	0.238975	0.802999	0.564521
0.197001	0.761323	0.000535952	0.238677	0.802999	0.564812
0.197324	0.761323	0.000535849	0.238677	0.802676	0.564482
0.197324	0.761621	0.00053576	0.238379	0.802676	0.564773
0.197485	0.761621	0.000535403	0.238379	0.802515	0.564608
0.197485	0.761919	0.000535246	0.238081	0.802515	0.5649
0.199581	0.761919	0.000533014	0.238081	0.800419	0.562755
0.199581	0.762515	0.000532865	0.237485	0.800419	0.563339
0.199742	0.762515	0.000532676	0.237485	0.800258	0.563174
0.199742	0.762813	0.000532627	0.237187	0.800258	0.563466
0.201193	0.762813	0.000531148	0.237187	0.798807	0.561984
0.201193	0.763111	0.000531076	0.236889	0.798807	0.562276
0.201354	0.763111	0.000530787	0.236889	0.798646	0.562112
0.201354	0.763409	0.000530616	0.236591	0.798646	0.562404
0.201677	0.763409	0.000529765	0.236591	0.798323	0.562075
0.201677	0.764005	0.000529515	0.235995	0.798323	0.56266
0.201838	0.764005	0.000529382	0.235995	0.798162	0.562495
0.201838	0.764899	0.00052875	0.235101	0.798162	0.563373
0.203289	0.764899	0.00052732	0.235101	0.796711	0.561894
0.203289	0.765197	0.000527299	0.234803	0.796711	0.562187
0.204095	0.765197	0.000526104	0.234803	0.795905	0.561367
0.204095	0.765793	0.000525539	0.234207	0.795905	0.561953
0.205223	0.765793	0.000523767	0.234207	0.794777	0.560805
0.205223	0.766091	0.000523479	0.233909	0.794777	0.561098
0.206029	0.766091	0.000522629	0.233909	0.793971	0.560279
0.206029	0.766389	0.000522612	0.233611	0.793971	0.560572
0.20748	0.766389	0.000521061	0.233611	0.79252	0.559099
0.20748	0.766687	0.000520953	0.233313	0.79252	0.559393
0.207964	0.766687	0.000520283	0.233313	0.792036	0.558902
0.207964	0.766985	0.000520091	0.233015	0.792036	0.559196
0.208448	0.766985	0.000519944	0.233015	0.791552	0.558706
0.208448	0.76758	0.000519558	0.23242	0.791552	0.559294
0.208931	0.76758	0.000519066	0.23242	0.791069	0.558803
0.208931	0.767878	0.000518924	0.232122	0.791069	0.559098
0.209254	0.767878	0.000518564	0.232122	0.790746	0.558771
0.209254	0.768176	0.000518415	0.231824	0.790746	0.559065
0.209898	0.768176	0.000518206	0.231824	0.790102	0.558412
0.209898	0.768474	0.000517879	0.231526	0.790102	0.558707
0.21006	0.768474	0.000517699	0.231526	0.78994	0.558543
0.21006	0.768772	0.000517336	0.231228	0.78994	0.558838
0.210221	0.768772	0.000516906	0.231228	0.789779	0.558675
0.210221	0.76907	0.000516669	0.23093	0.789779	0.558969
0.210382	0.76907	0.000516576	0.23093	0.789618	0.558806
0.210382	0.769368	0.000516366	0.230632	0.789618	0.559101
0.210704	0.769368	0.000515976	0.230632	0.789296	0.558775
0.210704	0.769964	0.000514967	0.230036	0.789296	0.559364
0.211994	0.769964	0.000512997	0.230036	0.788006	0.558061
0.211994	0.770262	0.000512079	0.229738	0.788006	0.558356
0.212155	0.770262	0.000511908	0.229738	0.787845	0.558193
0.212155	0.77056	0.00051164	0.22944	0.787845	0.558488
0.212317	0.77056	0.000511515	0.22944	0.787683	0.558325
0.212317	0.771156	0.000511433	0.228844	0.787683	0.558916
0.212478	0.771156	0.000511424	0.228844	0.787522	0.558753
0.212478	0.771454	0.00051133	0.228546	0.787522	0.559048
0.213284	0.771454	0.00051079	0.228546	0.786716	0.558235
0.213284	0.771752	0.000510607	0.228248	0.786716	0.558531
0.213445	0.771752	0.000510336	0.228248	0.786555	0.558368
0.213445	0.77205	0.000510149	0.22795	0.786555	0.558664
0.21538	0.77205	0.000508134	0.22795	0.78462	0.556714
0.21538	0.772348	0.000507757	0.227652	0.78462	0.55701
0.215863	0.772348	0.000506525	0.227652	0.784137	0.556523
0.215863	0.772646	0.000506335	0.227354	0.784137	0.556819
0.216186	0.772646	0.000506081	0.227354	0.783814	0.556495
0.217959	0.772646	0.000503587	0.227354	0.782041	0.554711
0.217959	0.773242	0.000503352	0.226758	0.782041	0.555304
0.219732	0.773242	0.00050208	0.226758	0.780268	0.553523
0.219732	0.77354	0.000502052	0.22646	0.780268	0.55382
0.221022	0.77354	0.00050104	0.22646	0.778978	0.552526
0.221022	0.774136	0.000500808	0.225864	0.778978	0.55312
0.221828	0.774136	0.000499993	0.225864	0.778172	0.552312
0.221828	0.774434	0.000499917	0.225566	0.778172	0.55261
0.222151	0.774434	0.000499544	0.225566	0.777849	0.552286
0.222151	0.774732	0.000499264	0.225268	0.777849	0.552584
0.222312	0.774732	0.000499048	0.225268	0.777688	0.552422
0.222312	0.775328	0.000498908	0.224672	0.777688	0.553018
0.22344	0.775328	0.00049835	0.224672	0.77656	0.551888
0.22344	0.775924	0.000497962	0.224076	0.77656	0.552484
0.223601	0.775924	0.000497823	0.224076	0.776399	0.552322
0.223601	0.77652	0.000497597	0.22348	0.776399	0.552918
0.227148	0.77652	0.000494199	0.22348	0.772852	0.549375
0.227148	0.776818	0.000494155	0.223182	0.772852	0.549674
0.227471	0.776818	0.000493912	0.223182	0.772529	0.549352
0.227471	0.777116	0.000493884	0.222884	0.772529	0.549651
0.230211	0.777116	0.000490437	0.222884	0.769789	0.546919
0.230211	0.777414	0.000490189	0.222586	0.769789	0.547218
0.230695	0.777414	0.000489834	0.222586	0.769305	0.546737
0.230695	0.777712	0.000489611	0.222288	0.769305	0.547036
0.231178	0.777712	0.000488788	0.222288	0.768822	0.546555
0.231178	0.77801	0.000488735	0.22199	0.768822	0.546854
0.231662	0.77801	0.000488284	0.22199	0.768338	0.546373
0.231662	0.778605	0.000488264	0.221395	0.768338	0.546972
0.232307	0.778605	0.000487129	0.221395	0.767693	0.546331
0.232307	0.778903	0.000486952	0.221097	0.767693	0.546631
0.233113	0.778903	0.000486166	0.221097	0.766887	0.54583
0.233113	0.779201	0.000486071	0.220799	0.766887	0.54613
0.23408	0.779201	0.000485365	0.220799	0.76592	0.545169
0.23408	0.779499	0.000485352	0.220501	0.76592	0.545469
0.234564	0.779499	0.000484617	0.220501	0.765436	0.544989
0.234886	0.779499	0.000484525	0.220501	0.765114	0.544669
0.235531	0.779499	0.00048398	0.220501	0.764469	0.54403
0.235531	0.779797	0.000483938	0.220203	0.764469	0.54433
0.235692	0.779797	0.000483783	0.220203	0.764308	0.54417
0.235692	0.780393	0.000483597	0.219607	0.764308	0.544771
0.236982	0.780393	0.000482667	0.219607	0.763018	0.543493
0.236982	0.780691	0.000482615	0.219309	0.763018	0.543794
0.238917	0.780691	0.000481546	0.219309	0.761083	0.541879
0.238917	0.780989	0.000481499	0.219011	0.761083	0.54218
0.239078	0.780989	0.000481317	0.219011	0.760922	0.542021
0.239078	0.781287	0.000480962	0.218713	0.760922	0.542322
0.240851	0.781287	0.000477655	0.218713	0.759149	0.540569
0.240851	0.781585	0.000477381	0.218415	0.759149	0.54087
0.241335	0.781585	0.000476885	0.218415	0.758665	0.540392
0.241335	0.781883	0.000476842	0.218117	0.758665	0.540694
0.241496	0.781883	0.000476719	0.218117	0.758504	0.540535
0.241496	0.782777	0.000476514	0.217223	0.758504	0.541441
0.242302	0.782777	0.000475875	0.217223	0.757698	0.540645
0.242302	0.783373	0.000475647	0.216627	0.757698	0.541249
0.242786	0.783373	0.000475343	0.216627	0.757214	0.540772
0.242786	0.783671	0.000475104	0.216329	0.757214	0.541075
0.242947	0.783671	0.000475035	0.216329	0.757053	0.540916
0.242947	0.783969	0.000474689	0.216031	0.757053	0.541218
0.245688	0.783969	0.000472155	0.216031	0.754312	0.538518
0.245688	0.784267	0.000472119	0.215733	0.754312	0.538821
0.24601	0.784267	0.00047151	0.215733	0.75399	0.538504
0.24601	0.784565	0.000471473	0.215435	0.75399	0.538807
0.246171	0.784565	0.000471252	0.215435	0.753829	0.538648
0.246171	0.784863	0.000470884	0.215137	0.753829	0.538951
0.246655	0.784863	0.00047038	0.215137	0.753345	0.538476
0.246655	0.785161	0.000470201	0.214839	0.753345	0.538779
0.247461	0.785161	0.000469143	0.214839	0.752539	0.537986
0.247461	0.785459	0.000469081	0.214541	0.752539	0.53829
0.248267	0.785459	0.000468245	0.214541	0.751733	0.537498
0.248267	0.785757	0.00046804	0.214243	0.751733	0.537801
0.248428	0.785757	0.000468023	0.214243	0.751572	0.537643
0.248428	0.786055	0.000468022	0.213945	0.751572	0.537947
0.249073	0.786055	0.00046764	0.213945	0.750927	0.537313
0.249073	0.786353	0.000467639	0.213647	0.750927	0.537617
0.249395	0.786353	0.000467593	0.213647	0.750605	0.537301
0.249395	0.786651	0.000467556	0.213349	0.750605	0.537605
0.249879	0.786651	0.00046717	0.213349	0.750121	0.53713
0.249879	0.786949	0.000467147	0.213051	0.750121	0.537434
0.250202	0.786949	0.000466529	0.213051	0.749798	0.537118
0.250202	0.787247	0.000466424	0.212753	0.749798	0.537422
0.251008	0.787247	0.000465834	0.212753	0.748992	0.536632
0.251008	0.787843	0.000465495	0.212157	0.748992	0.537241
0.251814	0.787843	0.000464896	0.212157	0.748186	0.536451
0.251814	0.788141	0.000464736	0.211859	0.748186	0.536756
0.252297	0.788141	0.000464307	0.211859	0.747703	0.536282
0.252297	0.788439	0.000463849	0.211561	0.747703	0.536587
0.253426	0.788439	0.000462828	0.211561	0.746574	0.535482
0.253426	0.788737	0.000462663	0.211263	0.746574	0.535787
0.253748	0.788737	0.000462506	0.211263	0.746252	0.535472
0.253748	0.789035	0.000462505	0.210965	0.746252	0.535777
0.255199	0.789035	0.000460473	0.210965	0.744801	0.534358
0.255199	0.789333	0.000460261	0.210667	0.744801	0.534664
0.257617	0.789333	0.000458076	0.210667	0.742383	0.532302
0.257617	0.789631	0.000457841	0.210369	0.742383	0.532608
0.257778	0.789631	0.000457549	0.210369	0.742222	0.532451
0.257778	0.789928	0.000457379	0.210072	0.742222	0.532757
0.25794	0.789928	0.000457282	0.210072	0.74206	0.532599
0.25794	0.790524	0.000456949	0.209476	0.74206	0.533211
0.258262	0.790524	0.000456778	0.209476	0.741738	0.532897
0.258262	0.79112	0.00045643	0.20888	0.741738	0.533509
0.260197	0.79112	0.000454447	0.20888	0.739803	0.531624
0.260197	0.791418	0.00045435	0.208582	0.739803	0.531931
0.26197	0.791418	0.000453193	0.208582	0.73803	0.530205
0.26197	0.791716	0.000453167	0.208284	0.73803	0.530511
0.262131	0.791716	0.000453057	0.208284	0.737869	0.530355
0.262131	0.792014	0.000452864	0.207986	0.737869	0.530662
0.262615	0.792014	0.000452721	0.207986	0.737385	0.530191
0.262615	0.792312	0.000452228	0.207688	0.737385	0.530498
0.264872	0.792312	0.000450225	0.207688	0.735128	0.528305
0.264872	0.79261	0.000449778	0.20739	0.735128	0.528612
0.265033	0.79261	0.000449735	0.20739	0.734967	0.528456
0.265033	0.792908	0.000449634	0.207092	0.734967	0.528764
0.266	0.792908	0.00044857	0.207092	0.734	0.527825
0.266	0.793206	0.000448483	0.206794	0.734	0.528132
0.268419	0.793206	0.000445795	0.206794	0.731581	0.525787
0.268419	0.793504	0.000445793	0.206496	0.731581	0.526095
0.268902	0.793504	0.000445538	0.206496	0.731098	0.525627
0.268902	0.7941	0.000445154	0.2059	0.731098	0.526243
0.270514	0.7941	0.000443155	0.2059	0.729486	0.524682
0.270514	0.794398	0.000443119	0.205602	0.729486	0.524991
0.271804	0.794398	0.000441719	0.205602	0.728196	0.523743
0.271804	0.794696	0.000441611	0.205304	0.728196	0.524052
0.272449	0.794696	0.000441206	0.205304	0.727551	0.523429
0.272449	0.794994	0.000441053	0.205006	0.727551	0.523738
0.274222	0.794994	0.000438386	0.205006	0.725778	0.522024
0.274222	0.795292	0.000438345	0.204708	0.725778	0.522333
0.274545	0.795292	0.00043828	0.204708	0.725455	0.522022
0.274545	0.79559	0.000438173	0.20441	0.725455	0.522332
0.274867	0.79559	0.000437978	0.20441	0.725133	0.52202
0.274867	0.796186	0.000437505	0.203814	0.725133	0.52264
0.276963	0.796186	0.000435561	0.203814	0.723037	0.520618
0.276963	0.796782	0.000435403	0.203218	0.723037	0.521238
0.278897	0.796782	0.00043361	0.203218	0.721103	0.519374
0.278897	0.79708	0.000433161	0.20292	0.721103	0.519685
0.280348	0.79708	0.000430982	0.20292	0.719652	0.518288
0.280348	0.797676	0.000430753	0.202324	0.719652	0.518909
0.281315	0.797676	0.000430144	0.202324	0.718685	0.517979
0.281315	0.798272	0.000429616	0.201728	0.718685	0.518601
0.283572	0.798272	0.000428104	0.201728	0.716428	0.516432
0.283572	0.79857	0.000428008	0.20143	0.716428	0.516744
0.284217	0.79857	0.000427477	0.20143	0.715783	0.516124
0.284217	0.798868	0.000427381	0.201132	0.715783	0.516436
0.284701	0.798868	0.00042681	0.201132	0.715299	0.515972
0.284701	0.799166	0.000426462	0.200834	0.715299	0.516284
0.284862	0.799166	0.000426402	0.200834	0.715138	0.516129
0.284862	0.799464	0.000426095	0.200536	0.715138	0.516441
0.285668	0.799464	0.00042533	0.200536	0.714332	0.515667
0.285668	0.799762	0.000425278	0.200238	0.714332	0.51598
0.286152	0.799762	0.000424824	0.200238	0.713848	0.515516
0.286152	0.800656	0.000424197	0.199344	0.713848	0.516453
0.287603	0.800656	0.000421775	0.199344	0.712397	0.515063
0.287603	0.800954	0.000421771	0.199046	0.712397	0.515376
0.288086	0.800954	0.000421426	0.199046	0.711914	0.514912
0.288086	0.801251	0.000421364	0.198749	0.711914	0.515225
0.288248	0.801251	0.000421345	0.198749	0.711752	0.515071
0.288248	0.801847	0.000420951	0.198153	0.711752	0.515697
0.288409	0.801847	0.000420822	0.198153	0.711591	0.515543
0.288409	0.802145	0.000420791	0.197855	0.711591	0.515856
0.289699	0.802145	0.000419056	0.197855	0.710301	0.514622
0.289699	0.802443	0.000418821	0.197557	0.710301	0.514935
0.28986	0.802443	0.000418636	0.197557	0.71014	0.514781
0.28986	0.802741	0.00041842	0.197259	0.71014	0.515095
0.290666	0.802741	0.000416401	0.197259	0.709334	0.514324
0.290666	0.803337	0.000416312	0.196663	0.709334	0.514952
0.290988	0.803337	0.000415617	0.196663	0.709012	0.514644
0.290988	0.803635	0.000415271	0.196365	0.709012	0.514958
0.291149	0.803635	0.00041512	0.196365	0.708851	0.514804
0.291149	0.803933	0.000415048	0.196067	0.708851	0.515118
0.291633	0.803933	0.000414294	0.196067	0.708367	0.514656
0.291633	0.804231	0.000414289	0.195769	0.708367	0.51497
0.292439	0.804231	0.000413586	0.195769	0.707561	0.5142
0.292439	0.804529	0.000413442	0.195471	0.707561	0.514515
0.293084	0.804529	0.000413328	0.195471	0.706916	0.513899
0.293084	0.804827	0.000413018	0.195173	0.706916	0.514214
0.293568	0.804827	0.000412598	0.195173	0.706432	0.513753
0.293568	0.805423	0.000411907	0.194577	0.706432	0.514382
0.294374	0.805423	0.000411187	0.194577	0.705626	0.513613
0.294374	0.805721	0.000411042	0.194279	0.705626	0.513928
0.294535	0.805721	0.00041081	0.194279	0.705465	0.513775
0.294535	0.806019	0.000410617	0.193981	0.705465	0.51409
0.29518	0.806019	0.000410206	0.193981	0.70482	0.513475
0.29518	0.806317	0.000410163	0.193683	0.70482	0.513791
0.295502	0.806317	0.000410065	0.193683	0.704498	0.513483
0.295502	0.806615	0.000410053	0.193385	0.704498	0.513799
0.297759	0.806615	0.000407413	0.193385	0.702241	0.51165
0.297759	0.806913	0.00040733	0.193087	0.702241	0.511966
0.29792	0.806913	0.000407236	0.193087	0.70208	0.511813
0.29792	0.807211	0.000407002	0.192789	0.70208	0.512129
0.298726	0.807211	0.000406784	0.192789	0.701274	0.511362
0.298726	0.807509	0.000406463	0.192491	0.701274	0.511678
0.299532	0.807509	0.000406051	0.192491	0.700468	0.510912
0.299532	0.807807	0.000405848	0.192193	0.700468	0.511228
0.300339	0.807807	0.000405029	0.192193	0.699661	0.510462
0.300339	0.808105	0.000405017	0.191895	0.699661	0.510779
0.300661	0.808105	0.0004045	0.191895	0.699339	0.510472
0.300661	0.808403	0.000404481	0.191597	0.699339	0.510789
0.301628	0.808403	0.000403305	0.191597	0.698372	0.50987
0.301628	0.809297	0.00040303	0.190703	0.698372	0.510821
0.301789	0.809297	0.000402968	0.190703	0.698211	0.510668
0.301789	0.809595	0.000402961	0.190405	0.698211	0.510985
0.302434	0.809595	0.000402521	0.190405	0.697566	0.510373
0.302434	0.809893	0.000402266	0.190107	0.697566	0.51069
0.303079	0.809893	0.000402057	0.190107	0.696921	0.510079
0.303079	0.810191	0.000401969	0.189809	0.696921	0.510396
0.303402	0.810191	0.000401481	0.189809	0.696598	0.510091
0.303402	0.810489	0.00040135	0.189511	0.696598	0.510408
0.304369	0.810489	0.000400525	0.189511	0.695631	0.509492
0.304369	0.810787	0.000400503	0.189213	0.695631	0.509809
0.306787	0.810787	0.000396666	0.189213	0.693213	0.50752
0.306787	0.811085	0.000396637	0.188915	0.693213	0.507838
0.309689	0.811085	0.000394579	0.188915	0.690311	0.505093
0.309689	0.811383	0.000394453	0.188617	0.690311	0.505412
0.310495	0.811383	0.000393972	0.188617	0.689505	0.50465
0.310495	0.811681	0.000393946	0.188319	0.689505	0.504969
0.310656	0.811681	0.000393872	0.188319	0.689344	0.504816
0.310656	0.811979	0.000393824	0.188021	0.689344	0.505135
0.312268	0.811979	0.000392645	0.188021	0.687732	0.503613
0.312268	0.812277	0.000392464	0.187723	0.687732	0.503932
0.312429	0.812277	0.000392343	0.187723	0.687571	0.50378
0.312429	0.812574	0.000391581	0.187426	0.687571	0.504099
0.312591	0.812574	0.000391415	0.187426	0.687409	0.503947
0.312591	0.81317	0.000391395	0.18683	0.687409	0.504586
0.313074	0.81317	0.000390743	0.18683	0.686926	0.50413
0.313236	0.813468	0.000390641	0.186532	0.686764	0.504297
0.313558	0.813468	0.000390295	0.186532	0.686442	0.503993
0.313558	0.813766	0.00038974	0.186234	0.686442	0.504313
0.314042	0.813766	0.000388739	0.186234	0.685958	0.503857
0.314042	0.814064	0.000388512	0.185936	0.685958	0.504177
0.314848	0.814064	0.000387752	0.185936	0.685152	0.503417
0.314848	0.814362	0.000387496	0.185638	0.685152	0.503737
0.315976	0.814362	0.000386507	0.185638	0.684024	0.502674
0.315976	0.81466	0.00038647	0.18534	0.684024	0.502995
0.316137	0.81466	0.000386429	0.18534	0.683863	0.502843
0.316137	0.815256	0.000386274	0.184744	0.683863	0.503484
0.316299	0.815256	0.000386234	0.184744	0.683701	0.503332
0.316299	0.815554	0.000386114	0.184446	0.683701	0.503653
0.316782	0.815554	0.000385514	0.184446	0.683218	0.503198
0.316782	0.815852	0.000384844	0.184148	0.683218	0.503519
0.317427	0.815852	0.000384507	0.184148	0.682573	0.502912
0.317427	0.81615	0.000384444	0.18385	0.682573	0.503233
0.317749	0.81615	0.000384315	0.18385	0.682251	0.50293
0.317749	0.816448	0.000384253	0.183552	0.682251	0.503251
0.318394	0.816448	0.000383684	0.183552	0.681606	0.502644
0.318394	0.816746	0.000383448	0.183254	0.681606	0.502966
0.318717	0.816746	0.000382302	0.183254	0.681283	0.502663
0.318717	0.817044	0.000382037	0.182956	0.681283	0.502984
0.3192	0.817044	0.000381593	0.182956	0.6808	0.50253
0.3192	0.817342	0.000381291	0.182658	0.6808	0.502851
0.319684	0.817342	0.000380692	0.182658	0.680316	0.502397
0.319684	0.81764	0.000380431	0.18236	0.680316	0.502719
0.319845	0.81764	0.000380242	0.18236	0.680155	0.502567
0.319845	0.817938	0.000380177	0.182062	0.680155	0.502889
0.320168	0.817938	0.000380052	0.182062	0.679832	0.502586
0.320168	0.818236	0.000379928	0.181764	0.679832	0.502908
0.320329	0.818236	0.000379897	0.181764	0.679671	0.502757
0.320329	0.818534	0.000379661	0.181466	0.679671	0.503079
0.320813	0.818534	0.000379369	0.181466	0.679187	0.502625
0.320813	0.81913	0.000379246	0.18087	0.679187	0.50327
0.32178	0.81913	0.000378516	0.18087	0.67822	0.502362
0.32178	0.819428	0.0003785	0.180572	0.67822	0.502685
0.322908	0.819428	0.000377143	0.180572	0.677092	0.501627
0.322908	0.819726	0.000376984	0.180274	0.677092	0.50195
0.324037	0.819726	0.00037413	0.180274	0.675963	0.500892
0.324037	0.820024	0.000374129	0.179976	0.675963	0.501215
0.32452	0.820024	0.000373887	0.179976	0.67548	0.500762
0.32452	0.820322	0.000373245	0.179678	0.67548	0.501085
0.325004	0.820322	0.000372851	0.179678	0.674996	0.500633
0.325004	0.82062	0.000372631	0.17938	0.674996	0.500956
0.325326	0.82062	0.000372224	0.17938	0.674674	0.500654
0.325326	0.820918	0.00037214	0.179082	0.674674	0.500978
0.3271	0.820918	0.00036953	0.179082	0.6729	0.499318
0.3271	0.821216	0.00036916	0.178784	0.6729	0.499642
0.327422	0.821216	0.000369036	0.178784	0.672578	0.49934
0.327422	0.821514	0.000369017	0.178486	0.672578	0.499664
0.327583	0.821514	0.000368982	0.178486	0.672417	0.499514
0.327583	0.821812	0.000368683	0.178188	0.672417	0.499838
0.327906	0.821812	0.000368477	0.178188	0.672094	0.499536
0.327906	0.82211	0.000368427	0.17789	0.672094	0.49986
0.328067	0.82211	0.000368358	0.17789	0.671933	0.49971
0.328067	0.822408	0.000368325	0.177592	0.671933	0.500034
0.328228	0.822408	0.000368195	0.177592	0.671772	0.499883
0.328228	0.822706	0.00036784	0.177294	0.671772	0.500208
0.329196	0.822706	0.000367208	0.177294	0.670804	0.499304
0.329196	0.823004	0.000367184	0.176996	0.670804	0.499629
0.329357	0.823004	0.000366946	0.176996	0.670643	0.499478
0.329357	0.823302	0.000366812	0.176698	0.670643	0.499803
0.329518	0.823302	0.000366775	0.176698	0.670482	0.499652
0.329518	0.8236	0.000366116	0.1764	0.670482	0.499977
0.330163	0.8236	0.000365648	0.1764	0.669837	0.499375
0.330163	0.823897	0.00036555	0.176103	0.669837	0.4997
0.330646	0.823897	0.000364943	0.176103	0.669354	0.499249
0.330646	0.824493	0.000364826	0.175507	0.669354	0.4999
0.330969	0.824493	0.000364805	0.175507	0.669031	0.499599
0.330969	0.825089	0.000364288	0.174911	0.669031	0.50025
0.33113	0.825089	0.00036422	0.174911	0.66887	0.500099
0.33113	0.825685	0.000363711	0.174315	0.66887	0.500751
0.331291	0.825685	0.000363677	0.174315	0.668709	0.5006
0.331291	0.825983	0.000363529	0.174017	0.668709	0.500926
0.332259	0.825983	0.000362597	0.174017	0.667741	0.500025
0.332259	0.826281	0.000362485	0.173719	0.667741	0.500351
0.334193	0.826281	0.00036116	0.173719	0.665807	0.498549
0.334193	0.826579	0.000360954	0.173421	0.665807	0.498876
0.334354	0.826579	0.000360842	0.173421	0.665646	0.498726
0.334354	0.826877	0.000360552	0.173123	0.665646	0.499052
0.335805	0.826877	0.000359025	0.173123	0.664195	0.497702
0.335805	0.827473	0.000358568	0.172527	0.664195	0.498356
0.336128	0.827473	0.000358086	0.172527	0.663872	0.498056
0.336128	0.827771	0.000358083	0.172229	0.663872	0.498383
0.336773	0.827771	0.000356983	0.172229	0.663227	0.497784
0.336773	0.828069	0.000356828	0.171931	0.663227	0.498111
0.336934	0.828069	0.000356813	0.171931	0.663066	0.497961
0.336934	0.828665	0.00035658	0.171335	0.663066	0.498616
0.337417	0.828665	0.000356279	0.171335	0.662583	0.498166
0.337417	0.828963	0.000355977	0.171037	0.662583	0.498494
0.338385	0.828963	0.000354891	0.171037	0.661615	0.497596
0.338385	0.830155	0.000353734	0.169845	0.661615	0.498907
0.338707	0.830155	0.000353574	0.169845	0.661293	0.498608
0.338707	0.830751	0.000353048	0.169249	0.661293	0.499264
0.338868	0.830751	0.000352812	0.169249	0.661132	0.499115
0.338868	0.831049	0.000352799	0.168951	0.661132	0.499443
0.339674	0.831049	0.000351981	0.168951	0.660326	0.498696
0.339674	0.831347	0.00035185	0.168653	0.660326	0.499024
0.340319	0.831347	0.000351107	0.168653	0.659681	0.498427
0.340319	0.831645	0.000351061	0.168355	0.659681	0.498755
0.341125	0.831645	0.000349136	0.168355	0.658875	0.498009
0.341125	0.831943	0.000349094	0.168057	0.658875	0.498338
0.342415	0.831943	0.000348115	0.168057	0.657585	0.497143
0.342415	0.832241	0.000348052	0.167759	0.657585	0.497472
0.343382	0.832241	0.000347404	0.167759	0.656618	0.496577
0.343382	0.832539	0.000347225	0.167461	0.656618	0.496906
0.343543	0.832539	0.000347205	0.167461	0.656457	0.496757
0.343543	0.832837	0.000347176	0.167163	0.656457	0.497087
0.343705	0.832837	0.000347133	0.167163	0.656295	0.496937
0.343705	0.833433	0.000346978	0.166567	0.656295	0.497597
0.344027	0.833433	0.000346758	0.166567	0.655973	0.497299
0.344027	0.833731	0.000346647	0.166269	0.655973	0.497629
0.344672	0.833731	0.000346242	0.166269	0.655328	0.497032
0.344672	0.834029	0.000345998	0.165971	0.655328	0.497362
0.344994	0.834029	0.000345651	0.165971	0.655006	0.497064
0.344994	0.834327	0.000345637	0.165673	0.655006	0.497395
0.345156	0.834327	0.000345215	0.165673	0.654844	0.497246
0.345156	0.834625	0.000345117	0.165375	0.654844	0.497576
0.346768	0.834625	0.00034349	0.165375	0.653232	0.496087
0.346768	0.834923	0.000343489	0.165077	0.653232	0.496417
0.347413	0.834923	0.000342767	0.165077	0.652587	0.495822
0.347413	0.835221	0.000342601	0.164779	0.652587	0.496153
0.348057	0.835221	0.00034179	0.164779	0.651943	0.495557
0.348057	0.835518	0.000341418	0.164482	0.651943	0.495888
0.349025	0.835518	0.000340003	0.164482	0.650975	0.494996
0.349025	0.835816	0.000339684	0.164184	0.650975	0.495327
0.34967	0.835816	0.00033816	0.164184	0.65033	0.494732
0.34967	0.836114	0.000337961	0.163886	0.65033	0.495064
0.349992	0.836114	0.000337419	0.163886	0.650008	0.494766
0.349992	0.836412	0.000337303	0.163588	0.650008	0.495098
0.350153	0.836412	0.000337229	0.163588	0.649847	0.494949
0.350153	0.83671	0.000337169	0.16329	0.649847	0.495281
0.350798	0.83671	0.000335845	0.16329	0.649202	0.494687
0.350798	0.837008	0.000335725	0.162992	0.649202	0.495019
0.351443	0.837008	0.000335404	0.162992	0.648557	0.494424
0.351443	0.837306	0.000334889	0.162694	0.648557	0.494757
0.351765	0.837306	0.000334695	0.162694	0.648235	0.494459
0.351765	0.837604	0.000334486	0.162396	0.648235	0.494792
0.352249	0.837604	0.00033412	0.162396	0.647751	0.494346
0.352249	0.838796	0.000333768	0.161204	0.647751	0.495677
0.353861	0.838796	0.000332435	0.161204	0.646139	0.494193
0.353861	0.839094	0.000332433	0.160906	0.646139	0.494526
0.354022	0.839094	0.000332413	0.160906	0.645978	0.494378
0.354022	0.839392	0.000332259	0.160608	0.645978	0.494711
0.354183	0.839392	0.000332245	0.160608	0.645817	0.494563
0.354183	0.83969	0.000332237	0.16031	0.645817	0.494897
0.355473	0.83969	0.000330413	0.16031	0.644527	0.493711
0.355473	0.839988	0.000330242	0.160012	0.644527	0.494044
0.357085	0.839988	0.000328566	0.160012	0.642915	0.492563
0.357085	0.840286	0.000326429	0.159714	0.642915	0.492897
0.358214	0.840286	0.000324805	0.159714	0.641786	0.49186
0.358214	0.840584	0.000324771	0.159416	0.641786	0.492194
0.358536	0.840584	0.000324386	0.159416	0.641464	0.491898
0.358536	0.840882	0.000324329	0.159118	0.641464	0.492233
0.362083	0.840882	0.000318001	0.159118	0.637917	0.488977
0.362083	0.84118	0.000317637	0.15882	0.637917	0.489312
0.362567	0.84118	0.000316878	0.15882	0.637433	0.488868
0.362567	0.841478	0.000316858	0.158522	0.637433	0.489203
0.362728	0.841478	0.000316664	0.158522	0.637272	0.489056
0.362728	0.842074	0.000316445	0.157926	0.637272	0.489727
0.362889	0.842074	0.000316231	0.157926	0.637111	0.489579
0.362889	0.842372	0.000316211	0.157628	0.637111	0.489915
0.363695	0.842372	0.000315506	0.157628	0.636305	0.489176
0.363695	0.84267	0.000314936	0.15733	0.636305	0.489512
0.364179	0.84267	0.000314513	0.15733	0.635821	0.489068
0.364179	0.843266	0.000313844	0.156734	0.635821	0.489741
0.364501	0.843266	0.000312464	0.156734	0.635499	0.489445
0.364501	0.843564	0.000312364	0.156436	0.635499	0.489782
0.365952	0.843564	0.000310481	0.156436	0.634048	0.488453
0.365952	0.843862	0.000309997	0.156138	0.634048	0.48879
0.366436	0.843862	0.000309608	0.156138	0.633564	0.488347
0.366436	0.844458	0.000309209	0.155542	0.633564	0.489021
0.367403	0.844458	0.000307423	0.155542	0.632597	0.488136
0.367403	0.844756	0.000307371	0.155244	0.632597	0.488473
0.367887	0.844756	0.000306897	0.155244	0.632113	0.48803
0.367887	0.845054	0.00030656	0.154946	0.632113	0.488368
0.368209	0.845054	0.000306364	0.154946	0.631791	0.488073
0.368209	0.845352	0.000306257	0.154648	0.631791	0.48841
0.369176	0.845352	0.000304988	0.154648	0.630824	0.487526
0.369176	0.84565	0.000304958	0.15435	0.630824	0.487864
0.371917	0.84565	0.000302792	0.15435	0.628083	0.485359
0.371917	0.845948	0.000302665	0.154052	0.628083	0.485698
0.372078	0.845948	0.000302529	0.154052	0.627922	0.48555
0.372078	0.846246	0.000302376	0.153754	0.627922	0.485889
0.373207	0.846246	0.000300403	0.153754	0.626793	0.484858
0.373207	0.846841	0.000300227	0.153159	0.626793	0.485536
0.373368	0.846841	0.000299842	0.153159	0.626632	0.485389
0.373368	0.847139	0.000299564	0.152861	0.626632	0.485728
0.37498	0.847139	0.000298216	0.152861	0.62502	0.484257
0.37498	0.847437	0.000298065	0.152563	0.62502	0.484596
0.375463	0.847437	0.000297493	0.152563	0.624537	0.484155
0.375463	0.847735	0.00029729	0.152265	0.624537	0.484494
0.376108	0.847735	0.000296503	0.152265	0.623892	0.483906
0.376108	0.848033	0.000296197	0.151967	0.623892	0.484246
0.376914	0.848033	0.000295053	0.151967	0.623086	0.483511
0.376914	0.848331	0.000294951	0.151669	0.623086	0.483851
0.377237	0.848331	0.000294497	0.151669	0.622763	0.483557
0.377237	0.848629	0.000294211	0.151371	0.622763	0.483897
0.378043	0.848629	0.000293498	0.151371	0.621957	0.483163
0.378043	0.848927	0.000293381	0.151073	0.621957	0.483503
0.379655	0.848927	0.000291826	0.151073	0.620345	0.482034
0.379655	0.849225	0.000291478	0.150775	0.620345	0.482375
0.380622	0.849225	0.000290244	0.150775	0.619378	0.481494
0.380622	0.849523	0.000290155	0.150477	0.619378	0.481835
0.380945	0.849523	0.000289806	0.150477	0.619055	0.481542
0.380945	0.849821	0.000289738	0.150179	0.619055	0.481883
0.381428	0.849821	0.000289064	0.150179	0.618572	0.481443
0.381428	0.850119	0.000288914	0.149881	0.618572	0.481784
0.382557	0.850119	0.000287842	0.149881	0.617443	0.480757
0.382557	0.850417	0.000287441	0.149583	0.617443	0.481099
0.382879	0.850417	0.000287292	0.149583	0.617121	0.480805
0.382879	0.851609	0.000286862	0.148391	0.617121	0.482173
0.385942	0.851609	0.000281808	0.148391	0.614058	0.479389
0.385942	0.851907	0.000281707	0.148093	0.614058	0.479732
0.387071	0.851907	0.000280791	0.148093	0.612929	0.478707
0.387071	0.852205	0.000280652	0.147795	0.612929	0.47905
0.390134	0.852205	0.000277033	0.147795	0.609866	0.476268
0.390134	0.852801	0.000276682	0.147199	0.609866	0.476955
0.391101	0.852801	0.000274402	0.147199	0.608899	0.476077
0.391101	0.853099	0.000274026	0.146901	0.608899	0.476422
0.39223	0.853099	0.000273523	0.146901	0.60777	0.475398
0.39223	0.853695	0.000273197	0.146305	0.60777	0.476086
0.393036	0.853695	0.000271684	0.146305	0.606964	0.475355
0.393036	0.854291	0.000271224	0.145709	0.606964	0.476045
0.394809	0.854291	0.000269074	0.145709	0.605191	0.474437
0.394809	0.854589	0.000268566	0.145411	0.605191	0.474782
0.395615	0.854589	0.000267435	0.145411	0.604385	0.474052
0.395615	0.854887	0.0002671	0.145113	0.604385	0.474397
0.397388	0.854887	0.000264492	0.145113	0.602612	0.472791
0.397388	0.855185	0.000264421	0.144815	0.602612	0.473137
0.398839	0.855185	0.000263198	0.144815	0.601161	0.471822
0.398839	0.855781	0.000262809	0.144219	0.601161	0.472515
0.399162	0.855781	0.000262658	0.144219	0.600838	0.472223
0.399162	0.856079	0.000262536	0.143921	0.600838	0.47257
0.399968	0.856079	0.000261057	0.143921	0.600032	0.47184
0.40029	0.856079	0.000260885	0.143921	0.59971	0.471548
0.403514	0.856079	0.000256814	0.143921	0.596486	0.46863
0.403514	0.856675	0.000255121	0.143325	0.596486	0.469325
0.403998	0.856675	0.000254843	0.143325	0.596002	0.468887
0.403998	0.856973	0.000254771	0.143027	0.596002	0.469235
0.404643	0.856973	0.000254226	0.143027	0.595357	0.468652
0.404643	0.857271	0.000254176	0.142729	0.595357	0.469
0.404804	0.857271	0.000254163	0.142729	0.595196	0.468854
0.404804	0.857569	0.000254114	0.142431	0.595196	0.469202
0.406094	0.857569	0.000252268	0.142431	0.593906	0.468036
0.406094	0.857867	0.000251954	0.142133	0.593906	0.468385
0.406255	0.857867	0.000251944	0.142133	0.593745	0.468239
0.406255	0.858164	0.000251918	0.141836	0.593745	0.468588
0.40819	0.858164	0.000249679	0.141836	0.59181	0.466839
0.40819	0.858462	0.000249322	0.141538	0.59181	0.467188
0.408673	0.858462	0.000248785	0.141538	0.591327	0.466751
0.408673	0.85876	0.00024871	0.14124	0.591327	0.467101
0.408996	0.85876	0.000248403	0.14124	0.591004	0.46681
0.408996	0.859654	0.000248121	0.140346	0.591004	0.467858
0.409802	0.859654	0.000247498	0.140346	0.590198	0.467131
0.409802	0.859952	0.00024749	0.140048	0.590198	0.46748
0.410447	0.859952	0.000246391	0.140048	0.589553	0.466898
0.410447	0.86025	0.000245906	0.13975	0.589553	0.467249
0.413993	0.86025	0.000239223	0.13975	0.586007	0.464049
0.413993	0.860548	0.000239199	0.139452	0.586007	0.464399
0.416734	0.860548	0.000234478	0.139452	0.583266	0.461927
0.416734	0.860846	0.000234364	0.139154	0.583266	0.462279
0.420603	0.860846	0.000229634	0.139154	0.579397	0.458789
0.420603	0.861144	0.000229476	0.138856	0.579397	0.459142
0.421248	0.861144	0.000228613	0.138856	0.578752	0.45856
0.421248	0.861442	0.000227991	0.138558	0.578752	0.458913
0.421893	0.861442	0.000227461	0.138558	0.578107	0.458332
0.421893	0.862038	0.000226421	0.137962	0.578107	0.459037
0.423182	0.862038	0.00022383	0.137962	0.576818	0.457875
0.423182	0.862336	0.000223694	0.137664	0.576818	0.458228
0.42689	0.862336	0.000218416	0.137664	0.57311	0.454887
0.42689	0.862634	0.000218384	0.137366	0.57311	0.455242
0.427696	0.862634	0.000217645	0.137366	0.572304	0.454515
0.427696	0.862932	0.000217185	0.137068	0.572304	0.45487
0.429308	0.862932	0.000215359	0.137068	0.570692	0.453418
0.429308	0.86323	0.000215317	0.13677	0.570692	0.453772
0.430276	0.86323	0.000213815	0.13677	0.569724	0.452901
0.430276	0.863528	0.000213716	0.136472	0.569724	0.453256
0.430759	0.863528	0.000213154	0.136472	0.569241	0.452821
0.430759	0.864124	0.000212486	0.135876	0.569241	0.453532
0.433177	0.864124	0.000207694	0.135876	0.566823	0.451355
0.433177	0.865018	0.000206257	0.134982	0.566823	0.452423
0.435112	0.865018	0.000203242	0.134982	0.564888	0.450683
0.435112	0.865316	0.000203217	0.134684	0.564888	0.45104
0.435273	0.865316	0.000203045	0.134684	0.564727	0.450895
0.435273	0.865614	0.000202596	0.134386	0.564727	0.451252
0.437369	0.865614	0.000198955	0.134386	0.562631	0.449367
0.437369	0.86621	0.000198696	0.13379	0.562631	0.450082
0.439787	0.86621	0.00019616	0.13379	0.560213	0.447908
0.439787	0.866508	0.000196093	0.133492	0.560213	0.448266
0.441722	0.866508	0.000193363	0.133492	0.558278	0.446526
0.441722	0.867104	0.000193049	0.132896	0.558278	0.447244
0.443173	0.867104	0.000190527	0.132896	0.556827	0.44594
0.443173	0.867402	0.000190302	0.132598	0.556827	0.446299
0.443818	0.867402	0.000189361	0.132598	0.556182	0.445719
0.443818	0.8677	0.000189272	0.1323	0.556182	0.446079
0.44543	0.8677	0.000186856	0.1323	0.55457	0.44463
0.44543	0.867998	0.000186768	0.132002	0.55457	0.44499
0.446881	0.867998	0.000184616	0.132002	0.553119	0.443686
0.446881	0.868296	0.000184603	0.131704	0.553119	0.444047
0.447203	0.868296	0.000183329	0.131704	0.552797	0.443757
0.447203	0.868594	0.000183261	0.131406	0.552797	0.444117
0.447848	0.868594	0.000182083	0.131406	0.552152	0.443538
0.447848	0.868892	0.000181955	0.131108	0.552152	0.443899
0.44817	0.868892	0.000181725	0.131108	0.55183	0.443609
0.44817	0.869487	0.000181591	0.130513	0.55183	0.444331
0.44946	0.869487	0.000179829	0.130513	0.55054	0.443173
0.44946	0.869785	0.000179679	0.130215	0.55054	0.443535
0.454619	0.869785	0.000172183	0.130215	0.545381	0.438903
0.454619	0.870083	0.000171949	0.129917	0.545381	0.439266
0.45478	0.870083	0.000171846	0.129917	0.54522	0.439121
0.45478	0.870381	0.000171753	0.129619	0.54522	0.439484
0.45607	0.870381	0.000170715	0.129619	0.54393	0.438326
0.45607	0.870679	0.000170293	0.129321	0.54393	0.438689
0.456553	0.870679	0.000169818	0.129321	0.543447	0.438255
0.456553	0.870977	0.000169733	0.129023	0.543447	0.438618
0.457359	0.870977	0.000168029	0.129023	0.542641	0.437895
0.457359	0.871573	0.000167741	0.128427	0.542641	0.438622
0.457682	0.871573	0.000167265	0.128427	0.542318	0.438333
0.457682	0.871871	0.000167053	0.128129	0.542318	0.438696
0.458488	0.871871	0.000166084	0.128129	0.541512	0.437973
0.458488	0.872169	0.000166059	0.127831	0.541512	0.438337
0.462357	0.872169	0.000162218	0.127831	0.537643	0.434867
0.462357	0.872467	0.000161953	0.127533	0.537643	0.435232
0.462518	0.872467	0.000161651	0.127533	0.537482	0.435087
0.462518	0.872765	0.000161098	0.127235	0.537482	0.435452
0.468483	0.872765	0.000153677	0.127235	0.531517	0.4301
0.468483	0.873063	0.000153654	0.126937	0.531517	0.430466
0.470095	0.873063	0.000151301	0.126937	0.529905	0.429019
0.470095	0.873361	0.000151274	0.126639	0.529905	0.429386
0.470256	0.873361	0.000151048	0.126639	0.529744	0.429241
0.470256	0.873659	0.000150806	0.126341	0.529744	0.429609
0.470579	0.873659	0.000150556	0.126341	0.529421	0.429319
0.470579	0.873957	0.00015001	0.126043	0.529421	0.429687
0.471062	0.873957	0.000149394	0.126043	0.528938	0.429253
0.471062	0.874255	0.00014925	0.125745	0.528938	0.42962
0.471546	0.874255	0.000148878	0.125745	0.528454	0.429186
0.471546	0.874553	0.000148658	0.125447	0.528454	0.429554
0.473964	0.874553	0.00014497	0.125447	0.526036	0.427385
0.473964	0.874851	0.000144968	0.125149	0.526036	0.427753
0.478478	0.874851	0.000136124	0.125149	0.521522	0.423702
0.478478	0.875149	0.000136047	0.124851	0.521522	0.424072
0.478962	0.875149	0.000135665	0.124851	0.521038	0.423637
0.478962	0.875447	0.00013556	0.124553	0.521038	0.424007
0.479929	0.875447	0.00013398	0.124553	0.520071	0.423139
0.479929	0.875745	0.000133932	0.124255	0.520071	0.423509
0.480735	0.875745	0.000133014	0.124255	0.519265	0.422786
0.480735	0.876043	0.000132858	0.123957	0.519265	0.423156
0.480896	0.876043	0.000132387	0.123957	0.519104	0.423011
0.480896	0.876341	0.000132321	0.123659	0.519104	0.423382
0.486539	0.876341	0.000125513	0.123659	0.513461	0.418316
0.486539	0.876639	0.000125279	0.123361	0.513461	0.418688
0.48799	0.876639	0.000123636	0.123361	0.51201	0.417385
0.48799	0.876937	0.000123605	0.123063	0.51201	0.417757
0.488312	0.876937	0.000123411	0.123063	0.511688	0.417468
0.488312	0.877235	0.000122599	0.122765	0.511688	0.41784
0.488635	0.877235	0.000122209	0.122765	0.511365	0.417551
0.488635	0.877533	0.000121836	0.122467	0.511365	0.417923
0.489441	0.877533	0.000120729	0.122467	0.510559	0.4172
0.489441	0.877831	0.000120716	0.122169	0.510559	0.417573
0.490569	0.877831	0.000119629	0.122169	0.509431	0.416559
0.490569	0.878129	0.000119232	0.121871	0.509431	0.416933
0.493148	0.878129	0.000114315	0.121871	0.506852	0.414616
0.493148	0.878427	0.000114269	0.121573	0.506852	0.41499
0.49331	0.878427	0.000114039	0.121573	0.50669	0.414846
0.49331	0.878725	0.000113975	0.121275	0.50669	0.41522
0.494116	0.878725	0.000112147	0.121275	0.505884	0.414496
0.494116	0.879321	0.000111792	0.120679	0.505884	0.415245
0.495405	0.879321	0.000106668	0.120679	0.504595	0.414087
0.495405	0.879619	0.000106632	0.120381	0.504595	0.414463
0.495567	0.879619	0.000106454	0.120381	0.504433	0.414318
0.495567	0.879917	0.000106192	0.120083	0.504433	0.414693
0.496695	0.879917	0.000104155	0.120083	0.503305	0.41368
0.496695	0.880215	0.000103745	0.119785	0.503305	0.414056
0.497501	0.880215	0.000102931	0.119785	0.502499	0.413332
0.497501	0.880513	0.000102902	0.119487	0.502499	0.413708
0.500081	0.880513	9.99e-05	0.119487	0.499919	0.411392
0.500081	0.88081	9.91e-05	0.11919	0.499919	0.411769
0.500403	0.88081	9.89e-05	0.11919	0.499597	0.41148
0.500725	0.88081	9.88e-05	0.11919	0.499275	0.41119
0.501048	0.88081	9.86e-05	0.11919	0.498952	0.4109
0.50137	0.88081	9.82e-05	0.11919	0.49863	0.410611
0.501693	0.88081	9.78e-05	0.11919	0.498307	0.410321
0.502176	0.88081	9.69e-05	0.11919	0.497824	0.409886
0.50266	0.88081	9.62e-05	0.11919	0.49734	0.409452
0.502982	0.88081	9.55e-05	0.11919	0.497018	0.409162
0.50395	0.88081	9.38e-05	0.11919	0.49605	0.408293
0.504272	0.88081	9.37e-05	0.11919	0.495728	0.408003
0.504433	0.88081	9.35e-05	0.11919	0.495567	0.407858
0.504433	0.881108	9.34e-05	0.118892	0.495567	0.408236
0.504917	0.881108	9.29e-05	0.118892	0.495083	0.407801
0.505239	0.881108	9.28e-05	0.118892	0.494761	0.407511
0.505562	0.881108	9.24e-05	0.118892	0.494438	0.407221
0.505562	0.881406	9.21e-05	0.118594	0.494438	0.407599
0.505884	0.881406	9.18e-05	0.118594	0.494116	0.40731
0.506207	0.881406	9.17e-05	0.118594	0.493793	0.40702
0.506529	0.881406	9.06e-05	0.118594	0.493471	0.40673
0.506852	0.881406	9.04e-05	0.118594	0.493148	0.40644
0.507174	0.881406	8.97e-05	0.118594	0.492826	0.40615
0.507335	0.881704	8.96e-05	0.118296	0.492665	0.406384
0.507496	0.881704	8.94e-05	0.118296	0.492504	0.406239
0.50798	0.881704	8.93e-05	0.118296	0.49202	0.405804
0.508625	0.881704	8.85e-05	0.118296	0.491375	0.405224
0.508947	0.8823	8.8e-05	0.1177	0.491053	0.405693
0.509108	0.8823	8.77e-05	0.1177	0.490892	0.405548
0.509592	0.8823	8.76e-05	0.1177	0.490408	0.405113
0.509915	0.8823	8.74e-05	0.1177	0.490085	0.404823
0.510237	0.882598	8.73e-05	0.117402	0.489763	0.404913
0.511043	0.882598	8.53e-05	0.117402	0.488957	0.404188
0.511365	0.882598	8.52e-05	0.117402	0.488635	0.403898
0.511688	0.882598	8.46e-05	0.117402	0.488312	0.403608
0.51201	0.882598	8.39e-05	0.117402	0.48799	0.403318
0.512172	0.882598	8.37e-05	0.117402	0.487828	0.403172
0.512494	0.882598	8.34e-05	0.117402	0.487506	0.402882
0.512978	0.882598	8.28e-05	0.117402	0.487022	0.402447
0.5133	0.882598	8.24e-05	0.117402	0.4867	0.402157
0.5133	0.882896	8.22e-05	0.117104	0.4867	0.402538
0.514106	0.882896	8.11e-05	0.117104	0.485894	0.401812
0.51459	0.882896	8.1e-05	0.117104	0.48541	0.401377
0.516041	0.882896	7.69e-05	0.117104	0.483959	0.40007
0.516041	0.883194	7.67e-05	0.116806	0.483959	0.400452
0.516524	0.883194	7.6e-05	0.116806	0.483476	0.400016
0.516847	0.883194	7.59e-05	0.116806	0.483153	0.399726
0.517008	0.883194	7.47e-05	0.116806	0.482992	0.399581
0.51733	0.883194	7.46e-05	0.116806	0.48267	0.39929
0.518459	0.883194	7.23e-05	0.116806	0.481541	0.398273
0.518459	0.883492	7.19e-05	0.116508	0.481541	0.398656
0.519265	0.883492	7.09e-05	0.116508	0.480735	0.397929
0.519426	0.88379	7.02e-05	0.11621	0.480574	0.398167
0.520393	0.88379	7e-05	0.11621	0.479607	0.397295
0.520877	0.88379	6.95e-05	0.11621	0.479123	0.396859
0.521038	0.884088	6.94e-05	0.115912	0.478962	0.397097
0.521199	0.884088	6.91e-05	0.115912	0.478801	0.396951
0.521199	0.884386	6.89e-05	0.115614	0.478801	0.397335
0.521522	0.884386	6.87e-05	0.115614	0.478478	0.397044
0.52265	0.884386	6.65e-05	0.115614	0.47735	0.396027
0.522812	0.884684	6.63e-05	0.115316	0.477188	0.396266
0.522973	0.884684	6.56e-05	0.115316	0.477027	0.39612
0.523134	0.884982	6.52e-05	0.115018	0.476866	0.396359
0.523134	0.88528	6.46e-05	0.11472	0.476866	0.396743
0.523456	0.88528	6.35e-05	0.11472	0.476544	0.396453
0.524101	0.88528	6.19e-05	0.11472	0.475899	0.395872
0.524101	0.885578	6.11e-05	0.114422	0.475899	0.396256
0.524746	0.885578	5.91e-05	0.114422	0.475254	0.395675
0.524746	0.885876	5.89e-05	0.114124	0.475254	0.39606
0.52523	0.885876	5.81e-05	0.114124	0.47477	0.395624
0.52523	0.886174	5.78e-05	0.113826	0.47477	0.39601
0.525552	0.886174	5.71e-05	0.113826	0.474448	0.395719
0.525875	0.886174	5.7e-05	0.113826	0.474125	0.395429
0.526519	0.886174	5.63e-05	0.113826	0.473481	0.394847
0.526842	0.886174	5.57e-05	0.113826	0.473158	0.394557
0.527487	0.886174	5.44e-05	0.113826	0.472513	0.393975
0.527487	0.886472	5.41e-05	0.113528	0.472513	0.394361
0.527648	0.88677	5.36e-05	0.11323	0.472352	0.394602
0.528293	0.88677	5.27e-05	0.11323	0.471707	0.394021
0.528615	0.88677	5.26e-05	0.11323	0.471385	0.39373
0.528776	0.88677	5.25e-05	0.11323	0.471224	0.393585
0.528776	0.887068	5.23e-05	0.112932	0.471224	0.393971
0.529421	0.887068	5.11e-05	0.112932	0.470579	0.39339
0.529744	0.887366	5.02e-05	0.112634	0.470256	0.393486
0.529905	0.887366	4.95e-05	0.112634	0.470095	0.393341
0.529905	0.887664	4.93e-05	0.112336	0.470095	0.393728
0.531033	0.887664	4.76e-05	0.112336	0.468967	0.39271
0.531033	0.887962	4.68e-05	0.112038	0.468967	0.393098
0.531195	0.887962	4.67e-05	0.112038	0.468805	0.392953
0.531195	0.88826	4.65e-05	0.11174	0.468805	0.393341
0.531839	0.88826	4.56e-05	0.11174	0.468161	0.392759
0.531839	0.888856	4.5e-05	0.111144	0.468161	0.393536
0.532484	0.888856	4.41e-05	0.111144	0.467516	0.392954
0.532484	0.889154	4.4e-05	0.110846	0.467516	0.393343
0.532645	0.889154	4.37e-05	0.110846	0.467355	0.393198
0.533129	0.889154	4.36e-05	0.110846	0.466871	0.392762
0.533129	0.889452	4.31e-05	0.110548	0.466871	0.393151
0.533613	0.889452	4.25e-05	0.110548	0.466387	0.392715
0.534096	0.889452	4.23e-05	0.110548	0.465904	0.392279
0.534419	0.889452	4.17e-05	0.110548	0.465581	0.391988
0.534741	0.889452	4.15e-05	0.110548	0.465259	0.391698
0.534902	0.889452	4.14e-05	0.110548	0.465098	0.391552
0.534902	0.88975	4.13e-05	0.11025	0.465098	0.391942
0.535225	0.88975	4.08e-05	0.11025	0.464775	0.391651
0.535709	0.88975	3.99e-05	0.11025	0.464291	0.391215
0.536031	0.88975	3.94e-05	0.11025	0.463969	0.390924
0.537321	0.88975	3.61e-05	0.11025	0.462679	0.389761
0.537643	0.88975	3.54e-05	0.11025	0.462357	0.38947
0.538127	0.88975	3.46e-05	0.11025	0.461873	0.389034
0.538449	0.88975	3.45e-05	0.11025	0.461551	0.388742
0.53861	0.88975	3.44e-05	0.11025	0.46139	0.388597
0.538933	0.88975	3.39e-05	0.11025	0.461067	0.388306
0.541029	0.88975	2.99e-05	0.11025	0.458971	0.386413
0.541673	0.88975	2.92e-05	0.11025	0.458327	0.38583
0.541673	0.890048	2.88e-05	0.109952	0.458327	0.386221
0.542802	0.890048	2.74e-05	0.109952	0.457198	0.385201
0.543124	0.890346	2.73e-05	0.109654	0.456876	0.385301
0.543447	0.890346	2.7e-05	0.109654	0.456553	0.38501
0.544414	0.890346	2.55e-05	0.109654	0.455586	0.384135
0.544575	0.890644	2.5e-05	0.109356	0.455425	0.384382
0.545542	0.890644	2.28e-05	0.109356	0.454458	0.383507
0.545542	0.890942	2.26e-05	0.109058	0.454458	0.3839
0.545865	0.890942	2.24e-05	0.109058	0.454135	0.383608
0.546671	0.890942	2.03e-05	0.109058	0.453329	0.382879
0.546671	0.89124	2.01e-05	0.10876	0.453329	0.383272
0.546993	0.89124	1.96e-05	0.10876	0.453007	0.38298
0.547155	0.891538	1.94e-05	0.108462	0.452845	0.383228
0.547316	0.891538	1.92e-05	0.108462	0.452684	0.383082
0.547316	0.891836	1.88e-05	0.108164	0.452684	0.383476
0.548444	0.891836	1.75e-05	0.108164	0.451556	0.382455
0.549412	0.891836	1.61e-05	0.108164	0.450588	0.381579
0.549573	0.891836	1.59e-05	0.108164	0.450427	0.381434
0.549734	0.892133	1.58e-05	0.107867	0.450266	0.381682
0.553764	0.892133	6.83e-06	0.107867	0.446236	0.378031
0.553764	0.892431	6.59e-06	0.107569	0.446236	0.378426
0.554087	0.892431	6.33e-06	0.107569	0.445913	0.378134
0.554732	0.892431	5.38e-06	0.107569	0.445268	0.377549
0.554732	0.892729	5.14e-06	0.107271	0.445268	0.377945
0.555699	0.892729	3.68e-06	0.107271	0.444301	0.377068
0.555699	0.893027	3.56e-06	0.106973	0.444301	0.377465
0.556182	0.893027	2.28e-06	0.106973	0.443818	0.377026
0.556182	0.893325	1.94e-06	0.106675	0.443818	0.377423
0.558762	0.893325	-1.85e-06	0.106675	0.441238	0.375082
0.558762	0.893623	-2.28e-06	0.106377	0.441238	0.37548
0.561825	0.893623	-6.84e-06	0.106377	0.438175	0.372697
0.561825	0.893921	-7.18e-06	0.106079	0.438175	0.373096
0.562309	0.893921	-8.14e-06	0.106079	0.437691	0.372656
0.562631	0.893921	-8.29e-06	0.106079	0.437369	0.372363
0.562953	0.893921	-8.71e-06	0.106079	0.437047	0.37207
0.562953	0.894517	-8.8e-06	0.105483	0.437047	0.372868
0.564404	0.894517	-1.13e-05	0.105483	0.435596	0.371549
0.565049	0.894517	-1.18e-05	0.105483	0.434951	0.370963
0.565694	0.894517	-1.27e-05	0.105483	0.434306	0.370376
0.566016	0.894517	-1.44e-05	0.105483	0.433984	0.370082
0.567467	0.894517	-1.69e-05	0.105483	0.432533	0.368761
0.567629	0.894815	-1.79e-05	0.105185	0.432371	0.369015
0.567629	0.895113	-1.85e-05	0.104887	0.432371	0.369416
0.568112	0.895113	-1.89e-05	0.104887	0.431888	0.368976
0.568435	0.895113	-1.9e-05	0.104887	0.431565	0.368682
0.568918	0.895113	-2e-05	0.104887	0.431082	0.368241
0.569241	0.895113	-2.01e-05	0.104887	0.430759	0.367947
0.569724	0.895113	-2.14e-05	0.104887	0.430276	0.367507
0.569886	0.895411	-2.17e-05	0.104589	0.430114	0.367761
0.569886	0.895709	-2.2e-05	0.104291	0.430114	0.368163
0.570047	0.895709	-2.22e-05	0.104291	0.429953	0.368016
0.570369	0.895709	-2.24e-05	0.104291	0.429631	0.367722
0.570369	0.896007	-2.27e-05	0.103993	0.429631	0.368125
0.570853	0.896007	-2.38e-05	0.103993	0.429147	0.367684
0.570853	0.896305	-2.4e-05	0.103695	0.429147	0.368086
0.572304	0.896305	-2.75e-05	0.103695	0.427696	0.366764
0.572465	0.896603	-2.76e-05	0.103397	0.427535	0.36702
0.572787	0.896603	-2.77e-05	0.103397	0.427213	0.366726
0.573271	0.896603	-2.9e-05	0.103397	0.426729	0.366285
0.573755	0.896603	-2.92e-05	0.103397	0.426245	0.365844
0.574883	0.896603	-3.25e-05	0.103397	0.425117	0.364814
0.575206	0.896603	-3.26e-05	0.103397	0.424794	0.36452
0.576173	0.896603	-3.41e-05	0.103397	0.423827	0.363637
0.576173	0.896901	-3.43e-05	0.103099	0.423827	0.364041
0.576656	0.896901	-3.53e-05	0.103099	0.423344	0.363599
0.577301	0.896901	-3.64e-05	0.103099	0.422699	0.36301
0.579075	0.896901	-4.01e-05	0.103099	0.420925	0.361389
0.579558	0.896901	-4.02e-05	0.103099	0.420442	0.360946
0.579719	0.896901	-4.03e-05	0.103099	0.420281	0.360799
0.580042	0.896901	-4.04e-05	0.103099	0.419958	0.360504
0.581009	0.896901	-4.26e-05	0.103099	0.418991	0.359618
0.581332	0.896901	-4.27e-05	0.103099	0.418668	0.359323
0.581654	0.896901	-4.3e-05	0.103099	0.418346	0.359028
0.581976	0.896901	-4.34e-05	0.103099	0.418024	0.358732
0.582299	0.896901	-4.39e-05	0.103099	0.417701	0.358437
0.582299	0.897199	-4.47e-05	0.102801	0.417701	0.358843
0.582621	0.897199	-4.49e-05	0.102801	0.417379	0.358548
0.583266	0.897199	-4.63e-05	0.102801	0.416734	0.357957
0.583911	0.897199	-4.69e-05	0.102801	0.416089	0.357365
0.583911	0.897497	-4.7e-05	0.102503	0.416089	0.357772
0.584233	0.897497	-4.85e-05	0.102503	0.415767	0.357476
0.584395	0.897795	-4.87e-05	0.102205	0.415605	0.357736
0.585201	0.897795	-4.99e-05	0.102205	0.414799	0.356997
0.585846	0.897795	-5.04e-05	0.102205	0.414154	0.356405
0.586813	0.897795	-5.22e-05	0.102205	0.413187	0.355517
0.586813	0.898093	-5.23e-05	0.101907	0.413187	0.355925
0.588586	0.898093	-5.47e-05	0.101907	0.411414	0.354297
0.588586	0.898391	-5.53e-05	0.101609	0.411414	0.354705
0.590037	0.898391	-5.7e-05	0.101609	0.409963	0.353372
0.590037	0.898689	-5.75e-05	0.101311	0.409963	0.353781
0.59036	0.898689	-5.76e-05	0.101311	0.40964	0.353485
0.590521	0.898689	-5.78e-05	0.101311	0.409479	0.353337
0.590521	0.898987	-5.8e-05	0.101013	0.409479	0.353746
0.591972	0.898987	-6.17e-05	0.101013	0.408028	0.352412
0.592294	0.898987	-6.19e-05	0.101013	0.407706	0.352115
0.592939	0.898987	-6.28e-05	0.101013	0.407061	0.351522
0.593261	0.898987	-6.38e-05	0.101013	0.406739	0.351225
0.593906	0.898987	-6.67e-05	0.101013	0.406094	0.350631
0.594229	0.898987	-6.74e-05	0.101013	0.405771	0.350334
0.594551	0.898987	-6.84e-05	0.101013	0.405449	0.350037
0.595518	0.898987	-6.87e-05	0.101013	0.404482	0.349146
0.596163	0.898987	-6.99e-05	0.101013	0.403837	0.348551
0.596163	0.899285	-7e-05	0.100715	0.403837	0.348962
0.596324	0.899285	-7.01e-05	0.100715	0.403676	0.348814
0.596647	0.899285	-7.02e-05	0.100715	0.403353	0.348516
0.597614	0.899285	-7.13e-05	0.100715	0.402386	0.347624
0.597775	0.899583	-7.21e-05	0.100417	0.402225	0.347887
0.597936	0.899583	-7.25e-05	0.100417	0.402064	0.347738
0.598581	0.899583	-7.41e-05	0.100417	0.401419	0.347143
0.599226	0.899583	-7.57e-05	0.100417	0.400774	0.346547
0.599226	0.899881	-7.6e-05	0.100119	0.400774	0.34696
0.600032	0.899881	-7.71e-05	0.100119	0.399968	0.346215
0.600032	0.900477	-7.75e-05	0.0995232	0.399968	0.347041
0.600516	0.900477	-7.82e-05	0.0995232	0.399484	0.346595
0.601	0.900477	-7.89e-05	0.0995232	0.399	0.346148
0.602773	0.900477	-8.2e-05	0.0995232	0.397227	0.344508
0.602773	0.901073	-8.23e-05	0.0989273	0.397227	0.345337
0.604385	0.901073	-8.63e-05	0.0989273	0.395615	0.343846
0.604707	0.901073	-8.64e-05	0.0989273	0.395293	0.343547
0.604869	0.901073	-8.65e-05	0.0989273	0.395131	0.343398
0.605191	0.901073	-8.66e-05	0.0989273	0.394809	0.343099
0.605352	0.901073	-8.73e-05	0.0989273	0.394648	0.34295
0.605675	0.901073	-8.74e-05	0.0989273	0.394325	0.342652
0.606481	0.901073	-9.06e-05	0.0989273	0.393519	0.341905
0.606642	0.901371	-9.1e-05	0.0986293	0.393358	0.342171
0.60777	0.901371	-9.44e-05	0.0986293	0.39223	0.341125
0.608415	0.901371	-9.51e-05	0.0986293	0.391585	0.340527
0.608415	0.901669	-9.52e-05	0.0983313	0.391585	0.340943
0.608576	0.901967	-9.53e-05	0.0980334	0.391424	0.34121
0.608738	0.901967	-9.63e-05	0.0980334	0.391262	0.34106
0.60906	0.901967	-9.66e-05	0.0980334	0.39094	0.340761
0.609221	0.901967	-9.71e-05	0.0980334	0.390779	0.340612
0.609544	0.901967	-9.75e-05	0.0980334	0.390456	0.340313
0.610189	0.901967	-9.85e-05	0.0980334	0.389811	0.339714
0.610189	0.902563	-9.92e-05	0.0974374	0.389811	0.340549
0.610672	0.902563	-0.0001	0.0974374	0.389328	0.3401
0.610672	0.902861	-0.000100498	0.0971395	0.389328	0.340518
0.612607	0.902861	-0.00010494	0.0971395	0.387393	0.338722
0.612607	0.903159	-0.000105184	0.0968415	0.387393	0.33914
0.612768	0.903159	-0.000105291	0.0968415	0.387232	0.338991
0.612768	0.903456	-0.000105566	0.0965435	0.387232	0.33941
0.614703	0.903456	-0.000109635	0.0965435	0.385297	0.337612
0.614703	0.903754	-0.000109942	0.0962455	0.385297	0.338031
0.618733	0.903754	-0.000121447	0.0962455	0.381267	0.334279
0.618733	0.904052	-0.000122677	0.0959476	0.381267	0.3347
0.619055	0.904052	-0.000123539	0.0959476	0.380945	0.334399
0.619055	0.90435	-0.0001242	0.0956496	0.380945	0.334821
0.619539	0.90435	-0.000126624	0.0956496	0.380461	0.33437
0.619539	0.904648	-0.000127185	0.0953516	0.380461	0.334792
0.6197	0.904648	-0.000127461	0.0953516	0.3803	0.334641
0.6197	0.904946	-0.000127724	0.0950536	0.3803	0.335063
0.620184	0.904946	-0.000128399	0.0950536	0.379816	0.334613
0.620184	0.905244	-0.000128457	0.0947557	0.379816	0.335035
0.620345	0.905244	-0.000128599	0.0947557	0.379655	0.334885
0.620345	0.905542	-0.000128655	0.0944577	0.379655	0.335308
0.620829	0.905542	-0.000131167	0.0944577	0.379171	0.334857
0.620829	0.90584	-0.000132438	0.0941597	0.379171	0.33528
0.621957	0.90584	-0.000133973	0.0941597	0.378043	0.334228
0.621957	0.906138	-0.000134026	0.0938617	0.378043	0.334652
0.624375	0.906138	-0.000138436	0.0938617	0.375625	0.332394
0.624375	0.906436	-0.000138736	0.0935638	0.375625	0.332819
0.624537	0.906436	-0.00013875	0.0935638	0.375463	0.332669
0.624537	0.906734	-0.000138794	0.0932658	0.375463	0.333094
0.625343	0.906734	-0.000140947	0.0932658	0.374657	0.332341
0.625343	0.907032	-0.000140982	0.0929678	0.374657	0.332766
0.62631	0.907032	-0.000143981	0.0929678	0.37369	0.331862
0.62631	0.90733	-0.000144707	0.0926698	0.37369	0.332289
0.626793	0.90733	-0.000145715	0.0926698	0.373207	0.331836
0.626793	0.907628	-0.000146204	0.0923719	0.373207	0.332263
0.627116	0.907628	-0.000146652	0.0923719	0.372884	0.331962
0.627116	0.907926	-0.000146852	0.0920739	0.372884	0.332388
0.628728	0.907926	-0.000147727	0.0920739	0.371272	0.330881
0.628728	0.908224	-0.000147744	0.0917759	0.371272	0.331308
0.629373	0.908224	-0.000148636	0.0917759	0.370627	0.330705
0.629373	0.908522	-0.000149119	0.0914779	0.370627	0.331133
0.629857	0.908522	-0.00015003	0.0914779	0.370143	0.330681
[truncated: 525 more rows]
