# Supplementary material for: Insights into non-autoimmune type 1 diabetes with 13 novel loci in low polygenic risk score patients
Source: Sci Rep. 2021 Aug 6;11:16013. doi: 10.1038/s41598-021-94994-9 (PMC8346538; doi:10.1038/s41598-021-94994-9)
Supplement: Supplementary file 5 — Supplementary Table 4. [file 41598_2021_94994_MOESM5_ESM.xlsx]

## Sheet: new
Insights into Non-autoimmune Type 1 Diabetes with 13 Novel Loci in Low Polygenic Risk Score Patients
Jingchun Qu, Hui-Qi Qu, Jonathan P Bradfield, Joseph T Glessner, Xiao Chang, Lifeng Tian, Michael March, John J Connolly, Jeffrey D Roizen, Patrick MA Sleiman, Hakon Hakonarson
Supplementary Table 4 SNPs associated with low PRS T1D with genome-wide significance in the switched cohort (*Column F-M show the association test of low PRS cases vs low PRS controls; ** Column N-Y show the association test of all cases and controls in Cohort A)
CHR	SNP	BP	A1	TEST	NMISS	OR	SE	L95	U95	STAT	P	CHR	SNP	BP	A1	TEST	NMISS	OR	SE	L95	U95	STAT	P	allele	allele_Frq	Rsq	Genotyped	hg19	Func.refGene	Gene.refGene	dbSNP
1	chr1:113389657:G:T	113389657	T	ADD	6460	1.975	0.1239	1.549	2.519	5.493	3.962e-08	1	chr1:113389657:G:T	113389657	T	ADD	9465	1.873	0.07943	1.603	2.189	7.901	2.775e-15	T	0.03633	0.94813	Imputed	113932279	intergenic	LOC643441;MAGI3	rs72687913
1	chr1:113533174:C:T	113533174	T	ADD	6460	1.431	0.05568	1.283	1.596	6.436	1.229e-10	1	chr1:113533174:C:T	113533174	T	ADD	9465	1.343	0.03464	1.255	1.437	8.511	1.73e-17	T	0.25323	0.99954	Genotyped	114075796	intronic	MAGI3	rs10858000
1	chr1:113533813:C:A	113533813	A	ADD	6460	1.417	0.05543	1.271	1.579	6.285	3.285e-10	1	chr1:113533813:C:A	113533813	A	ADD	9465	1.346	0.0344	1.258	1.44	8.636	5.824e-18	A	0.25757	0.99039	Imputed	114076435	intronic	MAGI3	rs11102648
1	chr1:113533924:A:G	113533924	G	ADD	6460	1.402	0.05503	1.258	1.561	6.135	8.517e-10	1	chr1:113533924:A:G	113533924	G	ADD	9465	1.336	0.03402	1.249	1.428	8.506	1.799e-17	G	0.26657	0.98983	Imputed	114076546	intronic	MAGI3	rs11102649
1	chr1:113541922:C:T	113541922	T	ADD	6460	1.421	0.0557	1.274	1.584	6.304	2.909e-10	1	chr1:113541922:C:T	113541922	T	ADD	9465	1.344	0.03462	1.255	1.438	8.533	1.432e-17	T	0.25242	0.99333	Imputed	114084544	intronic	MAGI3	rs4456089
1	chr1:113545083:GT:G	113545083	G	ADD	6460	1.429	0.05571	1.281	1.594	6.408	1.479e-10	1	chr1:113545083:GT:G	113545083	G	ADD	9465	1.343	0.03464	1.254	1.437	8.503	1.845e-17	G	0.25087	0.98612	Imputed	114087705	intronic	MAGI3
1	chr1:113545794:A:G	113545794	G	ADD	6460	1.422	0.05556	1.275	1.586	6.336	2.352e-10	1	chr1:113545794:A:G	113545794	G	ADD	9465	1.341	0.03454	1.254	1.435	8.504	1.83e-17	G	0.25334	0.99333	Imputed	114088416	intronic	MAGI3	rs10745339
1	chr1:113546694:G:A	113546694	A	ADD	6460	1.415	0.05561	1.269	1.578	6.247	4.182e-10	1	chr1:113546694:G:A	113546694	A	ADD	9465	1.341	0.03455	1.253	1.435	8.496	1.955e-17	A	0.25331	0.99328	Imputed	114089316	intronic	MAGI3	rs17013326
1	chr1:113547295:TA:T	113547295	T	ADD	6460	1.418	0.05561	1.272	1.581	6.28	3.381e-10	1	chr1:113547295:TA:T	113547295	T	ADD	9465	1.341	0.03455	1.253	1.435	8.496	1.959e-17	T	0.25341	0.99268	Imputed	114089917	intronic	MAGI3
1	chr1:113550718:T:G	113550718	G	ADD	6460	1.939	0.115	1.548	2.429	5.758	8.488e-09	1	chr1:113550718:T:G	113550718	G	ADD	9465	1.84	0.0752	1.588	2.133	8.112	4.982e-16	G	0.0397	0.97681	Imputed	114093340	intronic	MAGI3	rs183352775
1	chr1:113550799:T:A	113550799	A	ADD	6460	1.472	0.05702	1.317	1.646	6.783	1.181e-11	1	chr1:113550799:T:A	113550799	A	ADD	9465	1.408	0.03559	1.313	1.509	9.61	7.226e-22	A	0.2273	0.99165	Imputed	114093421	intronic	MAGI3	rs72687973
1	chr1:113551212:T:A	113551212	A	ADD	6460	1.416	0.05564	1.27	1.579	6.254	4.007e-10	1	chr1:113551212:T:A	113551212	A	ADD	9465	1.341	0.03457	1.253	1.435	8.479	2.27e-17	A	0.25328	0.99319	Imputed	114093834	intronic	MAGI3	rs12037873
1	chr1:113551664:C:T	113551664	T	ADD	6460	1.417	0.05563	1.27	1.58	6.261	3.822e-10	1	chr1:113551664:C:T	113551664	T	ADD	9465	1.341	0.03457	1.253	1.435	8.491	2.047e-17	T	0.25327	0.99332	Imputed	114094286	intronic	MAGI3	rs11102652
1	chr1:113552717:A:G	113552717	G	ADD	6460	1.4	0.05563	1.256	1.562	6.054	1.411e-09	1	chr1:113552717:A:G	113552717	G	ADD	9465	1.333	0.03453	1.246	1.426	8.321	8.727e-17	G	0.25619	0.99997	Genotyped	114095339	intronic	MAGI3	rs12074958
1	chr1:113553475:T:G	113553475	G	ADD	6460	1.408	0.05558	1.262	1.57	6.151	7.702e-10	1	chr1:113553475:T:G	113553475	G	ADD	9465	1.336	0.03451	1.248	1.429	8.384	5.124e-17	G	0.25627	0.99996	Genotyped	114096097	intronic	MAGI3	rs12035317
1	chr1:113556244:AG:A	113556244	A	ADD	6460	1.416	0.05571	1.269	1.579	6.241	4.337e-10	1	chr1:113556244:AG:A	113556244	A	ADD	9465	1.342	0.0346	1.254	1.436	8.508	1.768e-17	A	0.25293	0.99116	Imputed	114098866	intronic	MAGI3
1	chr1:113558493:G:A	113558493	A	ADD	6460	1.426	0.05567	1.278	1.59	6.373	1.857e-10	1	chr1:113558493:G:A	113558493	A	ADD	9465	1.347	0.03457	1.259	1.442	8.618	6.784e-18	A	0.25308	0.99302	Imputed	114101115	intronic	MAGI3	rs11102653
1	chr1:113562854:A:C	113562854	C	ADD	6460	1.415	0.05563	1.269	1.579	6.246	4.222e-10	1	chr1:113562854:A:C	113562854	C	ADD	9465	1.339	0.03452	1.252	1.433	8.466	2.529e-17	C	0.25485	0.99337	Imputed	114105476	intronic	MAGI3	rs7536360
1	chr1:113564185:C:T	113564185	T	ADD	6460	1.425	0.05568	1.277	1.589	6.356	2.068e-10	1	chr1:113564185:C:T	113564185	T	ADD	9465	1.345	0.03458	1.257	1.439	8.574	9.993e-18	T	0.25302	0.99308	Imputed	114106807	intronic	MAGI3	rs72687980
1	chr1:113564301:T:A	113564301	A	ADD	6460	1.425	0.05568	1.277	1.589	6.356	2.068e-10	1	chr1:113564301:T:A	113564301	A	ADD	9465	1.345	0.03458	1.257	1.439	8.574	9.993e-18	A	0.25304	0.99297	Imputed	114106923	intronic	MAGI3	rs12077419
1	chr1:113565630:G:A	113565630	A	ADD	6460	1.427	0.0557	1.279	1.591	6.38	1.775e-10	1	chr1:113565630:G:A	113565630	A	ADD	9465	1.347	0.03459	1.258	1.441	8.601	7.909e-18	A	0.25288	0.99301	Imputed	114108252	intronic	MAGI3	rs1343128
1	chr1:113566466:G:A	113566466	A	ADD	6460	1.426	0.05568	1.278	1.59	6.371	1.88e-10	1	chr1:113566466:G:A	113566466	A	ADD	9465	1.346	0.03458	1.258	1.44	8.588	8.853e-18	A	0.25289	0.99287	Imputed	114109088	intronic	MAGI3	rs11102654
1	chr1:113566999:G:T	113566999	T	ADD	6460	1.425	0.05568	1.278	1.59	6.364	1.971e-10	1	chr1:113566999:G:T	113566999	T	ADD	9465	1.345	0.03459	1.257	1.439	8.566	1.07e-17	T	0.25295	0.99298	Imputed	114109621	intronic	MAGI3	rs10858005
1	chr1:113568214:A:T	113568214	T	ADD	6460	1.413	0.05556	1.267	1.576	6.225	4.8e-10	1	chr1:113568214:A:T	113568214	T	ADD	9465	1.339	0.03449	1.251	1.433	8.463	2.608e-17	T	0.25546	0.99333	Imputed	114110836	intronic	MAGI3	rs1418958
1	chr1:113568414:A:G	113568414	G	ADD	6460	1.414	0.05555	1.268	1.577	6.235	4.508e-10	1	chr1:113568414:A:G	113568414	G	ADD	9465	1.34	0.03449	1.252	1.433	8.476	2.334e-17	G	0.25536	0.9931	Imputed	114111036	intronic	MAGI3	rs1343125
1	chr1:113571915:A:T	113571915	T	ADD	6460	1.429	0.05562	1.281	1.593	6.417	1.392e-10	1	chr1:113571915:A:T	113571915	T	ADD	9465	1.347	0.03455	1.259	1.442	8.631	6.061e-18	T	0.25335	0.993	Imputed	114114537	intronic	MAGI3	rs11102657
1	chr1:113572095:T:C	113572095	C	ADD	6460	1.477	0.05703	1.321	1.652	6.837	8.107e-12	1	chr1:113572095:T:C	113572095	C	ADD	9465	1.408	0.03557	1.313	1.509	9.611	7.177e-22	C	0.22845	0.99157	Imputed	114114717	intronic	MAGI3	rs2884704
1	chr1:113572221:G:A	113572221	A	ADD	6460	1.428	0.05563	1.281	1.593	6.408	1.479e-10	1	chr1:113572221:G:A	113572221	A	ADD	9465	1.345	0.03456	1.256	1.439	8.565	1.084e-17	A	0.25354	0.99315	Imputed	114114843	intronic	MAGI3	rs2884703
1	chr1:113573952:T:C	113573952	C	ADD	6460	1.428	0.05563	1.281	1.593	6.408	1.479e-10	1	chr1:113573952:T:C	113573952	C	ADD	9465	1.346	0.03455	1.258	1.441	8.608	7.445e-18	C	0.25361	0.99311	Imputed	114116574	intronic	MAGI3	rs12084114
1	chr1:113576615:A:G	113576615	G	ADD	6460	1.415	0.05563	1.269	1.579	6.246	4.222e-10	1	chr1:113576615:A:G	113576615	G	ADD	9465	1.339	0.03452	1.251	1.433	8.454	2.803e-17	G	0.25498	0.9931	Imputed	114119237	intronic	MAGI3	rs10858007
1	chr1:113576998:C:T	113576998	T	ADD	6460	1.428	0.05566	1.28	1.592	6.396	1.59e-10	1	chr1:113576998:C:T	113576998	T	ADD	9465	1.353	0.03457	1.264	1.448	8.741	2.305e-18	T	0.25477	0.98949	Imputed	114119620	intronic	MAGI3	rs10858008
1	chr1:113578960:GT:G	113578960	GT	ADD	6460	1.413	0.05543	1.268	1.575	6.236	4.477e-10	1	chr1:113578960:GT:G	113578960	GT	ADD	9465	1.332	0.03442	1.245	1.425	8.329	8.174e-17	G	0.73776	0.97909	Imputed	114121582
1	chr1:113580332:CTG:C	113580332	CTG	ADD	6460	1.423	0.05548	1.277	1.587	6.362	1.993e-10	1	chr1:113580332:CTG:C	113580332	CTG	ADD	9465	1.338	0.03446	1.25	1.431	8.441	3.144e-17	C	0.73869	0.98289	Imputed	114122954
1	chr1:113581151:G:A	113581151	G	ADD	6460	1.417	0.05543	1.271	1.579	6.286	3.263e-10	1	chr1:113581151:G:A	113581151	G	ADD	9465	1.337	0.03441	1.249	1.43	8.431	3.439e-17	A	0.73813	0.98096	Imputed	114123773	intronic	MAGI3
1	chr1:113582470:AC:A	113582470	AC	ADD	6460	1.426	0.0555	1.279	1.59	6.392	1.638e-10	1	chr1:113582470:AC:A	113582470	AC	ADD	9465	1.34	0.03446	1.253	1.434	8.499	1.913e-17	A	0.73965	0.98191	Imputed	114125092
1	chr1:113582637:A:G	113582637	A	ADD	6460	1.418	0.05552	1.272	1.581	6.291	3.149e-10	1	chr1:113582637:A:G	113582637	A	ADD	9465	1.339	0.03447	1.251	1.432	8.466	2.532e-17	G	0.73976	0.98157	Imputed	114125259	intronic	MAGI3
1	chr1:113583485:G:T	113583485	G	ADD	6460	1.429	0.05551	1.281	1.593	6.428	1.293e-10	1	chr1:113583485:G:T	113583485	G	ADD	9465	1.343	0.03447	1.255	1.437	8.549	1.238e-17	T	0.7399	0.98197	Imputed	114126107	intronic	MAGI3
1	chr1:113583598:G:C	113583598	G	ADD	6460	1.447	0.05548	1.298	1.613	6.656	2.811e-11	1	chr1:113583598:G:C	113583598	G	ADD	9465	1.351	0.0345	1.263	1.446	8.726	2.637e-18	C	0.74136	0.98168	Imputed	114126220	intronic	MAGI3
1	chr1:113586852:A:G	113586852	A	ADD	6460	1.439	0.05555	1.29	1.604	6.547	5.856e-11	1	chr1:113586852:A:G	113586852	A	ADD	9465	1.346	0.03453	1.258	1.441	8.615	6.984e-18	G	0.74186	0.98155	Imputed	114129474	intronic	MAGI3
1	chr1:113587476:G:A	113587476	G	ADD	6460	1.423	0.05553	1.276	1.587	6.354	2.105e-10	1	chr1:113587476:G:A	113587476	G	ADD	9465	1.34	0.03447	1.252	1.434	8.489	2.084e-17	A	0.73972	0.982	Imputed	114130098	intronic	MAGI3
1	chr1:113589118:T:G	113589118	T	ADD	6460	1.449	0.05547	1.3	1.615	6.686	2.3e-11	1	chr1:113589118:T:G	113589118	T	ADD	9465	1.353	0.03452	1.264	1.447	8.749	2.158e-18	G	0.74192	0.98162	Imputed	114131740	intronic	MAGI3
1	chr1:113590090:G:A	113590090	G	ADD	6460	1.43	0.05548	1.283	1.595	6.45	1.119e-10	1	chr1:113590090:G:A	113590090	G	ADD	9465	1.343	0.03446	1.255	1.437	8.554	1.192e-17	A	0.7397	0.98196	Imputed	114132712	intronic	MAGI3
1	chr1:113590400:AT:A	113590400	AT	ADD	6460	1.43	0.05548	1.283	1.595	6.45	1.119e-10	1	chr1:113590400:AT:A	113590400	AT	ADD	9465	1.343	0.03446	1.255	1.437	8.554	1.192e-17	A	0.7396	0.98187	Imputed	114133022
1	chr1:113592355:T:G	113592355	T	ADD	6460	1.425	0.05552	1.278	1.588	6.375	1.83e-10	1	chr1:113592355:T:G	113592355	T	ADD	9465	1.342	0.03449	1.254	1.436	8.523	1.55e-17	G	0.74029	0.98203	Imputed	114134977	intronic	MAGI3
1	chr1:113592724:C:G	113592724	C	ADD	6460	1.443	0.05547	1.294	1.608	6.608	3.903e-11	1	chr1:113592724:C:G	113592724	C	ADD	9465	1.351	0.0345	1.263	1.446	8.728	2.588e-18	G	0.74196	0.98147	Imputed	114135346	intronic	MAGI3
1	chr1:113593086:G:T	113593086	G	ADD	6460	1.43	0.05548	1.283	1.595	6.45	1.119e-10	1	chr1:113593086:G:T	113593086	G	ADD	9465	1.343	0.03446	1.255	1.437	8.554	1.192e-17	T	0.73967	0.98204	Imputed	114135708	intronic	MAGI3
1	chr1:113593415:C:T	113593415	C	ADD	6460	1.431	0.05547	1.283	1.595	6.457	1.065e-10	1	chr1:113593415:C:T	113593415	C	ADD	9465	1.342	0.03446	1.255	1.436	8.543	1.307e-17	T	0.73975	0.98194	Imputed	114136037	intronic	MAGI3
1	chr1:113594391:C:CAT	113594391	C	ADD	6460	1.43	0.05541	1.283	1.594	6.453	1.096e-10	1	chr1:113594391:C:CAT	113594391	C	ADD	9465	1.345	0.03444	1.257	1.438	8.595	8.303e-18	CAT	0.73962	0.97754	Imputed	114137013	intronic	MAGI3
1	chr1:113595912:A:T	113595912	A	ADD	6460	1.447	0.05547	1.298	1.613	6.664	2.667e-11	1	chr1:113595912:A:T	113595912	A	ADD	9465	1.351	0.03451	1.263	1.445	8.716	2.879e-18	T	0.74136	0.98157	Imputed	114138534	intronic	MAGI3
1	chr1:113596737:T:G	113596737	T	ADD	6460	1.433	0.05549	1.285	1.598	6.486	8.815e-11	1	chr1:113596737:T:G	113596737	T	ADD	9465	1.344	0.03448	1.257	1.438	8.584	9.173e-18	G	0.73988	0.98187	Imputed	114139359	intronic	MAGI3
1	chr1:113596994:C:T	113596994	C	ADD	6460	1.43	0.05548	1.283	1.595	6.45	1.119e-10	1	chr1:113596994:C:T	113596994	C	ADD	9465	1.343	0.03446	1.255	1.437	8.554	1.192e-17	T	0.73965	0.98206	Imputed	114139616	intronic	MAGI3
1	chr1:113597300:C:T	113597300	C	ADD	6460	1.43	0.05548	1.283	1.595	6.45	1.119e-10	1	chr1:113597300:C:T	113597300	C	ADD	9465	1.343	0.03446	1.255	1.437	8.554	1.192e-17	T	0.73965	0.98207	Imputed	114139922	intronic	MAGI3
1	chr1:113598267:A:G	113598267	A	ADD	6460	1.43	0.05545	1.283	1.594	6.448	1.132e-10	1	chr1:113598267:A:G	113598267	A	ADD	9465	1.341	0.03446	1.253	1.434	8.51	1.746e-17	G	0.73979	0.98173	Imputed	114140889	intronic	MAGI3
1	chr1:113598870:C:T	113598870	C	ADD	6460	1.441	0.05547	1.292	1.606	6.58	4.714e-11	1	chr1:113598870:C:T	113598870	C	ADD	9465	1.349	0.03449	1.261	1.444	8.686	3.751e-18	T	0.74123	0.98166	Imputed	114141492	intronic	MAGI3
1	chr1:113599153:G:A	113599153	G	ADD	6460	1.427	0.05549	1.28	1.59	6.402	1.534e-10	1	chr1:113599153:G:A	113599153	G	ADD	9465	1.342	0.03446	1.254	1.436	8.532	1.44e-17	A	0.73969	0.9821	Imputed	114141775	intronic	MAGI3
1	chr1:113600606:TG:T	113600606	TG	ADD	6460	1.427	0.05547	1.28	1.591	6.415	1.409e-10	1	chr1:113600606:TG:T	113600606	TG	ADD	9465	1.34	0.03446	1.252	1.433	8.484	2.172e-17	T	0.73954	0.98166	Imputed	114143228
1	chr1:113601379:AAAAC:A	113601379	A	ADD	6460	1.427	0.05563	1.28	1.592	6.398	1.575e-10	1	chr1:113601379:AAAAC:A	113601379	A	ADD	9465	1.345	0.03454	1.257	1.439	8.574	1.002e-17	A	0.25381	0.98919	Imputed	114144001	intronic	MAGI3
1	chr1:113601609:G:T	113601609	G	ADD	6460	1.427	0.05549	1.28	1.59	6.402	1.534e-10	1	chr1:113601609:G:T	113601609	G	ADD	9465	1.341	0.03447	1.253	1.435	8.512	1.713e-17	T	0.7397	0.98198	Imputed	114144231	intronic	MAGI3
1	chr1:113601782:T:C	113601782	C	ADD	6460	1.429	0.05557	1.281	1.593	6.417	1.388e-10	1	chr1:113601782:T:C	113601782	C	ADD	9465	1.347	0.03451	1.259	1.441	8.633	5.96e-18	C	0.25468	0.99068	Imputed	114144404	intronic	MAGI3	rs9659521
1	chr1:113601874:G:A	113601874	G	ADD	6460	1.413	0.05543	1.267	1.575	6.233	4.563e-10	1	chr1:113601874:G:A	113601874	G	ADD	9465	1.333	0.0344	1.246	1.426	8.349	6.874e-17	A	0.73802	0.9747	Imputed	114144496	intronic	MAGI3
1	chr1:113602102:TAGG:T	113602102	TAGG	ADD	6460	1.435	0.05539	1.287	1.599	6.52	7.047e-11	1	chr1:113602102:TAGG:T	113602102	TAGG	ADD	9465	1.343	0.03444	1.255	1.437	8.565	1.081e-17	T	0.73924	0.98098	Imputed	114144724
1	chr1:113603712:C:A	113603712	C	ADD	6460	1.439	0.05548	1.291	1.604	6.56	5.393e-11	1	chr1:113603712:C:A	113603712	C	ADD	9465	1.35	0.0345	1.262	1.445	8.706	3.137e-18	A	0.74197	0.98179	Imputed	114146334	intronic	MAGI3
1	chr1:113604759:G:C	113604759	G	ADD	6460	1.425	0.05549	1.278	1.589	6.382	1.752e-10	1	chr1:113604759:G:C	113604759	G	ADD	9465	1.342	0.03448	1.254	1.436	8.532	1.441e-17	C	0.74047	0.98209	Imputed	114147381	intronic	MAGI3
1	chr1:113605243:G:A	113605243	G	ADD	6460	1.425	0.05549	1.278	1.589	6.382	1.752e-10	1	chr1:113605243:G:A	113605243	G	ADD	9465	1.343	0.03447	1.255	1.437	8.552	1.21e-17	A	0.74045	0.98209	Imputed	114147865	intronic	MAGI3
1	chr1:113606299:G:A	113606299	A	ADD	6460	1.436	0.05563	1.288	1.602	6.51	7.532e-11	1	chr1:113606299:G:A	113606299	A	ADD	9465	1.351	0.03456	1.263	1.446	8.714	2.929e-18	A	0.25291	0.99136	Imputed	114148921	intronic	MAGI3	rs10858011
1	chr1:113607170:A:T	113607170	A	ADD	6460	1.435	0.05555	1.287	1.6	6.504	7.818e-11	1	chr1:113607170:A:T	113607170	A	ADD	9465	1.348	0.03452	1.26	1.443	8.655	4.939e-18	T	0.74179	0.9817	Imputed	114149792	intronic	MAGI3
1	chr1:113609225:C:A	113609225	A	ADD	6460	1.495	0.05701	1.337	1.671	7.048	1.817e-12	1	chr1:113609225:C:A	113609225	A	ADD	9465	1.421	0.0356	1.325	1.524	9.873	5.449e-23	A	0.2268	0.9909	Imputed	114151847	intronic	MAGI3	rs17031716
1	chr1:113612030:A:G	113612030	A	ADD	6460	1.432	0.05555	1.285	1.597	6.469	9.848e-11	1	chr1:113612030:A:G	113612030	A	ADD	9465	1.348	0.03453	1.26	1.443	8.652	5.061e-18	G	0.74199	0.98157	Imputed	114154652	intronic	MAGI3
1	chr1:113612635:C:CA	113612635	C	ADD	6460	1.433	0.05539	1.285	1.597	6.491	8.507e-11	1	chr1:113612635:C:CA	113612635	C	ADD	9465	1.346	0.03439	1.259	1.44	8.647	5.286e-18	CA	0.7361	0.96627	Imputed	114155257	intronic	MAGI3
1	chr1:113615166:C:T	113615166	C	ADD	6460	1.446	0.05552	1.297	1.612	6.64	3.143e-11	1	chr1:113615166:C:T	113615166	C	ADD	9465	1.354	0.03453	1.266	1.449	8.783	1.586e-18	T	0.74229	0.98152	Imputed	114157788	intronic	MAGI3
1	chr1:113618136:G:A	113618136	A	ADD	6460	1.47	0.05498	1.319	1.637	7.002	2.519e-12	1	chr1:113618136:G:A	113618136	A	ADD	9465	1.396	0.03407	1.306	1.493	9.798	1.149e-22	A	0.26535	0.9911	Imputed	114160758	intronic	MAGI3	rs11102661
1	chr1:113618494:C:A	113618494	C	ADD	6460	1.462	0.05483	1.313	1.628	6.931	4.188e-12	1	chr1:113618494:C:A	113618494	C	ADD	9465	1.383	0.03397	1.294	1.478	9.546	1.347e-21	A	0.72755	0.98255	Imputed	114161116	intronic	MAGI3
1	chr1:113619572:G:A	113619572	G	ADD	6460	1.46	0.05483	1.311	1.626	6.905	5.037e-12	1	chr1:113619572:G:A	113619572	G	ADD	9465	1.383	0.03399	1.294	1.479	9.551	1.29e-21	A	0.72787	0.98253	Imputed	114162194	intronic	MAGI3
1	chr1:113619997:C:G	113619997	C	ADD	6460	1.46	0.05483	1.311	1.626	6.905	5.037e-12	1	chr1:113619997:C:G	113619997	C	ADD	9465	1.383	0.03399	1.294	1.479	9.551	1.29e-21	G	0.72791	0.98256	Imputed	114162619	intronic	MAGI3
1	chr1:113621886:G:A	113621886	A	ADD	6460	1.452	0.05497	1.303	1.617	6.781	1.19e-11	1	chr1:113621886:G:A	113621886	A	ADD	9465	1.385	0.03403	1.296	1.48	9.571	1.06e-21	A	0.26708	0.99154	Imputed	114164508	intronic	MAGI3	rs12565589
1	chr1:113624213:G:T	113624213	G	ADD	6460	1.455	0.05488	1.306	1.62	6.83	8.499e-12	1	chr1:113624213:G:T	113624213	G	ADD	9465	1.381	0.03399	1.292	1.476	9.489	2.324e-21	T	0.72724	0.98255	Imputed	114166835	intronic	MAGI3
1	chr1:113628215:A:T	113628215	A	ADD	6460	1.443	0.05493	1.296	1.607	6.676	2.45e-11	1	chr1:113628215:A:T	113628215	A	ADD	9465	1.38	0.034	1.291	1.475	9.466	2.903e-21	T	0.72835	0.98522	Imputed	114170837	intronic	MAGI3
1	chr1:113629174:A:C	113629174	A	ADD	6460	1.447	0.05492	1.299	1.611	6.724	1.766e-11	1	chr1:113629174:A:C	113629174	A	ADD	9465	1.381	0.034	1.292	1.476	9.5	2.103e-21	C	0.72827	0.98531	Imputed	114171796	intronic	MAGI3
1	chr1:113630788:A:G	113630788	A	ADD	6460	1.764	0.06396	1.556	2	8.874	7.043e-19	1	chr1:113630788:A:G	113630788	A	ADD	9465	1.792	0.04035	1.656	1.94	14.46	2.189e-47	G	0.83534	0.96651	Imputed	114173410	intronic	MAGI3
1	chr1:113631178:G:C	113631178	G	ADD	6460	1.447	0.05494	1.3	1.612	6.729	1.706e-11	1	chr1:113631178:G:C	113631178	G	ADD	9465	1.381	0.03401	1.292	1.477	9.501	2.072e-21	C	0.72804	0.98497	Imputed	114173800	intronic	MAGI3
1	chr1:113633333:G:C	113633333	G	ADD	6460	1.455	0.05488	1.306	1.62	6.829	8.574e-12	1	chr1:113633333:G:C	113633333	G	ADD	9465	1.381	0.034	1.292	1.476	9.495	2.203e-21	C	0.72801	0.98429	Imputed	114175955	intronic	MAGI3
1	chr1:113636787:G:A	113636787	G	ADD	6460	1.448	0.05487	1.3	1.612	6.746	1.519e-11	1	chr1:113636787:G:A	113636787	G	ADD	9465	1.377	0.03397	1.289	1.472	9.423	4.398e-21	A	0.72398	0.97444	Imputed	114179409	intronic	MAGI3
1	chr1:113636791:T:C	113636791	T	ADD	6460	1.45	0.05481	1.302	1.615	6.78	1.201e-11	1	chr1:113636791:T:C	113636791	T	ADD	9465	1.374	0.03395	1.285	1.468	9.356	8.254e-21	C	0.72338	0.97328	Imputed	114179413	intronic	MAGI3
1	chr1:113638738:A:G	113638738	A	ADD	6460	1.443	0.05495	1.296	1.607	6.671	2.534e-11	1	chr1:113638738:A:G	113638738	A	ADD	9465	1.379	0.03401	1.29	1.474	9.437	3.827e-21	G	0.72816	0.9851	Imputed	114181360	intronic	MAGI3
1	chr1:113638744:A:AC	113638744	A	ADD	6460	1.448	0.05494	1.3	1.613	6.74	1.582e-11	1	chr1:113638744:A:AC	113638744	A	ADD	9465	1.379	0.03401	1.29	1.474	9.446	3.519e-21	AC	0.72526	0.97863	Imputed	114181366	intronic	MAGI3
1	chr1:113640000:G:A	113640000	G	ADD	6460	1.449	0.05488	1.302	1.614	6.762	1.358e-11	1	chr1:113640000:G:A	113640000	G	ADD	9465	1.377	0.034	1.288	1.472	9.414	4.789e-21	A	0.72789	0.98539	Imputed	114182622	intronic	MAGI3
1	chr1:113640219:A:G	113640219	A	ADD	6460	1.452	0.05493	1.304	1.617	6.787	1.145e-11	1	chr1:113640219:A:G	113640219	A	ADD	9465	1.382	0.03401	1.293	1.478	9.519	1.75e-21	G	0.7286	0.98533	Imputed	114182841	intronic	MAGI3
1	chr1:113641157:G:T	113641157	G	ADD	6460	1.453	0.05485	1.305	1.617	6.807	9.993e-12	1	chr1:113641157:G:T	113641157	G	ADD	9465	1.375	0.03396	1.286	1.469	9.371	7.177e-21	T	0.72588	0.98203	Imputed	114183779	intronic	MAGI3
1	chr1:113642968:A:G	113642968	A	ADD	6460	1.518	0.05636	1.359	1.695	7.404	1.32e-13	1	chr1:113642968:A:G	113642968	A	ADD	9465	1.459	0.03506	1.362	1.562	10.77	4.877e-27	G	0.76053	0.99971	Genotyped	114185590	intronic	MAGI3
1	chr1:113644342:G:A	113644342	G	ADD	6460	1.446	0.05491	1.299	1.611	6.722	1.79e-11	1	chr1:113644342:G:A	113644342	G	ADD	9465	1.378	0.034	1.289	1.473	9.43	4.107e-21	A	0.72807	0.98563	Imputed	114186964	intronic	MAGI3
1	chr1:113644749:G:A	113644749	G	ADD	6460	1.447	0.0549	1.299	1.611	6.731	1.684e-11	1	chr1:113644749:G:A	113644749	G	ADD	9465	1.378	0.034	1.29	1.473	9.441	3.68e-21	A	0.72811	0.98561	Imputed	114187371	intronic	MAGI3
1	chr1:113648551:C:T	113648551	C	ADD	6460	1.455	0.05484	1.306	1.62	6.834	8.276e-12	1	chr1:113648551:C:T	113648551	C	ADD	9465	1.379	0.03398	1.29	1.474	9.462	3.01e-21	T	0.72726	0.98556	Imputed	114191173	intronic	MAGI3
1	chr1:113651584:T:C	113651584	T	ADD	6460	1.448	0.05485	1.301	1.613	6.755	1.426e-11	1	chr1:113651584:T:C	113651584	T	ADD	9465	1.378	0.03398	1.289	1.473	9.435	3.917e-21	C	0.72793	0.98591	Imputed	114194206	intronic	MAGI3
1	chr1:113654261:C:A	113654261	C	ADD	6460	1.453	0.05488	1.305	1.618	6.811	9.684e-12	1	chr1:113654261:C:A	113654261	C	ADD	9465	1.382	0.03399	1.293	1.478	9.524	1.662e-21	A	0.72856	0.98592	Imputed	114196883	intronic	MAGI3
1	chr1:113656645:A:G	113656645	A	ADD	6460	1.45	0.05501	1.302	1.616	6.759	1.391e-11	1	chr1:113656645:A:G	113656645	A	ADD	9465	1.388	0.03406	1.299	1.484	9.63	5.968e-22	G	0.72992	0.98363	Imputed	114199267	intronic	MAGI3
1	chr1:113664692:G:T	113664692	G	ADD	6460	1.452	0.05486	1.304	1.617	6.797	1.07e-11	1	chr1:113664692:G:T	113664692	G	ADD	9465	1.382	0.03398	1.293	1.477	9.512	1.872e-21	T	0.72847	0.98581	Imputed	114207314	intronic	MAGI3
1	chr1:113668123:T:A	113668123	T	ADD	6460	1.45	0.05484	1.302	1.614	6.769	1.299e-11	1	chr1:113668123:T:A	113668123	T	ADD	9465	1.379	0.03397	1.29	1.474	9.463	2.999e-21	A	0.72808	0.98598	Imputed	114210745	intronic	MAGI3
1	chr1:113669949:A:G	113669949	A	ADD	6460	1.451	0.05491	1.303	1.616	6.776	1.239e-11	1	chr1:113669949:A:G	113669949	A	ADD	9465	1.382	0.03399	1.293	1.478	9.524	1.664e-21	G	0.72881	0.98572	Imputed	114212571	intronic	MAGI3
1	chr1:113675639:T:C	113675639	T	ADD	6460	1.443	0.05499	1.296	1.607	6.669	2.573e-11	1	chr1:113675639:T:C	113675639	T	ADD	9465	1.381	0.03402	1.291	1.476	9.478	2.594e-21	C	0.72886	0.98568	Imputed	114218261	intronic	MAGI3
1	chr1:113675829:C:G	113675829	C	ADD	6460	1.442	0.05499	1.295	1.606	6.66	2.735e-11	1	chr1:113675829:C:G	113675829	C	ADD	9465	1.382	0.03402	1.292	1.477	9.499	2.117e-21	G	0.72861	0.98566	Imputed	114218451	intronic	MAGI3
1	chr1:113676979:G:C	113676979	G	ADD	6460	1.442	0.05492	1.295	1.606	6.67	2.553e-11	1	chr1:113676979:G:C	113676979	G	ADD	9465	1.378	0.034	1.289	1.473	9.428	4.199e-21	C	0.72828	0.98563	Imputed	114219601	intronic	MAGI3
1	chr1:113677683:G:T	113677683	G	ADD	6460	1.344	0.05148	1.215	1.487	5.743	9.275e-09	1	chr1:113677683:G:T	113677683	G	ADD	9465	1.26	0.03142	1.185	1.34	7.355	1.904e-13	T	0.60216	0.99021	Imputed	114220305	intronic	MAGI3
1	chr1:113678501:G:C	113678501	G	ADD	6460	1.454	0.05494	1.305	1.619	6.808	9.902e-12	1	chr1:113678501:G:C	113678501	G	ADD	9465	1.383	0.03403	1.294	1.479	9.539	1.446e-21	C	0.7284	0.98552	Imputed	114221123	intronic	MAGI3
1	chr1:113679703:A:G	113679703	A	ADD	6460	1.439	0.05492	1.292	1.603	6.629	3.37e-11	1	chr1:113679703:A:G	113679703	A	ADD	9465	1.377	0.03401	1.288	1.471	9.397	5.591e-21	G	0.72843	0.9856	Imputed	114222325	intronic	MAGI3
1	chr1:113679894:C:A	113679894	C	ADD	6460	1.518	0.05637	1.359	1.695	7.399	1.369e-13	1	chr1:113679894:C:A	113679894	C	ADD	9465	1.457	0.03506	1.36	1.56	10.73	7.408e-27	A	0.75726	0.98406	Imputed	114222516	intronic	MAGI3
1	chr1:113679969:A:T	113679969	A	ADD	6460	1.444	0.05498	1.296	1.608	6.679	2.408e-11	1	chr1:113679969:A:T	113679969	A	ADD	9465	1.381	0.03402	1.292	1.476	9.489	2.325e-21	T	0.72889	0.9857	Imputed	114222591	intronic	MAGI3
1	chr1:113682684:G:A	113682684	G	ADD	6460	1.447	0.0549	1.3	1.612	6.732	1.669e-11	1	chr1:113682684:G:A	113682684	G	ADD	9465	1.38	0.03401	1.291	1.475	9.473	2.707e-21	A	0.72827	0.98622	Imputed	114225306	UTR3	MAGI3
1	chr1:113686371:CATTT:C	113686371	CATTT	ADD	6460	1.456	0.05489	1.307	1.621	6.839	7.96e-12	1	chr1:113686371:CATTT:C	113686371	CATTT	ADD	9465	1.381	0.034	1.292	1.476	9.498	2.135e-21	C	0.72733	0.98631	Imputed	114228993
1	chr1:113687822:AC:A	113687822	AC	ADD	6460	1.453	0.05495	1.305	1.619	6.805	1.013e-11	1	chr1:113687822:AC:A	113687822	AC	ADD	9465	1.383	0.03403	1.294	1.478	9.53	1.572e-21	A	0.72742	0.98584	Imputed	114230444
1	chr1:113688776:G:A	113688776	G	ADD	6460	1.346	0.05146	1.217	1.489	5.775	7.679e-09	1	chr1:113688776:G:A	113688776	G	ADD	9465	1.26	0.03142	1.185	1.34	7.366	1.754e-13	A	0.60199	0.99008	Imputed	114231398	intergenic	MAGI3;PHTF1
1	chr1:113691249:G:A	113691249	G	ADD	6460	1.448	0.05493	1.301	1.613	6.745	1.535e-11	1	chr1:113691249:G:A	113691249	G	ADD	9465	1.379	0.03401	1.29	1.474	9.446	3.535e-21	A	0.73018	0.99991	Genotyped	114233871	intergenic	MAGI3;PHTF1
1	chr1:113692757:T:A	113692757	T	ADD	6460	1.351	0.05148	1.221	1.494	5.844	5.087e-09	1	chr1:113692757:T:A	113692757	T	ADD	9465	1.265	0.03141	1.189	1.345	7.475	7.721e-14	A	0.60065	0.99001	Imputed	114235379	intergenic	MAGI3;PHTF1
1	chr1:113697697:T:TA	113697697	T	ADD	6460	1.447	0.05476	1.3	1.611	6.748	1.504e-11	1	chr1:113697697:T:TA	113697697	T	ADD	9465	1.381	0.0339	1.292	1.476	9.52	1.727e-21	TA	0.72487	0.97752	Imputed	114240319	UTR3	PHTF1
1	chr1:113701277:C:A	113701277	C	ADD	6460	1.345	0.05147	1.216	1.488	5.761	8.344e-09	1	chr1:113701277:C:A	113701277	C	ADD	9465	1.261	0.03142	1.185	1.341	7.372	1.685e-13	A	0.60557	0.99987	Genotyped	114243899	intronic	PHTF1
1	chr1:113701555:G:T	113701555	G	ADD	6460	1.456	0.05497	1.307	1.622	6.837	8.103e-12	1	chr1:113701555:G:T	113701555	G	ADD	9465	1.388	0.03403	1.298	1.484	9.632	5.844e-22	T	0.72863	0.98639	Imputed	114244177	intronic	PHTF1
1	chr1:113703831:C:T	113703831	C	ADD	6460	1.457	0.05493	1.308	1.623	6.854	7.196e-12	1	chr1:113703831:C:T	113703831	C	ADD	9465	1.385	0.03402	1.295	1.48	9.569	1.078e-21	T	0.72767	0.98639	Imputed	114246453	UTR3	PHTF1
1	chr1:113706760:C:T	113706760	C	ADD	6460	1.457	0.0549	1.309	1.623	6.858	6.987e-12	1	chr1:113706760:C:T	113706760	C	ADD	9465	1.384	0.034	1.295	1.479	9.556	1.227e-21	T	0.72775	0.98631	Imputed	114249382	intronic	PHTF1
1	chr1:113707962:C:CA	113707962	C	ADD	6460	1.348	0.05146	1.218	1.491	5.797	6.766e-09	1	chr1:113707962:C:CA	113707962	C	ADD	9465	1.258	0.03141	1.182	1.337	7.295	2.981e-13	CA	0.5993	0.98157	Imputed	114250584	intronic	PHTF1
1	chr1:113711017:C:T	113711017	C	ADD	6460	1.457	0.05496	1.309	1.623	6.853	7.245e-12	1	chr1:113711017:C:T	113711017	C	ADD	9465	1.388	0.03402	1.298	1.484	9.634	5.77e-22	T	0.73136	0.99999	Genotyped	114253639	intronic	PHTF1
1	chr1:113711270:A:G	113711270	A	ADD	6460	1.456	0.0549	1.307	1.621	6.837	8.082e-12	1	chr1:113711270:A:G	113711270	A	ADD	9465	1.384	0.034	1.295	1.48	9.561	1.168e-21	G	0.72796	0.98637	Imputed	114253892	intronic	PHTF1
1	chr1:113712873:A:G	113712873	A	ADD	6460	1.458	0.0549	1.309	1.623	6.865	6.655e-12	1	chr1:113712873:A:G	113712873	A	ADD	9465	1.384	0.034	1.295	1.48	9.567	1.096e-21	G	0.72776	0.98616	Imputed	114255495	intronic	PHTF1
1	chr1:113713757:C:G	113713757	C	ADD	6460	1.35	0.05149	1.22	1.493	5.823	5.796e-09	1	chr1:113713757:C:G	113713757	C	ADD	9465	1.26	0.03142	1.184	1.34	7.346	2.045e-13	G	0.60279	0.99015	Imputed	114256379	intronic	PHTF1
1	chr1:113715641:C:T	113715641	C	ADD	6460	1.343	0.05153	1.214	1.486	5.723	1.047e-08	1	chr1:113715641:C:T	113715641	C	ADD	9465	1.261	0.03145	1.186	1.341	7.381	1.575e-13	T	0.60342	0.9868	Imputed	114258263	intronic	PHTF1
1	chr1:113716260:T:G	113716260	T	ADD	6460	1.529	0.05636	1.369	1.708	7.536	4.846e-14	1	chr1:113716260:T:G	113716260	T	ADD	9465	1.464	0.03506	1.367	1.568	10.87	1.659e-27	G	0.7573	0.98438	Imputed	114258882	intronic	PHTF1
1	chr1:113716447:C:T	113716447	C	ADD	6460	1.454	0.055	1.306	1.62	6.807	9.953e-12	1	chr1:113716447:C:T	113716447	C	ADD	9465	1.387	0.03403	1.298	1.483	9.614	6.971e-22	T	0.72872	0.98596	Imputed	114259069	intronic	PHTF1
1	chr1:113716935:T:C	113716935	T	ADD	6460	1.457	0.0549	1.309	1.623	6.858	6.987e-12	1	chr1:113716935:T:C	113716935	T	ADD	9465	1.384	0.034	1.295	1.479	9.556	1.227e-21	C	0.72775	0.98645	Imputed	114259557	intronic	PHTF1
1	chr1:113719934:G:C	113719934	G	ADD	6460	1.457	0.05497	1.308	1.622	6.844	7.71e-12	1	chr1:113719934:G:C	113719934	G	ADD	9465	1.388	0.03403	1.299	1.484	9.644	5.21e-22	C	0.7286	0.98647	Imputed	114262556	intronic	PHTF1
1	chr1:113719939:T:C	113719939	T	ADD	6460	1.457	0.05497	1.308	1.622	6.844	7.71e-12	1	chr1:113719939:T:C	113719939	T	ADD	9465	1.388	0.03403	1.299	1.484	9.644	5.21e-22	C	0.72859	0.98638	Imputed	114262561	intronic	PHTF1
1	chr1:113721113:G:A	113721113	G	ADD	6460	1.456	0.0549	1.307	1.621	6.837	8.082e-12	1	chr1:113721113:G:A	113721113	G	ADD	9465	1.384	0.034	1.295	1.48	9.561	1.168e-21	A	0.72798	0.98648	Imputed	114263735	intronic	PHTF1
1	chr1:113722003:T:C	113722003	T	ADD	6460	1.457	0.0549	1.309	1.623	6.858	6.987e-12	1	chr1:113722003:T:C	113722003	T	ADD	9465	1.384	0.034	1.295	1.479	9.556	1.227e-21	C	0.72775	0.98648	Imputed	114264625	intronic	PHTF1
1	chr1:113722622:C:T	113722622	C	ADD	6460	1.457	0.05491	1.308	1.622	6.849	7.435e-12	1	chr1:113722622:C:T	113722622	C	ADD	9465	1.384	0.03401	1.295	1.48	9.566	1.109e-21	T	0.7277	0.98633	Imputed	114265244	intronic	PHTF1
1	chr1:113722869:G:A	113722869	G	ADD	6460	1.53	0.05635	1.37	1.709	7.548	4.416e-14	1	chr1:113722869:G:A	113722869	G	ADD	9465	1.467	0.03506	1.369	1.571	10.92	9.249e-28	A	0.75737	0.98411	Imputed	114265491	intronic	PHTF1
1	chr1:113723306:C:T	113723306	C	ADD	6460	1.457	0.05491	1.308	1.622	6.849	7.435e-12	1	chr1:113723306:C:T	113723306	C	ADD	9465	1.384	0.03401	1.295	1.48	9.566	1.109e-21	T	0.72764	0.98648	Imputed	114265928	intronic	PHTF1
1	chr1:113724725:C:T	113724725	C	ADD	6460	1.457	0.05497	1.308	1.622	6.844	7.71e-12	1	chr1:113724725:C:T	113724725	C	ADD	9465	1.389	0.03403	1.3	1.485	9.666	4.213e-22	T	0.72852	0.98617	Imputed	114267347	intronic	PHTF1
1	chr1:113725023:C:A	113725023	C	ADD	6460	1.457	0.0549	1.309	1.623	6.858	6.987e-12	1	chr1:113725023:C:A	113725023	C	ADD	9465	1.384	0.034	1.295	1.479	9.556	1.227e-21	A	0.7277	0.98639	Imputed	114267645	intronic	PHTF1
1	chr1:113727355:A:G	113727355	A	ADD	6460	1.346	0.05147	1.217	1.489	5.774	7.722e-09	1	chr1:113727355:A:G	113727355	A	ADD	9465	1.26	0.03142	1.185	1.34	7.361	1.828e-13	G	0.60391	0.98965	Imputed	114269977	intronic	PHTF1
1	chr1:113727704:C:A	113727704	C	ADD	6460	1.457	0.0549	1.309	1.623	6.858	6.987e-12	1	chr1:113727704:C:A	113727704	C	ADD	9465	1.384	0.034	1.295	1.479	9.556	1.227e-21	A	0.72769	0.98621	Imputed	114270326	intronic	PHTF1
1	chr1:113728285:A:G	113728285	A	ADD	6460	1.457	0.05496	1.309	1.623	6.853	7.245e-12	1	chr1:113728285:A:G	113728285	A	ADD	9465	1.388	0.03402	1.298	1.484	9.634	5.77e-22	G	0.72861	0.98637	Imputed	114270907	intronic	PHTF1
1	chr1:113728506:A:G	113728506	A	ADD	6460	1.457	0.05496	1.309	1.623	6.853	7.245e-12	1	chr1:113728506:A:G	113728506	A	ADD	9465	1.388	0.03402	1.298	1.484	9.634	5.77e-22	G	0.72864	0.9864	Imputed	114271128	intronic	PHTF1
1	chr1:113728801:T:C	113728801	T	ADD	6460	1.535	0.0563	1.374	1.714	7.607	2.814e-14	1	chr1:113728801:T:C	113728801	T	ADD	9465	1.47	0.03505	1.373	1.575	11	4.023e-28	C	0.75711	0.98386	Imputed	114271423	intronic	PHTF1
1	chr1:113732509:C:A	113732509	C	ADD	6460	1.457	0.05491	1.308	1.622	6.849	7.435e-12	1	chr1:113732509:C:A	113732509	C	ADD	9465	1.384	0.03401	1.295	1.48	9.566	1.109e-21	A	0.72765	0.98618	Imputed	114275131	intronic	PHTF1
1	chr1:113732815:T:C	113732815	T	ADD	6460	1.456	0.05489	1.307	1.621	6.841	7.871e-12	1	chr1:113732815:T:C	113732815	T	ADD	9465	1.384	0.034	1.295	1.479	9.553	1.259e-21	C	0.72767	0.98618	Imputed	114275437	intronic	PHTF1
1	chr1:113732979:T:C	113732979	T	ADD	6460	1.457	0.05491	1.308	1.622	6.849	7.435e-12	1	chr1:113732979:T:C	113732979	T	ADD	9465	1.384	0.03401	1.295	1.48	9.566	1.109e-21	C	0.72789	0.98597	Imputed	114275601	intronic	PHTF1
1	chr1:113734103:C:T	113734103	C	ADD	6460	1.426	0.05418	1.282	1.585	6.547	5.876e-11	1	chr1:113734103:C:T	113734103	C	ADD	9465	1.376	0.03327	1.289	1.468	9.584	9.297e-22	T	0.70148	0.97904	Imputed	114276725	intronic	PHTF1
1	chr1:113734708:A:G	113734708	A	ADD	6460	1.459	0.0549	1.31	1.624	6.878	6.086e-12	1	chr1:113734708:A:G	113734708	A	ADD	9465	1.385	0.03401	1.296	1.481	9.588	9.013e-22	G	0.72798	0.98633	Imputed	114277330	intronic	PHTF1
1	chr1:113738095:A:C	113738095	A	ADD	6460	1.346	0.05148	1.217	1.489	5.773	7.769e-09	1	chr1:113738095:A:C	113738095	A	ADD	9465	1.26	0.03143	1.185	1.341	7.365	1.77e-13	C	0.60348	0.9898	Imputed	114280717	intronic	PHTF1
1	chr1:113743238:T:A	113743238	A	ADD	6460	1.983	0.1143	1.585	2.481	5.989	2.117e-09	1	chr1:113743238:T:A	113743238	A	ADD	9465	1.873	0.07489	1.617	2.169	8.38	5.301e-17	A	0.03982	0.9803	Imputed	114285860	intronic	PHTF1	rs115699904
1	chr1:113745280:G:A	113745280	G	ADD	6460	1.454	0.05486	1.306	1.62	6.828	8.592e-12	1	chr1:113745280:G:A	113745280	G	ADD	9465	1.386	0.03397	1.297	1.481	9.607	7.492e-22	A	0.72726	0.98604	Imputed	114287902	intronic	PHTF1
1	chr1:113745658:G:T	113745658	G	ADD	6460	1.454	0.05483	1.306	1.619	6.826	8.746e-12	1	chr1:113745658:G:T	113745658	G	ADD	9465	1.384	0.03396	1.295	1.479	9.568	1.095e-21	T	0.72693	0.98601	Imputed	114288280	intronic	PHTF1
1	chr1:113748337:A:T	113748337	A	ADD	6460	1.451	0.05487	1.303	1.616	6.787	1.144e-11	1	chr1:113748337:A:T	113748337	A	ADD	9465	1.385	0.03397	1.296	1.481	9.594	8.434e-22	T	0.7274	0.98599	Imputed	114290959	intronic	PHTF1
1	chr1:113748784:G:A	113748784	G	ADD	6460	1.342	0.05143	1.213	1.484	5.715	1.094e-08	1	chr1:113748784:G:A	113748784	G	ADD	9465	1.262	0.03139	1.187	1.342	7.419	1.179e-13	A	0.60299	0.98888	Imputed	114291406	intronic	PHTF1
1	chr1:113749922:C:T	113749922	C	ADD	6460	1.454	0.05486	1.306	1.62	6.828	8.592e-12	1	chr1:113749922:C:T	113749922	C	ADD	9465	1.386	0.03397	1.297	1.481	9.607	7.492e-22	T	0.72718	0.98618	Imputed	114292544	intronic	PHTF1
1	chr1:113750625:A:G	113750625	A	ADD	6460	1.461	0.05486	1.312	1.626	6.906	4.989e-12	1	chr1:113750625:A:G	113750625	A	ADD	9465	1.384	0.034	1.295	1.479	9.555	1.236e-21	G	0.72806	0.98614	Imputed	114293247	intronic	PHTF1
1	chr1:113750904:G:A	113750904	G	ADD	6460	1.345	0.05137	1.216	1.487	5.763	8.257e-09	1	chr1:113750904:G:A	113750904	G	ADD	9465	1.262	0.03138	1.186	1.342	7.408	1.283e-13	A	0.60367	0.98945	Imputed	114293526	intronic	PHTF1
1	chr1:113752432:T:C	113752432	T	ADD	6460	1.461	0.05488	1.312	1.627	6.91	4.852e-12	1	chr1:113752432:T:C	113752432	T	ADD	9465	1.387	0.03398	1.298	1.483	9.628	6.089e-22	C	0.72609	0.98245	Imputed	114295054	intronic	PHTF1
1	chr1:113752816:G:A	113752816	G	ADD	6460	1.34	0.05142	1.212	1.482	5.692	1.257e-08	1	chr1:113752816:G:A	113752816	G	ADD	9465	1.258	0.03138	1.183	1.338	7.326	2.366e-13	A	0.60311	0.98901	Imputed	114295438	intronic	PHTF1
1	chr1:113755153:T:A	113755153	A	ADD	6460	1.454	0.05486	1.306	1.62	6.828	8.592e-12	1	chr1:113755153:T:A	113755153	A	ADD	9465	1.388	0.03396	1.299	1.484	9.656	4.652e-22	A	0.26935	0.99379	Imputed	114297775	intronic	PHTF1	rs1230679
1	chr1:113755798:T:G	113755798	G	ADD	6460	1.45	0.05488	1.302	1.615	6.772	1.274e-11	1	chr1:113755798:T:G	113755798	G	ADD	9465	1.385	0.03396	1.296	1.48	9.592	8.608e-22	G	0.26927	0.99377	Imputed	114298420	intronic	PHTF1	rs1230678
1	chr1:113755896:TA:T	113755896	T	ADD	6460	1.385	0.0518	1.251	1.533	6.284	3.292e-10	1	chr1:113755896:TA:T	113755896	T	ADD	9465	1.302	0.03156	1.224	1.385	8.355	6.535e-17	T	0.38629	0.97686	Imputed	114298518	intronic	PHTF1
1	chr1:113756894:G:A	113756894	A	ADD	6460	1.531	0.05633	1.371	1.709	7.557	4.115e-14	1	chr1:113756894:G:A	113756894	A	ADD	9465	1.468	0.03504	1.37	1.572	10.95	6.564e-28	A	0.23912	0.99394	Imputed	114299516	intronic	PHTF1	rs2359167
1	chr1:113758713:C:T	113758713	T	ADD	6460	1.522	0.05632	1.363	1.7	7.457	8.845e-14	1	chr1:113758713:C:T	113758713	T	ADD	9465	1.465	0.035	1.368	1.569	10.92	9.598e-28	T	0.23984	0.99328	Imputed	114301335	UTR5	PHTF1	rs61817589
1	chr1:113760344:C:T	113760344	T	ADD	6460	1.462	0.05486	1.313	1.628	6.922	4.447e-12	1	chr1:113760344:C:T	113760344	T	ADD	9465	1.388	0.03399	1.298	1.483	9.636	5.652e-22	T	0.26849	0.99435	Imputed	114302966	upstream	PHTF1	rs2797412
1	chr1:113761186:C:A	113761186	A	ADD	6460	2.226	0.07325	1.928	2.57	10.93	8.715e-28	1	chr1:113761186:C:A	113761186	A	ADD	9465	2.278	0.04671	2.079	2.496	17.62	1.637e-69	A	0.11495	0.99257	Imputed	114303808	downstream	RSBN1	rs6679677
1	chr1:113763746:TA:T	113763746	T	ADD	6460	1.465	0.05489	1.316	1.632	6.961	3.388e-12	1	chr1:113763746:TA:T	113763746	T	ADD	9465	1.387	0.03401	1.297	1.482	9.615	6.923e-22	T	0.26826	0.99463	Imputed	114306368	UTR3	RSBN1
1	chr1:113768895:TG:T	113768895	T	ADD	6460	1.465	0.05491	1.316	1.632	6.957	3.483e-12	1	chr1:113768895:TG:T	113768895	T	ADD	9465	1.388	0.03402	1.299	1.484	9.64	5.401e-22	T	0.26839	0.99444	Imputed	114311517	intronic	RSBN1
1	chr1:113769146:G:A	113769146	A	ADD	6460	1.463	0.055	1.313	1.629	6.916	4.652e-12	1	chr1:113769146:G:A	113769146	A	ADD	9465	1.392	0.03405	1.302	1.488	9.705	2.86e-22	A	0.26734	0.99469	Imputed	114311768	intronic	RSBN1	rs10858018
1	chr1:113769813:G:C	113769813	C	ADD	6460	1.531	0.05641	1.371	1.71	7.552	4.273e-14	1	chr1:113769813:G:C	113769813	C	ADD	9465	1.467	0.03507	1.369	1.571	10.92	8.821e-28	C	0.2388	0.99408	Imputed	114312435	intronic	RSBN1	rs4145859
1	chr1:113773598:G:C	113773598	C	ADD	6460	1.528	0.05631	1.369	1.707	7.532	4.987e-14	1	chr1:113773598:G:C	113773598	C	ADD	9465	1.468	0.03502	1.371	1.573	10.97	5.593e-28	C	0.23951	0.99386	Imputed	114316220	intronic	RSBN1	rs12041547
1	chr1:113775169:C:T	113775169	T	ADD	6460	1.462	0.05493	1.313	1.628	6.916	4.642e-12	1	chr1:113775169:C:T	113775169	T	ADD	9465	1.388	0.03402	1.298	1.484	9.635	5.708e-22	T	0.26788	0.99467	Imputed	114317791	intronic	RSBN1	rs1935838
1	chr1:113775343:CT:C	113775343	C	ADD	6460	1.458	0.05493	1.309	1.624	6.865	6.666e-12	1	chr1:113775343:CT:C	113775343	C	ADD	9465	1.387	0.03399	1.297	1.482	9.618	6.708e-22	C	0.26727	0.98905	Imputed	114317965	intronic	RSBN1
1	chr1:113776105:C:A	113776105	A	ADD	6460	1.355	0.05151	1.225	1.499	5.903	3.562e-09	1	chr1:113776105:C:A	113776105	A	ADD	9465	1.271	0.03142	1.195	1.351	7.621	2.516e-14	A	0.39367	0.99268	Imputed	114318727	intronic	RSBN1	rs3789598
1	chr1:113776611:A:C	113776611	C	ADD	6460	1.459	0.0549	1.31	1.624	6.877	6.12e-12	1	chr1:113776611:A:C	113776611	C	ADD	9465	1.387	0.03399	1.298	1.483	9.629	6.023e-22	C	0.26903	0.99406	Imputed	114319233	intronic	RSBN1	rs10858019
1	chr1:113776794:G:C	113776794	C	ADD	6460	1.455	0.05498	1.306	1.621	6.821	9.059e-12	1	chr1:113776794:G:C	113776794	C	ADD	9465	1.389	0.03402	1.299	1.485	9.655	4.699e-22	C	0.26817	0.99365	Imputed	114319416	intronic	RSBN1	rs12044534
1	chr1:113783292:A:G	113783292	G	ADD	6460	1.392	0.0517	1.258	1.541	6.404	1.518e-10	1	chr1:113783292:A:G	113783292	G	ADD	9465	1.289	0.03168	1.212	1.372	8.023	1.028e-15	G	0.37852	0.96522	Imputed	114325914	intronic	RSBN1	rs2636008
1	chr1:113786786:C:T	113786786	T	ADD	6460	1.48	0.05484	1.329	1.648	7.146	8.928e-13	1	chr1:113786786:C:T	113786786	T	ADD	9465	1.403	0.03402	1.313	1.5	9.96	2.28e-23	T	0.26902	0.99533	Imputed	114329408	intronic	RSBN1	rs2797408
1	chr1:113787580:T:C	113787580	C	ADD	6460	1.476	0.05484	1.326	1.644	7.104	1.212e-12	1	chr1:113787580:T:C	113787580	C	ADD	9465	1.4	0.03401	1.309	1.496	9.887	4.72e-23	C	0.27031	0.99995	Genotyped	114330202	intronic	RSBN1	rs2797409
1	chr1:113795614:C:T	113795614	C	ADD	6460	1.465	0.05492	1.316	1.632	6.953	3.578e-12	1	chr1:113795614:C:T	113795614	C	ADD	9465	1.392	0.03403	1.302	1.488	9.718	2.528e-22	T	0.7289	0.98718	Imputed	114338236	intronic	RSBN1
1	chr1:113797334:C:CTAAA	113797334	C	ADD	6460	1.477	0.05485	1.327	1.645	7.117	1.105e-12	1	chr1:113797334:C:CTAAA	113797334	C	ADD	9465	1.396	0.03402	1.306	1.493	9.817	9.56e-23	CTAAA	0.72515	0.9757	Imputed	114339956	intronic	RSBN1
1	chr1:113800714:G:A	113800714	G	ADD	6460	1.468	0.05497	1.318	1.635	6.989	2.771e-12	1	chr1:113800714:G:A	113800714	G	ADD	9465	1.394	0.03405	1.304	1.49	9.757	1.725e-22	A	0.72903	0.9872	Imputed	114343336	intronic	RSBN1
1	chr1:113803128:C:T	113803128	C	ADD	6460	1.468	0.05497	1.318	1.635	6.989	2.771e-12	1	chr1:113803128:C:T	113803128	C	ADD	9465	1.394	0.03405	1.304	1.49	9.757	1.725e-22	T	0.72904	0.98725	Imputed	114345750	intronic	RSBN1
1	chr1:113804127:A:C	113804127	A	ADD	6460	1.469	0.05497	1.319	1.636	6.996	2.634e-12	1	chr1:113804127:A:C	113804127	A	ADD	9465	1.395	0.03405	1.305	1.491	9.768	1.538e-22	C	0.72908	0.98722	Imputed	114346749	intronic	RSBN1
1	chr1:113812615:G:A	113812615	A	ADD	6460	2.629	0.1619	1.914	3.611	5.972	2.345e-09	1	chr1:113812615:G:A	113812615	A	ADD	9465	2.66	0.1083	2.151	3.289	9.035	1.638e-19	A	0.01889	0.97502	Imputed	114355237	ncRNA_exonic	AP4B1-AS1	rs55811970
1	chr1:113814589:G:A	113814589	G	ADD	6460	1.467	0.05496	1.317	1.634	6.97	3.159e-12	1	chr1:113814589:G:A	113814589	G	ADD	9465	1.393	0.03404	1.303	1.489	9.73	2.24e-22	A	0.72889	0.98692	Imputed	114357211	ncRNA_intronic	AP4B1-AS1
1	chr1:113815128:G:A	113815128	G	ADD	6460	1.541	0.05632	1.38	1.72	7.674	1.671e-14	1	chr1:113815128:G:A	113815128	G	ADD	9465	1.47	0.03507	1.373	1.575	11	4.03e-28	A	0.75746	0.98443	Imputed	114357750	ncRNA_intronic	AP4B1-AS1
1	chr1:113817445:T:G	113817445	T	ADD	6460	1.412	0.05367	1.271	1.569	6.426	1.307e-10	1	chr1:113817445:T:G	113817445	T	ADD	9465	1.363	0.03292	1.278	1.454	9.407	5.089e-21	G	0.69178	0.98546	Imputed	114360067	ncRNA_intronic	AP4B1-AS1
1	chr1:113821482:T:C	113821482	T	ADD	6460	1.541	0.05632	1.38	1.72	7.674	1.671e-14	1	chr1:113821482:T:C	113821482	T	ADD	9465	1.47	0.03507	1.373	1.575	11	4.03e-28	C	0.7575	0.98471	Imputed	114364104	ncRNA_intronic	AP4B1-AS1
1	chr1:113821854:G:A	113821854	G	ADD	6460	1.467	0.05495	1.318	1.634	6.979	2.973e-12	1	chr1:113821854:G:A	113821854	G	ADD	9465	1.393	0.03404	1.303	1.489	9.742	1.993e-22	A	0.729	0.98693	Imputed	114364476	ncRNA_intronic	AP4B1-AS1
1	chr1:113823130:C:T	113823130	C	ADD	6460	1.463	0.05494	1.314	1.629	6.925	4.361e-12	1	chr1:113823130:C:T	113823130	C	ADD	9465	1.389	0.03403	1.3	1.485	9.66	4.451e-22	T	0.72836	0.98662	Imputed	114365752	ncRNA_intronic	AP4B1-AS1
1	chr1:113826155:T:G	113826155	G	ADD	6460	1.467	0.05495	1.318	1.634	6.979	2.973e-12	1	chr1:113826155:T:G	113826155	G	ADD	9465	1.393	0.03404	1.303	1.489	9.742	1.993e-22	G	0.26764	0.99584	Imputed	114368777	ncRNA_intronic	AP4B1-AS1	rs10858021
1	chr1:113831813:C:T	113831813	C	ADD	6460	1.475	0.05496	1.324	1.643	7.072	1.532e-12	1	chr1:113831813:C:T	113831813	C	ADD	9465	1.396	0.03404	1.305	1.492	9.79	1.248e-22	T	0.72766	0.98648	Imputed	114374435	ncRNA_intronic	AP4B1-AS1
1	chr1:113834471:A:G	113834471	A	ADD	6460	1.467	0.05495	1.318	1.634	6.979	2.973e-12	1	chr1:113834471:A:G	113834471	A	ADD	9465	1.393	0.03404	1.303	1.489	9.742	1.993e-22	G	0.72884	0.98664	Imputed	114377093	ncRNA_intronic	AP4B1-AS1
1	chr1:113834946:A:G	113834946	A	ADD	6460	2.216	0.07294	1.921	2.557	10.91	1.034e-27	1	chr1:113834946:A:G	113834946	A	ADD	9465	2.268	0.04657	2.07	2.484	17.58	3.534e-69	G	0.884	0.99897	Genotyped	114377568	exonic	PTPN22	rs2476601
1	chr1:113841015:A:G	113841015	A	ADD	6460	1.475	0.05482	1.325	1.642	7.088	1.364e-12	1	chr1:113841015:A:G	113841015	A	ADD	9465	1.397	0.034	1.307	1.494	9.839	7.615e-23	G	0.72667	0.98591	Imputed	114383637	ncRNA_intronic	AP4B1-AS1
1	chr1:113851126:A:G	113851126	A	ADD	6460	1.466	0.05493	1.317	1.633	6.967	3.235e-12	1	chr1:113851126:A:G	113851126	A	ADD	9465	1.392	0.03404	1.302	1.488	9.72	2.479e-22	G	0.73149	0.99991	Genotyped	114393748	ncRNA_intronic	AP4B1-AS1
1	chr1:113854194:C:T	113854194	C	ADD	6460	1.466	0.05493	1.317	1.633	6.967	3.235e-12	1	chr1:113854194:C:T	113854194	C	ADD	9465	1.392	0.03404	1.302	1.488	9.708	2.779e-22	T	0.72871	0.98618	Imputed	114396816	ncRNA_intronic	AP4B1-AS1
1	chr1:113858182:C:T	113858182	C	ADD	6460	1.539	0.05629	1.378	1.719	7.661	1.849e-14	1	chr1:113858182:C:T	113858182	C	ADD	9465	1.469	0.03505	1.371	1.574	10.97	5.239e-28	T	0.75727	0.9833	Imputed	114400804	ncRNA_intronic	AP4B1-AS1
1	chr1:113860224:G:C	113860224	G	ADD	6460	1.466	0.05493	1.317	1.633	6.967	3.235e-12	1	chr1:113860224:G:C	113860224	G	ADD	9465	1.392	0.03404	1.302	1.488	9.708	2.779e-22	C	0.72875	0.98604	Imputed	114402846	ncRNA_intronic	AP4B1-AS1
1	chr1:113862279:C:T	113862279	C	ADD	6460	1.466	0.05493	1.317	1.633	6.967	3.235e-12	1	chr1:113862279:C:T	113862279	C	ADD	9465	1.392	0.03403	1.303	1.488	9.727	2.303e-22	T	0.72872	0.98596	Imputed	114404901	ncRNA_intronic	AP4B1-AS1
1	chr1:113863380:G:A	113863380	G	ADD	6460	1.539	0.05629	1.378	1.719	7.661	1.849e-14	1	chr1:113863380:G:A	113863380	G	ADD	9465	1.471	0.03506	1.373	1.575	11	3.736e-28	A	0.75726	0.9833	Imputed	114406002	ncRNA_intronic	AP4B1-AS1
1	chr1:113863829:T:C	113863829	T	ADD	6460	1.473	0.0548	1.323	1.64	7.063	1.63e-12	1	chr1:113863829:T:C	113863829	T	ADD	9465	1.397	0.03399	1.307	1.494	9.841	7.5e-23	C	0.72671	0.98583	Imputed	114406451	ncRNA_intronic	AP4B1-AS1
1	chr1:113865421:TA:T	113865421	TA	ADD	6460	1.465	0.05491	1.315	1.631	6.949	3.69e-12	1	chr1:113865421:TA:T	113865421	TA	ADD	9465	1.393	0.03402	1.303	1.489	9.732	2.205e-22	T	0.72871	0.98533	Imputed	114408043
1	chr1:113872746:G:C	113872746	G	ADD	6460	1.517	0.05698	1.357	1.696	7.315	2.571e-13	1	chr1:113872746:G:C	113872746	G	ADD	9465	1.445	0.03546	1.348	1.549	10.38	3.025e-25	C	0.76515	0.98211	Imputed	114415368	ncRNA_intronic	AP4B1-AS1
1	chr1:113874412:T:A	113874412	A	ADD	6460	1.427	0.05507	1.281	1.59	6.463	1.026e-10	1	chr1:113874412:T:A	113874412	A	ADD	9465	1.384	0.03395	1.295	1.479	9.564	1.13e-21	A	0.26933	0.97848	Imputed	114417034	ncRNA_intronic	AP4B1-AS1	rs11102689
1	chr1:113876746:A:T	113876746	T	ADD	6460	1.506	0.05711	1.347	1.685	7.174	7.295e-13	1	chr1:113876746:A:T	113876746	T	ADD	9465	1.445	0.03546	1.348	1.55	10.39	2.742e-25	T	0.23199	0.99281	Imputed	114419368	ncRNA_intronic	AP4B1-AS1	rs2358816
1	chr1:113877706:C:T	113877706	T	ADD	6460	1.454	0.05551	1.304	1.621	6.745	1.525e-11	1	chr1:113877706:C:T	113877706	T	ADD	9465	1.377	0.0344	1.287	1.473	9.303	1.37e-20	T	0.25763	0.99997	Genotyped	114420328	ncRNA_intronic	AP4B1-AS1	rs12566340
1	chr1:113877840:G:A	113877840	A	ADD	6460	1.459	0.05539	1.309	1.626	6.817	9.312e-12	1	chr1:113877840:G:A	113877840	A	ADD	9465	1.38	0.03435	1.29	1.476	9.367	7.446e-21	A	0.26013	0.99994	Genotyped	114420462	ncRNA_intronic	AP4B1-AS1	rs7529353
1	chr1:113878691:C:T	113878691	T	ADD	6460	1.444	0.05601	1.294	1.611	6.558	5.447e-11	1	chr1:113878691:C:T	113878691	T	ADD	9465	1.379	0.03477	1.288	1.477	9.249	2.257e-20	T	0.24884	0.99423	Imputed	114421313	ncRNA_intronic	AP4B1-AS1	rs11102691
1	chr1:113882968:AAAT:A	113882968	A	ADD	6460	1.357	0.05211	1.225	1.502	5.852	4.849e-09	1	chr1:113882968:AAAT:A	113882968	A	ADD	9465	1.355	0.0317	1.273	1.441	9.571	1.057e-21	A	0.36538	0.99292	Imputed	114425590	ncRNA_intronic	AP4B1-AS1
1	chr1:113883379:G:A	113883379	A	ADD	6460	1.639	0.05928	1.459	1.841	8.335	7.778e-17	1	chr1:113883379:G:A	113883379	A	ADD	9465	1.551	0.03725	1.442	1.668	11.78	5.064e-32	A	0.19974	0.99553	Imputed	114426001	ncRNA_intronic	AP4B1-AS1	rs11102694
1	chr1:113884202:T:G	113884202	G	ADD	6460	1.361	0.05205	1.229	1.507	5.916	3.305e-09	1	chr1:113884202:T:G	113884202	G	ADD	9465	1.354	0.03168	1.273	1.441	9.574	1.033e-21	G	0.36589	0.99312	Imputed	114426824	ncRNA_intronic	AP4B1-AS1	rs7524200
1	chr1:113884828:A:G	113884828	G	ADD	6460	1.361	0.05211	1.229	1.508	5.921	3.202e-09	1	chr1:113884828:A:G	113884828	G	ADD	9465	1.355	0.03171	1.273	1.442	9.579	9.779e-22	G	0.36579	0.99295	Imputed	114427450	ncRNA_intronic	AP4B1-AS1	rs2884603
1	chr1:113885255:CA:C	113885255	C	ADD	6460	1.357	0.05216	1.225	1.503	5.846	5.026e-09	1	chr1:113885255:CA:C	113885255	C	ADD	9465	1.35	0.03176	1.268	1.436	9.442	3.649e-21	C	0.36293	0.98811	Imputed	114427877	ncRNA_intronic	AP4B1-AS1
1	chr1:113886839:G:A	113886839	A	ADD	6460	1.593	0.06021	1.416	1.793	7.735	1.03e-14	1	chr1:113886839:G:A	113886839	A	ADD	9465	1.52	0.03779	1.411	1.636	11.07	1.677e-28	A	0.19338	0.99987	Genotyped	114429461	ncRNA_intronic	AP4B1-AS1	rs2358994
1	chr1:113886893:A:C	113886893	C	ADD	6460	1.593	0.06021	1.416	1.793	7.735	1.03e-14	1	chr1:113886893:A:C	113886893	C	ADD	9465	1.52	0.03779	1.411	1.636	11.07	1.677e-28	C	0.19295	0.99686	Imputed	114429515	ncRNA_intronic	AP4B1-AS1	rs2358995
1	chr1:113888841:G:A	113888841	A	ADD	6460	1.584	0.0603	1.408	1.783	7.631	2.326e-14	1	chr1:113888841:G:A	113888841	A	ADD	9465	1.512	0.03784	1.404	1.628	10.92	9.254e-28	A	0.19255	0.99682	Imputed	114431463	ncRNA_intronic	AP4B1-AS1	rs7547478
1	chr1:113891348:T:G	113891348	T	ADD	6460	1.357	0.05222	1.225	1.503	5.847	5.011e-09	1	chr1:113891348:T:G	113891348	T	ADD	9465	1.355	0.03176	1.273	1.442	9.559	1.186e-21	G	0.63443	0.99997	Genotyped	114433970	ncRNA_intronic	AP4B1-AS1
1	chr1:113891554:C:T	113891554	C	ADD	6460	1.356	0.05211	1.224	1.502	5.844	5.103e-09	1	chr1:113891554:C:T	113891554	C	ADD	9465	1.361	0.03171	1.279	1.448	9.723	2.411e-22	T	0.6272	0.98187	Imputed	114434176	ncRNA_intronic	AP4B1-AS1
1	chr1:113893860:G:A	113893860	A	ADD	6460	1.352	0.05209	1.221	1.498	5.796	6.79e-09	1	chr1:113893860:G:A	113893860	A	ADD	9465	1.349	0.0317	1.268	1.436	9.455	3.236e-21	A	0.36592	0.99564	Imputed	114436482	ncRNA_intronic	AP4B1-AS1	rs10776775
1	chr1:113894348:T:C	113894348	C	ADD	6460	1.349	0.05213	1.218	1.494	5.743	9.293e-09	1	chr1:113894348:T:C	113894348	C	ADD	9465	1.348	0.03172	1.267	1.434	9.413	4.832e-21	C	0.36649	0.99975	Genotyped	114436970	ncRNA_intronic	AP4B1-AS1	rs10745340
1	chr1:113900413:C:G	113900413	G	ADD	6460	1.35	0.05212	1.219	1.495	5.761	8.36e-09	1	chr1:113900413:C:G	113900413	G	ADD	9465	1.349	0.03171	1.268	1.436	9.449	3.432e-21	G	0.3658	0.99457	Imputed	114443035	ncRNA_exonic	AP4B1-AS1	rs3789613
1	chr1:113900797:G:A	113900797	A	ADD	6460	1.352	0.05215	1.22	1.497	5.779	7.526e-09	1	chr1:113900797:G:A	113900797	A	ADD	9465	1.351	0.03172	1.269	1.437	9.474	2.693e-21	A	0.36576	0.99458	Imputed	114443419	ncRNA_exonic	AP4B1-AS1	rs7523862
1	chr1:113903258:G:A	113903258	A	ADD	6460	1.574	0.06054	1.398	1.773	7.496	6.595e-14	1	chr1:113903258:G:A	113903258	A	ADD	9465	1.524	0.03801	1.415	1.642	11.09	1.426e-28	A	0.1891	0.99521	Imputed	114445880	intronic	AP4B1	rs7513707
1	chr1:113903719:A:G	113903719	G	ADD	6460	1.35	0.0521	1.219	1.495	5.755	8.652e-09	1	chr1:113903719:A:G	113903719	G	ADD	9465	1.35	0.0317	1.269	1.436	9.465	2.93e-21	G	0.36583	0.99283	Imputed	114446341	intronic	AP4B1	rs10858022
1	chr1:113904412:G:C	113904412	C	ADD	6460	1.348	0.05208	1.217	1.493	5.733	9.841e-09	1	chr1:113904412:G:C	113904412	C	ADD	9465	1.348	0.03169	1.266	1.434	9.411	4.927e-21	C	0.36585	0.99276	Imputed	114447034	intronic	AP4B1	rs6661817
1	chr1:113905767:C:T	113905767	T	ADD	6460	1.579	0.06042	1.403	1.777	7.559	4.06e-14	1	chr1:113905767:C:T	113905767	T	ADD	9465	1.528	0.03798	1.418	1.646	11.16	6.653e-29	T	0.18898	0.99303	Imputed	114448389	exonic	DCLRE1B	rs11552449
1	chr1:113906130:C:T	113906130	T	ADD	6460	1.355	0.05206	1.223	1.5	5.831	5.516e-09	1	chr1:113906130:C:T	113906130	T	ADD	9465	1.354	0.0317	1.273	1.441	9.57	1.066e-21	T	0.36531	0.99182	Imputed	114448752	intronic	DCLRE1B	rs10858023
1	chr1:113907040:T:C	113907040	C	ADD	6460	1.554	0.06059	1.38	1.75	7.274	3.494e-13	1	chr1:113907040:T:C	113907040	C	ADD	9465	1.51	0.03798	1.401	1.626	10.85	2.047e-27	C	0.1893	0.98188	Imputed	114449662	exonic	DCLRE1B	rs3761936
1	chr1:113908342:T:C	113908342	C	ADD	6460	1.536	0.06061	1.364	1.73	7.08	1.443e-12	1	chr1:113908342:T:C	113908342	C	ADD	9465	1.488	0.03794	1.382	1.603	10.48	1.082e-25	C	0.19062	0.97831	Imputed	114450964	intronic	DCLRE1B	rs11102702
1	chr1:113908764:G:A	113908764	A	ADD	6460	1.443	0.06718	1.265	1.646	5.46	4.766e-08	1	chr1:113908764:G:A	113908764	A	ADD	9465	1.402	0.04194	1.292	1.522	8.063	7.445e-16	A	0.15155	0.96222	Imputed	114451386	intronic	DCLRE1B	rs12046289
1	chr1:113917198:G:GA	113917198	GA	ADD	6460	2.858	0.1689	2.053	3.98	6.218	5.042e-10	1	chr1:113917198:G:GA	113917198	GA	ADD	9465	2.64	0.116	2.103	3.314	8.366	5.947e-17	GA	0.01673	0.95766	Imputed	114459820
1	chr1:113924037:T:C	113924037	C	ADD	6460	2.224	0.1173	1.767	2.799	6.812	9.646e-12	1	chr1:113924037:T:C	113924037	C	ADD	9465	2.267	0.07567	1.955	2.63	10.82	2.818e-27	C	0.04125	0.9683	Imputed	114466659	ncRNA_exonic	HIPK1-AS1	rs72691846
1	chr1:113928961:C:G	113928961	G	ADD	6460	1.744	0.08714	1.47	2.069	6.382	1.744e-10	1	chr1:113928961:C:G	113928961	G	ADD	9465	1.779	0.05452	1.598	1.979	10.56	4.552e-26	G	0.08005	0.97844	Imputed	114471583	ncRNA_exonic	HIPK1-AS1	rs3811019
1	chr1:113932728:G:A	113932728	A	ADD	6460	1.73	0.08645	1.461	2.05	6.342	2.271e-10	1	chr1:113932728:G:A	113932728	A	ADD	9465	1.753	0.05433	1.576	1.95	10.33	5.215e-25	A	0.08056	0.98008	Imputed	114475350	intronic	HIPK1	rs17032011
1	chr1:113934875:A:G	113934875	G	ADD	6460	1.534	0.07528	1.323	1.778	5.681	1.34e-08	1	chr1:113934875:A:G	113934875	G	ADD	9465	1.446	0.04778	1.317	1.588	7.715	1.206e-14	G	0.10838	0.9827	Imputed	114477497	intronic	HIPK1	rs11102704
1	chr1:113982966:C:A	113982966	A	ADD	6460	1.578	0.07521	1.362	1.829	6.067	1.302e-09	1	chr1:113982966:C:A	113982966	A	ADD	9465	1.448	0.04795	1.318	1.591	7.724	1.124e-14	A	0.10946	0.99033	Imputed	114525588	downstream	OLFML3	rs3006981
1	chr1:113983014:A:T	113983014	T	ADD	6460	1.586	0.07585	1.367	1.84	6.077	1.225e-09	1	chr1:113983014:A:T	113983014	T	ADD	9465	1.457	0.04837	1.325	1.601	7.777	7.452e-15	T	0.10581	0.99067	Imputed	114525636	downstream	OLFML3	rs2938319
1	chr1:113983594:G:C	113983594	C	ADD	6460	1.594	0.07622	1.373	1.85	6.115	9.663e-10	1	chr1:113983594:G:C	113983594	C	ADD	9465	1.467	0.0486	1.334	1.613	7.883	3.198e-15	C	0.10454	0.99315	Imputed	114526216	intergenic	OLFML3;SYT6	rs937672
1	chr1:113983650:AGTGTGGGGACT:A	113983650	A	ADD	6460	1.58	0.07639	1.36	1.835	5.985	2.165e-09	1	chr1:113983650:AGTGTGGGGACT:A	113983650	A	ADD	9465	1.452	0.04867	1.32	1.597	7.656	1.912e-14	A	0.10396	0.99303	Imputed	114526272	intergenic	OLFML3;SYT6
1	chr1:113984753:C:A	113984753	A	ADD	6460	1.579	0.07646	1.359	1.834	5.976	2.292e-09	1	chr1:113984753:C:A	113984753	A	ADD	9465	1.455	0.04868	1.323	1.601	7.705	1.304e-14	A	0.10419	0.99427	Imputed	114527375	intergenic	OLFML3;SYT6	rs17032048
1	chr1:113984912:C:T	113984912	T	ADD	6460	1.58	0.07636	1.36	1.835	5.986	2.146e-09	1	chr1:113984912:C:T	113984912	T	ADD	9465	1.46	0.04856	1.328	1.606	7.8	6.196e-15	T	0.10451	0.99244	Imputed	114527534	intergenic	OLFML3;SYT6	rs1158912
1	chr1:113985746:C:T	113985746	T	ADD	6460	1.749	0.08611	1.477	2.07	6.491	8.528e-11	1	chr1:113985746:C:T	113985746	T	ADD	9465	1.702	0.05449	1.529	1.894	9.758	1.699e-22	T	0.07955	0.99479	Imputed	114528368	intergenic	OLFML3;SYT6	rs1806735
1	chr1:113988858:C:T	113988858	T	ADD	6460	1.577	0.07704	1.356	1.834	5.914	3.349e-09	1	chr1:113988858:C:T	113988858	T	ADD	9465	1.469	0.04885	1.335	1.617	7.879	3.306e-15	T	0.10284	0.99494	Imputed	114531480	intergenic	OLFML3;SYT6	rs12029840
1	chr1:113989835:A:G	113989835	G	ADD	6460	1.746	0.0861	1.475	2.067	6.474	9.538e-11	1	chr1:113989835:A:G	113989835	G	ADD	9465	1.703	0.05443	1.531	1.895	9.783	1.329e-22	G	0.07988	0.99996	Genotyped	114532457	intergenic	OLFML3;SYT6	rs17032085
1	chr1:113992671:C:T	113992671	T	ADD	6460	1.521	0.07471	1.314	1.761	5.614	1.981e-08	1	chr1:113992671:C:T	113992671	T	ADD	9465	1.418	0.04698	1.293	1.555	7.431	1.076e-13	T	0.11341	1	Genotyped	114535293	intergenic	OLFML3;SYT6	rs7520320
1	chr1:113994158:C:T	113994158	T	ADD	6460	1.514	0.07483	1.307	1.753	5.543	2.981e-08	1	chr1:113994158:C:T	113994158	T	ADD	9465	1.408	0.04705	1.284	1.544	7.274	3.478e-13	T	0.11257	0.99999	Genotyped	114536780	intergenic	OLFML3;SYT6	rs12029644
1	chr1:113994415:C:T	113994415	T	ADD	6460	1.514	0.07487	1.308	1.753	5.542	2.997e-08	1	chr1:113994415:C:T	113994415	T	ADD	9465	1.415	0.04701	1.291	1.552	7.389	1.477e-13	T	0.11297	0.99638	Imputed	114537037	intergenic	OLFML3;SYT6	rs11102712
1	chr1:113999247:G:C	113999247	C	ADD	6460	2.68	0.1711	1.917	3.748	5.762	8.306e-09	1	chr1:113999247:G:C	113999247	C	ADD	9465	2.439	0.1177	1.937	3.072	7.577	3.537e-14	C	0.01621	0.97726	Imputed	114541869	intergenic	OLFML3;SYT6	rs112049950
1	chr1:114016785:T:A	114016785	A	ADD	6460	2.506	0.1634	1.819	3.452	5.623	1.876e-08	1	chr1:114016785:T:A	114016785	A	ADD	9465	2.248	0.111	1.809	2.795	7.3	2.875e-13	A	0.01864	0.95638	Imputed	114559407	intergenic	OLFML3;SYT6	rs139269023
2	chr2:62440366:C:T	62440366	T	ADD	6460	5.023	0.2928	2.83	8.917	5.512	3.541e-08	2	chr2:62440366:C:T	62440366	T	ADD	9465	2.114	0.2569	1.278	3.498	2.913	0.003576	T	0.00346	0.97057	Imputed	62667501	intergenic	B3GNT2;TMEM17	rs75921605
2	chr2:62442411:A:G	62442411	G	ADD	6460	5.023	0.2928	2.83	8.917	5.512	3.541e-08	2	chr2:62442411:A:G	62442411	G	ADD	9465	2.114	0.2569	1.278	3.498	2.913	0.003576	G	0.00349	0.96936	Imputed	62669546	intergenic	B3GNT2;TMEM17	rs75610843
2	chr2:62446036:C:T	62446036	T	ADD	6460	5.655	0.3039	3.117	10.26	5.7	1.197e-08	2	chr2:62446036:C:T	62446036	T	ADD	9465	1.959	0.269	1.156	3.319	2.499	0.01245	T	0.0031	0.96962	Imputed	62673171	intergenic	B3GNT2;TMEM17	rs76505469
2	chr2:62448472:C:T	62448472	T	ADD	6460	6.453	0.334	3.353	12.42	5.583	2.371e-08	2	chr2:62448472:C:T	62448472	T	ADD	9465	2.246	0.2997	1.248	4.041	2.699	0.006953	T	0.00223	0.93017	Imputed	62675607	intergenic	B3GNT2;TMEM17	rs78389245
2	chr2:70352234:A:G	70352234	G	ADD	6460	7.679	0.365	3.755	15.7	5.585	2.341e-08	2	chr2:70352234:A:G	70352234	G	ADD	9465	1.911	0.3303	1	3.651	1.96	0.05001	G	0.002	0.91477	Imputed	70579366	intergenic	FAM136A;TGFA	rs116081627
3	chr3:48951134:T:C	48951134	C	ADD	6460	4.986	0.2942	2.801	8.875	5.46	4.766e-08	3	chr3:48951134:T:C	48951134	C	ADD	9465	1.782	0.2657	1.059	2.999	2.174	0.02969	C	0.00397	0.58298	Imputed	48988567	intronic	ARIH2	rs143836109
4	chr4:88357077:T:C	88357077	C	ADD	6460	9.545	0.3964	4.389	20.76	5.692	1.258e-08	4	chr4:88357077:T:C	88357077	C	ADD	9465	4.076	0.3822	1.927	8.622	3.676	0.0002369	C	0.002	0.71507	Imputed	89278229	intergenic	LOC105369192;HERC6	rs76377119
4	chr4:141556393:A:G	141556393	G	ADD	6460	6.361	0.3347	3.301	12.26	5.527	3.253e-08	4	chr4:141556393:A:G	141556393	G	ADD	9465	2.454	0.305	1.35	4.462	2.943	0.003252	G	0.00257	0.97583	Imputed	142477546	intergenic	LINC02432;IL15	rs72615939
4	chr4:141556501:C:T	141556501	T	ADD	6460	6.361	0.3347	3.301	12.26	5.527	3.253e-08	4	chr4:141556501:C:T	141556501	T	ADD	9465	2.454	0.305	1.35	4.462	2.943	0.003252	T	0.00256	0.97308	Imputed	142477654	intergenic	LINC02432;IL15	rs17007424
4	chr4:141556881:C:T	141556881	T	ADD	6460	6.361	0.3347	3.301	12.26	5.527	3.253e-08	4	chr4:141556881:C:T	141556881	T	ADD	9465	2.454	0.305	1.35	4.462	2.943	0.003252	T	0.00257	0.97584	Imputed	142478034	intergenic	LINC02432;IL15	rs200157898
4	chr4:141556946:C:T	141556946	T	ADD	6460	6.361	0.3347	3.301	12.26	5.527	3.253e-08	4	chr4:141556946:C:T	141556946	T	ADD	9465	2.651	0.3011	1.469	4.784	3.238	0.001204	T	0.00275	0.95975	Imputed	142478099	intergenic	LINC02432;IL15	rs72615940
4	chr4:141557024:TACTC:T	141557024	T	ADD	6460	6.361	0.3347	3.301	12.26	5.527	3.253e-08	4	chr4:141557024:TACTC:T	141557024	T	ADD	9465	2.454	0.305	1.35	4.462	2.943	0.003252	T	0.00257	0.97591	Imputed	142478177	intergenic	LINC02432;IL15
4	chr4:141557291:T:C	141557291	C	ADD	6460	6.046	0.33	3.166	11.54	5.453	4.956e-08	4	chr4:141557291:T:C	141557291	C	ADD	9465	2.474	0.3023	1.368	4.475	2.997	0.002725	C	0.00278	0.96776	Imputed	142478444	intergenic	LINC02432;IL15	rs72615941
4	chr4:141557600:A:G	141557600	G	ADD	6460	6.046	0.33	3.166	11.54	5.453	4.956e-08	4	chr4:141557600:A:G	141557600	G	ADD	9465	2.474	0.3023	1.368	4.475	2.997	0.002725	G	0.00278	0.96775	Imputed	142478753	intergenic	LINC02432;IL15	rs72615942
4	chr4:141557678:A:G	141557678	G	ADD	6460	6.046	0.33	3.166	11.54	5.453	4.956e-08	4	chr4:141557678:A:G	141557678	G	ADD	9465	2.474	0.3023	1.368	4.475	2.997	0.002725	G	0.00278	0.96774	Imputed	142478831	intergenic	LINC02432;IL15	rs75736694
4	chr4:141557792:T:C	141557792	C	ADD	6460	6.046	0.33	3.166	11.54	5.453	4.956e-08	4	chr4:141557792:T:C	141557792	C	ADD	9465	2.474	0.3023	1.368	4.475	2.997	0.002725	C	0.00279	0.96694	Imputed	142478945	intergenic	LINC02432;IL15	rs115762557
4	chr4:141557845:T:A	141557845	A	ADD	6460	6.046	0.33	3.166	11.54	5.453	4.956e-08	4	chr4:141557845:T:A	141557845	A	ADD	9465	2.474	0.3023	1.368	4.475	2.997	0.002725	A	0.00278	0.96773	Imputed	142478998	intergenic	LINC02432;IL15	rs77083164
4	chr4:141558035:A:C	141558035	C	ADD	6460	6.046	0.33	3.166	11.54	5.453	4.956e-08	4	chr4:141558035:A:C	141558035	C	ADD	9465	2.474	0.3023	1.368	4.475	2.997	0.002725	C	0.00278	0.96769	Imputed	142479188	intergenic	LINC02432;IL15	rs72615945
4	chr4:141558193:G:C	141558193	C	ADD	6460	6.046	0.33	3.166	11.54	5.453	4.956e-08	4	chr4:141558193:G:C	141558193	C	ADD	9465	2.474	0.3023	1.368	4.475	2.997	0.002725	C	0.00278	0.96775	Imputed	142479346	intergenic	LINC02432;IL15	rs72615946
4	chr4:141558199:C:T	141558199	T	ADD	6460	6.046	0.33	3.166	11.54	5.453	4.956e-08	4	chr4:141558199:C:T	141558199	T	ADD	9465	2.474	0.3023	1.368	4.475	2.997	0.002725	T	0.00278	0.96775	Imputed	142479352	intergenic	LINC02432;IL15	rs72615947
4	chr4:141558497:G:GATTTTCA	141558497	GATTTTCA	ADD	6460	6.046	0.33	3.166	11.54	5.453	4.956e-08	4	chr4:141558497:G:GATTTTCA	141558497	GATTTTCA	ADD	9465	2.474	0.3023	1.368	4.475	2.997	0.002725	GATTTTCA	0.00278	0.96769	Imputed	142479650
4	chr4:141558749:G:A	141558749	A	ADD	6460	6.046	0.33	3.166	11.54	5.453	4.956e-08	4	chr4:141558749:G:A	141558749	A	ADD	9465	2.474	0.3023	1.368	4.475	2.997	0.002725	A	0.00278	0.96774	Imputed	142479902	intergenic	LINC02432;IL15	rs72615948
4	chr4:141558842:C:T	141558842	T	ADD	6460	6.046	0.33	3.166	11.54	5.453	4.956e-08	4	chr4:141558842:C:T	141558842	T	ADD	9465	2.474	0.3023	1.368	4.475	2.997	0.002725	T	0.00278	0.96771	Imputed	142479995	intergenic	LINC02432;IL15	rs72615950
4	chr4:141559253:G:A	141559253	A	ADD	6460	6.046	0.33	3.166	11.54	5.453	4.956e-08	4	chr4:141559253:G:A	141559253	A	ADD	9465	2.474	0.3023	1.368	4.475	2.997	0.002725	A	0.00278	0.96771	Imputed	142480406	intergenic	LINC02432;IL15	rs72615951
4	chr4:141559260:G:A	141559260	A	ADD	6460	6.046	0.33	3.166	11.54	5.453	4.956e-08	4	chr4:141559260:G:A	141559260	A	ADD	9465	2.474	0.3023	1.368	4.475	2.997	0.002725	A	0.00278	0.96771	Imputed	142480413	intergenic	LINC02432;IL15	rs72615952
5	chr5:159480234:C:T	159480234	T	ADD	6460	14.31	0.4785	5.602	36.55	5.561	2.68e-08	5	chr5:159480234:C:T	159480234	T	ADD	9465	4.707	0.4732	1.862	11.9	3.274	0.001062	T	0.00138	0.83707	Imputed	158907242	intergenic	LINC01845;LINC01847	rs117952033
5	chr5:159499811:C:T	159499811	T	ADD	6460	14.31	0.4785	5.602	36.55	5.561	2.68e-08	5	chr5:159499811:C:T	159499811	T	ADD	9465	4.707	0.4732	1.862	11.9	3.274	0.001062	T	0.00148	0.84382	Imputed	158926819	intergenic	LINC01845;LINC01847	rs10515798
6	chr6:29824082:AT:A	29824082	A	ADD	6460	0.7232	0.05438	0.6501	0.8046	-5.959	2.54e-09	6	chr6:29824082:AT:A	29824082	A	ADD	9465	0.8241	0.03179	0.7744	0.8771	-6.084	1.169e-09	A	0.3826	0.99873	Imputed	29791859	intergenic	LOC554223;HLA-G
6	chr6:29824231:C:T	29824231	T	ADD	6460	0.7232	0.05438	0.6501	0.8046	-5.959	2.54e-09	6	chr6:29824231:C:T	29824231	T	ADD	9465	0.8241	0.03179	0.7744	0.8771	-6.084	1.169e-09	T	0.38261	0.99879	Imputed	29792008	intergenic	LOC554223;HLA-G	rs1611163
6	chr6:29824492:C:T	29824492	T	ADD	6460	0.7232	0.05438	0.6501	0.8046	-5.959	2.54e-09	6	chr6:29824492:C:T	29824492	T	ADD	9465	0.8241	0.03179	0.7744	0.8771	-6.084	1.169e-09	T	0.38259	0.99865	Imputed	29792269	intergenic	LOC554223;HLA-G	rs1611166
6	chr6:29824557:C:T	29824557	T	ADD	6460	0.7232	0.05438	0.6501	0.8046	-5.959	2.54e-09	6	chr6:29824557:C:T	29824557	T	ADD	9465	0.8241	0.03179	0.7744	0.8771	-6.084	1.169e-09	T	0.38255	0.99873	Imputed	29792334	intergenic	LOC554223;HLA-G	rs1611167
6	chr6:29824566:C:T	29824566	T	ADD	6460	0.7232	0.05438	0.6501	0.8046	-5.959	2.54e-09	6	chr6:29824566:C:T	29824566	T	ADD	9465	0.8241	0.03179	0.7744	0.8771	-6.084	1.169e-09	T	0.38262	0.99879	Imputed	29792343	intergenic	LOC554223;HLA-G	rs1611168
6	chr6:29824711:T:C	29824711	C	ADD	6460	0.7232	0.05438	0.6501	0.8046	-5.959	2.54e-09	6	chr6:29824711:T:C	29824711	C	ADD	9465	0.8236	0.03179	0.7738	0.8765	-6.106	1.022e-09	C	0.38221	0.99729	Imputed	29792488	intergenic	LOC554223;HLA-G	.
6	chr6:29825219:C:T	29825219	T	ADD	6460	0.7226	0.05438	0.6496	0.8039	-5.974	2.32e-09	6	chr6:29825219:C:T	29825219	T	ADD	9465	0.8236	0.03178	0.7738	0.8765	-6.106	1.021e-09	T	0.38282	0.99895	Imputed	29792996	intergenic	LOC554223;HLA-G	.
6	chr6:29825608:G:A	29825608	A	ADD	6460	0.7226	0.05438	0.6496	0.8039	-5.974	2.32e-09	6	chr6:29825608:G:A	29825608	A	ADD	9465	0.8236	0.03178	0.7738	0.8765	-6.106	1.021e-09	A	0.3828	0.99887	Imputed	29793385	intergenic	LOC554223;HLA-G	.
6	chr6:29825947:T:C	29825947	C	ADD	6460	0.7223	0.05438	0.6493	0.8036	-5.981	2.222e-09	6	chr6:29825947:T:C	29825947	C	ADD	9465	0.8239	0.03178	0.7741	0.8768	-6.096	1.086e-09	C	0.38291	0.99886	Imputed	29793724	intergenic	LOC554223;HLA-G	.
6	chr6:29826099:C:A	29826099	A	ADD	6460	0.7223	0.05438	0.6493	0.8036	-5.981	2.222e-09	6	chr6:29826099:C:A	29826099	A	ADD	9465	0.8239	0.03178	0.7741	0.8768	-6.096	1.086e-09	A	0.38292	0.99891	Imputed	29793876	upstream	HLA-G	rs1736937
6	chr6:29826705:A:T	29826705	T	ADD	6460	0.7228	0.05437	0.6497	0.804	-5.971	2.355e-09	6	chr6:29826705:A:T	29826705	T	ADD	9465	0.8236	0.03178	0.7738	0.8765	-6.108	1.011e-09	T	0.38283	0.9988	Imputed	29794482	upstream	HLA-G	rs1736934
6	chr6:29831529:T:C	29831529	C	ADD	6460	0.7262	0.05437	0.6528	0.8079	-5.884	4.011e-09	6	chr6:29831529:T:C	29831529	C	ADD	9465	0.8261	0.03179	0.7762	0.8792	-6.009	1.863e-09	C	0.38303	0.9963	Imputed	29799306	downstream	HLA-G	rs1611142
6	chr6:29850218:G:A	29850218	A	ADD	6460	0.6792	0.06926	0.593	0.7779	-5.586	2.328e-08	6	chr6:29850218:G:A	29850218	A	ADD	9465	1.065	0.03626	0.9922	1.144	1.745	0.08104	A	0.23346	0.99745	Imputed	29817995	intergenic	HLA-G;HCP5B	rs2734988
6	chr6:29946756:G:A	29946756	A	ADD	6460	0.6856	0.06851	0.5995	0.7841	-5.509	3.6e-08	6	chr6:29946756:G:A	29946756	A	ADD	9465	1.055	0.03612	0.9834	1.133	1.495	0.1349	A	0.23818	0.99497	Imputed	29914533	downstream	HLA-A	rs376253
6	chr6:29957491:C:A	29957491	A	ADD	6460	0.5262	0.1177	0.4178	0.6627	-5.456	4.876e-08	6	chr6:29957491:C:A	29957491	A	ADD	9465	0.4108	0.07587	0.3541	0.4767	-11.72	9.511e-32	A	0.06302	0.99596	Imputed	29925268	intergenic	HLA-A;HCG9	rs17186335
6	chr6:30674841:C:T	30674841	T	ADD	6460	0.4997	0.127	0.3896	0.6408	-5.465	4.63e-08	6	chr6:30674841:C:T	30674841	T	ADD	9465	0.3762	0.08293	0.3198	0.4426	-11.79	4.4e-32	T	0.0551	0.99323	Imputed	30642618	intergenic	DHX16;PPP1R18	rs28986316
6	chr6:30751995:A:C	30751995	C	ADD	6460	2.657	0.175	1.886	3.744	5.585	2.338e-08	6	chr6:30751995:A:C	30751995	C	ADD	9465	1.451	0.1398	1.103	1.908	2.662	0.007763	C	0.01003	0.98794	Imputed	30719772	intergenic	IER3;HCG20	rs114141512
6	chr6:30770394:C:T	30770394	T	ADD	6460	2.666	0.1734	1.898	3.745	5.657	1.542e-08	6	chr6:30770394:C:T	30770394	T	ADD	9465	1.445	0.1389	1.1	1.896	2.648	0.008098	T	0.01011	0.99707	Imputed	30738171	ncRNA_intronic	HCG20	rs145574270
6	chr6:30770631:A:T	30770631	T	ADD	6460	1.365	0.05557	1.224	1.522	5.603	2.11e-08	6	chr6:30770631:A:T	30770631	T	ADD	9465	1.508	0.03319	1.413	1.61	12.38	3.448e-35	T	0.30022	0.99783	Imputed	30738408	ncRNA_intronic	HCG20	rs3094116
6	chr6:30770692:A:G	30770692	G	ADD	6460	1.365	0.05557	1.224	1.522	5.603	2.11e-08	6	chr6:30770692:A:G	30770692	G	ADD	9465	1.508	0.03319	1.413	1.61	12.38	3.448e-35	G	0.30022	0.99777	Imputed	30738469	ncRNA_intronic	HCG20	rs3094115
6	chr6:30771144:A:G	30771144	G	ADD	6460	1.365	0.05557	1.224	1.522	5.603	2.11e-08	6	chr6:30771144:A:G	30771144	G	ADD	9465	1.508	0.03319	1.413	1.61	12.38	3.448e-35	G	0.30022	0.99787	Imputed	30738921	ncRNA_intronic	HCG20	rs3094114
6	chr6:30772069:C:T	30772069	T	ADD	6460	1.365	0.05557	1.224	1.522	5.596	2.193e-08	6	chr6:30772069:C:T	30772069	T	ADD	9465	1.508	0.03319	1.413	1.609	12.37	3.958e-35	T	0.3007	0.99994	Genotyped	30739846	ncRNA_intronic	HCG20	rs6911628
6	chr6:30774349:A:G	30774349	G	ADD	6460	2.708	0.1737	1.926	3.806	5.733	9.862e-09	6	chr6:30774349:A:G	30774349	G	ADD	9465	1.468	0.1394	1.117	1.929	2.753	0.005902	G	0.01006	0.99633	Imputed	30742126	ncRNA_intronic	HCG20	rs151157703
6	chr6:30796702:T:A	30796702	A	ADD	6460	2.708	0.1737	1.926	3.806	5.733	9.862e-09	6	chr6:30796702:T:A	30796702	A	ADD	9465	1.468	0.1394	1.117	1.929	2.753	0.005902	A	0.01017	0.98736	Imputed	30764479	intergenic	HCG20;LINC00243	rs202196815
6	chr6:30796749:G:A	30796749	A	ADD	6460	2.629	0.173	1.873	3.691	5.588	2.296e-08	6	chr6:30796749:G:A	30796749	A	ADD	9465	1.425	0.1384	1.086	1.869	2.559	0.0105	A	0.01021	0.99405	Imputed	30764526	intergenic	HCG20;LINC00243	rs148848658
6	chr6:30829785:G:A	30829785	A	ADD	6460	2.687	0.1736	1.912	3.775	5.694	1.238e-08	6	chr6:30829785:G:A	30829785	A	ADD	9465	1.489	0.1383	1.136	1.953	2.879	0.003995	A	0.01019	0.9857	Imputed	30797562	ncRNA_intronic	LINC00243	rs115985637
6	chr6:30830904:T:C	30830904	C	ADD	6460	3.024	0.1669	2.18	4.194	6.628	3.411e-11	6	chr6:30830904:T:C	30830904	C	ADD	9465	1.627	0.135	1.248	2.119	3.604	0.0003136	C	0.01054	0.98996	Imputed	30798681	upstream	LINC00243	rs55707154
6	chr6:30831006:G:A	30831006	A	ADD	6460	3.025	0.1615	2.204	4.152	6.852	7.289e-12	6	chr6:30831006:G:A	30831006	A	ADD	9465	1.579	0.1304	1.223	2.039	3.502	0.0004612	A	0.01128	0.98029	Imputed	30798783	upstream	LINC00243	rs55848160
6	chr6:30843848:G:A	30843848	A	ADD	6460	2.972	0.164	2.155	4.098	6.643	3.082e-11	6	chr6:30843848:G:A	30843848	A	ADD	9465	1.622	0.1314	1.253	2.098	3.678	0.0002355	A	0.01119	0.9966	Imputed	30811625	ncRNA_intronic	LOC105375014	rs56123606
6	chr6:30851052:G:A	30851052	A	ADD	6460	3.078	0.1649	2.228	4.252	6.818	9.243e-12	6	chr6:30851052:G:A	30851052	A	ADD	9465	1.608	0.1334	1.238	2.088	3.559	0.000372	A	0.01085	0.99694	Imputed	30818829	intergenic	LOC105375014;DDR1	rs56133130
6	chr6:30851381:C:T	30851381	T	ADD	6460	2.214	0.1456	1.665	2.946	5.461	4.736e-08	6	chr6:30851381:C:T	30851381	T	ADD	9465	1.113	0.1166	0.8858	1.399	0.92	0.3576	T	0.01568	0.99641	Imputed	30819158	intergenic	LOC105375014;DDR1	rs145519398
6	chr6:30851935:A:G	30851935	G	ADD	6460	3.078	0.1649	2.228	4.252	6.818	9.243e-12	6	chr6:30851935:A:G	30851935	G	ADD	9465	1.608	0.1334	1.238	2.088	3.559	0.000372	G	0.01085	0.99694	Imputed	30819712	intergenic	LOC105375014;DDR1	rs143234220
6	chr6:30853850:G:T	30853850	T	ADD	6460	3.078	0.1649	2.228	4.252	6.818	9.243e-12	6	chr6:30853850:G:T	30853850	T	ADD	9465	1.608	0.1334	1.238	2.088	3.559	0.000372	T	0.01085	0.99685	Imputed	30821627	intergenic	LOC105375014;DDR1	rs144097089
6	chr6:30856674:T:C	30856674	C	ADD	6460	1.393	0.05863	1.242	1.563	5.655	1.56e-08	6	chr6:30856674:T:C	30856674	C	ADD	9465	1.628	0.0347	1.521	1.743	14.05	7.854e-45	C	0.25621	0.99149	Imputed	30824451	intergenic	LOC105375014;DDR1	rs758778
6	chr6:30857777:G:C	30857777	C	ADD	6460	3.078	0.1649	2.228	4.252	6.818	9.243e-12	6	chr6:30857777:G:C	30857777	C	ADD	9465	1.608	0.1334	1.238	2.088	3.559	0.000372	C	0.01084	0.99657	Imputed	30825554	intergenic	LOC105375014;DDR1	rs142196217
6	chr6:30865804:A:C	30865804	C	ADD	6460	3.107	0.1651	2.248	4.294	6.866	6.605e-12	6	chr6:30865804:A:C	30865804	C	ADD	9465	1.621	0.1337	1.248	2.107	3.615	0.0003001	C	0.0108	0.99502	Imputed	30833581	intergenic	LOC105375014;DDR1	rs56105977
6	chr6:30869593:C:T	30869593	T	ADD	6460	3.047	0.166	2.201	4.219	6.711	1.929e-11	6	chr6:30869593:C:T	30869593	T	ADD	9465	1.606	0.134	1.235	2.088	3.534	0.0004098	T	0.01079	0.99653	Imputed	30837370	intergenic	LOC105375014;DDR1	rs56051116
6	chr6:30871135:C:T	30871135	T	ADD	6460	3.047	0.166	2.201	4.219	6.711	1.929e-11	6	chr6:30871135:C:T	30871135	T	ADD	9465	1.606	0.134	1.235	2.088	3.534	0.0004098	T	0.01077	0.99639	Imputed	30838912	intergenic	LOC105375014;DDR1	rs115921597
6	chr6:30894663:A:G	30894663	G	ADD	6460	2.685	0.1603	1.961	3.677	6.162	7.194e-10	6	chr6:30894663:A:G	30894663	G	ADD	9465	1.485	0.1266	1.159	1.903	3.122	0.001795	G	0.01271	0.99527	Imputed	30862440	exonic	DDR1	rs55787895
6	chr6:30903127:A:G	30903127	G	ADD	6460	3.047	0.166	2.201	4.219	6.711	1.929e-11	6	chr6:30903127:A:G	30903127	G	ADD	9465	1.606	0.134	1.235	2.088	3.534	0.0004098	G	0.0108	0.99592	Imputed	30870904	intergenic	DDR1;GTF2H4	rs116832402
6	chr6:30934095:C:G	30934095	G	ADD	6460	1.383	0.05247	1.248	1.532	6.176	6.583e-10	6	chr6:30934095:C:G	30934095	G	ADD	9465	1.558	0.03164	1.465	1.658	14.02	1.178e-44	G	0.39962	0.9973	Imputed	30901872	intergenic	SFTA2;DPCR1	rs3131786
6	chr6:30937536:A:G	30937536	G	ADD	6460	1.364	0.05236	1.231	1.512	5.934	2.963e-09	6	chr6:30937536:A:G	30937536	G	ADD	9465	1.545	0.03158	1.452	1.644	13.78	3.594e-43	G	0.39749	0.99987	Genotyped	30905313	intergenic	SFTA2;DPCR1	rs3132571
6	chr6:30938059:C:T	30938059	T	ADD	6460	3.12	0.1654	2.256	4.315	6.879	6.011e-12	6	chr6:30938059:C:T	30938059	T	ADD	9465	1.649	0.1336	1.269	2.142	3.744	0.0001811	T	0.01077	0.99529	Imputed	30905836	intergenic	SFTA2;DPCR1	rs116363553
6	chr6:30965719:T:C	30965719	C	ADD	6460	2.597	0.1625	1.888	3.57	5.871	4.323e-09	6	chr6:30965719:T:C	30965719	C	ADD	9465	1.587	0.1243	1.244	2.025	3.715	0.000203	C	0.01311	0.96154	Imputed	30933496	intergenic	HCG21;MUC21	rs56804692
6	chr6:30967754:C:T	30967754	T	ADD	6460	2.673	0.1587	1.959	3.648	6.196	5.777e-10	6	chr6:30967754:C:T	30967754	T	ADD	9465	1.518	0.1258	1.186	1.942	3.317	0.0009089	T	0.01272	0.98556	Imputed	30935531	intergenic	HCG21;MUC21	rs9468853
6	chr6:30973432:G:A	30973432	A	ADD	6460	2.547	0.1553	1.879	3.454	6.019	1.753e-09	6	chr6:30973432:G:A	30973432	A	ADD	9465	1.458	0.1221	1.147	1.852	3.085	0.002038	A	0.01351	0.99209	Imputed	30941209	intergenic	HCG21;MUC21	rs115589984
6	chr6:30984602:G:A	30984602	A	ADD	6460	2.547	0.1553	1.879	3.454	6.019	1.753e-09	6	chr6:30984602:G:A	30984602	A	ADD	9465	1.463	0.1222	1.151	1.859	3.112	0.001857	A	0.01348	0.99336	Imputed	30952379	intronic	MUC21	rs148257260
6	chr6:30987940:G:A	30987940	A	ADD	6460	2.668	0.1587	1.955	3.641	6.184	6.254e-10	6	chr6:30987940:G:A	30987940	A	ADD	9465	1.522	0.1258	1.189	1.947	3.336	0.0008513	A	0.01285	0.99196	Imputed	30955717	intronic	MUC21	rs45565239
6	chr6:30991503:G:A	30991503	A	ADD	6460	2.667	0.1573	1.959	3.631	6.236	4.497e-10	6	chr6:30991503:G:A	30991503	A	ADD	9465	1.517	0.1247	1.188	1.938	3.344	0.0008258	A	0.01304	0.99319	Imputed	30959280	intergenic	MUC21;MUC22	rs138480883
6	chr6:30991723:C:T	30991723	T	ADD	6460	2.655	0.1585	1.946	3.622	6.159	7.299e-10	6	chr6:30991723:C:T	30991723	T	ADD	9465	1.526	0.1254	1.194	1.952	3.372	0.0007468	T	0.0129	0.99154	Imputed	30959500	intergenic	MUC21;MUC22	rs147171413
6	chr6:30993432:T:C	30993432	T	ADD	6460	0.6416	0.07943	0.5491	0.7497	-5.587	2.308e-08	6	chr6:30993432:T:C	30993432	T	ADD	9465	0.5518	0.04937	0.5009	0.6079	-12.04	2.112e-33	C	0.86079	0.9487	Imputed	30961209	intergenic	MUC21;MUC22
6	chr6:30993704:C:A	30993704	A	ADD	6460	2.724	0.1591	1.994	3.72	6.3	2.981e-10	6	chr6:30993704:C:A	30993704	A	ADD	9465	1.564	0.1261	1.222	2.003	3.547	0.0003899	A	0.01275	0.9933	Imputed	30961481	intergenic	MUC21;MUC22	rs554477808
6	chr6:30994692:T:C	30994692	C	ADD	6460	1.468	0.07023	1.279	1.684	5.463	4.681e-08	6	chr6:30994692:T:C	30994692	C	ADD	9465	2.143	0.03896	1.985	2.313	19.56	3.219e-85	C	0.18846	0.997	Imputed	30962469	intergenic	MUC21;MUC22	rs1632864
6	chr6:30995366:A:G	30995366	G	ADD	6460	2.676	0.1587	1.961	3.652	6.203	5.547e-10	6	chr6:30995366:A:G	30995366	G	ADD	9465	1.537	0.1256	1.202	1.967	3.424	0.0006176	G	0.01281	0.99385	Imputed	30963143	intergenic	MUC21;MUC22	rs9468857
6	chr6:30997413:A:C	30997413	C	ADD	6460	2.702	0.1576	1.984	3.68	6.307	2.848e-10	6	chr6:30997413:A:C	30997413	C	ADD	9465	1.521	0.1252	1.19	1.944	3.351	0.0008062	C	0.01284	0.9951	Imputed	30965190	intergenic	MUC21;MUC22	rs114891374
6	chr6:30999012:G:A	30999012	A	ADD	6460	2.798	0.1609	2.041	3.835	6.393	1.626e-10	6	chr6:30999012:G:A	30999012	A	ADD	9465	1.597	0.1277	1.244	2.051	3.667	0.0002453	A	0.01223	0.99553	Imputed	30966789	intergenic	MUC21;MUC22	rs114982948
6	chr6:31001488:C:T	31001488	T	ADD	6460	2.691	0.1588	1.971	3.674	6.234	4.555e-10	6	chr6:31001488:C:T	31001488	T	ADD	9465	1.532	0.1259	1.197	1.961	3.389	0.0007014	T	0.01267	0.99556	Imputed	30969265	intergenic	MUC21;MUC22	rs199618541
6	chr6:31001570:C:A	31001570	A	ADD	6460	2.798	0.1609	2.041	3.835	6.393	1.626e-10	6	chr6:31001570:C:A	31001570	A	ADD	9465	1.597	0.1277	1.244	2.051	3.667	0.0002453	A	0.01223	0.99635	Imputed	30969347	intergenic	MUC21;MUC22	rs138565013
6	chr6:31002004:CCA:C	31002004	C	ADD	6460	2.74	0.1592	2.006	3.744	6.331	2.432e-10	6	chr6:31002004:CCA:C	31002004	C	ADD	9465	1.559	0.1264	1.217	1.997	3.512	0.0004444	C	0.01259	0.99637	Imputed	30969781	intergenic	MUC21;MUC22
6	chr6:31002152:TA:T	31002152	T	ADD	6460	12.95	0.4108	5.788	28.97	6.234	4.557e-10	6	chr6:31002152:TA:T	31002152	T	ADD	9465	4.487	0.3771	2.143	9.395	3.981	6.858e-05	T	0.00167	0.92456	Imputed	30969929	intergenic	MUC21;MUC22
6	chr6:31003992:A:G	31003992	G	ADD	6460	1.471	0.07017	1.282	1.688	5.503	3.727e-08	6	chr6:31003992:A:G	31003992	G	ADD	9465	2.146	0.03896	1.988	2.316	19.6	1.57e-85	G	0.18858	0.99718	Imputed	30971769	intergenic	MUC21;MUC22	rs1632855
6	chr6:31005873:G:T	31005873	T	ADD	6460	2.662	0.1573	1.956	3.624	6.226	4.797e-10	6	chr6:31005873:G:T	31005873	T	ADD	9465	1.503	0.1248	1.177	1.919	3.264	0.001097	T	0.01291	0.9959	Imputed	30973650	upstream	MUC22	rs56111713
6	chr6:31010551:C:T	31010551	T	ADD	6460	2.671	0.1586	1.957	3.645	6.193	5.92e-10	6	chr6:31010551:C:T	31010551	T	ADD	9465	1.523	0.1257	1.19	1.948	3.344	0.0008268	T	0.01274	0.99634	Imputed	30978328	intronic	MUC22	rs56327229
6	chr6:31016118:G:A	31016118	A	ADD	6460	2.671	0.1586	1.957	3.645	6.193	5.92e-10	6	chr6:31016118:G:A	31016118	A	ADD	9465	1.536	0.1254	1.201	1.964	3.421	0.0006232	A	0.01277	0.99632	Imputed	30983895	intronic	MUC22	rs56183784
6	chr6:31018535:C:T	31018535	T	ADD	6460	1.471	0.07017	1.282	1.688	5.504	3.709e-08	6	chr6:31018535:C:T	31018535	T	ADD	9465	2.145	0.03897	1.987	2.315	19.58	2.17e-85	T	0.18867	0.9962	Imputed	30986312	intronic	MUC22	rs1345230
6	chr6:31022014:C:T	31022014	T	ADD	6460	2.775	0.1607	2.025	3.803	6.351	2.146e-10	6	chr6:31022014:C:T	31022014	T	ADD	9465	1.601	0.1272	1.248	2.054	3.699	0.0002168	T	0.01236	0.9946	Imputed	30989791	intronic	MUC22	rs144797308
6	chr6:31022511:CAA:C	31022511	C	ADD	6460	2.673	0.1598	1.954	3.656	6.154	7.542e-10	6	chr6:31022511:CAA:C	31022511	C	ADD	9465	1.567	0.126	1.224	2.006	3.563	0.0003668	C	0.01273	0.9945	Imputed	30990288	intronic	MUC22
6	chr6:31022854:G:A	31022854	A	ADD	6460	2.719	0.159	1.991	3.713	6.29	3.183e-10	6	chr6:31022854:G:A	31022854	A	ADD	9465	1.581	0.1257	1.235	2.022	3.641	0.0002712	A	0.01275	0.99452	Imputed	30990631	intronic	MUC22	rs115428009
6	chr6:31024576:C:T	31024576	T	ADD	6460	2.671	0.1586	1.957	3.645	6.193	5.92e-10	6	chr6:31024576:C:T	31024576	T	ADD	9465	1.554	0.1252	1.215	1.986	3.519	0.0004338	T	0.01283	0.99453	Imputed	30992353	intronic	MUC22	rs147941707
6	chr6:31028328:C:T	31028328	T	ADD	6460	3.025	0.1922	2.076	4.409	5.761	8.375e-09	6	chr6:31028328:C:T	31028328	T	ADD	9465	4.209	0.1148	3.361	5.272	12.52	5.844e-36	T	0.01918	0.98999	Imputed	30996105	exonic	MUC22	rs9262548
6	chr6:31041302:C:A	31041302	A	ADD	6460	3.133	0.1954	2.136	4.595	5.845	5.074e-09	6	chr6:31041302:C:A	31041302	A	ADD	9465	4.36	0.1173	3.465	5.487	12.56	3.687e-36	A	0.01861	0.99915	Imputed	31009079	intergenic	MUC22;HCG22	rs9262563
6	chr6:31042423:G:A	31042423	A	ADD	6460	1.35	0.05199	1.219	1.495	5.771	7.878e-09	6	chr6:31042423:G:A	31042423	A	ADD	9465	1.542	0.03165	1.45	1.641	13.69	1.152e-42	A	0.42117	1	Genotyped	31010200	intergenic	MUC22;HCG22	rs2508015
6	chr6:31048369:G:A	31048369	A	ADD	6460	1.36	0.05094	1.23	1.502	6.03	1.645e-09	6	chr6:31048369:G:A	31048369	A	ADD	9465	1.393	0.03107	1.311	1.481	10.68	1.317e-26	A	0.48204	0.99867	Imputed	31016146	intergenic	MUC22;HCG22	rs2844644
6	chr6:31049018:G:T	31049018	T	ADD	6460	3.133	0.1954	2.136	4.595	5.845	5.074e-09	6	chr6:31049018:G:T	31049018	T	ADD	9465	4.36	0.1173	3.465	5.487	12.56	3.687e-36	T	0.01861	0.9991	Imputed	31016795	intergenic	MUC22;HCG22	rs9262585
6	chr6:31049201:C:A	31049201	A	ADD	6460	1.354	0.0509	1.226	1.497	5.961	2.507e-09	6	chr6:31049201:C:A	31049201	A	ADD	9465	1.392	0.03106	1.31	1.479	10.64	1.861e-26	A	0.48208	0.99871	Imputed	31016978	intergenic	MUC22;HCG22	rs2251830
6	chr6:31049570:T:C	31049570	C	ADD	6460	1.368	0.0509	1.238	1.512	6.158	7.345e-10	6	chr6:31049570:T:C	31049570	C	ADD	9465	1.417	0.03109	1.333	1.506	11.2	4.06e-29	C	0.47748	0.99843	Imputed	31017347	intergenic	MUC22;HCG22	rs2523866
6	chr6:31049776:G:A	31049776	A	ADD	6460	1.357	0.0509	1.228	1.499	5.997	2.013e-09	6	chr6:31049776:G:A	31049776	A	ADD	9465	1.392	0.03106	1.31	1.479	10.65	1.696e-26	A	0.48216	0.99873	Imputed	31017553	intergenic	MUC22;HCG22	rs2844643
6	chr6:31050671:A:C	31050671	C	ADD	6460	1.358	0.05091	1.229	1.5	6.004	1.922e-09	6	chr6:31050671:A:C	31050671	C	ADD	9465	1.393	0.03106	1.31	1.48	10.66	1.494e-26	C	0.48212	0.99873	Imputed	31018448	intergenic	MUC22;HCG22	rs2523865
6	chr6:31050769:C:T	31050769	T	ADD	6460	1.358	0.05091	1.229	1.5	6.004	1.922e-09	6	chr6:31050769:C:T	31050769	T	ADD	9465	1.393	0.03106	1.31	1.48	10.66	1.494e-26	T	0.48212	0.99878	Imputed	31018546	intergenic	MUC22;HCG22	rs2523864
6	chr6:31051010:C:T	31051010	T	ADD	6460	1.358	0.0509	1.229	1.5	6.011	1.842e-09	6	chr6:31051010:C:T	31051010	T	ADD	9465	1.393	0.03106	1.311	1.481	10.67	1.343e-26	T	0.48208	0.99874	Imputed	31018787	intergenic	MUC22;HCG22	rs2523863
6	chr6:31051438:C:T	31051438	T	ADD	6460	1.358	0.0509	1.229	1.5	6.01	1.856e-09	6	chr6:31051438:C:T	31051438	T	ADD	9465	1.393	0.03106	1.311	1.48	10.67	1.352e-26	T	0.48202	0.99823	Imputed	31019215	intergenic	MUC22;HCG22	rs2523861
6	chr6:31051740:A:G	31051740	G	ADD	6460	1.358	0.05091	1.229	1.5	6.004	1.922e-09	6	chr6:31051740:A:G	31051740	G	ADD	9465	1.393	0.03106	1.31	1.48	10.66	1.494e-26	G	0.48214	0.99863	Imputed	31019517	intergenic	MUC22;HCG22	rs2517530
6	chr6:31052375:T:C	31052375	C	ADD	6460	1.358	0.05091	1.229	1.5	6.004	1.922e-09	6	chr6:31052375:T:C	31052375	C	ADD	9465	1.393	0.03106	1.311	1.481	10.68	1.224e-26	C	0.48232	0.99862	Imputed	31020152	intergenic	MUC22;HCG22	rs2428517
6	chr6:31059104:T:C	31059104	C	ADD	6460	3.098	0.195	2.114	4.541	5.799	6.677e-09	6	chr6:31059104:T:C	31059104	C	ADD	9465	4.321	0.1169	3.436	5.434	12.52	6.072e-36	C	0.01856	0.99951	Imputed	31026881	intronic	HCG22	rs9262643
6	chr6:31063752:G:T	31063752	T	ADD	6460	3.098	0.195	2.114	4.541	5.799	6.677e-09	6	chr6:31063752:G:T	31063752	T	ADD	9465	4.321	0.1169	3.436	5.434	12.52	6.072e-36	T	0.01857	0.9996	Imputed	31031529	intergenic	HCG22;C6orf15	rs9262652
6	chr6:31067513:T:A	31067513	A	ADD	6460	0.3892	0.1601	0.2844	0.5326	-5.896	3.725e-09	6	chr6:31067513:T:A	31067513	A	ADD	9465	0.313	0.1005	0.257	0.3811	-11.56	6.949e-31	A	0.04196	0.99714	Imputed	31035290	intergenic	HCG22;C6orf15	rs141759545
6	chr6:31072101:G:GT	31072101	GT	ADD	6460	3.133	0.1977	2.126	4.616	5.775	7.686e-09	6	chr6:31072101:G:GT	31072101	GT	ADD	9465	4.407	0.1187	3.492	5.561	12.5	7.594e-36	GT	0.01804	0.99935	Imputed	31039878
6	chr6:31079038:G:C	31079038	C	ADD	6460	3.098	0.195	2.114	4.541	5.799	6.677e-09	6	chr6:31079038:G:C	31079038	C	ADD	9465	4.321	0.1169	3.436	5.434	12.52	6.072e-36	C	0.01857	0.99953	Imputed	31046815	intergenic	HCG22;C6orf15	rs9263462
6	chr6:31081074:A:C	31081074	C	ADD	6460	3.14	0.1954	2.141	4.605	5.855	4.773e-09	6	chr6:31081074:A:C	31081074	C	ADD	9465	4.362	0.1173	3.466	5.489	12.56	3.592e-36	C	0.0185	0.99875	Imputed	31048851	intergenic	HCG22;C6orf15	rs9263467
6	chr6:31081560:G:A	31081560	A	ADD	6460	3.14	0.1954	2.141	4.605	5.855	4.773e-09	6	chr6:31081560:G:A	31081560	A	ADD	9465	4.362	0.1173	3.466	5.489	12.56	3.592e-36	A	0.01854	0.9984	Imputed	31049337	intergenic	HCG22;C6orf15	rs9263470
6	chr6:31084855:G:T	31084855	T	ADD	6460	0.5432	0.1071	0.4403	0.67	-5.7	1.2e-08	6	chr6:31084855:G:T	31084855	T	ADD	9465	0.3994	0.07056	0.3478	0.4586	-13.01	1.079e-38	T	0.07446	0.999	Imputed	31052632	intergenic	HCG22;C6orf15	rs28732092
6	chr6:31089435:T:C	31089435	C	ADD	6460	3.097	0.195	2.113	4.538	5.795	6.813e-09	6	chr6:31089435:T:C	31089435	C	ADD	9465	4.417	0.1166	3.514	5.55	12.74	3.488e-37	C	0.01872	0.99805	Imputed	31057212	intergenic	HCG22;C6orf15	rs9263490
6	chr6:31094954:C:A	31094954	A	ADD	6460	3.097	0.195	2.113	4.538	5.795	6.813e-09	6	chr6:31094954:C:A	31094954	A	ADD	9465	4.417	0.1166	3.514	5.55	12.74	3.488e-37	A	0.01873	0.99874	Imputed	31062731	intergenic	HCG22;C6orf15	rs9263497
6	chr6:31097975:A:G	31097975	G	ADD	6460	3.097	0.195	2.113	4.538	5.795	6.813e-09	6	chr6:31097975:A:G	31097975	G	ADD	9465	4.417	0.1166	3.514	5.55	12.74	3.488e-37	G	0.01875	0.99941	Imputed	31065752	intergenic	HCG22;C6orf15	rs9263506
6	chr6:31100668:A:G	31100668	G	ADD	6460	0.3793	0.1619	0.2761	0.5209	-5.988	2.127e-09	6	chr6:31100668:A:G	31100668	G	ADD	9465	0.3097	0.1009	0.2541	0.3774	-11.61	3.499e-31	G	0.04181	0.99883	Imputed	31068445	intergenic	HCG22;C6orf15	rs13196399
6	chr6:31101982:G:A	31101982	A	ADD	6460	5.685	0.2731	3.329	9.711	6.363	1.983e-10	6	chr6:31101982:G:A	31101982	A	ADD	9465	2.283	0.243	1.418	3.676	3.397	0.000682	A	0.00317	0.9388	Imputed	31069759	intergenic	HCG22;C6orf15	rs148968080
6	chr6:31102127:C:T	31102127	T	ADD	6460	3.097	0.195	2.113	4.538	5.795	6.813e-09	6	chr6:31102127:C:T	31102127	T	ADD	9465	4.417	0.1166	3.514	5.55	12.74	3.488e-37	T	0.01875	0.99941	Imputed	31069904	intergenic	HCG22;C6orf15	rs9263577
6	chr6:31103510:C:A	31103510	A	ADD	6460	3.097	0.195	2.113	4.538	5.795	6.813e-09	6	chr6:31103510:C:A	31103510	A	ADD	9465	4.417	0.1166	3.514	5.55	12.74	3.488e-37	A	0.01875	0.99941	Imputed	31071287	intergenic	HCG22;C6orf15	rs9263591
6	chr6:31109062:G:A	31109062	A	ADD	6460	0.3793	0.1619	0.2761	0.5209	-5.988	2.127e-09	6	chr6:31109062:G:A	31109062	A	ADD	9465	0.3097	0.1009	0.2541	0.3774	-11.61	3.499e-31	A	0.0418	0.99894	Imputed	31076839	intergenic	HCG22;C6orf15	rs28732096
6	chr6:31111032:A:T	31111032	T	ADD	6460	1.533	0.06328	1.354	1.735	6.749	1.488e-11	6	chr6:31111032:A:T	31111032	T	ADD	9465	2.088	0.03697	1.942	2.245	19.92	2.949e-88	T	0.22545	0.99856	Imputed	31078809	downstream	C6orf15	rs3132556
6	chr6:31112232:T:C	31112232	C	ADD	6460	3.14	0.1954	2.141	4.605	5.855	4.769e-09	6	chr6:31112232:T:C	31112232	C	ADD	9465	4.458	0.1169	3.545	5.606	12.78	2.066e-37	C	0.01871	0.99922	Imputed	31080009	exonic	C6orf15	rs2233975
6	chr6:31112239:C:G	31112239	G	ADD	6460	1.516	0.06381	1.338	1.718	6.521	6.985e-11	6	chr6:31112239:C:G	31112239	G	ADD	9465	2.107	0.03712	1.959	2.266	20.08	1.185e-89	G	0.22324	0.99847	Imputed	31080016	exonic	C6orf15	rs2233974
6	chr6:31113726:C:G	31113726	G	ADD	6460	0.3874	0.1584	0.284	0.5284	-5.988	2.129e-09	6	chr6:31113726:C:G	31113726	G	ADD	9465	0.3042	0.1003	0.2499	0.3704	-11.86	1.95e-32	G	0.04328	0.99364	Imputed	31081503	intergenic	C6orf15;PSORS1C1	rs28732097
6	chr6:31113895:T:C	31113895	C	ADD	6460	3.14	0.1954	2.141	4.605	5.855	4.769e-09	6	chr6:31113895:T:C	31113895	C	ADD	9465	4.458	0.1169	3.545	5.606	12.78	2.066e-37	C	0.0187	0.99966	Imputed	31081672	upstream	PSORS1C1	rs9263634
6	chr6:31117449:G:A	31117449	A	ADD	6460	2.489	0.1481	1.862	3.327	6.156	7.439e-10	6	chr6:31117449:G:A	31117449	A	ADD	9465	1.343	0.1174	1.067	1.69	2.51	0.01208	A	0.01543	0.99804	Imputed	31085226	exonic	CDSN	rs7742033
6	chr6:31123277:C:T	31123277	T	ADD	6460	0.366	0.1638	0.2655	0.5045	-6.137	8.385e-10	6	chr6:31123277:C:T	31123277	T	ADD	9465	0.2988	0.102	0.2447	0.3649	-11.85	2.25e-32	T	0.04218	0.99922	Imputed	31091054	intronic	PSORS1C1	rs28732098
6	chr6:31128115:G:A	31128115	A	ADD	6460	0.3731	0.162	0.2716	0.5125	-6.087	1.149e-09	6	chr6:31128115:G:A	31128115	A	ADD	9465	0.3	0.1015	0.2459	0.3661	-11.86	1.967e-32	A	0.04236	0.99913	Imputed	31095892	intronic	PSORS1C1	rs28732099
6	chr6:31128785:TC:T	31128785	T	ADD	6460	0.372	0.162	0.2708	0.511	-6.106	1.024e-09	6	chr6:31128785:TC:T	31128785	T	ADD	9465	0.2992	0.1015	0.2452	0.3651	-11.89	1.392e-32	T	0.04228	0.99644	Imputed	31096562	intronic	PSORS1C1
6	chr6:31131429:TA:T	31131429	T	ADD	6460	0.5466	0.1069	0.4433	0.6741	-5.649	1.611e-08	6	chr6:31131429:TA:T	31131429	T	ADD	9465	0.3984	0.07062	0.3469	0.4576	-13.03	8.16e-39	T	0.07398	0.99809	Imputed	31099206	intronic	PSORS1C1
6	chr6:31135418:C:G	31135418	G	ADD	6460	1.562	0.0811	1.333	1.832	5.503	3.731e-08	6	chr6:31135418:C:G	31135418	G	ADD	9465	2.68	0.04254	2.466	2.913	23.18	7.536e-119	G	0.15717	0.9988	Imputed	31103195	intronic	PSORS1C1	rs3094669
6	chr6:31136816:C:T	31136816	T	ADD	6460	0.3762	0.162	0.2739	0.5168	-6.034	1.598e-09	6	chr6:31136816:C:T	31136816	T	ADD	9465	0.3031	0.1016	0.2484	0.3698	-11.75	6.861e-32	T	0.04182	0.99794	Imputed	31104593	intronic	PSORS1C1	rs28732100
6	chr6:31137370:C:T	31137370	T	ADD	6460	1.558	0.08085	1.33	1.826	5.485	4.143e-08	6	chr6:31137370:C:T	31137370	T	ADD	9465	2.668	0.04245	2.455	2.899	23.12	3.262e-118	T	0.15753	0.99742	Imputed	31105147	intronic	PSORS1C1	rs3131010
6	chr6:31138525:C:T	31138525	T	ADD	6460	0.3499	0.1697	0.2509	0.488	-6.187	6.117e-10	6	chr6:31138525:C:T	31138525	T	ADD	9465	0.2767	0.1069	0.2244	0.3412	-12.02	2.865e-33	T	0.04045	0.99043	Imputed	31106302	intronic	PSORS1C1;PSORS1C2	rs28732101
6	chr6:31141052:C:T	31141052	T	ADD	6460	1.964	0.1172	1.561	2.471	5.762	8.328e-09	6	chr6:31141052:C:T	31141052	T	ADD	9465	2.095	0.07451	1.81	2.424	9.925	3.257e-23	T	0.03945	0.99933	Imputed	31108829	downstream	PSORS1C1	rs9263733
6	chr6:31155946:T:C	31155946	C	ADD	6460	3.067	0.1539	2.268	4.146	7.281	3.312e-13	6	chr6:31155946:T:C	31155946	C	ADD	9465	1.623	0.123	1.275	2.066	3.938	8.227e-05	C	0.01339	0.99956	Imputed	31123723	intronic	CCHCR1	rs56290415
6	chr6:31166345:A:C	31166345	C	ADD	6460	0.3731	0.1639	0.2706	0.5144	-6.016	1.784e-09	6	chr6:31166345:A:C	31166345	C	ADD	9465	0.2991	0.1028	0.2446	0.3659	-11.74	8.005e-32	C	0.04142	0.99975	Imputed	31134122	UTR5	POU5F1	rs71563310
6	chr6:31167111:T:C	31167111	T	ADD	6460	0.6944	0.06033	0.617	0.7816	-6.045	1.493e-09	6	chr6:31167111:T:C	31167111	T	ADD	9465	0.6776	0.03621	0.6312	0.7275	-10.75	6.14e-27	C	0.73681	0.99999	Genotyped	31134888	UTR5	POU5F1
6	chr6:31176585:G:A	31176585	A	ADD	6460	3.729	0.188	2.58	5.39	7	2.551e-12	6	chr6:31176585:G:A	31176585	A	ADD	9465	5.182	0.1158	4.13	6.502	14.21	7.861e-46	A	0.02016	0.99975	Imputed	31144362	ncRNA_intronic	PSORS1C3	rs9263821
6	chr6:31177140:C:G	31177140	G	ADD	6460	2.021	0.118	1.604	2.547	5.964	2.469e-09	6	chr6:31177140:C:G	31177140	G	ADD	9465	2.179	0.07534	1.88	2.526	10.34	4.659e-25	G	0.03865	0.99914	Imputed	31144917	ncRNA_intronic	PSORS1C3	rs9263822
6	chr6:31184764:T:C	31184764	C	ADD	6460	1.98	0.1173	1.573	2.492	5.824	5.731e-09	6	chr6:31184764:T:C	31184764	C	ADD	9465	2.124	0.07477	1.835	2.46	10.08	6.956e-24	C	0.03932	0.99933	Imputed	31152541	intergenic	PSORS1C3;HCG27	rs9263832
6	chr6:31186341:G:T	31186341	T	ADD	6460	3.177	0.1515	2.361	4.275	7.63	2.35e-14	6	chr6:31186341:G:T	31186341	T	ADD	9465	1.642	0.1219	1.293	2.086	4.069	4.715e-05	T	0.01362	0.99895	Imputed	31154118	intergenic	PSORS1C3;HCG27	rs143859871
6	chr6:31186585:T:A	31186585	A	ADD	6460	0.3752	0.1639	0.2721	0.5173	-5.981	2.217e-09	6	chr6:31186585:T:A	31186585	A	ADD	9465	0.2984	0.1032	0.2438	0.3654	-11.72	1.065e-31	A	0.04099	0.99793	Imputed	31154362	intergenic	PSORS1C3;HCG27	rs13203101
6	chr6:31187053:G:T	31187053	T	ADD	6460	1.98	0.1173	1.573	2.492	5.824	5.731e-09	6	chr6:31187053:G:T	31187053	T	ADD	9465	2.124	0.07477	1.835	2.46	10.08	6.956e-24	T	0.0393	0.99936	Imputed	31154830	intergenic	PSORS1C3;HCG27	rs9263843
6	chr6:31189217:T:G	31189217	G	ADD	6460	1.98	0.1173	1.573	2.492	5.824	5.731e-09	6	chr6:31189217:T:G	31189217	G	ADD	9465	2.124	0.07477	1.835	2.46	10.08	6.956e-24	G	0.03931	0.99957	Imputed	31156994	intergenic	PSORS1C3;HCG27	rs9263855
6	chr6:31196517:G:A	31196517	A	ADD	6460	3.729	0.188	2.58	5.39	7	2.551e-12	6	chr6:31196517:G:A	31196517	A	ADD	9465	5.182	0.1158	4.13	6.502	14.21	7.861e-46	A	0.02021	0.99859	Imputed	31164294	intergenic	PSORS1C3;HCG27	rs28742574
6	chr6:31196632:C:T	31196632	T	ADD	6460	1.98	0.1173	1.573	2.492	5.824	5.731e-09	6	chr6:31196632:C:T	31196632	T	ADD	9465	2.124	0.07477	1.835	2.46	10.08	6.956e-24	T	0.03932	0.99942	Imputed	31164409	intergenic	PSORS1C3;HCG27	rs28742577
6	chr6:31197304:G:T	31197304	T	ADD	6460	3.129	0.1522	2.322	4.216	7.495	6.625e-14	6	chr6:31197304:G:T	31197304	T	ADD	9465	1.629	0.1222	1.282	2.069	3.994	6.509e-05	T	0.01353	0.99793	Imputed	31165081	upstream	HCG27	rs147560449
6	chr6:31205925:C:T	31205925	T	ADD	6460	0.3753	0.164	0.2721	0.5176	-5.976	2.29e-09	6	chr6:31205925:C:T	31205925	T	ADD	9465	0.301	0.1029	0.246	0.3682	-11.67	1.815e-31	T	0.04087	0.99702	Imputed	31173702	intergenic	HCG27;HLA-C	rs28894981
6	chr6:31207304:A:G	31207304	G	ADD	6460	1.925	0.1168	1.531	2.42	5.607	2.057e-08	6	chr6:31207304:A:G	31207304	G	ADD	9465	2.042	0.07436	1.765	2.362	9.6	7.976e-22	G	0.03965	0.99715	Imputed	31175081	intergenic	HCG27;HLA-C	rs9263903
6	chr6:31220697:C:T	31220697	T	ADD	6460	0.3753	0.164	0.2721	0.5176	-5.976	2.29e-09	6	chr6:31220697:C:T	31220697	T	ADD	9465	0.301	0.1029	0.246	0.3682	-11.67	1.815e-31	T	0.04085	0.99616	Imputed	31188474	intergenic	HCG27;HLA-C	rs28894982
6	chr6:31221605:T:C	31221605	C	ADD	6460	1.931	0.1168	1.536	2.428	5.634	1.764e-08	6	chr6:31221605:T:C	31221605	C	ADD	9465	2.059	0.07426	1.78	2.381	9.724	2.374e-22	C	0.0399	0.99834	Imputed	31189382	intergenic	HCG27;HLA-C	rs9263981
6	chr6:31223603:G:A	31223603	A	ADD	6460	1.921	0.1168	1.528	2.415	5.59	2.266e-08	6	chr6:31223603:G:A	31223603	A	ADD	9465	2.048	0.07416	1.771	2.368	9.666	4.225e-22	A	0.04003	0.99928	Imputed	31191380	intergenic	HCG27;HLA-C	rs9263989
6	chr6:31224438:C:T	31224438	T	ADD	6460	1.921	0.1168	1.528	2.415	5.59	2.266e-08	6	chr6:31224438:C:T	31224438	T	ADD	9465	2.048	0.07416	1.771	2.368	9.666	4.225e-22	T	0.04002	0.99905	Imputed	31192215	intergenic	HCG27;HLA-C	rs9263990
6	chr6:31225175:T:C	31225175	C	ADD	6460	1.921	0.1168	1.528	2.415	5.59	2.266e-08	6	chr6:31225175:T:C	31225175	C	ADD	9465	2.048	0.07416	1.771	2.368	9.666	4.225e-22	C	0.04002	0.9995	Imputed	31192952	intergenic	HCG27;HLA-C	rs9263994
6	chr6:31229085:G:A	31229085	A	ADD	6460	1.806	0.07329	1.564	2.085	8.064	7.403e-16	6	chr6:31229085:G:A	31229085	A	ADD	9465	2.539	0.0408	2.344	2.751	22.84	1.754e-115	A	0.17135	0.99875	Imputed	31196862	intergenic	HCG27;HLA-C	rs1793894
6	chr6:31250270:TA:T	31250270	T	ADD	6460	3.157	0.1524	2.342	4.256	7.545	4.512e-14	6	chr6:31250270:TA:T	31250270	T	ADD	9465	1.64	0.1223	1.291	2.085	4.045	5.223e-05	T	0.01357	0.99863	Imputed	31218047	intergenic	HCG27;HLA-C
6	chr6:31253748:C:G	31253748	C	ADD	6460	0.7075	0.0536	0.6369	0.7858	-6.456	1.073e-10	6	chr6:31253748:C:G	31253748	C	ADD	9465	0.5292	0.03413	0.495	0.5658	-18.65	1.363e-77	G	0.65222	0.9917	Imputed	31221525	intergenic	HCG27;HLA-C
6	chr6:31253804:A:C	31253804	A	ADD	6460	0.717	0.05412	0.6448	0.7972	-6.147	7.897e-10	6	chr6:31253804:A:C	31253804	A	ADD	9465	0.5358	0.03463	0.5006	0.5734	-18.02	1.382e-72	C	0.6744	0.99147	Imputed	31221581	intergenic	HCG27;HLA-C
6	chr6:31253891:C:G	31253891	C	ADD	6460	0.7082	0.05361	0.6376	0.7867	-6.435	1.238e-10	6	chr6:31253891:C:G	31253891	C	ADD	9465	0.5304	0.03412	0.4961	0.5671	-18.58	4.256e-77	G	0.65244	0.99185	Imputed	31221668	intergenic	HCG27;HLA-C
6	chr6:31264211:C:T	31264211	T	ADD	6460	3.965	0.1881	2.742	5.732	7.323	2.42e-13	6	chr6:31264211:C:T	31264211	T	ADD	9465	5.343	0.1174	4.244	6.726	14.27	3.417e-46	T	0.01983	0.99577	Imputed	31231988	intergenic	HCG27;HLA-C	rs9264475
6	chr6:31274897:C:T	31274897	T	ADD	6460	1.423	0.05167	1.286	1.575	6.829	8.578e-12	6	chr6:31274897:C:T	31274897	C	ADD	9465	0.4395	0.03317	0.4119	0.4691	-24.78	1.426e-135	T	0.54869	0.99852	Imputed	31242674	intergenic	HLA-C;HLA-B	rs3132489
6	chr6:31275040:A:T	31275040	T	ADD	6460	1.391	0.0514	1.258	1.539	6.425	1.319e-10	6	chr6:31275040:A:T	31275040	A	ADD	9465	0.4324	0.03271	0.4056	0.4611	-25.63	7.216e-145	T	0.5068	0.99863	Imputed	31242817	intergenic	HLA-C;HLA-B	rs6930376
6	chr6:31275082:T:C	31275082	C	ADD	6460	1.392	0.05141	1.259	1.54	6.435	1.236e-10	6	chr6:31275082:T:C	31275082	T	ADD	9465	0.4322	0.03272	0.4053	0.4608	-25.64	5.254e-145	C	0.50651	0.99786	Imputed	31242859	intergenic	HLA-C;HLA-B	rs3130693
6	chr6:31275393:G:A	31275393	A	ADD	6460	1.439	0.05179	1.3	1.593	7.025	2.146e-12	6	chr6:31275393:G:A	31275393	G	ADD	9465	0.448	0.03326	0.4197	0.4782	-24.14	9.401e-129	A	0.55933	0.99856	Imputed	31243170	intergenic	HLA-C;HLA-B	rs3132486
6	chr6:31275612:C:A	31275612	A	ADD	6460	1.403	0.05136	1.269	1.552	6.596	4.213e-11	6	chr6:31275612:C:A	31275612	C	ADD	9465	0.4422	0.03273	0.4147	0.4715	-24.93	3.384e-137	A	0.51751	0.99868	Imputed	31243389	intergenic	HLA-C;HLA-B	rs3132485
6	chr6:31275633:G:T	31275633	T	ADD	6460	1.403	0.05136	1.269	1.552	6.596	4.213e-11	6	chr6:31275633:G:T	31275633	G	ADD	9465	0.4422	0.03273	0.4147	0.4715	-24.93	3.384e-137	T	0.51751	0.99869	Imputed	31243410	intergenic	HLA-C;HLA-B	rs3132484
6	chr6:31275637:G:A	31275637	A	ADD	6460	1.403	0.05136	1.269	1.552	6.596	4.213e-11	6	chr6:31275637:G:A	31275637	G	ADD	9465	0.4422	0.03273	0.4147	0.4715	-24.93	3.384e-137	A	0.51751	0.99869	Imputed	31243414	intergenic	HLA-C;HLA-B	rs3132483
6	chr6:31276374:T:C	31276374	C	ADD	6460	0.6253	0.08426	0.5301	0.7376	-5.572	2.514e-08	6	chr6:31276374:T:C	31276374	C	ADD	9465	0.416	0.05788	0.3714	0.4659	-15.16	6.982e-52	C	0.11056	0.99901	Imputed	31244151	intergenic	HLA-C;HLA-B	rs111373731
6	chr6:31276437:C:G	31276437	C	ADD	6460	0.6913	0.06203	0.6122	0.7807	-5.952	2.646e-09	6	chr6:31276437:C:G	31276437	C	ADD	9465	0.5679	0.03908	0.526	0.6131	-14.48	1.646e-47	G	0.76854	0.99791	Imputed	31244214	intergenic	HLA-C;HLA-B
6	chr6:31276521:A:G	31276521	G	ADD	6460	0.6253	0.08426	0.5301	0.7376	-5.572	2.514e-08	6	chr6:31276521:A:G	31276521	G	ADD	9465	0.416	0.05788	0.3714	0.4659	-15.16	6.982e-52	G	0.11059	0.99927	Imputed	31244298	intergenic	HLA-C;HLA-B	rs111762561
6	chr6:31276554:C:T	31276554	C	ADD	6460	0.6913	0.06203	0.6122	0.7807	-5.952	2.646e-09	6	chr6:31276554:C:T	31276554	C	ADD	9465	0.5679	0.03908	0.526	0.6131	-14.48	1.646e-47	T	0.76854	0.99793	Imputed	31244331	intergenic	HLA-C;HLA-B
6	chr6:31276659:C:G	31276659	G	ADD	6460	0.6253	0.08426	0.5301	0.7376	-5.572	2.514e-08	6	chr6:31276659:C:G	31276659	G	ADD	9465	0.416	0.05788	0.3714	0.4659	-15.16	6.982e-52	G	0.11058	0.99908	Imputed	31244436	intergenic	HLA-C;HLA-B	rs112613205
6	chr6:31276698:G:A	31276698	A	ADD	6460	0.6253	0.08426	0.5301	0.7376	-5.572	2.514e-08	6	chr6:31276698:G:A	31276698	A	ADD	9465	0.416	0.05788	0.3714	0.4659	-15.16	6.982e-52	A	0.1106	0.99922	Imputed	31244475	intergenic	HLA-C;HLA-B	rs66736379
6	chr6:31276794:G:C	31276794	C	ADD	6460	0.6253	0.08426	0.5301	0.7376	-5.572	2.514e-08	6	chr6:31276794:G:C	31276794	C	ADD	9465	0.416	0.05788	0.3714	0.4659	-15.16	6.982e-52	C	0.11058	0.99921	Imputed	31244571	intergenic	HLA-C;HLA-B	rs67654505
6	chr6:31277088:C:T	31277088	T	ADD	6460	0.6253	0.08426	0.5301	0.7376	-5.572	2.514e-08	6	chr6:31277088:C:T	31277088	T	ADD	9465	0.416	0.05788	0.3714	0.4659	-15.16	6.982e-52	T	0.11057	0.99914	Imputed	31244865	intergenic	HLA-C;HLA-B	rs73392806
6	chr6:31277184:G:A	31277184	A	ADD	6460	0.6253	0.08426	0.5301	0.7376	-5.572	2.514e-08	6	chr6:31277184:G:A	31277184	A	ADD	9465	0.416	0.05788	0.3714	0.4659	-15.16	6.982e-52	A	0.1106	0.99903	Imputed	31244961	intergenic	HLA-C;HLA-B	rs116553115
6	chr6:31277400:G:C	31277400	C	ADD	6460	0.6253	0.08426	0.5301	0.7376	-5.572	2.514e-08	6	chr6:31277400:G:C	31277400	C	ADD	9465	0.416	0.05788	0.3714	0.4659	-15.16	6.982e-52	C	0.11058	0.99922	Imputed	31245177	intergenic	HLA-C;HLA-B	rs112466811
6	chr6:31277403:T:C	31277403	C	ADD	6460	0.6253	0.08426	0.5301	0.7376	-5.572	2.514e-08	6	chr6:31277403:T:C	31277403	C	ADD	9465	0.416	0.05788	0.3714	0.4659	-15.16	6.982e-52	C	0.11057	0.99912	Imputed	31245180	intergenic	HLA-C;HLA-B	rs115031819
6	chr6:31277405:A:G	31277405	G	ADD	6460	0.6253	0.08426	0.5301	0.7376	-5.572	2.514e-08	6	chr6:31277405:A:G	31277405	G	ADD	9465	0.416	0.05788	0.3714	0.4659	-15.16	6.982e-52	G	0.11055	0.99895	Imputed	31245182	intergenic	HLA-C;HLA-B	rs114173373
6	chr6:31277436:A:G	31277436	G	ADD	6460	0.6253	0.08426	0.5301	0.7376	-5.572	2.514e-08	6	chr6:31277436:A:G	31277436	G	ADD	9465	0.416	0.05788	0.3714	0.4659	-15.16	6.982e-52	G	0.11059	0.99929	Imputed	31245213	intergenic	HLA-C;HLA-B	rs113744451
6	chr6:31277532:C:A	31277532	A	ADD	6460	0.6253	0.08426	0.5301	0.7376	-5.572	2.514e-08	6	chr6:31277532:C:A	31277532	A	ADD	9465	0.416	0.05788	0.3714	0.4659	-15.16	6.982e-52	A	0.11057	0.99914	Imputed	31245309	intergenic	HLA-C;HLA-B	rs59751510
6	chr6:31277699:C:A	31277699	A	ADD	6460	0.6253	0.08426	0.5301	0.7376	-5.572	2.514e-08	6	chr6:31277699:C:A	31277699	A	ADD	9465	0.416	0.05788	0.3714	0.4659	-15.16	6.982e-52	A	0.11059	0.99932	Imputed	31245476	intergenic	HLA-C;HLA-B	rs61172648
6	chr6:31277731:T:C	31277731	C	ADD	6460	0.6253	0.08426	0.5301	0.7376	-5.572	2.514e-08	6	chr6:31277731:T:C	31277731	C	ADD	9465	0.416	0.05788	0.3714	0.4659	-15.16	6.982e-52	C	0.11059	0.99933	Imputed	31245508	intergenic	HLA-C;HLA-B	rs56940913
6	chr6:31277959:A:G	31277959	A	ADD	6460	0.6823	0.05884	0.608	0.7657	-6.496	8.232e-11	6	chr6:31277959:A:G	31277959	A	ADD	9465	0.5797	0.03666	0.5395	0.6229	-14.87	4.917e-50	G	0.72804	0.99999	Genotyped	31245736	intergenic	HLA-C;HLA-B
6	chr6:31278154:T:A	31278154	A	ADD	6460	0.6253	0.08426	0.5301	0.7376	-5.572	2.514e-08	6	chr6:31278154:T:A	31278154	A	ADD	9465	0.416	0.05788	0.3714	0.4659	-15.16	6.982e-52	A	0.11059	0.99933	Imputed	31245931	intergenic	HLA-C;HLA-B	rs77985136
6	chr6:31278175:C:CT	31278175	CT	ADD	6460	0.6253	0.08426	0.5301	0.7376	-5.572	2.514e-08	6	chr6:31278175:C:CT	31278175	CT	ADD	9465	0.416	0.05788	0.3714	0.4659	-15.16	6.982e-52	CT	0.1105	0.99844	Imputed	31245952
6	chr6:31278238:C:T	31278238	T	ADD	6460	0.6253	0.08426	0.5301	0.7376	-5.572	2.514e-08	6	chr6:31278238:C:T	31278238	T	ADD	9465	0.416	0.05788	0.3714	0.4659	-15.16	6.982e-52	T	0.11059	0.99933	Imputed	31246015	intergenic	HLA-C;HLA-B	rs72855945
6	chr6:31278318:T:C	31278318	C	ADD	6460	0.6253	0.08426	0.5301	0.7376	-5.572	2.514e-08	6	chr6:31278318:T:C	31278318	C	ADD	9465	0.416	0.05788	0.3714	0.4659	-15.16	6.982e-52	C	0.1106	0.99926	Imputed	31246095	intergenic	HLA-C;HLA-B	rs66689394
6	chr6:31278323:A:G	31278323	G	ADD	6460	0.6253	0.08426	0.5301	0.7376	-5.572	2.514e-08	6	chr6:31278323:A:G	31278323	G	ADD	9465	0.416	0.05788	0.3714	0.4659	-15.16	6.982e-52	G	0.1106	0.99922	Imputed	31246100	intergenic	HLA-C;HLA-B	rs72855946
6	chr6:31278342:T:C	31278342	C	ADD	6460	0.6253	0.08426	0.5301	0.7376	-5.572	2.514e-08	6	chr6:31278342:T:C	31278342	C	ADD	9465	0.416	0.05788	0.3714	0.4659	-15.16	6.982e-52	C	0.11059	0.99933	Imputed	31246119	intergenic	HLA-C;HLA-B	rs73392819
6	chr6:31278362:T:A	31278362	A	ADD	6460	0.6253	0.08426	0.5301	0.7376	-5.572	2.514e-08	6	chr6:31278362:T:A	31278362	A	ADD	9465	0.416	0.05788	0.3714	0.4659	-15.16	6.982e-52	A	0.11059	0.9993	Imputed	31246139	intergenic	HLA-C;HLA-B	rs72855948
6	chr6:31278400:G:A	31278400	A	ADD	6460	0.6253	0.08426	0.5301	0.7376	-5.572	2.514e-08	6	chr6:31278400:G:A	31278400	A	ADD	9465	0.416	0.05788	0.3714	0.4659	-15.16	6.982e-52	A	0.11059	0.99933	Imputed	31246177	intergenic	HLA-C;HLA-B	rs67853874
6	chr6:31278476:T:C	31278476	C	ADD	6460	0.6253	0.08426	0.5301	0.7376	-5.572	2.514e-08	6	chr6:31278476:T:C	31278476	C	ADD	9465	0.416	0.05788	0.3714	0.4659	-15.16	6.982e-52	C	0.11059	0.99929	Imputed	31246253	intergenic	HLA-C;HLA-B	rs113056286
6	chr6:31278633:G:A	31278633	A	ADD	6460	0.6253	0.08426	0.5301	0.7376	-5.572	2.514e-08	6	chr6:31278633:G:A	31278633	A	ADD	9465	0.416	0.05788	0.3714	0.4659	-15.16	6.982e-52	A	0.11063	0.99905	Imputed	31246410	intergenic	HLA-C;HLA-B	rs67772234
6	chr6:31278673:T:C	31278673	C	ADD	6460	0.6253	0.08426	0.5301	0.7376	-5.572	2.514e-08	6	chr6:31278673:T:C	31278673	C	ADD	9465	0.416	0.05788	0.3714	0.4659	-15.16	6.982e-52	C	0.11062	0.99903	Imputed	31246450	intergenic	HLA-C;HLA-B	rs111689981
6	chr6:31278765:G:T	31278765	T	ADD	6460	0.6253	0.08426	0.5301	0.7376	-5.572	2.514e-08	6	chr6:31278765:G:T	31278765	T	ADD	9465	0.416	0.05788	0.3714	0.4659	-15.16	6.982e-52	T	0.11062	0.99901	Imputed	31246542	intergenic	HLA-C;HLA-B	rs113475966
6	chr6:31278829:TG:T	31278829	T	ADD	6460	0.6253	0.08426	0.5301	0.7376	-5.572	2.514e-08	6	chr6:31278829:TG:T	31278829	T	ADD	9465	0.416	0.05788	0.3714	0.4659	-15.16	6.982e-52	T	0.11063	0.99905	Imputed	31246606	intergenic	HLA-C;HLA-B
6	chr6:31278855:G:A	31278855	A	ADD	6460	0.6253	0.08426	0.5301	0.7376	-5.572	2.514e-08	6	chr6:31278855:G:A	31278855	A	ADD	9465	0.416	0.05788	0.3714	0.4659	-15.16	6.982e-52	A	0.11063	0.99903	Imputed	31246632	intergenic	HLA-C;HLA-B	rs112161056
6	chr6:31278891:A:G	31278891	G	ADD	6460	0.6253	0.08426	0.5301	0.7376	-5.572	2.514e-08	6	chr6:31278891:A:G	31278891	G	ADD	9465	0.416	0.05788	0.3714	0.4659	-15.16	6.982e-52	G	0.11063	0.99905	Imputed	31246668	intergenic	HLA-C;HLA-B	rs112220608
6	chr6:31278899:C:T	31278899	T	ADD	6460	0.6253	0.08426	0.5301	0.7376	-5.572	2.514e-08	6	chr6:31278899:C:T	31278899	T	ADD	9465	0.416	0.05788	0.3714	0.4659	-15.16	6.982e-52	T	0.11062	0.99904	Imputed	31246676	intergenic	HLA-C;HLA-B	rs67394384
6	chr6:31279331:G:A	31279331	A	ADD	6460	0.6253	0.08426	0.5301	0.7376	-5.572	2.514e-08	6	chr6:31279331:G:A	31279331	A	ADD	9465	0.416	0.05788	0.3714	0.4659	-15.16	6.982e-52	A	0.11062	0.99902	Imputed	31247108	intergenic	HLA-C;HLA-B	rs4351259
6	chr6:31279504:T:G	31279504	G	ADD	6460	0.6253	0.08426	0.5301	0.7376	-5.572	2.514e-08	6	chr6:31279504:T:G	31279504	G	ADD	9465	0.416	0.05788	0.3714	0.4659	-15.16	6.982e-52	G	0.11063	0.99905	Imputed	31247281	intergenic	HLA-C;HLA-B	rs7454812
6	chr6:31279579:G:T	31279579	T	ADD	6460	0.6253	0.08426	0.5301	0.7376	-5.572	2.514e-08	6	chr6:31279579:G:T	31279579	T	ADD	9465	0.416	0.05788	0.3714	0.4659	-15.16	6.982e-52	T	0.11064	0.99889	Imputed	31247356	intergenic	HLA-C;HLA-B	rs7451915
6	chr6:31279687:A:G	31279687	G	ADD	6460	0.6253	0.08426	0.5301	0.7376	-5.572	2.514e-08	6	chr6:31279687:A:G	31279687	G	ADD	9465	0.416	0.05788	0.3714	0.4659	-15.16	6.982e-52	G	0.11062	0.99904	Imputed	31247464	intergenic	HLA-C;HLA-B	rs111496744
6	chr6:31279717:C:T	31279717	T	ADD	6460	0.6249	0.08426	0.5297	0.7371	-5.581	2.397e-08	6	chr6:31279717:C:T	31279717	T	ADD	9465	0.4156	0.05788	0.3711	0.4656	-15.17	5.694e-52	T	0.11068	0.99905	Imputed	31247494	intergenic	HLA-C;HLA-B	rs111910807
6	chr6:31279993:AACAAC:A	31279993	A	ADD	6460	0.6253	0.08426	0.5301	0.7376	-5.572	2.514e-08	6	chr6:31279993:AACAAC:A	31279993	A	ADD	9465	0.416	0.05788	0.3714	0.4659	-15.16	6.982e-52	A	0.11061	0.99864	Imputed	31247770	intergenic	HLA-C;HLA-B
6	chr6:31280038:C:T	31280038	T	ADD	6460	0.6257	0.08246	0.5323	0.7354	-5.687	1.292e-08	6	chr6:31280038:C:T	31280038	T	ADD	9465	0.4085	0.05698	0.3653	0.4567	-15.71	1.194e-55	T	0.11535	0.99865	Imputed	31247815	intergenic	HLA-C;HLA-B	rs72855758
6	chr6:31280625:C:T	31280625	T	ADD	6460	9.678	0.4057	4.37	21.43	5.596	2.197e-08	6	chr6:31280625:C:T	31280625	T	ADD	9465	4.158	0.3824	1.965	8.797	3.726	0.0001943	T	0.00144	0.96843	Imputed	31248402	intergenic	HLA-C;HLA-B	rs568016302
6	chr6:31280871:C:T	31280871	T	ADD	6460	0.6253	0.08426	0.5301	0.7376	-5.572	2.514e-08	6	chr6:31280871:C:T	31280871	T	ADD	9465	0.416	0.05788	0.3714	0.4659	-15.16	6.982e-52	T	0.11062	0.99897	Imputed	31248648	intergenic	HLA-C;HLA-B	rs17198685
6	chr6:31280878:G:T	31280878	T	ADD	6460	0.6253	0.08426	0.5301	0.7376	-5.572	2.514e-08	6	chr6:31280878:G:T	31280878	T	ADD	9465	0.416	0.05788	0.3714	0.4659	-15.16	6.982e-52	T	0.11063	0.99905	Imputed	31248655	intergenic	HLA-C;HLA-B	rs17198692
6	chr6:31281216:C:T	31281216	T	ADD	6460	0.6253	0.08426	0.5301	0.7376	-5.572	2.514e-08	6	chr6:31281216:C:T	31281216	T	ADD	9465	0.416	0.05788	0.3714	0.4659	-15.16	6.982e-52	T	0.11062	0.99894	Imputed	31248993	intergenic	HLA-C;HLA-B	rs112107897
6	chr6:31287874:G:T	31287874	T	ADD	6460	0.6218	0.08429	0.5271	0.7335	-5.637	1.735e-08	6	chr6:31287874:G:T	31287874	T	ADD	9465	0.4133	0.05788	0.369	0.463	-15.26	1.334e-52	T	0.11094	0.99907	Imputed	31255651	intergenic	HLA-C;HLA-B	rs28616643
6	chr6:31290270:GT:G	31290270	G	ADD	6460	0.6218	0.08429	0.5271	0.7335	-5.637	1.735e-08	6	chr6:31290270:GT:G	31290270	G	ADD	9465	0.4133	0.05788	0.369	0.463	-15.26	1.334e-52	G	0.11095	0.99918	Imputed	31258047	intergenic	HLA-C;HLA-B
6	chr6:31297346:G:C	31297346	C	ADD	6460	3.273	0.1525	2.427	4.414	7.774	7.631e-15	6	chr6:31297346:G:C	31297346	C	ADD	9465	1.672	0.1227	1.315	2.127	4.191	2.778e-05	C	0.01357	0.9989	Imputed	31265123	intergenic	HLA-C;HLA-B	rs55745121
6	chr6:31300521:A:G	31300521	G	ADD	6460	0.6256	0.08406	0.5306	0.7377	-5.579	2.415e-08	6	chr6:31300521:A:G	31300521	G	ADD	9465	0.4144	0.05781	0.37	0.4641	-15.24	1.971e-52	G	0.11106	0.99898	Imputed	31268298	intergenic	HLA-C;HLA-B	rs111595250
6	chr6:31304425:AAGATTTGC:A	31304425	A	ADD	6460	3.079	0.1909	2.118	4.476	5.889	3.874e-09	6	chr6:31304425:AAGATTTGC:A	31304425	A	ADD	9465	3.896	0.1224	3.065	4.953	11.11	1.137e-28	A	0.01742	0.99817	Imputed	31272202	intergenic	HLA-C;HLA-B
6	chr6:31304804:T:C	31304804	C	ADD	6460	0.6256	0.08406	0.5306	0.7377	-5.579	2.415e-08	6	chr6:31304804:T:C	31304804	C	ADD	9465	0.4144	0.05781	0.37	0.4641	-15.24	1.971e-52	C	0.11109	0.99898	Imputed	31272581	intergenic	HLA-C;HLA-B	rs4713451
6	chr6:31307886:C:A	31307886	A	ADD	6460	0.6821	0.06228	0.6037	0.7707	-6.143	8.094e-10	6	chr6:31307886:C:A	31307886	A	ADD	9465	0.4798	0.04106	0.4427	0.52	-17.89	1.491e-71	A	0.22302	0.9968	Imputed	31275663	intergenic	HLA-C;HLA-B	rs3873387
6	chr6:31321100:T:C	31321100	C	ADD	6460	1.688	0.08278	1.435	1.985	6.324	2.542e-10	6	chr6:31321100:T:C	31321100	C	ADD	9465	2.855	0.04356	2.622	3.11	24.09	3.527e-128	C	0.14954	0.99831	Imputed	31288877	intergenic	HLA-C;HLA-B	rs7748141
6	chr6:31332420:G:A	31332420	A	ADD	6460	1.722	0.08056	1.471	2.017	6.749	1.485e-11	6	chr6:31332420:G:A	31332420	A	ADD	9465	2.789	0.04312	2.563	3.035	23.79	4.632e-125	A	0.15252	0.99812	Imputed	31300197	intergenic	HLA-C;HLA-B	rs9265645
6	chr6:31333772:A:T	31333772	T	ADD	6460	3.829	0.1833	2.673	5.484	7.325	2.387e-13	6	chr6:31333772:A:T	31333772	T	ADD	9465	5.068	0.1141	4.053	6.338	14.23	6.298e-46	T	0.02055	0.99182	Imputed	31301549	intergenic	HLA-C;HLA-B	rs9265699
6	chr6:31333933:G:T	31333933	T	ADD	6460	3.323	0.1519	2.468	4.475	7.908	2.609e-15	6	chr6:31333933:G:T	31333933	T	ADD	9465	1.686	0.1225	1.326	2.144	4.267	1.984e-05	T	0.01366	0.99698	Imputed	31301710	intergenic	HLA-C;HLA-B	rs114253700
6	chr6:31334488:A:G	31334488	G	ADD	6460	1.7	0.08255	1.446	1.999	6.429	1.282e-10	6	chr6:31334488:A:G	31334488	G	ADD	9465	2.867	0.04356	2.633	3.123	24.18	3.493e-129	G	0.14993	0.9986	Imputed	31302265	intergenic	HLA-C;HLA-B	rs4947307
6	chr6:31335101:T:C	31335101	C	ADD	6460	1.397	0.05375	1.257	1.552	6.219	4.998e-10	6	chr6:31335101:T:C	31335101	C	ADD	9465	1.736	0.03256	1.629	1.851	16.94	2.097e-64	C	0.36428	0.99722	Imputed	31302878	intergenic	HLA-C;HLA-B	rs9265747
6	chr6:31338329:C:T	31338329	T	ADD	6460	1.397	0.05375	1.257	1.552	6.219	4.998e-10	6	chr6:31338329:C:T	31338329	T	ADD	9465	1.736	0.03256	1.629	1.851	16.94	2.097e-64	T	0.36427	0.99717	Imputed	31306106	intergenic	HLA-C;HLA-B	rs9265772
6	chr6:31338442:C:T	31338442	T	ADD	6460	1.397	0.05375	1.257	1.552	6.219	4.998e-10	6	chr6:31338442:C:T	31338442	T	ADD	9465	1.736	0.03256	1.629	1.851	16.94	2.097e-64	T	0.36427	0.99723	Imputed	31306219	intergenic	HLA-C;HLA-B	rs9265773
6	chr6:31338569:G:C	31338569	C	ADD	6460	0.3816	0.164	0.2767	0.5263	-5.874	4.251e-09	6	chr6:31338569:G:C	31338569	C	ADD	9465	0.2912	0.1049	0.237	0.3577	-11.76	6.544e-32	C	0.03991	0.99305	Imputed	31306346	intergenic	HLA-C;HLA-B	rs28895004
6	chr6:31338643:G:A	31338643	A	ADD	6460	1.722	0.08056	1.47	2.016	6.743	1.552e-11	6	chr6:31338643:G:A	31338643	A	ADD	9465	2.799	0.04314	2.572	3.046	23.86	7.899e-126	A	0.15265	0.99859	Imputed	31306420	intergenic	HLA-C;HLA-B	rs1625792
6	chr6:31340289:T:C	31340289	C	ADD	6460	1.397	0.05375	1.257	1.552	6.219	4.998e-10	6	chr6:31340289:T:C	31340289	C	ADD	9465	1.736	0.03256	1.629	1.851	16.94	2.097e-64	C	0.36427	0.99724	Imputed	31308066	intergenic	HLA-C;HLA-B	rs9265789
6	chr6:31340699:T:A	31340699	A	ADD	6460	1.722	0.08056	1.47	2.016	6.743	1.552e-11	6	chr6:31340699:T:A	31340699	A	ADD	9465	2.799	0.04314	2.572	3.046	23.86	7.899e-126	A	0.15265	0.99859	Imputed	31308476	intergenic	HLA-C;HLA-B	rs2854019
6	chr6:31340785:C:T	31340785	T	ADD	6460	1.722	0.08056	1.47	2.016	6.743	1.552e-11	6	chr6:31340785:C:T	31340785	T	ADD	9465	2.799	0.04314	2.572	3.046	23.86	7.899e-126	T	0.1526	0.99837	Imputed	31308562	intergenic	HLA-C;HLA-B	rs2854018
6	chr6:31340853:G:A	31340853	A	ADD	6460	1.397	0.05375	1.257	1.552	6.219	4.998e-10	6	chr6:31340853:G:A	31340853	A	ADD	9465	1.736	0.03256	1.629	1.851	16.94	2.097e-64	A	0.36424	0.99698	Imputed	31308630	intergenic	HLA-C;HLA-B	rs9265797
6	chr6:31340940:G:A	31340940	A	ADD	6460	1.724	0.08057	1.472	2.019	6.759	1.387e-11	6	chr6:31340940:G:A	31340940	A	ADD	9465	2.802	0.04315	2.575	3.049	23.88	5.518e-126	A	0.15258	0.99824	Imputed	31308717	intergenic	HLA-C;HLA-B	rs402175
6	chr6:31341211:C:T	31341211	T	ADD	6460	1.722	0.08056	1.47	2.016	6.743	1.552e-11	6	chr6:31341211:C:T	31341211	T	ADD	9465	2.799	0.04314	2.572	3.046	23.86	7.899e-126	T	0.15266	0.99832	Imputed	31308988	intergenic	HLA-C;HLA-B	rs1634776
6	chr6:31342008:G:A	31342008	A	ADD	6460	1.717	0.08044	1.467	2.01	6.722	1.794e-11	6	chr6:31342008:G:A	31342008	A	ADD	9465	2.795	0.04311	2.568	3.041	23.84	1.306e-125	A	0.15265	0.99834	Imputed	31309785	intergenic	HLA-C;HLA-B	rs3132474
6	chr6:31343541:A:G	31343541	G	ADD	6460	1.729	0.08046	1.476	2.024	6.802	1.032e-11	6	chr6:31343541:A:G	31343541	G	ADD	9465	2.801	0.04312	2.574	3.048	23.88	4.675e-126	G	0.15316	0.99543	Imputed	31311318	intergenic	HLA-C;HLA-B	rs9265827
6	chr6:31343672:T:A	31343672	A	ADD	6460	1.722	0.08056	1.47	2.016	6.743	1.552e-11	6	chr6:31343672:T:A	31343672	A	ADD	9465	2.799	0.04314	2.572	3.046	23.86	7.899e-126	A	0.15267	0.99854	Imputed	31311449	intergenic	HLA-C;HLA-B	rs9265831
6	chr6:31344135:G:T	31344135	T	ADD	6460	1.637	0.0742	1.415	1.893	6.64	3.145e-11	6	chr6:31344135:G:T	31344135	T	ADD	9465	2.542	0.04107	2.345	2.755	22.72	3.114e-114	T	0.16823	0.99772	Imputed	31311912	intergenic	HLA-C;HLA-B	rs2394976
6	chr6:31344173:T:C	31344173	C	ADD	6460	1.722	0.08056	1.47	2.016	6.743	1.552e-11	6	chr6:31344173:T:C	31344173	C	ADD	9465	2.799	0.04314	2.572	3.046	23.86	7.899e-126	C	0.15263	0.99842	Imputed	31311950	intergenic	HLA-C;HLA-B	rs2256747
6	chr6:31344224:A:G	31344224	G	ADD	6460	0.3816	0.164	0.2767	0.5263	-5.874	4.251e-09	6	chr6:31344224:A:G	31344224	G	ADD	9465	0.2912	0.1049	0.237	0.3577	-11.76	6.544e-32	G	0.0399	0.9929	Imputed	31312001	intergenic	HLA-C;HLA-B	rs28732130
6	chr6:31344243:G:A	31344243	A	ADD	6460	1.722	0.08056	1.47	2.016	6.743	1.552e-11	6	chr6:31344243:G:A	31344243	A	ADD	9465	2.799	0.04314	2.572	3.046	23.86	7.899e-126	A	0.15257	0.99797	Imputed	31312020	intergenic	HLA-C;HLA-B	rs2256750
6	chr6:31344482:G:A	31344482	A	ADD	6460	1.722	0.08056	1.47	2.016	6.743	1.552e-11	6	chr6:31344482:G:A	31344482	A	ADD	9465	2.799	0.04314	2.572	3.046	23.86	7.899e-126	A	0.15263	0.99843	Imputed	31312259	intergenic	HLA-C;HLA-B	rs2844589
6	chr6:31344549:T:G	31344549	G	ADD	6460	1.722	0.08056	1.47	2.016	6.743	1.552e-11	6	chr6:31344549:T:G	31344549	G	ADD	9465	2.799	0.04314	2.572	3.046	23.86	7.899e-126	G	0.15266	0.99859	Imputed	31312326	intergenic	HLA-C;HLA-B	rs3134792
6	chr6:31344715:A:G	31344715	G	ADD	6460	1.722	0.08056	1.47	2.016	6.743	1.552e-11	6	chr6:31344715:A:G	31344715	G	ADD	9465	2.799	0.04314	2.572	3.046	23.86	7.899e-126	G	0.15265	0.99858	Imputed	31312492	intergenic	HLA-C;HLA-B	rs2854010
6	chr6:31344761:G:A	31344761	A	ADD	6460	1.488	0.05774	1.329	1.667	6.885	5.768e-12	6	chr6:31344761:G:A	31344761	A	ADD	9465	2.043	0.03449	1.909	2.186	20.71	2.688e-95	A	0.29239	0.99794	Imputed	31312538	intergenic	HLA-C;HLA-B	rs2854008
6	chr6:31344830:G:C	31344830	C	ADD	6460	1.722	0.08056	1.47	2.016	6.743	1.552e-11	6	chr6:31344830:G:C	31344830	C	ADD	9465	2.799	0.04314	2.572	3.046	23.86	7.899e-126	C	0.15261	0.99825	Imputed	31312607	intergenic	HLA-C;HLA-B	rs9265857
6	chr6:31344879:C:T	31344879	T	ADD	6460	1.722	0.08056	1.47	2.016	6.743	1.552e-11	6	chr6:31344879:C:T	31344879	T	ADD	9465	2.799	0.04314	2.572	3.046	23.86	7.899e-126	T	0.15265	0.99858	Imputed	31312656	intergenic	HLA-C;HLA-B	rs2394978
6	chr6:31344952:G:A	31344952	A	ADD	6460	1.722	0.08056	1.47	2.016	6.743	1.552e-11	6	chr6:31344952:G:A	31344952	A	ADD	9465	2.799	0.04314	2.572	3.046	23.86	7.899e-126	A	0.15267	0.99849	Imputed	31312729	intergenic	HLA-C;HLA-B	rs2394979
6	chr6:31345164:C:T	31345164	T	ADD	6460	1.722	0.08056	1.47	2.016	6.743	1.552e-11	6	chr6:31345164:C:T	31345164	T	ADD	9465	2.799	0.04314	2.572	3.046	23.86	7.899e-126	T	0.15266	0.99851	Imputed	31312941	intergenic	HLA-C;HLA-B	rs2394980
6	chr6:31345252:G:T	31345252	T	ADD	6460	1.722	0.08056	1.47	2.016	6.743	1.552e-11	6	chr6:31345252:G:T	31345252	T	ADD	9465	2.799	0.04314	2.572	3.046	23.86	7.899e-126	T	0.15262	0.99836	Imputed	31313029	intergenic	HLA-C;HLA-B	rs2394981
6	chr6:31345253:C:T	31345253	T	ADD	6460	1.49	0.05771	1.331	1.669	6.915	4.689e-12	6	chr6:31345253:C:T	31345253	T	ADD	9465	2.043	0.03449	1.909	2.186	20.71	2.753e-95	T	0.29253	0.99795	Imputed	31313030	intergenic	HLA-C;HLA-B	rs2394982
6	chr6:31345435:T:C	31345435	C	ADD	6460	1.353	0.05443	1.216	1.505	5.553	2.813e-08	6	chr6:31345435:T:C	31345435	C	ADD	9465	1.818	0.0327	1.705	1.938	18.27	1.467e-74	C	0.3529	0.9965	Imputed	31313212	intergenic	HLA-C;HLA-B	rs9265884
6	chr6:31345444:A:C	31345444	C	ADD	6460	1.722	0.08056	1.47	2.016	6.743	1.552e-11	6	chr6:31345444:A:C	31345444	C	ADD	9465	2.799	0.04314	2.572	3.046	23.86	7.899e-126	C	0.15261	0.99829	Imputed	31313221	intergenic	HLA-C;HLA-B	rs9265886
6	chr6:31345900:C:T	31345900	T	ADD	6460	1.72	0.08056	1.469	2.014	6.73	1.695e-11	6	chr6:31345900:C:T	31345900	T	ADD	9465	2.797	0.04314	2.57	3.044	23.85	1.105e-125	T	0.15268	0.99859	Imputed	31313677	intergenic	HLA-C;HLA-B	rs9265908
6	chr6:31345945:C:T	31345945	T	ADD	6460	1.722	0.08056	1.47	2.016	6.743	1.552e-11	6	chr6:31345945:C:T	31345945	T	ADD	9465	2.799	0.04314	2.572	3.046	23.86	7.899e-126	T	0.15266	0.99847	Imputed	31313722	intergenic	HLA-C;HLA-B	rs9265910
6	chr6:31346139:A:G	31346139	G	ADD	6460	1.353	0.05443	1.216	1.505	5.553	2.813e-08	6	chr6:31346139:A:G	31346139	G	ADD	9465	1.818	0.0327	1.705	1.938	18.27	1.467e-74	G	0.35283	0.99662	Imputed	31313916	intergenic	HLA-C;HLA-B	rs2854005
6	chr6:31346497:A:G	31346497	G	ADD	6460	1.722	0.08056	1.47	2.016	6.743	1.552e-11	6	chr6:31346497:A:G	31346497	G	ADD	9465	2.799	0.04314	2.572	3.046	23.86	7.899e-126	G	0.15262	0.99837	Imputed	31314274	intergenic	HLA-C;HLA-B	rs7749555
6	chr6:31346875:A:G	31346875	G	ADD	6460	1.722	0.08056	1.47	2.016	6.743	1.552e-11	6	chr6:31346875:A:G	31346875	G	ADD	9465	2.799	0.04314	2.572	3.046	23.86	7.899e-126	G	0.15266	0.99861	Imputed	31314652	intergenic	HLA-C;HLA-B	rs2507998
6	chr6:31347004:A:G	31347004	G	ADD	6460	1.487	0.05772	1.328	1.665	6.875	6.204e-12	6	chr6:31347004:A:G	31347004	G	ADD	9465	2.042	0.03448	1.908	2.184	20.7	3.669e-95	G	0.29242	0.99797	Imputed	31314781	intergenic	HLA-C;HLA-B	rs2507997
6	chr6:31347161:C:T	31347161	T	ADD	6460	1.722	0.08056	1.47	2.016	6.743	1.552e-11	6	chr6:31347161:C:T	31347161	T	ADD	9465	2.799	0.04314	2.572	3.046	23.86	7.899e-126	T	0.15261	0.99833	Imputed	31314938	intergenic	HLA-C;HLA-B	rs9265937
6	chr6:31347228:C:T	31347228	T	ADD	6460	1.722	0.08056	1.47	2.016	6.743	1.552e-11	6	chr6:31347228:C:T	31347228	T	ADD	9465	2.799	0.04314	2.572	3.046	23.86	7.899e-126	T	0.15263	0.99848	Imputed	31315005	intergenic	HLA-C;HLA-B	rs9265938
6	chr6:31347250:A:G	31347250	G	ADD	6460	1.722	0.08056	1.47	2.016	6.743	1.552e-11	6	chr6:31347250:A:G	31347250	G	ADD	9465	2.799	0.04314	2.572	3.046	23.86	7.899e-126	G	0.15262	0.99836	Imputed	31315027	intergenic	HLA-C;HLA-B	rs9265939
6	chr6:31347281:C:G	31347281	G	ADD	6460	1.722	0.08056	1.47	2.016	6.743	1.552e-11	6	chr6:31347281:C:G	31347281	G	ADD	9465	2.799	0.04314	2.572	3.046	23.86	7.899e-126	G	0.15264	0.99851	Imputed	31315058	intergenic	HLA-C;HLA-B	rs9265942
6	chr6:31347416:C:T	31347416	T	ADD	6460	1.722	0.08056	1.47	2.016	6.743	1.552e-11	6	chr6:31347416:C:T	31347416	T	ADD	9465	2.791	0.04314	2.564	3.037	23.79	4.166e-125	T	0.15249	0.99803	Imputed	31315193	intergenic	HLA-C;HLA-B	rs9265948
6	chr6:31347452:C:T	31347452	T	ADD	6460	1.7	0.08255	1.446	1.999	6.429	1.282e-10	6	chr6:31347452:C:T	31347452	T	ADD	9465	2.864	0.04356	2.63	3.12	24.16	6.152e-129	T	0.14994	0.99856	Imputed	31315229	intergenic	HLA-C;HLA-B	rs9265949
6	chr6:31347612:G:A	31347612	A	ADD	6460	1.722	0.08056	1.47	2.016	6.743	1.552e-11	6	chr6:31347612:G:A	31347612	A	ADD	9465	2.804	0.04317	2.577	3.052	23.89	4.315e-126	A	0.15258	0.9982	Imputed	31315389	intergenic	HLA-C;HLA-B	rs9265958
6	chr6:31347841:A:G	31347841	G	ADD	6460	1.722	0.08056	1.47	2.016	6.743	1.552e-11	6	chr6:31347841:A:G	31347841	G	ADD	9465	2.799	0.04314	2.572	3.046	23.86	7.899e-126	G	0.15261	0.99828	Imputed	31315618	intergenic	HLA-C;HLA-B	rs9265964
6	chr6:31347852:T:C	31347852	C	ADD	6460	1.722	0.08056	1.47	2.016	6.743	1.552e-11	6	chr6:31347852:T:C	31347852	C	ADD	9465	2.799	0.04314	2.572	3.046	23.86	7.899e-126	C	0.15266	0.99815	Imputed	31315629	intergenic	HLA-C;HLA-B	rs9265965
6	chr6:31347872:G:T	31347872	T	ADD	6460	1.722	0.08056	1.47	2.016	6.743	1.552e-11	6	chr6:31347872:G:T	31347872	T	ADD	9465	2.799	0.04314	2.572	3.046	23.86	7.899e-126	T	0.15257	0.99801	Imputed	31315649	intergenic	HLA-C;HLA-B	rs9265967
6	chr6:31347886:A:T	31347886	T	ADD	6460	1.722	0.08056	1.47	2.016	6.743	1.552e-11	6	chr6:31347886:A:T	31347886	T	ADD	9465	2.799	0.04314	2.572	3.046	23.86	7.899e-126	T	0.15265	0.99854	Imputed	31315663	intergenic	HLA-C;HLA-B	rs9265968
6	chr6:31347929:G:A	31347929	A	ADD	6460	1.637	0.0742	1.415	1.893	6.64	3.145e-11	6	chr6:31347929:G:A	31347929	A	ADD	9465	2.542	0.04107	2.345	2.755	22.72	3.114e-114	A	0.16828	0.99813	Imputed	31315706	intergenic	HLA-C;HLA-B	rs9265969
6	chr6:31348015:T:C	31348015	C	ADD	6460	1.722	0.08056	1.47	2.016	6.743	1.552e-11	6	chr6:31348015:T:C	31348015	C	ADD	9465	2.799	0.04314	2.572	3.046	23.86	7.899e-126	C	0.15266	0.9986	Imputed	31315792	intergenic	HLA-C;HLA-B	rs9265971
6	chr6:31348028:G:C	31348028	C	ADD	6460	1.717	0.08067	1.466	2.011	6.698	2.111e-11	6	chr6:31348028:G:C	31348028	C	ADD	9465	2.798	0.04315	2.571	3.045	23.84	1.255e-125	C	0.15253	0.99852	Imputed	31315805	intergenic	HLA-C;HLA-B	rs9265972
6	chr6:31348084:G:A	31348084	A	ADD	6460	1.722	0.08056	1.47	2.016	6.743	1.552e-11	6	chr6:31348084:G:A	31348084	A	ADD	9465	2.799	0.04314	2.572	3.046	23.86	7.899e-126	A	0.15263	0.99839	Imputed	31315861	intergenic	HLA-C;HLA-B	rs9265973
6	chr6:31348102:T:G	31348102	G	ADD	6460	1.722	0.08056	1.47	2.016	6.743	1.552e-11	6	chr6:31348102:T:G	31348102	G	ADD	9465	2.799	0.04314	2.572	3.046	23.86	7.899e-126	G	0.15263	0.99839	Imputed	31315879	intergenic	HLA-C;HLA-B	rs9265974
6	chr6:31348156:A:G	31348156	G	ADD	6460	1.722	0.08056	1.47	2.016	6.743	1.552e-11	6	chr6:31348156:A:G	31348156	G	ADD	9465	2.799	0.04314	2.572	3.046	23.86	7.899e-126	G	0.15265	0.99856	Imputed	31315933	intergenic	HLA-C;HLA-B	rs9265976
6	chr6:31348182:A:G	31348182	G	ADD	6460	1.488	0.05641	1.332	1.662	7.041	1.914e-12	6	chr6:31348182:A:G	31348182	G	ADD	9465	1.978	0.03387	1.851	2.114	20.14	3.153e-90	G	0.30809	0.99833	Imputed	31315959	intergenic	HLA-C;HLA-B	rs9265977
6	chr6:31348222:A:G	31348222	G	ADD	6460	1.488	0.05641	1.332	1.662	7.041	1.914e-12	6	chr6:31348222:A:G	31348222	G	ADD	9465	1.978	0.03387	1.851	2.114	20.14	3.153e-90	G	0.30806	0.99828	Imputed	31315999	intergenic	HLA-C;HLA-B	rs9265978
6	chr6:31348267:C:T	31348267	T	ADD	6460	1.722	0.08056	1.47	2.016	6.743	1.552e-11	6	chr6:31348267:C:T	31348267	T	ADD	9465	2.799	0.04314	2.572	3.046	23.86	7.899e-126	T	0.15264	0.9985	Imputed	31316044	intergenic	HLA-C;HLA-B	rs9265979
6	chr6:31348303:C:T	31348303	T	ADD	6460	1.722	0.08056	1.47	2.016	6.743	1.552e-11	6	chr6:31348303:C:T	31348303	T	ADD	9465	2.799	0.04314	2.572	3.046	23.86	7.899e-126	T	0.15266	0.99859	Imputed	31316080	intergenic	HLA-C;HLA-B	rs9265982
6	chr6:31348374:C:T	31348374	T	ADD	6460	1.488	0.05641	1.332	1.662	7.041	1.914e-12	6	chr6:31348374:C:T	31348374	T	ADD	9465	1.978	0.03387	1.851	2.114	20.14	3.153e-90	T	0.30809	0.99831	Imputed	31316151	intergenic	HLA-C;HLA-B	rs9265984
6	chr6:31348457:A:C	31348457	C	ADD	6460	1.722	0.08056	1.47	2.016	6.743	1.552e-11	6	chr6:31348457:A:C	31348457	C	ADD	9465	2.799	0.04314	2.572	3.046	23.86	7.899e-126	C	0.15266	0.9986	Imputed	31316234	intergenic	HLA-C;HLA-B	rs9265985
6	chr6:31348504:C:T	31348504	T	ADD	6460	1.488	0.05641	1.332	1.662	7.041	1.914e-12	6	chr6:31348504:C:T	31348504	T	ADD	9465	1.978	0.03387	1.851	2.114	20.14	3.153e-90	T	0.30806	0.99814	Imputed	31316281	intergenic	HLA-C;HLA-B	rs9265986
6	chr6:31348511:T:C	31348511	C	ADD	6460	1.488	0.05641	1.332	1.662	7.041	1.914e-12	6	chr6:31348511:T:C	31348511	C	ADD	9465	1.978	0.03387	1.851	2.114	20.14	3.153e-90	C	0.30805	0.9981	Imputed	31316288	intergenic	HLA-C;HLA-B	rs9265987
6	chr6:31348671:T:A	31348671	A	ADD	6460	1.722	0.08056	1.47	2.016	6.743	1.552e-11	6	chr6:31348671:T:A	31348671	A	ADD	9465	2.799	0.04314	2.572	3.046	23.86	7.899e-126	A	0.15263	0.99828	Imputed	31316448	intergenic	HLA-C;HLA-B	rs9265990
6	chr6:31348683:C:T	31348683	T	ADD	6460	3.251	0.1524	2.412	4.382	7.737	1.019e-14	6	chr6:31348683:C:T	31348683	T	ADD	9465	1.636	0.1226	1.286	2.08	4.013	5.985e-05	T	0.01365	0.99501	Imputed	31316460	intergenic	HLA-C;HLA-B	rs116438126
6	chr6:31348743:G:A	31348743	A	ADD	6460	1.72	0.08056	1.469	2.014	6.73	1.694e-11	6	chr6:31348743:G:A	31348743	A	ADD	9465	2.797	0.04314	2.57	3.044	23.85	1.11e-125	A	0.15271	0.99824	Imputed	31316520	intergenic	HLA-C;HLA-B	rs9265993
6	chr6:31348749:T:C	31348749	C	ADD	6460	1.7	0.08255	1.446	1.999	6.429	1.282e-10	6	chr6:31348749:T:C	31348749	C	ADD	9465	2.867	0.04356	2.633	3.123	24.18	3.493e-129	C	0.14994	0.99843	Imputed	31316526	intergenic	HLA-C;HLA-B	rs9265994
6	chr6:31348836:G:A	31348836	A	ADD	6460	1.722	0.08056	1.47	2.016	6.743	1.552e-11	6	chr6:31348836:G:A	31348836	A	ADD	9465	2.799	0.04314	2.572	3.046	23.86	7.899e-126	A	0.15265	0.99841	Imputed	31316613	intergenic	HLA-C;HLA-B	rs9265998
6	chr6:31348918:C:A	31348918	A	ADD	6460	1.678	0.08289	1.426	1.974	6.246	4.221e-10	6	chr6:31348918:C:A	31348918	A	ADD	9465	2.862	0.04358	2.628	3.118	24.13	1.148e-128	A	0.14955	0.99843	Imputed	31316695	intergenic	HLA-C;HLA-B	rs9266001
6	chr6:31349134:G:T	31349134	T	ADD	6460	1.687	0.08278	1.435	1.985	6.32	2.616e-10	6	chr6:31349134:G:T	31349134	T	ADD	9465	2.865	0.04358	2.631	3.121	24.16	6.61e-129	T	0.1496	0.99846	Imputed	31316911	intergenic	HLA-C;HLA-B	rs2923008
6	chr6:31349286:A:G	31349286	G	ADD	6460	1.722	0.08056	1.47	2.016	6.743	1.552e-11	6	chr6:31349286:A:G	31349286	G	ADD	9465	2.799	0.04314	2.572	3.046	23.86	7.899e-126	G	0.15262	0.9983	Imputed	31317063	intergenic	HLA-C;HLA-B	rs3016017
6	chr6:31349288:T:C	31349288	C	ADD	6460	1.722	0.08056	1.47	2.016	6.743	1.552e-11	6	chr6:31349288:T:C	31349288	C	ADD	9465	2.799	0.04314	2.572	3.046	23.86	7.899e-126	C	0.15263	0.9984	Imputed	31317065	intergenic	HLA-C;HLA-B	rs2923007
6	chr6:31349959:T:C	31349959	C	ADD	6460	3.9	0.1856	2.71	5.611	7.331	2.286e-13	6	chr6:31349959:T:C	31349959	C	ADD	9465	5.222	0.1157	4.163	6.551	14.29	2.512e-46	C	0.02023	0.99883	Imputed	31317736	intergenic	HLA-C;HLA-B	rs9266027
6	chr6:31350531:G:T	31350531	T	ADD	6460	1.705	0.08003	1.457	1.994	6.665	2.644e-11	6	chr6:31350531:G:T	31350531	T	ADD	9465	2.768	0.04296	2.544	3.011	23.7	3.84e-124	T	0.15345	0.99843	Imputed	31318308	intergenic	HLA-C;HLA-B	rs2596510
6	chr6:31350655:T:C	31350655	C	ADD	6460	1.705	0.08003	1.457	1.994	6.665	2.644e-11	6	chr6:31350655:T:C	31350655	C	ADD	9465	2.768	0.04296	2.544	3.011	23.7	3.84e-124	C	0.15342	0.99819	Imputed	31318432	intergenic	HLA-C;HLA-B	rs2596508
6	chr6:31351620:G:A	31351620	A	ADD	6460	0.6707	0.07091	0.5836	0.7707	-5.634	1.762e-08	6	chr6:31351620:G:A	31351620	A	ADD	9465	0.4214	0.04939	0.3825	0.4642	-17.5	1.495e-68	A	0.15454	0.99406	Imputed	31319397	intergenic	HLA-C;HLA-B	rs34429926
6	chr6:31352146:C:G	31352146	G	ADD	6460	1.581	0.0696	1.38	1.812	6.583	4.6e-11	6	chr6:31352146:C:G	31352146	G	ADD	9465	2.647	0.03825	2.456	2.853	25.45	7.764e-143	G	0.20661	0.99745	Imputed	31319923	intergenic	HLA-C;HLA-B	rs36057735
6	chr6:31352387:G:A	31352387	A	ADD	6460	1.555	0.06633	1.366	1.771	6.659	2.766e-11	6	chr6:31352387:G:A	31352387	A	ADD	9465	2.486	0.03724	2.311	2.675	24.46	4.028e-132	A	0.22194	0.99717	Imputed	31320164	intergenic	HLA-C;HLA-B	rs2442723
6	chr6:31352464:G:A	31352464	A	ADD	6460	1.581	0.0696	1.38	1.812	6.583	4.6e-11	6	chr6:31352464:G:A	31352464	A	ADD	9465	2.647	0.03825	2.456	2.853	25.45	7.764e-143	A	0.20666	0.99753	Imputed	31320241	intergenic	HLA-C;HLA-B	rs2442722
6	chr6:31352865:C:T	31352865	T	ADD	6460	0.7194	0.05572	0.645	0.8024	-5.911	3.403e-09	6	chr6:31352865:C:T	31352865	T	ADD	9465	0.4421	0.03763	0.4106	0.4759	-21.69	2.408e-104	T	0.28785	0.99355	Imputed	31320642	intergenic	HLA-C;HLA-B	rs2523615
6	chr6:31352877:T:C	31352877	C	ADD	6460	0.7195	0.05573	0.6451	0.8026	-5.906	3.514e-09	6	chr6:31352877:T:C	31352877	C	ADD	9465	0.4421	0.03764	0.4107	0.4759	-21.69	2.731e-104	C	0.28787	0.99344	Imputed	31320654	downstream	HLA-B	rs2523614
6	chr6:31352910:C:A	31352910	A	ADD	6460	0.6242	0.0761	0.5377	0.7246	-6.194	5.873e-10	6	chr6:31352910:C:A	31352910	A	ADD	9465	0.4159	0.05201	0.3756	0.4606	-16.87	7.735e-64	A	0.13936	0.99336	Imputed	31320687	downstream	HLA-B	rs2523613
6	chr6:31353490:A:C	31353490	C	ADD	6460	1.729	0.08185	1.472	2.029	6.686	2.292e-11	6	chr6:31353490:A:C	31353490	C	ADD	9465	2.887	0.04355	2.65	3.144	24.34	6.736e-131	C	0.15087	0.99553	Imputed	31321267	downstream	HLA-B	rs2596500
6	chr6:31358297:A:T	31358297	T	ADD	6460	1.707	0.08256	1.452	2.007	6.478	9.267e-11	6	chr6:31358297:A:T	31358297	T	ADD	9465	2.87	0.04362	2.635	3.126	24.17	4.762e-129	T	0.1497	0.99859	Imputed	31326074	intergenic	HLA-B;MICA	rs2853999
6	chr6:31358926:T:C	31358926	C	ADD	6460	1.707	0.08256	1.452	2.007	6.478	9.267e-11	6	chr6:31358926:T:C	31358926	C	ADD	9465	2.87	0.04362	2.635	3.126	24.17	4.762e-129	C	0.14968	0.99843	Imputed	31326703	intergenic	HLA-B;MICA	rs2523593
6	chr6:31359883:G:A	31359883	A	ADD	6460	1.448	0.0616	1.283	1.634	6.01	1.85e-09	6	chr6:31359883:G:A	31359883	A	ADD	9465	1.93	0.03621	1.797	2.071	18.15	1.217e-73	A	0.23522	0.99657	Imputed	31327660	intergenic	HLA-B;MICA	rs1811197
6	chr6:31360113:A:G	31360113	G	ADD	6460	1.707	0.08256	1.452	2.007	6.478	9.267e-11	6	chr6:31360113:A:G	31360113	G	ADD	9465	2.87	0.04362	2.635	3.126	24.17	4.762e-129	G	0.1497	0.99871	Imputed	31327890	intergenic	HLA-B;MICA	rs2523584
6	chr6:31361056:G:A	31361056	A	ADD	6460	3.251	0.1524	2.412	4.383	7.737	1.017e-14	6	chr6:31361056:G:A	31361056	A	ADD	9465	1.635	0.1226	1.286	2.08	4.013	5.996e-05	A	0.01376	0.99601	Imputed	31328833	intergenic	HLA-B;MICA	rs55732066
6	chr6:31361211:C:G	31361211	G	ADD	6460	1.707	0.08256	1.452	2.007	6.478	9.267e-11	6	chr6:31361211:C:G	31361211	G	ADD	9465	2.87	0.04362	2.635	3.126	24.17	4.762e-129	G	0.1497	0.99873	Imputed	31328988	intergenic	HLA-B;MICA	rs2523573
6	chr6:31361323:A:G	31361323	G	ADD	6460	0.3297	0.2029	0.2215	0.4907	-5.469	4.528e-08	6	chr6:31361323:A:G	31361323	G	ADD	9465	0.2098	0.1409	0.1592	0.2766	-11.08	1.531e-28	G	0.02836	0.99597	Imputed	31329100	intergenic	HLA-B;MICA	rs112515516
6	chr6:31361514:T:A	31361514	A	ADD	6460	1.581	0.06525	1.391	1.797	7.02	2.22e-12	6	chr6:31361514:T:A	31361514	A	ADD	9465	2.875	0.03684	2.674	3.09	28.66	1.062e-180	A	0.23364	0.99687	Imputed	31329291	intergenic	HLA-B;MICA	rs2596544
6	chr6:31361595:A:G	31361595	G	ADD	6460	1.538	0.05802	1.372	1.723	7.415	1.22e-13	6	chr6:31361595:A:G	31361595	G	ADD	9465	1.82	0.03554	1.697	1.951	16.85	1.107e-63	G	0.24257	0.99367	Imputed	31329372	intergenic	HLA-B;MICA	rs7773105
6	chr6:31361597:A:C	31361597	C	ADD	6460	1.705	0.08256	1.45	2.004	6.461	1.037e-10	6	chr6:31361597:A:C	31361597	C	ADD	9465	2.871	0.04362	2.635	3.127	24.18	3.88e-129	C	0.14968	0.99719	Imputed	31329374	intergenic	HLA-B;MICA	rs2596545
6	chr6:31361717:C:T	31361717	C	ADD	6460	0.7235	0.05271	0.6525	0.8023	-6.139	8.299e-10	6	chr6:31361717:C:T	31361717	C	ADD	9465	0.4725	0.03465	0.4415	0.5057	-21.64	7.844e-104	T	0.64792	0.98818	Imputed	31329494	intergenic	HLA-B;MICA
6	chr6:31361851:G:A	31361851	A	ADD	6460	0.3297	0.2029	0.2215	0.4907	-5.469	4.528e-08	6	chr6:31361851:G:A	31361851	A	ADD	9465	0.2078	0.1415	0.1574	0.2742	-11.1	1.237e-28	A	0.02835	0.99407	Imputed	31329628	intergenic	HLA-B;MICA	rs111518019
6	chr6:31361865:C:T	31361865	T	ADD	6460	1.697	0.08231	1.444	1.994	6.425	1.315e-10	6	chr6:31361865:C:T	31361865	T	ADD	9465	2.847	0.04351	2.614	3.1	24.04	9.994e-128	T	0.15032	0.99802	Imputed	31329642	intergenic	HLA-B;MICA	rs2596547
6	chr6:31361914:T:A	31361914	A	ADD	6460	1.697	0.08231	1.444	1.994	6.425	1.315e-10	6	chr6:31361914:T:A	31361914	A	ADD	9465	2.847	0.04351	2.614	3.1	24.04	9.994e-128	A	0.15031	0.99807	Imputed	31329691	intergenic	HLA-B;MICA	rs2523571
6	chr6:31365143:G:A	31365143	A	ADD	6460	1.725	0.08109	1.472	2.023	6.727	1.731e-11	6	chr6:31365143:G:A	31365143	A	ADD	9465	2.871	0.04326	2.637	3.125	24.38	2.814e-131	A	0.15271	0.99879	Imputed	31332920	intergenic	HLA-B;MICA	rs2523546
6	chr6:31366645:T:C	31366645	C	ADD	6460	1.729	0.08109	1.475	2.027	6.752	1.463e-11	6	chr6:31366645:T:C	31366645	C	ADD	9465	2.879	0.04328	2.644	3.133	24.43	8.016e-132	C	0.1525	0.99797	Imputed	31334422	intergenic	HLA-B;MICA	rs2844577
6	chr6:31367654:T:C	31367654	C	ADD	6460	1.729	0.08109	1.475	2.027	6.752	1.463e-11	6	chr6:31367654:T:C	31367654	C	ADD	9465	2.879	0.04328	2.644	3.133	24.43	8.016e-132	C	0.15263	0.99916	Imputed	31335431	intergenic	HLA-B;MICA	rs2596430
6	chr6:31368124:A:G	31368124	G	ADD	6460	1.729	0.08109	1.475	2.027	6.752	1.463e-11	6	chr6:31368124:A:G	31368124	G	ADD	9465	2.879	0.04328	2.644	3.133	24.43	8.016e-132	G	0.15259	0.9989	Imputed	31335901	intergenic	HLA-B;MICA	rs2922994
6	chr6:31368199:G:C	31368199	C	ADD	6460	1.706	0.08256	1.451	2.006	6.473	9.632e-11	6	chr6:31368199:G:C	31368199	C	ADD	9465	2.874	0.04362	2.638	3.13	24.2	2.319e-129	C	0.14971	0.99915	Imputed	31335976	intergenic	HLA-B;MICA	rs2156874
6	chr6:31368206:T:C	31368206	C	ADD	6460	2.368	0.1354	1.816	3.087	6.368	1.921e-10	6	chr6:31368206:T:C	31368206	C	ADD	9465	1.264	0.1041	1.03	1.55	2.247	0.02463	C	0.0196	0.99705	Imputed	31335983	intergenic	HLA-B;MICA	rs114656260
6	chr6:31371067:T:C	31371067	C	ADD	6460	1.702	0.08255	1.448	2.001	6.44	1.193e-10	6	chr6:31371067:T:C	31371067	C	ADD	9465	2.866	0.0436	2.632	3.122	24.15	6.921e-129	C	0.15039	0.99631	Imputed	31338844	intergenic	HLA-B;MICA	rs2853986
6	chr6:31372219:G:A	31372219	A	ADD	6460	1.724	0.08108	1.471	2.021	6.72	1.821e-11	6	chr6:31372219:G:A	31372219	A	ADD	9465	2.871	0.04325	2.638	3.125	24.39	2.378e-131	A	0.15336	0.99601	Imputed	31339996	intergenic	HLA-B;MICA	rs2523524
6	chr6:31372298:C:T	31372298	T	ADD	6460	1.724	0.08108	1.471	2.021	6.72	1.821e-11	6	chr6:31372298:C:T	31372298	T	ADD	9465	2.871	0.04325	2.638	3.125	24.39	2.378e-131	T	0.15338	0.99599	Imputed	31340075	intergenic	HLA-B;MICA	rs2844559
6	chr6:31373550:G:A	31373550	A	ADD	6460	2.305	0.1349	1.77	3.003	6.19	6.013e-10	6	chr6:31373550:G:A	31373550	A	ADD	9465	1.241	0.1035	1.013	1.52	2.086	0.03695	A	0.02023	0.98817	Imputed	31341327	intergenic	HLA-B;MICA	rs115592046
6	chr6:31375436:G:T	31375436	T	ADD	6460	3.804	0.1848	2.648	5.464	7.228	4.885e-13	6	chr6:31375436:G:T	31375436	T	ADD	9465	5.204	0.1147	4.156	6.516	14.38	6.989e-47	T	0.02053	0.99882	Imputed	31343213	intergenic	HLA-B;MICA	rs9266571
6	chr6:31376128:C:CT	31376128	CT	ADD	6460	2.337	0.1352	1.793	3.046	6.279	3.4e-10	6	chr6:31376128:C:CT	31376128	CT	ADD	9465	1.257	0.1037	1.026	1.54	2.205	0.02742	CT	0.01989	0.9961	Imputed	31343905
6	chr6:31376405:TG:T	31376405	T	ADD	6460	0.2961	0.2201	0.1924	0.4558	-5.53	3.198e-08	6	chr6:31376405:TG:T	31376405	T	ADD	9465	0.199	0.1485	0.1487	0.2662	-10.87	1.591e-27	T	0.02658	0.99749	Imputed	31344182	intergenic	HLA-B;MICA
6	chr6:31376613:A:G	31376613	G	ADD	6460	1.729	0.08109	1.475	2.027	6.752	1.463e-11	6	chr6:31376613:A:G	31376613	G	ADD	9465	2.879	0.04328	2.644	3.133	24.43	8.016e-132	G	0.15256	0.99883	Imputed	31344390	intergenic	HLA-B;MICA	rs2905719
6	chr6:31377644:G:A	31377644	A	ADD	6460	0.2961	0.2201	0.1924	0.4558	-5.53	3.198e-08	6	chr6:31377644:G:A	31377644	A	ADD	9465	0.199	0.1485	0.1487	0.2662	-10.87	1.591e-27	A	0.02658	0.99858	Imputed	31345421	intergenic	HLA-B;MICA	rs114170382
6	chr6:31378691:G:GAGA	31378691	G	ADD	6460	0.6918	0.06651	0.6072	0.7881	-5.541	3.011e-08	6	chr6:31378691:G:GAGA	31378691	G	ADD	9465	0.5957	0.04118	0.5495	0.6458	-12.58	2.769e-36	GAGA	0.79904	0.98258	Imputed	31346468	intergenic	HLA-B;MICA
6	chr6:31378876:A:G	31378876	G	ADD	6460	1.729	0.08109	1.475	2.027	6.752	1.463e-11	6	chr6:31378876:A:G	31378876	G	ADD	9465	2.879	0.04328	2.644	3.133	24.43	8.016e-132	G	0.15264	0.99921	Imputed	31346653	intergenic	HLA-B;MICA	rs2442735
6	chr6:31379072:CG:C	31379072	C	ADD	6460	1.729	0.08109	1.475	2.027	6.752	1.463e-11	6	chr6:31379072:CG:C	31379072	C	ADD	9465	2.879	0.04328	2.644	3.133	24.43	8.016e-132	C	0.15262	0.99917	Imputed	31346849	intergenic	HLA-B;MICA
6	chr6:31379092:A:C	31379092	A	ADD	6460	0.6912	0.06658	0.6066	0.7875	-5.549	2.88e-08	6	chr6:31379092:A:C	31379092	A	ADD	9465	0.5952	0.04124	0.549	0.6453	-12.58	2.619e-36	C	0.80219	0.99563	Imputed	31346869	intergenic	HLA-B;MICA
6	chr6:31379761:G:T	31379761	G	ADD	6460	0.6503	0.05561	0.5831	0.7252	-7.738	1.008e-14	6	chr6:31379761:G:T	31379761	G	ADD	9465	0.4272	0.03688	0.3974	0.4592	-23.06	1.069e-117	T	0.69026	0.99735	Imputed	31347538	intergenic	HLA-B;MICA
6	chr6:31379773:G:T	31379773	T	ADD	6460	1.351	0.05377	1.216	1.501	5.597	2.182e-08	6	chr6:31379773:G:T	31379773	T	ADD	9465	1.242	0.03326	1.164	1.326	6.522	6.929e-11	T	0.28192	0.99846	Imputed	31347550	intergenic	HLA-B;MICA	rs2244026
6	chr6:31380263:T:C	31380263	C	ADD	6460	1.53	0.07466	1.322	1.771	5.697	1.22e-08	6	chr6:31380263:T:C	31380263	C	ADD	9465	2.455	0.04073	2.267	2.659	22.05	8.657e-108	C	0.17359	0.99905	Imputed	31348040	intergenic	HLA-B;MICA	rs2596570
6	chr6:31380300:G:A	31380300	A	ADD	6460	1.53	0.07466	1.322	1.771	5.697	1.22e-08	6	chr6:31380300:G:A	31380300	A	ADD	9465	2.455	0.04073	2.267	2.659	22.05	8.657e-108	A	0.17365	0.99911	Imputed	31348077	intergenic	HLA-B;MICA	rs9266669
6	chr6:31380588:G:A	31380588	A	ADD	6460	1.706	0.08256	1.451	2.006	6.473	9.632e-11	6	chr6:31380588:G:A	31380588	A	ADD	9465	2.874	0.04362	2.638	3.13	24.2	2.319e-129	A	0.14973	0.99909	Imputed	31348365	intergenic	HLA-B;MICA	rs4143332
6	chr6:31380742:A:G	31380742	G	ADD	6460	1.729	0.08109	1.475	2.027	6.752	1.463e-11	6	chr6:31380742:A:G	31380742	G	ADD	9465	2.879	0.04328	2.644	3.133	24.43	8.016e-132	G	0.15265	0.99913	Imputed	31348519	intergenic	HLA-B;MICA	rs4143333
6	chr6:31381045:AAT:A	31381045	A	ADD	6460	1.731	0.0811	1.476	2.029	6.765	1.337e-11	6	chr6:31381045:AAT:A	31381045	A	ADD	9465	2.883	0.04331	2.648	3.138	24.45	5.39e-132	A	0.15246	0.99846	Imputed	31348822	intergenic	HLA-B;MICA
6	chr6:31384163:G:T	31384163	T	ADD	6460	0.2954	0.2201	0.1919	0.4547	-5.541	3.009e-08	6	chr6:31384163:G:T	31384163	T	ADD	9465	0.1985	0.1485	0.1484	0.2656	-10.89	1.33e-27	T	0.02656	0.99875	Imputed	31351940	intergenic	HLA-B;MICA	rs114607072
6	chr6:31385394:A:G	31385394	G	ADD	6460	1.706	0.08256	1.451	2.006	6.473	9.632e-11	6	chr6:31385394:A:G	31385394	G	ADD	9465	2.874	0.04361	2.639	3.131	24.21	1.686e-129	G	0.14966	0.99837	Imputed	31353171	intergenic	HLA-B;MICA	rs2844531
6	chr6:31385552:G:A	31385552	A	ADD	6460	1.706	0.08256	1.451	2.006	6.473	9.632e-11	6	chr6:31385552:G:A	31385552	A	ADD	9465	2.874	0.04361	2.639	3.131	24.21	1.686e-129	A	0.1497	0.99871	Imputed	31353329	intergenic	HLA-B;MICA	rs2596565
6	chr6:31385658:C:G	31385658	G	ADD	6460	1.687	0.0829	1.434	1.984	6.307	2.846e-10	6	chr6:31385658:C:G	31385658	G	ADD	9465	2.871	0.04363	2.636	3.127	24.17	4.466e-129	G	0.14925	0.99877	Imputed	31353435	intergenic	HLA-B;MICA	rs2844530
6	chr6:31386200:T:C	31386200	C	ADD	6460	3.804	0.1848	2.648	5.464	7.228	4.885e-13	6	chr6:31386200:T:C	31386200	C	ADD	9465	5.204	0.1147	4.156	6.516	14.38	6.989e-47	C	0.02052	0.99803	Imputed	31353977	intergenic	HLA-B;MICA	rs9266776
6	chr6:31386423:T:C	31386423	C	ADD	6460	3.834	0.1832	2.677	5.49	7.335	2.211e-13	6	chr6:31386423:T:C	31386423	C	ADD	9465	5.187	0.1139	4.149	6.483	14.46	2.247e-47	C	0.02074	0.99793	Imputed	31354200	intergenic	HLA-B;MICA	rs9266777
6	chr6:31387541:T:C	31387541	C	ADD	6460	1.613	0.05973	1.435	1.814	8.01	1.15e-15	6	chr6:31387541:T:C	31387541	C	ADD	9465	2.88	0.03537	2.687	3.087	29.91	1.6e-196	C	0.27915	0.99832	Imputed	31355318	intergenic	HLA-B;MICA	rs2596560
6	chr6:31391641:G:A	31391641	A	ADD	6460	3.891	0.1837	2.714	5.577	7.395	1.41e-13	6	chr6:31391641:G:A	31391641	A	ADD	9465	5.273	0.1144	4.213	6.598	14.53	7.815e-48	A	0.0206	0.99522	Imputed	31359418	intergenic	HLA-B;MICA	rs9266793
6	chr6:31392886:C:T	31392886	T	ADD	6460	1.728	0.08192	1.471	2.028	6.673	2.499e-11	6	chr6:31392886:C:T	31392886	T	ADD	9465	2.868	0.04354	2.634	3.124	24.2	2.186e-129	T	0.14999	0.99766	Imputed	31360663	intergenic	HLA-B;MICA	rs2428481
6	chr6:31394437:G:A	31394437	A	ADD	6460	2.334	0.1347	1.792	3.039	6.292	3.133e-10	6	chr6:31394437:G:A	31394437	A	ADD	9465	1.252	0.1037	1.022	1.534	2.17	0.03003	A	0.01969	0.99656	Imputed	31362214	intergenic	HLA-B;MICA	rs148280868
6	chr6:31394742:C:T	31394742	T	ADD	6460	3.891	0.1837	2.714	5.577	7.395	1.41e-13	6	chr6:31394742:C:T	31394742	T	ADD	9465	5.322	0.1148	4.25	6.665	14.56	4.736e-48	T	0.02068	0.99752	Imputed	31362519	intergenic	HLA-B;MICA	rs9266795
6	chr6:31395249:G:T	31395249	T	ADD	6460	1.479	0.0611	1.312	1.668	6.41	1.457e-10	6	chr6:31395249:G:T	31395249	T	ADD	9465	2.531	0.03529	2.362	2.713	26.32	1.255e-152	T	0.25826	0.99752	Imputed	31363026	intergenic	HLA-B;MICA	rs2523466
6	chr6:31396930:G:A	31396930	A	ADD	6460	1.479	0.05589	1.326	1.651	7.007	2.436e-12	6	chr6:31396930:G:A	31396930	A	ADD	9465	2.362	0.03347	2.212	2.522	25.68	1.833e-145	A	0.32822	0.99973	Genotyped	31364707	intergenic	HLA-B;MICA	rs2251396
6	chr6:31397093:T:C	31397093	C	ADD	6460	0.6592	0.07081	0.5738	0.7574	-5.884	3.993e-09	6	chr6:31397093:T:C	31397093	C	ADD	9465	0.5937	0.04351	0.5451	0.6465	-11.98	4.291e-33	C	0.17324	0.99662	Imputed	31364870	intergenic	HLA-B;MICA	rs2596485
6	chr6:31397189:TGA:T	31397189	T	ADD	6460	0.2921	0.22	0.1898	0.4496	-5.593	2.236e-08	6	chr6:31397189:TGA:T	31397189	T	ADD	9465	0.1924	0.1498	0.1435	0.2581	-11	3.649e-28	T	0.02694	0.99676	Imputed	31364966	intergenic	HLA-B;MICA
6	chr6:31397333:C:G	31397333	G	ADD	6460	0.3155	0.2109	0.2087	0.477	-5.47	4.495e-08	6	chr6:31397333:C:G	31397333	G	ADD	9465	0.2018	0.1457	0.1517	0.2686	-10.98	4.684e-28	G	0.02738	0.99813	Imputed	31365110	intergenic	HLA-B;MICA	rs138099588
6	chr6:31397930:G:A	31397930	A	ADD	6460	1.447	0.0554	1.298	1.613	6.674	2.497e-11	6	chr6:31397930:G:A	31397930	A	ADD	9465	2.3	0.03321	2.155	2.455	25.08	7.549e-139	A	0.34041	0.99814	Imputed	31365707	intergenic	HLA-B;MICA	rs2523457
6	chr6:31399182:T:C	31399182	C	ADD	6460	3.891	0.1837	2.714	5.577	7.395	1.41e-13	6	chr6:31399182:T:C	31399182	C	ADD	9465	5.322	0.1148	4.25	6.665	14.56	4.736e-48	C	0.02067	0.99856	Imputed	31366959	upstream	MICA	rs9266798
6	chr6:31399709:C:T	31399709	T	ADD	6460	3.891	0.1837	2.714	5.577	7.395	1.41e-13	6	chr6:31399709:C:T	31399709	T	ADD	9465	5.322	0.1148	4.25	6.665	14.56	4.736e-48	T	0.02067	0.99845	Imputed	31367486	upstream	MICA	rs3915964
6	chr6:31400088:G:A	31400088	A	ADD	6460	1.448	0.05621	1.297	1.617	6.589	4.429e-11	6	chr6:31400088:G:A	31400088	A	ADD	9465	2.393	0.03349	2.241	2.555	26.05	1.276e-149	A	0.3283	0.99806	Imputed	31367865	UTR5	MICA	rs2523454
6	chr6:31401374:G:A	31401374	A	ADD	6460	1.455	0.05545	1.305	1.622	6.764	1.345e-11	6	chr6:31401374:G:A	31401374	A	ADD	9465	2.308	0.03324	2.162	2.463	25.16	1.211e-139	A	0.34036	0.9982	Imputed	31369151	intronic	MICA	rs2523451
6	chr6:31402111:G:T	31402111	T	ADD	6460	2.325	0.1351	1.784	3.03	6.246	4.211e-10	6	chr6:31402111:G:T	31402111	T	ADD	9465	1.244	0.1038	1.015	1.524	2.101	0.03563	T	0.02007	0.99708	Imputed	31369888	intronic	MICA	rs36223710
6	chr6:31402370:A:C	31402370	C	ADD	6460	3.891	0.1837	2.714	5.577	7.395	1.41e-13	6	chr6:31402370:A:C	31402370	C	ADD	9465	5.322	0.1148	4.25	6.665	14.56	4.736e-48	C	0.02067	0.99858	Imputed	31370147	intronic	MICA	rs9266800
6	chr6:31402803:G:A	31402803	A	ADD	6460	3.136	0.1522	2.327	4.226	7.508	6.008e-14	6	chr6:31402803:G:A	31402803	A	ADD	9465	1.605	0.1222	1.263	2.039	3.871	0.0001085	A	0.01377	0.99463	Imputed	31370580	intronic	MICA	rs36223353
6	chr6:31404792:C:T	31404792	T	ADD	6460	1.385	0.05409	1.246	1.54	6.025	1.692e-09	6	chr6:31404792:C:T	31404792	T	ADD	9465	2.132	0.03262	2	2.273	23.22	3.067e-119	T	0.36401	0.99698	Imputed	31372569	intronic	MICA	rs2844518
6	chr6:31404941:G:A	31404941	G	ADD	6460	0.6721	0.0703	0.5856	0.7714	-5.652	1.582e-08	6	chr6:31404941:G:A	31404941	G	ADD	9465	0.5259	0.04506	0.4814	0.5744	-14.26	3.666e-46	A	0.83119	0.99229	Imputed	31372718	intronic	MICA
6	chr6:31405397:C:T	31405397	T	ADD	6460	1.385	0.05409	1.246	1.54	6.025	1.692e-09	6	chr6:31405397:C:T	31405397	T	ADD	9465	2.132	0.03262	2	2.273	23.22	3.067e-119	T	0.36416	0.99741	Imputed	31373174	intronic	MICA	rs2442715
6	chr6:31406180:C:T	31406180	T	ADD	6460	2.334	0.1347	1.792	3.039	6.292	3.133e-10	6	chr6:31406180:C:T	31406180	T	ADD	9465	1.25	0.104	1.019	1.532	2.144	0.03203	T	0.01969	0.99762	Imputed	31373957	intronic	MICA	rs115337003
6	chr6:31409885:T:C	31409885	C	ADD	6460	2.436	0.1367	1.863	3.184	6.513	7.37e-11	6	chr6:31409885:T:C	31409885	C	ADD	9465	1.29	0.1054	1.049	1.586	2.418	0.01561	C	0.01884	0.99498	Imputed	31377662	intronic	MICA	rs55821031
6	chr6:31410201:C:T	31410201	T	ADD	6460	1.753	0.0816	1.494	2.057	6.876	6.135e-12	6	chr6:31410201:C:T	31410201	T	ADD	9465	2.87	0.04357	2.635	3.126	24.2	2.441e-129	T	0.14937	0.99392	Imputed	31377978	intronic	MICA	rs2523495
6	chr6:31411087:A:G	31411087	G	ADD	6460	0.3072	0.2153	0.2015	0.4685	-5.482	4.205e-08	6	chr6:31411087:A:G	31411087	G	ADD	9465	0.2013	0.1471	0.1509	0.2686	-10.9	1.216e-27	G	0.02671	0.9957	Imputed	31378864	exonic	MICA	rs41558312
6	chr6:31411151:C:T	31411151	T	ADD	6460	2.457	0.136	1.882	3.208	6.609	3.869e-11	6	chr6:31411151:C:T	31411151	T	ADD	9465	1.301	0.105	1.059	1.599	2.51	0.01206	T	0.01908	0.99658	Imputed	31378928	exonic	MICA	rs41553614
6	chr6:31411188:G:A	31411188	A	ADD	6460	3.891	0.1837	2.714	5.577	7.395	1.41e-13	6	chr6:31411188:G:A	31411188	A	ADD	9465	5.342	0.1147	4.266	6.689	14.6	2.698e-48	A	0.0207	0.99914	Imputed	31378965	exonic	MICA	rs1051791
6	chr6:31411647:C:A	31411647	A	ADD	6460	3.891	0.1837	2.714	5.577	7.395	1.41e-13	6	chr6:31411647:C:A	31411647	A	ADD	9465	5.342	0.1147	4.266	6.689	14.6	2.698e-48	A	0.0207	0.99923	Imputed	31379424	intronic	MICA	rs9266810
6	chr6:31411882:G:A	31411882	A	ADD	6460	2.436	0.1367	1.863	3.184	6.513	7.37e-11	6	chr6:31411882:G:A	31411882	A	ADD	9465	1.29	0.1054	1.049	1.586	2.418	0.01561	A	0.01892	0.99839	Imputed	31379659	intronic	MICA	rs116426652
6	chr6:31412499:C:T	31412499	T	ADD	6460	2.436	0.1367	1.863	3.184	6.513	7.37e-11	6	chr6:31412499:C:T	31412499	T	ADD	9465	1.29	0.1054	1.049	1.586	2.418	0.01561	T	0.01893	0.99854	Imputed	31380276	intronic	MICA	rs147790542
6	chr6:31412596:A:C	31412596	C	ADD	6460	3.891	0.1837	2.714	5.577	7.395	1.41e-13	6	chr6:31412596:A:C	31412596	C	ADD	9465	5.342	0.1147	4.266	6.689	14.6	2.698e-48	C	0.02068	0.99875	Imputed	31380373	intronic	MICA	rs9266811
6	chr6:31412703:G:A	31412703	A	ADD	6460	2.436	0.1367	1.863	3.184	6.513	7.37e-11	6	chr6:31412703:G:A	31412703	A	ADD	9465	1.29	0.1054	1.049	1.586	2.418	0.01561	A	0.01892	0.99832	Imputed	31380480	intronic	MICA	rs150360593
6	chr6:31412997:G:A	31412997	A	ADD	6460	4.001	0.1765	2.831	5.654	7.855	4.003e-15	6	chr6:31412997:G:A	31412997	A	ADD	9465	5.219	0.1123	4.188	6.505	14.71	5.562e-49	A	0.02144	0.9988	Imputed	31380774	intronic	MICA	rs9266812
6	chr6:31413822:T:G	31413822	G	ADD	6460	2.436	0.1367	1.863	3.184	6.513	7.37e-11	6	chr6:31413822:T:G	31413822	G	ADD	9465	1.29	0.1054	1.049	1.586	2.418	0.01561	G	0.01892	0.99834	Imputed	31381599	intronic	MICA	rs116786030
6	chr6:31413858:T:C	31413858	C	ADD	6460	3.158	0.1524	2.343	4.257	7.545	4.516e-14	6	chr6:31413858:T:C	31413858	C	ADD	9465	1.616	0.1224	1.271	2.054	3.92	8.842e-05	C	0.01376	0.99739	Imputed	31381635	intronic	MICA	rs146294823
6	chr6:31414372:G:C	31414372	C	ADD	6460	3.891	0.1837	2.714	5.577	7.395	1.41e-13	6	chr6:31414372:G:C	31414372	C	ADD	9465	5.342	0.1147	4.266	6.689	14.6	2.698e-48	C	0.0207	0.99929	Imputed	31382149	intronic	MICA	rs9266818
6	chr6:31414718:G:A	31414718	A	ADD	6460	0.3063	0.2153	0.2009	0.4672	-5.495	3.905e-08	6	chr6:31414718:G:A	31414718	A	ADD	9465	0.2008	0.1471	0.1505	0.2679	-10.91	1.001e-27	A	0.02677	0.99872	Imputed	31382495	intronic	MICA	rs140810304
6	chr6:31414804:G:A	31414804	A	ADD	6460	2.436	0.1367	1.863	3.184	6.513	7.37e-11	6	chr6:31414804:G:A	31414804	A	ADD	9465	1.29	0.1054	1.049	1.586	2.418	0.01561	A	0.01892	0.9982	Imputed	31382581	intronic	MICA	rs146764016
6	chr6:31415836:A:G	31415836	G	ADD	6460	0.3063	0.2153	0.2009	0.4672	-5.495	3.905e-08	6	chr6:31415836:A:G	31415836	G	ADD	9465	0.2008	0.1471	0.1505	0.2679	-10.91	1.001e-27	G	0.02676	0.99856	Imputed	31383613	downstream	MICA	rs115841246
6	chr6:31416047:G:A	31416047	A	ADD	6460	1.905	0.09196	1.591	2.281	7.009	2.402e-12	6	chr6:31416047:G:A	31416047	A	ADD	9465	1.677	0.0608	1.489	1.89	8.506	1.793e-17	A	0.0603	0.99817	Imputed	31383824	downstream	MICA	rs6909424
6	chr6:31418317:G:T	31418317	T	ADD	6460	3.891	0.1837	2.714	5.577	7.395	1.41e-13	6	chr6:31418317:G:T	31418317	T	ADD	9465	5.342	0.1147	4.266	6.689	14.6	2.698e-48	T	0.02066	0.99719	Imputed	31386094	intergenic	MICA;LINC01149	rs9266852
6	chr6:31418354:G:A	31418354	A	ADD	6460	1.731	0.08195	1.474	2.032	6.692	2.195e-11	6	chr6:31418354:G:A	31418354	A	ADD	9465	2.867	0.04356	2.632	3.123	24.18	3.683e-129	A	0.14952	0.99784	Imputed	31386131	intergenic	MICA;LINC01149	rs3132472
6	chr6:31422438:G:T	31422438	T	ADD	6460	3.891	0.1837	2.714	5.577	7.395	1.41e-13	6	chr6:31422438:G:T	31422438	T	ADD	9465	5.342	0.1147	4.266	6.689	14.6	2.698e-48	T	0.02069	0.99913	Imputed	31390215	intergenic	MICA;LINC01149	rs114215437
6	chr6:31423315:C:T	31423315	T	ADD	6460	2.436	0.1367	1.863	3.184	6.513	7.37e-11	6	chr6:31423315:C:T	31423315	T	ADD	9465	1.29	0.1054	1.049	1.586	2.418	0.01561	T	0.01898	0.99855	Imputed	31391092	intergenic	MICA;LINC01149	rs6919946
6	chr6:31425216:T:G	31425216	G	ADD	6460	2.436	0.1367	1.863	3.184	6.513	7.37e-11	6	chr6:31425216:T:G	31425216	G	ADD	9465	1.29	0.1054	1.049	1.586	2.418	0.01561	G	0.01898	0.99846	Imputed	31392993	intergenic	MICA;LINC01149	rs141365043
6	chr6:31425239:C:T	31425239	T	ADD	6460	3.891	0.1837	2.714	5.577	7.395	1.41e-13	6	chr6:31425239:C:T	31425239	T	ADD	9465	5.342	0.1147	4.266	6.689	14.6	2.698e-48	T	0.02064	0.99647	Imputed	31393016	intergenic	MICA;LINC01149	rs114281305
6	chr6:31431467:C:T	31431467	T	ADD	6460	2.436	0.1367	1.863	3.184	6.513	7.37e-11	6	chr6:31431467:C:T	31431467	T	ADD	9465	1.29	0.1054	1.049	1.586	2.418	0.01561	T	0.01895	0.9989	Imputed	31399244	intergenic	MICA;LINC01149	rs56349217
6	chr6:31432717:G:C	31432717	C	ADD	6460	2.436	0.1367	1.863	3.184	6.513	7.37e-11	6	chr6:31432717:G:C	31432717	C	ADD	9465	1.29	0.1054	1.049	1.586	2.418	0.01561	C	0.01895	0.99905	Imputed	31400494	intergenic	MICA;LINC01149	rs2394995
6	chr6:31432928:G:A	31432928	A	ADD	6460	0.3063	0.2153	0.2009	0.4672	-5.495	3.905e-08	6	chr6:31432928:G:A	31432928	A	ADD	9465	0.2008	0.1471	0.1505	0.2679	-10.91	1.001e-27	A	0.02677	0.99883	Imputed	31400705	intergenic	MICA;LINC01149	rs138117378
6	chr6:31434261:T:C	31434261	C	ADD	6460	3.891	0.1837	2.714	5.577	7.395	1.41e-13	6	chr6:31434261:T:C	31434261	C	ADD	9465	5.342	0.1147	4.266	6.689	14.6	2.698e-48	C	0.02068	0.99864	Imputed	31402038	intergenic	MICA;LINC01149	rs6934313
6	chr6:31434635:G:A	31434635	A	ADD	6460	2.422	0.1366	1.853	3.166	6.477	9.347e-11	6	chr6:31434635:G:A	31434635	A	ADD	9465	1.284	0.1053	1.045	1.579	2.376	0.0175	A	0.019	0.99853	Imputed	31402412	intergenic	MICA;LINC01149	rs55889241
6	chr6:31435060:G:A	31435060	A	ADD	6460	1.333	0.05031	1.208	1.471	5.709	1.133e-08	6	chr6:31435060:G:A	31435060	A	ADD	9465	1.378	0.03079	1.297	1.464	10.41	2.12e-25	A	0.46519	0.99742	Imputed	31402837	intergenic	MICA;LINC01149	rs3128980
6	chr6:31440552:T:A	31440552	A	ADD	6460	1.764	0.08131	1.504	2.069	6.983	2.889e-12	6	chr6:31440552:T:A	31440552	A	ADD	9465	2.875	0.0435	2.64	3.131	24.28	3.547e-130	A	0.15	0.9979	Imputed	31408329	intergenic	MICA;LINC01149	rs3132473
6	chr6:31441801:C:T	31441801	T	ADD	6460	2.462	0.1369	1.883	3.219	6.583	4.597e-11	6	chr6:31441801:C:T	31441801	T	ADD	9465	1.302	0.1056	1.059	1.602	2.501	0.0124	T	0.01873	0.99616	Imputed	31409578	ncRNA_exonic	LINC01149	rs151036504
6	chr6:31441900:A:C	31441900	C	ADD	6460	0.3063	0.2153	0.2009	0.4672	-5.495	3.905e-08	6	chr6:31441900:A:C	31441900	C	ADD	9465	0.2008	0.1471	0.1505	0.2679	-10.91	1.001e-27	C	0.02677	0.99853	Imputed	31409677	ncRNA_exonic	LINC01149	rs140991764
6	chr6:31442744:A:G	31442744	G	ADD	6460	1.668	0.08311	1.417	1.963	6.155	7.516e-10	6	chr6:31442744:A:G	31442744	G	ADD	9465	2.867	0.04372	2.632	3.124	24.09	3.131e-128	G	0.14718	0.99749	Imputed	31410521	ncRNA_intronic	LINC01149	rs3093958
6	chr6:31442780:G:A	31442780	A	ADD	6460	2.436	0.1367	1.863	3.184	6.513	7.37e-11	6	chr6:31442780:G:A	31442780	A	ADD	9465	1.29	0.1054	1.049	1.586	2.418	0.01561	A	0.01898	0.99748	Imputed	31410557	ncRNA_intronic	LINC01149	rs144443877
6	chr6:31445199:ACT:A	31445199	A	ADD	6460	2.436	0.1367	1.863	3.184	6.513	7.37e-11	6	chr6:31445199:ACT:A	31445199	A	ADD	9465	1.29	0.1054	1.049	1.586	2.418	0.01561	A	0.01892	0.99844	Imputed	31412976	ncRNA_intronic	LINC01149
6	chr6:31445507:T:C	31445507	C	ADD	6460	2.436	0.1367	1.863	3.184	6.513	7.37e-11	6	chr6:31445507:T:C	31445507	C	ADD	9465	1.29	0.1054	1.049	1.586	2.418	0.01561	C	0.01893	0.99887	Imputed	31413284	ncRNA_exonic	LINC01149	rs139459403
6	chr6:31445541:A:C	31445541	C	ADD	6460	3.891	0.1837	2.714	5.577	7.395	1.41e-13	6	chr6:31445541:A:C	31445541	C	ADD	9465	5.342	0.1147	4.266	6.689	14.6	2.698e-48	C	0.0207	0.99921	Imputed	31413318	ncRNA_exonic	LINC01149	rs116562656
6	chr6:31446032:G:A	31446032	A	ADD	6460	1.483	0.0593	1.32	1.666	6.642	3.088e-11	6	chr6:31446032:G:A	31446032	A	ADD	9465	1.886	0.03495	1.761	2.019	18.15	1.227e-73	A	0.25514	0.99722	Imputed	31413809	ncRNA_exonic	LINC01149	rs9267091
6	chr6:31446327:A:G	31446327	G	ADD	6460	3.891	0.1837	2.714	5.577	7.395	1.41e-13	6	chr6:31446327:A:G	31446327	G	ADD	9465	5.342	0.1147	4.266	6.689	14.6	2.698e-48	G	0.02069	0.99909	Imputed	31414104	ncRNA_exonic	LINC01149	rs6909324
6	chr6:31446464:G:T	31446464	T	ADD	6460	1.747	0.08164	1.489	2.05	6.834	8.234e-12	6	chr6:31446464:G:T	31446464	T	ADD	9465	2.874	0.04354	2.639	3.13	24.25	6.597e-130	T	0.14956	0.99771	Imputed	31414241	ncRNA_exonic	LINC01149	rs9267092
6	chr6:31446546:C:A	31446546	A	ADD	6460	2.436	0.1367	1.863	3.184	6.513	7.37e-11	6	chr6:31446546:C:A	31446546	A	ADD	9465	1.29	0.1054	1.049	1.586	2.418	0.01561	A	0.01892	0.9982	Imputed	31414323	ncRNA_exonic	LINC01149	rs56108544
6	chr6:31446780:A:G	31446780	G	ADD	6460	2.436	0.1367	1.863	3.184	6.513	7.37e-11	6	chr6:31446780:A:G	31446780	G	ADD	9465	1.29	0.1054	1.049	1.586	2.418	0.01561	G	0.01893	0.99828	Imputed	31414557	ncRNA_exonic	LINC01149	rs55763512
6	chr6:31446803:T:C	31446803	T	ADD	6460	0.7183	0.05192	0.6488	0.7953	-6.373	1.858e-10	6	chr6:31446803:T:C	31446803	T	ADD	9465	0.784	0.03096	0.7379	0.8331	-7.858	3.895e-15	C	0.53984	0.99768	Imputed	31414580	ncRNA_exonic	LINC01149
6	chr6:31446812:G:A	31446812	A	ADD	6460	2.424	0.1367	1.854	3.168	6.478	9.305e-11	6	chr6:31446812:G:A	31446812	A	ADD	9465	1.287	0.1054	1.047	1.583	2.398	0.0165	A	0.01897	0.99787	Imputed	31414589	ncRNA_exonic	LINC01149	rs141636648
6	chr6:31447172:A:G	31447172	G	ADD	6460	2.436	0.1367	1.863	3.184	6.513	7.37e-11	6	chr6:31447172:A:G	31447172	G	ADD	9465	1.29	0.1054	1.049	1.586	2.418	0.01561	G	0.01893	0.99832	Imputed	31414949	downstream	LINC01149	rs150261991
6	chr6:31447182:T:G	31447182	G	ADD	6460	1.457	0.06584	1.28	1.657	5.712	1.116e-08	6	chr6:31447182:T:G	31447182	G	ADD	9465	0.9216	0.04553	0.8429	1.008	-1.793	0.07299	G	0.12981	0.99841	Imputed	31414959	downstream	LINC01149	rs75561043
6	chr6:31447398:T:C	31447398	T	ADD	6460	0.718	0.05192	0.6485	0.7949	-6.38	1.774e-10	6	chr6:31447398:T:C	31447398	T	ADD	9465	0.7839	0.03097	0.7377	0.833	-7.862	3.789e-15	C	0.5396	0.99718	Imputed	31415175	downstream	LINC01149
6	chr6:31448113:A:G	31448113	G	ADD	6460	2.436	0.1367	1.863	3.184	6.513	7.37e-11	6	chr6:31448113:A:G	31448113	G	ADD	9465	1.29	0.1054	1.049	1.586	2.418	0.01561	G	0.01892	0.99819	Imputed	31415890	intergenic	LINC01149;HCP5	rs6931907
6	chr6:31448135:C:G	31448135	C	ADD	6460	0.7183	0.05192	0.6488	0.7953	-6.373	1.858e-10	6	chr6:31448135:C:G	31448135	C	ADD	9465	0.784	0.03096	0.7379	0.8331	-7.858	3.895e-15	G	0.53981	0.99769	Imputed	31415912	intergenic	LINC01149;HCP5
6	chr6:31448379:A:G	31448379	G	ADD	6460	1.402	0.05142	1.268	1.551	6.575	4.86e-11	6	chr6:31448379:A:G	31448379	A	ADD	9465	0.7582	0.03084	0.7137	0.8055	-8.975	2.832e-19	G	0.51973	0.99997	Genotyped	31416156	intergenic	LINC01149;HCP5	rs2516464
6	chr6:31448531:T:C	31448531	C	ADD	6460	2.436	0.1367	1.863	3.184	6.513	7.37e-11	6	chr6:31448531:T:C	31448531	C	ADD	9465	1.29	0.1054	1.049	1.586	2.418	0.01561	C	0.01893	0.99854	Imputed	31416308	intergenic	LINC01149;HCP5	rs6912525
6	chr6:31448593:G:GC	31448593	GC	ADD	6460	1.402	0.05142	1.268	1.551	6.575	4.86e-11	6	chr6:31448593:G:GC	31448593	G	ADD	9465	0.7582	0.03084	0.7137	0.8055	-8.975	2.832e-19	GC	0.51923	0.99801	Imputed	31416370
6	chr6:31448715:A:G	31448715	G	ADD	6460	1.455	0.0658	1.279	1.655	5.699	1.203e-08	6	chr6:31448715:A:G	31448715	G	ADD	9465	0.921	0.04551	0.8424	1.007	-1.807	0.07069	G	0.12992	0.99869	Imputed	31416492	intergenic	LINC01149;HCP5	rs78807249
6	chr6:31448767:C:T	31448767	T	ADD	6460	3.891	0.1837	2.714	5.577	7.395	1.41e-13	6	chr6:31448767:C:T	31448767	T	ADD	9465	5.342	0.1147	4.266	6.689	14.6	2.698e-48	T	0.02069	0.99878	Imputed	31416544	intergenic	LINC01149;HCP5	rs114813526
6	chr6:31448862:A:G	31448862	A	ADD	6460	0.7183	0.05192	0.6488	0.7953	-6.373	1.858e-10	6	chr6:31448862:A:G	31448862	A	ADD	9465	0.784	0.03096	0.7379	0.8331	-7.858	3.895e-15	G	0.53981	0.99768	Imputed	31416639	intergenic	LINC01149;HCP5
6	chr6:31448924:A:G	31448924	G	ADD	6460	1.455	0.0658	1.279	1.655	5.699	1.203e-08	6	chr6:31448924:A:G	31448924	G	ADD	9465	0.921	0.04551	0.8424	1.007	-1.807	0.07069	G	0.1299	0.99805	Imputed	31416701	intergenic	LINC01149;HCP5	rs76842885
6	chr6:31448976:T:C	31448976	C	ADD	6460	2.436	0.1367	1.863	3.184	6.513	7.37e-11	6	chr6:31448976:T:C	31448976	C	ADD	9465	1.29	0.1054	1.049	1.586	2.418	0.01561	C	0.01893	0.99819	Imputed	31416753	intergenic	LINC01149;HCP5	rs147723403
6	chr6:31449143:C:G	31449143	G	ADD	6460	1.455	0.0658	1.279	1.655	5.699	1.203e-08	6	chr6:31449143:C:G	31449143	G	ADD	9465	0.921	0.04551	0.8424	1.007	-1.807	0.07069	G	0.1299	0.9982	Imputed	31416920	intergenic	LINC01149;HCP5	rs16899646
6	chr6:31449419:C:A	31449419	A	ADD	6460	1.455	0.0658	1.279	1.655	5.699	1.203e-08	6	chr6:31449419:C:A	31449419	A	ADD	9465	0.921	0.04551	0.8424	1.007	-1.807	0.07069	A	0.12985	0.99804	Imputed	31417196	intergenic	LINC01149;HCP5	rs17200437
6	chr6:31449545:A:T	31449545	T	ADD	6460	2.436	0.1367	1.863	3.184	6.513	7.37e-11	6	chr6:31449545:A:T	31449545	T	ADD	9465	1.29	0.1054	1.049	1.586	2.418	0.01561	T	0.01892	0.99795	Imputed	31417322	intergenic	LINC01149;HCP5	rs143329531
6	chr6:31450095:G:A	31450095	A	ADD	6460	1.402	0.05142	1.268	1.551	6.575	4.86e-11	6	chr6:31450095:G:A	31450095	G	ADD	9465	0.7582	0.03084	0.7137	0.8055	-8.975	2.832e-19	A	0.5192	0.99778	Imputed	31417872	intergenic	LINC01149;HCP5	rs2523694
6	chr6:31450347:C:T	31450347	C	ADD	6460	0.7183	0.05192	0.6488	0.7953	-6.373	1.858e-10	6	chr6:31450347:C:T	31450347	C	ADD	9465	0.784	0.03096	0.7379	0.8331	-7.858	3.895e-15	T	0.53979	0.99745	Imputed	31418124	intergenic	LINC01149;HCP5
6	chr6:31450375:C:T	31450375	T	ADD	6460	2.436	0.1367	1.863	3.184	6.513	7.37e-11	6	chr6:31450375:C:T	31450375	T	ADD	9465	1.29	0.1054	1.049	1.586	2.418	0.01561	T	0.01893	0.99821	Imputed	31418152	intergenic	LINC01149;HCP5	rs140599596
6	chr6:31450578:G:T	31450578	T	ADD	6460	1.505	0.05099	1.362	1.663	8.016	1.095e-15	6	chr6:31450578:G:T	31450578	T	ADD	9465	1.528	0.03091	1.438	1.624	13.72	8.07e-43	T	0.45068	0.99797	Imputed	31418355	intergenic	LINC01149;HCP5	rs3130900
6	chr6:31450636:A:G	31450636	G	ADD	6460	1.402	0.05142	1.268	1.551	6.575	4.86e-11	6	chr6:31450636:A:G	31450636	A	ADD	9465	0.7582	0.03084	0.7137	0.8055	-8.975	2.832e-19	G	0.51923	0.99778	Imputed	31418413	intergenic	LINC01149;HCP5	rs2596456
6	chr6:31450698:A:G	31450698	G	ADD	6460	1.402	0.05142	1.268	1.551	6.575	4.86e-11	6	chr6:31450698:A:G	31450698	A	ADD	9465	0.7582	0.03084	0.7137	0.8055	-8.975	2.832e-19	G	0.51925	0.99778	Imputed	31418475	intergenic	LINC01149;HCP5	rs2596455
6	chr6:31450923:T:G	31450923	T	ADD	6460	0.7183	0.05192	0.6488	0.7953	-6.373	1.858e-10	6	chr6:31450923:T:G	31450923	T	ADD	9465	0.784	0.03096	0.7379	0.8331	-7.858	3.895e-15	G	0.53979	0.99741	Imputed	31418700	intergenic	LINC01149;HCP5
6	chr6:31451265:A:G	31451265	A	ADD	6460	0.7183	0.05192	0.6488	0.7953	-6.373	1.858e-10	6	chr6:31451265:A:G	31451265	A	ADD	9465	0.784	0.03096	0.7379	0.8331	-7.858	3.895e-15	G	0.53979	0.99743	Imputed	31419042	intergenic	LINC01149;HCP5
6	chr6:31451288:A:T	31451288	T	ADD	6460	1.422	0.05414	1.279	1.581	6.502	7.9e-11	6	chr6:31451288:A:T	31451288	T	ADD	9465	1.702	0.03242	1.597	1.813	16.4	2.057e-60	T	0.33964	0.99846	Imputed	31419065	intergenic	LINC01149;HCP5	rs3130901
6	chr6:31451424:G:A	31451424	A	ADD	6460	1.505	0.05098	1.362	1.663	8.023	1.034e-15	6	chr6:31451424:G:A	31451424	A	ADD	9465	1.529	0.03091	1.439	1.624	13.73	7.07e-43	A	0.45061	0.99794	Imputed	31419201	intergenic	LINC01149;HCP5	rs3132471
6	chr6:31451610:T:C	31451610	C	ADD	6460	1.402	0.05142	1.268	1.551	6.575	4.86e-11	6	chr6:31451610:T:C	31451610	T	ADD	9465	0.7582	0.03084	0.7137	0.8055	-8.975	2.832e-19	C	0.51922	0.99776	Imputed	31419387	intergenic	LINC01149;HCP5	rs2516458
6	chr6:31452023:A:G	31452023	A	ADD	6460	0.7183	0.05192	0.6488	0.7953	-6.373	1.858e-10	6	chr6:31452023:A:G	31452023	A	ADD	9465	0.784	0.03096	0.7379	0.8331	-7.858	3.895e-15	G	0.53977	0.99735	Imputed	31419800	intergenic	LINC01149;HCP5
6	chr6:31452100:C:G	31452100	G	ADD	6460	1.402	0.05142	1.268	1.551	6.575	4.86e-11	6	chr6:31452100:C:G	31452100	C	ADD	9465	0.7582	0.03084	0.7137	0.8055	-8.975	2.832e-19	G	0.51924	0.99782	Imputed	31419877	intergenic	LINC01149;HCP5	rs2516436
6	chr6:31452169:C:T	31452169	T	ADD	6460	0.3566	0.1667	0.2572	0.4944	-6.186	6.183e-10	6	chr6:31452169:C:T	31452169	T	ADD	9465	0.2459	0.1125	0.1972	0.3065	-12.47	1.122e-35	T	0.03915	0.99614	Imputed	31419946	intergenic	LINC01149;HCP5	rs59438896
6	chr6:31452241:T:C	31452241	C	ADD	6460	1.402	0.05142	1.268	1.551	6.575	4.86e-11	6	chr6:31452241:T:C	31452241	T	ADD	9465	0.7582	0.03084	0.7137	0.8055	-8.975	2.832e-19	C	0.51924	0.99784	Imputed	31420018	intergenic	LINC01149;HCP5	rs2516456
6	chr6:31452411:T:C	31452411	C	ADD	6460	2.436	0.1367	1.863	3.184	6.513	7.37e-11	6	chr6:31452411:T:C	31452411	C	ADD	9465	1.29	0.1054	1.049	1.586	2.418	0.01561	C	0.01893	0.99814	Imputed	31420188	intergenic	LINC01149;HCP5	rs55962934
6	chr6:31452651:T:C	31452651	C	ADD	6460	0.3658	0.1648	0.2648	0.5052	-6.104	1.038e-09	6	chr6:31452651:T:C	31452651	C	ADD	9465	0.2486	0.112	0.1996	0.3096	-12.43	1.81e-35	C	0.03919	0.99652	Imputed	31420428	intergenic	LINC01149;HCP5	rs76332236
6	chr6:31452723:T:G	31452723	G	ADD	6460	1.505	0.05098	1.362	1.663	8.023	1.034e-15	6	chr6:31452723:T:G	31452723	G	ADD	9465	1.528	0.03091	1.438	1.623	13.71	9.034e-43	G	0.45046	0.99179	Imputed	31420500	intergenic	LINC01149;HCP5	rs3131622
6	chr6:31452797:C:A	31452797	A	ADD	6460	1.45	0.06585	1.274	1.65	5.641	1.692e-08	6	chr6:31452797:C:A	31452797	A	ADD	9465	0.9185	0.04554	0.8401	1.004	-1.866	0.06202	A	0.12964	0.99089	Imputed	31420574	intergenic	LINC01149;HCP5	rs9501133
6	chr6:31453335:A:G	31453335	G	ADD	6460	1.455	0.0658	1.279	1.655	5.699	1.203e-08	6	chr6:31453335:A:G	31453335	G	ADD	9465	0.921	0.04551	0.8424	1.007	-1.807	0.07069	G	0.12979	0.99109	Imputed	31421112	intergenic	LINC01149;HCP5	rs6919586
6	chr6:31456843:C:A	31456843	A	ADD	6460	1.455	0.0658	1.279	1.655	5.699	1.203e-08	6	chr6:31456843:C:A	31456843	A	ADD	9465	0.921	0.04551	0.8424	1.007	-1.807	0.07069	A	0.12961	0.99032	Imputed	31424620	intergenic	LINC01149;HCP5	rs9501145
6	chr6:31457140:A:T	31457140	A	ADD	6460	0.7183	0.05192	0.6488	0.7953	-6.373	1.858e-10	6	chr6:31457140:A:T	31457140	A	ADD	9465	0.784	0.03096	0.7379	0.8331	-7.858	3.895e-15	T	0.5395	0.99099	Imputed	31424917	intergenic	LINC01149;HCP5
6	chr6:31457256:T:C	31457256	T	ADD	6460	0.7197	0.05191	0.6501	0.7968	-6.336	2.353e-10	6	chr6:31457256:T:C	31457256	T	ADD	9465	0.7843	0.03096	0.7381	0.8334	-7.847	4.259e-15	C	0.53947	0.9909	Imputed	31425033	intergenic	LINC01149;HCP5
6	chr6:31457888:T:C	31457888	C	ADD	6460	1.45	0.06585	1.274	1.649	5.638	1.716e-08	6	chr6:31457888:T:C	31457888	C	ADD	9465	0.9198	0.04553	0.8412	1.006	-1.837	0.0662	C	0.12968	0.99087	Imputed	31425665	intergenic	LINC01149;HCP5	rs9469014
6	chr6:31458427:G:A	31458427	A	ADD	6460	2.436	0.1367	1.863	3.184	6.513	7.37e-11	6	chr6:31458427:G:A	31458427	A	ADD	9465	1.29	0.1054	1.049	1.586	2.418	0.01561	A	0.01895	0.99296	Imputed	31426204	intergenic	LINC01149;HCP5	rs145812092
6	chr6:31458842:C:T	31458842	T	ADD	6460	1.351	0.05107	1.222	1.493	5.893	3.796e-09	6	chr6:31458842:C:T	31458842	T	ADD	9465	1.295	0.03086	1.219	1.375	8.366	5.941e-17	T	0.45495	0.99115	Imputed	31426619	intergenic	LINC01149;HCP5	rs2516430
6	chr6:31459111:C:G	31459111	G	ADD	6460	1.45	0.06585	1.274	1.649	5.638	1.716e-08	6	chr6:31459111:C:G	31459111	G	ADD	9465	0.9198	0.04553	0.8412	1.006	-1.837	0.0662	G	0.12967	0.99082	Imputed	31426888	intergenic	LINC01149;HCP5	rs9500889
6	chr6:31459618:G:C	31459618	C	ADD	6460	1.571	0.07738	1.35	1.828	5.837	5.327e-09	6	chr6:31459618:G:C	31459618	C	ADD	9465	2.541	0.04157	2.342	2.757	22.43	1.816e-111	C	0.16445	0.99342	Imputed	31427395	intergenic	LINC01149;HCP5	rs9267123
6	chr6:31460826:A:C	31460826	C	ADD	6460	3.761	0.1844	2.62	5.399	7.182	6.862e-13	6	chr6:31460826:A:C	31460826	C	ADD	9465	5.243	0.1146	4.188	6.563	14.46	2.281e-47	C	0.02062	0.99448	Imputed	31428603	intergenic	LINC01149;HCP5	rs142301460
6	chr6:31461143:T:C	31461143	C	ADD	6460	1.739	0.08081	1.484	2.037	6.845	7.621e-12	6	chr6:31461143:T:C	31461143	C	ADD	9465	2.839	0.04327	2.609	3.091	24.12	1.683e-128	C	0.15241	0.99306	Imputed	31428920	intergenic	LINC01149;HCP5	rs3130477
6	chr6:31462233:G:A	31462233	A	ADD	6460	1.764	0.08131	1.504	2.069	6.982	2.917e-12	6	chr6:31462233:G:A	31462233	A	ADD	9465	2.883	0.04357	2.647	3.14	24.3	1.767e-130	A	0.15003	0.99271	Imputed	31430010	upstream	HCP5	rs3132089
6	chr6:31462288:C:T	31462288	T	ADD	6460	1.766	0.08132	1.506	2.071	6.995	2.645e-12	6	chr6:31462288:C:T	31462288	T	ADD	9465	2.885	0.04357	2.649	3.143	24.32	1.237e-130	T	0.14998	0.99296	Imputed	31430065	upstream	HCP5	rs3099839
6	chr6:31462823:A:C	31462823	C	ADD	6460	2.185	0.1416	1.655	2.884	5.518	3.422e-08	6	chr6:31462823:A:C	31462823	C	ADD	9465	2.652	0.08805	2.231	3.151	11.08	1.644e-28	C	0.0282	0.98958	Imputed	31430600	upstream	HCP5	rs115138709
6	chr6:31462917:G:C	31462917	C	ADD	6460	1.764	0.08131	1.504	2.069	6.982	2.917e-12	6	chr6:31462917:G:C	31462917	C	ADD	9465	2.883	0.04357	2.647	3.14	24.3	1.767e-130	C	0.15003	0.99291	Imputed	31430694	upstream	HCP5	rs3094605
6	chr6:31462975:G:A	31462975	A	ADD	6460	1.751	0.08165	1.492	2.055	6.861	6.837e-12	6	chr6:31462975:G:A	31462975	A	ADD	9465	2.887	0.04362	2.65	3.144	24.31	1.702e-130	A	0.14945	0.99266	Imputed	31430752	upstream	HCP5	rs3132090
6	chr6:31463286:G:A	31463286	A	ADD	6460	2.185	0.1416	1.655	2.884	5.518	3.422e-08	6	chr6:31463286:G:A	31463286	A	ADD	9465	2.652	0.08805	2.231	3.151	11.08	1.644e-28	A	0.02818	0.98916	Imputed	31431063	ncRNA_intronic	HCP5	rs77803816
6	chr6:31463626:C:T	31463626	T	ADD	6460	2.185	0.1416	1.655	2.884	5.518	3.422e-08	6	chr6:31463626:C:T	31463626	T	ADD	9465	2.652	0.08805	2.231	3.151	11.08	1.644e-28	T	0.0282	0.98948	Imputed	31431403	ncRNA_exonic	HCP5	rs11557308
6	chr6:31464036:A:G	31464036	G	ADD	6460	1.764	0.08131	1.504	2.069	6.982	2.917e-12	6	chr6:31464036:A:G	31464036	G	ADD	9465	2.883	0.04357	2.647	3.14	24.3	1.767e-130	G	0.15003	0.99283	Imputed	31431813	ncRNA_exonic	HCP5	rs3130907
6	chr6:31465647:A:G	31465647	G	ADD	6460	3.954	0.1861	2.746	5.694	7.388	1.495e-13	6	chr6:31465647:A:G	31465647	G	ADD	9465	5.383	0.1163	4.286	6.761	14.48	1.722e-47	G	0.02027	0.99012	Imputed	31433424	ncRNA_exonic	HCP5	rs138681557
6	chr6:31465781:G:A	31465781	A	ADD	6460	1.442	0.06368	1.273	1.634	5.751	8.88e-09	6	chr6:31465781:G:A	31465781	A	ADD	9465	2.216	0.03694	2.062	2.383	21.55	5.713e-103	A	0.22384	0.9906	Imputed	31433558	ncRNA_exonic	HCP5	rs3094014
6	chr6:31465916:T:C	31465916	C	ADD	6460	1.766	0.08132	1.506	2.071	6.995	2.645e-12	6	chr6:31465916:T:C	31465916	C	ADD	9465	2.885	0.04357	2.649	3.143	24.32	1.237e-130	C	0.15001	0.99313	Imputed	31433693	downstream	HCP5	rs3128986
6	chr6:31466054:A:G	31466054	G	ADD	6460	1.441	0.06368	1.272	1.633	5.742	9.36e-09	6	chr6:31466054:A:G	31466054	G	ADD	9465	2.215	0.03693	2.061	2.382	21.53	7.373e-103	G	0.22387	0.99059	Imputed	31433831	downstream	HCP5	rs3131620
6	chr6:31466221:C:T	31466221	T	ADD	6460	2.185	0.1416	1.655	2.884	5.518	3.422e-08	6	chr6:31466221:C:T	31466221	T	ADD	9465	2.652	0.08805	2.231	3.151	11.08	1.644e-28	T	0.02819	0.98933	Imputed	31433998	downstream	HCP5	rs150934595
6	chr6:31466334:A:G	31466334	G	ADD	6460	1.492	0.0648	1.314	1.694	6.177	6.535e-10	6	chr6:31466334:A:G	31466334	G	ADD	9465	2.342	0.03755	2.176	2.521	22.67	9.537e-114	G	0.21689	0.99081	Imputed	31434111	downstream	HCP5	rs3094604
6	chr6:31466421:T:C	31466421	C	ADD	6460	1.441	0.06369	1.272	1.632	5.733	9.887e-09	6	chr6:31466421:T:C	31466421	C	ADD	9465	2.214	0.03693	2.06	2.38	21.52	9.547e-103	C	0.22396	0.99048	Imputed	31434198	downstream	HCP5	rs3128987
6	chr6:31466554:A:T	31466554	T	ADD	6460	1.764	0.08131	1.504	2.069	6.982	2.917e-12	6	chr6:31466554:A:T	31466554	T	ADD	9465	2.883	0.04358	2.647	3.14	24.29	2.405e-130	T	0.14997	0.9926	Imputed	31434331	downstream	HCP5	rs3131619
6	chr6:31466589:G:A	31466589	A	ADD	6460	1.767	0.08132	1.507	2.072	7	2.568e-12	6	chr6:31466589:G:A	31466589	A	ADD	9465	2.885	0.04358	2.649	3.142	24.31	1.424e-130	A	0.15	0.99305	Imputed	31434366	downstream	HCP5	rs3094013
6	chr6:31466743:G:C	31466743	C	ADD	6460	1.642	0.07871	1.407	1.916	6.3	2.975e-10	6	chr6:31466743:G:C	31466743	C	ADD	9465	2.641	0.04237	2.431	2.87	22.92	2.662e-116	C	0.15706	0.99247	Imputed	31434520	downstream	HCP5	rs3094012
6	chr6:31466844:A:G	31466844	G	ADD	6460	1.668	0.08311	1.417	1.963	6.152	7.628e-10	6	chr6:31466844:A:G	31466844	G	ADD	9465	2.872	0.04379	2.635	3.129	24.09	3.181e-128	G	0.14694	0.9923	Imputed	31434621	intergenic	HCP5;HCG26	rs3131618
6	chr6:31468961:A:T	31468961	T	ADD	6460	1.684	0.08137	1.436	1.976	6.407	1.484e-10	6	chr6:31468961:A:T	31468961	T	ADD	9465	2.824	0.04338	2.594	3.075	23.94	1.314e-126	T	0.14983	0.99596	Imputed	31436738	intergenic	HCP5;HCG26	rs3131617
6	chr6:31469086:G:T	31469086	T	ADD	6460	3.06	0.1528	2.268	4.128	7.322	2.437e-13	6	chr6:31469086:G:T	31469086	T	ADD	9465	1.544	0.1231	1.213	1.965	3.529	0.0004169	T	0.01351	0.99041	Imputed	31436863	intergenic	HCP5;HCG26	rs56356128
6	chr6:31469102:C:T	31469102	T	ADD	6460	3.316	0.1564	2.441	4.505	7.666	1.776e-14	6	chr6:31469102:C:T	31469102	T	ADD	9465	4.204	0.1001	3.455	5.115	14.34	1.161e-46	T	0.02504	0.99191	Imputed	31436879	intergenic	HCP5;HCG26	rs138364997
6	chr6:31470008:T:G	31470008	G	ADD	6460	3.06	0.1528	2.268	4.128	7.322	2.437e-13	6	chr6:31470008:T:G	31470008	G	ADD	9465	1.557	0.1228	1.224	1.981	3.605	0.0003124	G	0.01361	0.99367	Imputed	31437785	intergenic	HCP5;HCG26	rs144854752
6	chr6:31472237:C:A	31472237	A	ADD	6460	1.393	0.05174	1.259	1.542	6.411	1.443e-10	6	chr6:31472237:C:A	31472237	A	ADD	9465	2.273	0.03229	2.133	2.421	25.43	1.295e-142	A	0.44286	0.9978	Imputed	31440014	ncRNA_exonic	HCG26	rs14597
6	chr6:31473442:G:T	31473442	T	ADD	6460	3.06	0.1528	2.268	4.128	7.322	2.437e-13	6	chr6:31473442:G:T	31473442	T	ADD	9465	1.557	0.1228	1.224	1.981	3.605	0.0003124	T	0.01358	0.99614	Imputed	31441219	intergenic	HCG26;MICB	rs55953118
6	chr6:31475145:C:T	31475145	T	ADD	6460	3.06	0.1528	2.268	4.128	7.322	2.437e-13	6	chr6:31475145:C:T	31475145	T	ADD	9465	1.557	0.1228	1.224	1.981	3.605	0.0003124	T	0.01357	0.99622	Imputed	31442922	intergenic	HCG26;MICB	rs149628623
6	chr6:31475546:C:T	31475546	T	ADD	6460	0.684	0.06603	0.6009	0.7785	-5.753	8.788e-09	6	chr6:31475546:C:T	31475546	T	ADD	9465	0.4755	0.04387	0.4363	0.5182	-16.95	1.994e-64	T	0.19027	0.99918	Genotyped	31443323	intergenic	HCG26;MICB	rs12660382
6	chr6:31477994:C:A	31477994	A	ADD	6460	0.3256	0.2033	0.2186	0.485	-5.52	3.396e-08	6	chr6:31477994:C:A	31477994	A	ADD	9465	0.2086	0.141	0.1582	0.275	-11.11	1.079e-28	A	0.02809	0.99769	Imputed	31445771	intergenic	HCG26;MICB	rs3021366
6	chr6:31480787:G:T	31480787	T	ADD	6460	1.61	0.07899	1.379	1.88	6.03	1.637e-09	6	chr6:31480787:G:T	31480787	T	ADD	9465	2.661	0.04248	2.448	2.892	23.03	2.111e-117	T	0.15629	0.99949	Imputed	31448564	intergenic	HCG26;MICB	rs3099843
6	chr6:31481199:C:A	31481199	A	ADD	6460	1.61	0.07899	1.379	1.88	6.03	1.637e-09	6	chr6:31481199:C:A	31481199	A	ADD	9465	2.661	0.04248	2.448	2.892	23.03	2.111e-117	A	0.15636	0.99987	Genotyped	31448976	intergenic	HCG26;MICB	rs3099844
6	chr6:31481775:T:C	31481775	C	ADD	6460	1.687	0.08137	1.438	1.979	6.426	1.306e-10	6	chr6:31481775:T:C	31481775	C	ADD	9465	2.828	0.04338	2.597	3.079	23.96	7.232e-127	C	0.15001	0.99912	Imputed	31449552	intergenic	HCG26;MICB	rs3130908
6	chr6:31481933:T:C	31481933	C	ADD	6460	1.685	0.08137	1.437	1.976	6.413	1.431e-10	6	chr6:31481933:T:C	31481933	C	ADD	9465	2.825	0.04338	2.595	3.076	23.95	1.019e-126	C	0.15005	0.99917	Imputed	31449710	intergenic	HCG26;MICB	rs3130909
6	chr6:31482376:A:G	31482376	G	ADD	6460	3.685	0.1746	2.618	5.189	7.472	7.882e-14	6	chr6:31482376:A:G	31482376	G	ADD	9465	4.792	0.1103	3.861	5.948	14.21	7.999e-46	G	0.02183	0.99969	Imputed	31450153	intergenic	HCG26;MICB	rs2904774
6	chr6:31482860:G:A	31482860	A	ADD	6460	1.61	0.07899	1.379	1.88	6.03	1.637e-09	6	chr6:31482860:G:A	31482860	A	ADD	9465	2.661	0.04248	2.448	2.892	23.03	2.111e-117	A	0.15626	0.9987	Imputed	31450637	intergenic	HCG26;MICB	rs3131642
6	chr6:31483593:A:G	31483593	G	ADD	6460	1.633	0.07911	1.398	1.907	6.198	5.701e-10	6	chr6:31483593:A:G	31483593	G	ADD	9465	2.684	0.04258	2.469	2.918	23.19	5.954e-119	G	0.15552	0.999	Imputed	31451370	intergenic	HCG26;MICB	rs3132470
6	chr6:31484059:T:C	31484059	C	ADD	6460	1.612	0.079	1.381	1.882	6.046	1.489e-09	6	chr6:31484059:T:C	31484059	C	ADD	9465	2.663	0.04249	2.45	2.894	23.05	1.498e-117	C	0.15623	0.99897	Imputed	31451836	intergenic	HCG26;MICB	rs3094011
6	chr6:31484071:C:T	31484071	T	ADD	6460	1.612	0.079	1.381	1.882	6.046	1.489e-09	6	chr6:31484071:C:T	31484071	T	ADD	9465	2.663	0.04249	2.45	2.894	23.05	1.498e-117	T	0.15623	0.99898	Imputed	31451848	intergenic	HCG26;MICB	rs3094010
6	chr6:31484072:T:G	31484072	G	ADD	6460	0.6961	0.06399	0.614	0.7891	-5.662	1.497e-08	6	chr6:31484072:T:G	31484072	G	ADD	9465	0.5251	0.04139	0.4842	0.5694	-15.57	1.238e-54	G	0.20254	0.99711	Imputed	31451849	intergenic	HCG26;MICB	rs2905746
6	chr6:31484515:G:A	31484515	A	ADD	6460	0.2905	0.2154	0.1904	0.4431	-5.738	9.561e-09	6	chr6:31484515:G:A	31484515	A	ADD	9465	0.1958	0.1458	0.1472	0.2606	-11.18	4.846e-29	A	0.02749	0.99622	Imputed	31452292	intergenic	HCG26;MICB	rs2905741
6	chr6:31485934:A:C	31485934	C	ADD	6460	0.3256	0.2033	0.2186	0.485	-5.52	3.396e-08	6	chr6:31485934:A:C	31485934	C	ADD	9465	0.2081	0.141	0.1579	0.2744	-11.13	8.933e-29	C	0.02816	0.99838	Imputed	31453711	intergenic	HCG26;MICB	rs2905734
6	chr6:31488902:TG:T	31488902	T	ADD	6460	1.586	0.07984	1.356	1.854	5.776	7.648e-09	6	chr6:31488902:TG:T	31488902	T	ADD	9465	2.666	0.04261	2.452	2.898	23.01	3.581e-117	T	0.15598	0.99854	Imputed	31456679	intergenic	HCG26;MICB
6	chr6:31488920:T:C	31488920	C	ADD	6460	3.076	0.1544	2.273	4.164	7.277	3.401e-13	6	chr6:31488920:T:C	31488920	C	ADD	9465	1.554	0.1241	1.218	1.982	3.55	0.0003846	C	0.01337	0.99679	Imputed	31456697	intergenic	HCG26;MICB	rs200178133
6	chr6:31494358:G:A	31494358	A	ADD	6460	1.631	0.08274	1.386	1.918	5.909	3.443e-09	6	chr6:31494358:G:A	31494358	A	ADD	9465	2.822	0.04351	2.592	3.074	23.85	1.028e-125	A	0.14961	0.99791	Imputed	31462135	upstream	MICB	rs3130923
6	chr6:31497270:G:T	31497270	T	ADD	6460	1.615	0.08274	1.373	1.9	5.795	6.834e-09	6	chr6:31497270:G:T	31497270	T	ADD	9465	2.816	0.0435	2.586	3.067	23.8	3.205e-125	T	0.14965	0.99845	Imputed	31465047	intronic	MICB	rs3094005
6	chr6:31501997:A:G	31501997	G	ADD	6460	1.62	0.08251	1.378	1.904	5.846	5.024e-09	6	chr6:31501997:A:G	31501997	G	ADD	9465	2.821	0.04348	2.591	3.072	23.85	9.078e-126	G	0.14979	0.99892	Imputed	31469774	intronic	MICB	rs3095233
6	chr6:31502251:G:T	31502251	T	ADD	6460	3.03	0.1541	2.24	4.099	7.195	6.258e-13	6	chr6:31502251:G:T	31502251	T	ADD	9465	1.532	0.1238	1.202	1.952	3.445	0.0005702	T	0.01343	0.99607	Imputed	31470028	intronic	MICB	rs139016041
6	chr6:31503813:T:C	31503813	C	ADD	6460	3.104	0.1546	2.293	4.203	7.327	2.357e-13	6	chr6:31503813:T:C	31503813	C	ADD	9465	1.564	0.1243	1.226	1.996	3.599	0.0003198	C	0.01329	0.99565	Imputed	31471590	intronic	MICB	rs148837548
6	chr6:31505969:G:A	31505969	A	ADD	6460	1.62	0.08251	1.378	1.904	5.846	5.024e-09	6	chr6:31505969:G:A	31505969	A	ADD	9465	2.821	0.04348	2.591	3.072	23.85	9.078e-126	A	0.14976	0.9989	Imputed	31473746	intronic	MICB	rs3130616
6	chr6:31506180:C:G	31506180	G	ADD	6460	1.567	0.08054	1.339	1.835	5.58	2.404e-08	6	chr6:31506180:C:G	31506180	G	ADD	9465	2.689	0.04275	2.473	2.924	23.14	1.988e-118	G	0.15498	0.99867	Imputed	31473957	exonic	MICB	rs3134900
6	chr6:31507170:G:T	31507170	T	ADD	6460	3.03	0.1541	2.24	4.099	7.195	6.258e-13	6	chr6:31507170:G:T	31507170	T	ADD	9465	1.532	0.1238	1.202	1.952	3.445	0.0005702	T	0.01344	0.99594	Imputed	31474947	exonic	MICB	rs77208519
6	chr6:31507786:G:A	31507786	A	ADD	6460	1.843	0.1092	1.488	2.283	5.597	2.184e-08	6	chr6:31507786:G:A	31507786	A	ADD	9465	1.04	0.08264	0.8841	1.222	0.4693	0.6389	A	0.03429	0.99619	Imputed	31475563	intronic	MICB	rs149637252
6	chr6:31507851:G:A	31507851	A	ADD	6460	0.3531	0.1903	0.2432	0.5127	-5.47	4.494e-08	6	chr6:31507851:G:A	31507851	A	ADD	9465	0.2124	0.1356	0.1628	0.277	-11.43	3.016e-30	A	0.02997	0.99612	Imputed	31475628	intronic	MICB	rs4959077
6	chr6:31507997:G:C	31507997	C	ADD	6460	3.03	0.1541	2.24	4.099	7.195	6.258e-13	6	chr6:31507997:G:C	31507997	C	ADD	9465	1.532	0.1238	1.202	1.952	3.445	0.0005702	C	0.01343	0.99599	Imputed	31475774	intronic	MICB	rs144994973
6	chr6:31508681:T:A	31508681	A	ADD	6460	1.6	0.08513	1.354	1.89	5.519	3.409e-08	6	chr6:31508681:T:A	31508681	A	ADD	9465	2.917	0.04411	2.675	3.18	24.27	4.206e-130	A	0.14615	0.99832	Imputed	31476458	intronic	MICB	rs3130614
6	chr6:31509270:G:GC	31509270	GC	ADD	6460	3.03	0.1541	2.24	4.099	7.195	6.258e-13	6	chr6:31509270:G:GC	31509270	GC	ADD	9465	1.532	0.1238	1.202	1.952	3.445	0.0005702	GC	0.01351	0.99584	Imputed	31477047
6	chr6:31509616:CAG:C	31509616	C	ADD	6460	0.354	0.1903	0.2438	0.514	-5.457	4.83e-08	6	chr6:31509616:CAG:C	31509616	C	ADD	9465	0.2128	0.1356	0.1632	0.2776	-11.41	3.669e-30	C	0.02993	0.99682	Imputed	31477393	intronic	MICB
6	chr6:31510491:G:A	31510491	A	ADD	6460	3.03	0.1541	2.24	4.099	7.195	6.258e-13	6	chr6:31510491:G:A	31510491	A	ADD	9465	1.532	0.1238	1.202	1.952	3.445	0.0005702	A	0.01343	0.99597	Imputed	31478268	UTR3	MICB	rs115339407
6	chr6:31510738:G:A	31510738	A	ADD	6460	3.748	0.1752	2.659	5.284	7.542	4.614e-14	6	chr6:31510738:G:A	31510738	A	ADD	9465	4.939	0.1123	3.963	6.154	14.22	6.622e-46	A	0.02134	0.99962	Imputed	31478515	UTR3	MICB	rs9267430
6	chr6:31511758:T:A	31511758	A	ADD	6460	0.354	0.1903	0.2438	0.514	-5.457	4.83e-08	6	chr6:31511758:T:A	31511758	A	ADD	9465	0.2128	0.1356	0.1632	0.2776	-11.41	3.669e-30	A	0.02998	0.99804	Imputed	31479535	downstream	MICB	rs41293887
6	chr6:31512228:G:A	31512228	A	ADD	6460	0.354	0.1903	0.2438	0.514	-5.457	4.83e-08	6	chr6:31512228:G:A	31512228	A	ADD	9465	0.2128	0.1356	0.1632	0.2776	-11.41	3.669e-30	A	0.02998	0.99796	Imputed	31480005	intergenic	MICB;MCCD1	rs41293891
6	chr6:31512731:G:A	31512731	A	ADD	6460	3.798	0.1756	2.692	5.358	7.597	3.022e-14	6	chr6:31512731:G:A	31512731	A	ADD	9465	4.998	0.1128	4.006	6.235	14.26	3.899e-46	A	0.02131	0.99963	Imputed	31480508	intergenic	MICB;MCCD1	rs9267432
6	chr6:31513356:T:C	31513356	C	ADD	6460	0.354	0.1903	0.2438	0.514	-5.457	4.83e-08	6	chr6:31513356:T:C	31513356	C	ADD	9465	0.2128	0.1356	0.1632	0.2776	-11.41	3.669e-30	C	0.03001	0.99802	Imputed	31481133	intergenic	MICB;MCCD1	rs41293895
6	chr6:31514946:G:A	31514946	A	ADD	6460	3.798	0.1756	2.692	5.358	7.597	3.022e-14	6	chr6:31514946:G:A	31514946	A	ADD	9465	4.998	0.1128	4.006	6.235	14.26	3.899e-46	A	0.02125	0.9972	Imputed	31482723	intergenic	MICB;MCCD1	rs9267442
6	chr6:31515681:G:A	31515681	A	ADD	6460	1.349	0.05293	1.216	1.496	5.649	1.611e-08	6	chr6:31515681:G:A	31515681	A	ADD	9465	1.79	0.03196	1.681	1.906	18.22	3.831e-74	A	0.38757	0.99985	Genotyped	31483458	intergenic	MICB;MCCD1	rs9267444
6	chr6:31515704:G:C	31515704	C	ADD	6460	1.612	0.08266	1.371	1.896	5.779	7.522e-09	6	chr6:31515704:G:C	31515704	C	ADD	9465	2.833	0.04358	2.601	3.086	23.89	3.628e-126	C	0.14916	0.99857	Imputed	31483481	intergenic	MICB;MCCD1	rs9267445
6	chr6:31517324:A:C	31517324	C	ADD	6460	1.588	0.0578	1.418	1.778	7.997	1.277e-15	6	chr6:31517324:A:C	31517324	C	ADD	9465	2.615	0.03431	2.445	2.797	28.02	9.88e-173	C	0.30045	0.98211	Imputed	31485101	intergenic	MICB;MCCD1	rs2516491
6	chr6:31520177:G:C	31520177	C	ADD	6460	1.368	0.05371	1.231	1.519	5.83	5.555e-09	6	chr6:31520177:G:C	31520177	C	ADD	9465	1.69	0.03217	1.587	1.8	16.31	8.271e-60	C	0.35352	0.99843	Imputed	31487954	intergenic	MICB;MCCD1	rs3132455
6	chr6:31525184:A:G	31525184	G	ADD	6460	1.369	0.05363	1.232	1.52	5.851	4.877e-09	6	chr6:31525184:A:G	31525184	G	ADD	9465	1.685	0.03215	1.582	1.795	16.23	2.947e-59	G	0.35416	0.99847	Imputed	31492961	intergenic	MICB;MCCD1	rs3093987
6	chr6:31528618:C:T	31528618	T	ADD	6460	3.798	0.1756	2.692	5.358	7.597	3.022e-14	6	chr6:31528618:C:T	31528618	T	ADD	9465	4.998	0.1128	4.006	6.235	14.26	3.899e-46	T	0.02131	0.9998	Imputed	31496395	upstream	MCCD1	rs9267478
6	chr6:31528792:A:G	31528792	G	ADD	6460	1.516	0.06708	1.329	1.729	6.198	5.717e-10	6	chr6:31528792:A:G	31528792	G	ADD	9465	2.193	0.03829	2.035	2.364	20.51	1.69e-93	G	0.19847	0.99865	Imputed	31496569	upstream	MCCD1	rs2516482
6	chr6:31530467:G:GC	31530467	GC	ADD	6460	1.617	0.08243	1.375	1.9	5.827	5.641e-09	6	chr6:31530467:G:GC	31530467	GC	ADD	9465	2.832	0.04356	2.601	3.085	23.9	3.033e-126	GC	0.14939	0.99792	Imputed	31498244
6	chr6:31533435:A:T	31533435	T	ADD	6460	1.385	0.05325	1.248	1.538	6.119	9.422e-10	6	chr6:31533435:A:T	31533435	T	ADD	9465	1.73	0.03198	1.625	1.842	17.14	6.932e-66	T	0.36929	0.99865	Imputed	31501212	ncRNA_intronic	ATP6V1G2-DDX39B	rs11796
6	chr6:31535442:G:A	31535442	A	ADD	6460	3.094	0.1556	2.281	4.198	7.261	3.838e-13	6	chr6:31535442:G:A	31535442	A	ADD	9465	1.569	0.1254	1.227	2.006	3.593	0.0003274	A	0.01325	0.99776	Imputed	31503219	exonic	DDX39B	rs55799418
6	chr6:31537229:C:G	31537229	G	ADD	6460	3.685	0.1746	2.618	5.189	7.472	7.882e-14	6	chr6:31537229:C:G	31537229	G	ADD	9465	4.792	0.1103	3.861	5.948	14.21	7.999e-46	G	0.02189	0.99987	Imputed	31505006	ncRNA_intronic	ATP6V1G2-DDX39B	rs9267483
6	chr6:31537358:G:A	31537358	A	ADD	6460	3.094	0.1556	2.281	4.198	7.261	3.838e-13	6	chr6:31537358:G:A	31537358	A	ADD	9465	1.569	0.1254	1.227	2.006	3.593	0.0003274	A	0.01325	0.99754	Imputed	31505135	ncRNA_intronic	ATP6V1G2-DDX39B	rs149426389
6	chr6:31537703:A:G	31537703	G	ADD	6460	1.611	0.08242	1.371	1.893	5.785	7.261e-09	6	chr6:31537703:A:G	31537703	G	ADD	9465	2.828	0.04354	2.597	3.08	23.88	4.797e-126	G	0.14943	0.99823	Imputed	31505480	ncRNA_intronic	ATP6V1G2-DDX39B	rs2734583
6	chr6:31538433:G:A	31538433	A	ADD	6460	1.354	0.05367	1.219	1.505	5.653	1.578e-08	6	chr6:31538433:G:A	31538433	A	ADD	9465	1.733	0.0321	1.628	1.846	17.13	8.316e-66	A	0.36421	0.99873	Imputed	31506210	ncRNA_intronic	ATP6V1G2-DDX39B	rs3093974
6	chr6:31541033:G:C	31541033	C	ADD	6460	3.094	0.1556	2.281	4.198	7.261	3.838e-13	6	chr6:31541033:G:C	31541033	C	ADD	9465	1.569	0.1254	1.227	2.006	3.593	0.0003274	C	0.01333	0.99786	Imputed	31508810	ncRNA_intronic	ATP6V1G2-DDX39B	rs142145092
6	chr6:31541507:G:C	31541507	C	ADD	6460	1.385	0.05325	1.248	1.537	6.114	9.707e-10	6	chr6:31541507:G:C	31541507	C	ADD	9465	1.728	0.03198	1.623	1.84	17.1	1.43e-65	C	0.36916	0.99868	Imputed	31509284	ncRNA_intronic	ATP6V1G2-DDX39B	rs3130059
6	chr6:31542002:C:G	31542002	G	ADD	6460	1.355	0.05369	1.22	1.506	5.664	1.477e-08	6	chr6:31542002:C:G	31542002	G	ADD	9465	1.734	0.03211	1.628	1.847	17.14	6.983e-66	G	0.36413	0.9986	Imputed	31509779	ncRNA_exonic	ATP6V1G2-DDX39B	rs2239527
6	chr6:31543156:A:C	31543156	C	ADD	6460	1.386	0.05327	1.248	1.538	6.123	9.172e-10	6	chr6:31543156:A:C	31543156	C	ADD	9465	1.729	0.03199	1.624	1.841	17.12	1.128e-65	C	0.36913	0.99867	Imputed	31510933	ncRNA_intronic	ATP6V1G2-DDX39B	rs3130630
6	chr6:31544943:G:C	31544943	C	ADD	6460	1.386	0.05327	1.248	1.538	6.123	9.172e-10	6	chr6:31544943:G:C	31544943	C	ADD	9465	1.73	0.03199	1.625	1.842	17.14	7.901e-66	C	0.36925	0.99871	Imputed	31512720	ncRNA_intronic	ATP6V1G2-DDX39B	rs2071594
6	chr6:31546470:A:G	31546470	G	ADD	6460	1.613	0.08242	1.373	1.896	5.802	6.567e-09	6	chr6:31546470:A:G	31546470	G	ADD	9465	2.832	0.04355	2.6	3.084	23.9	3.096e-126	G	0.1494	0.99756	Imputed	31514247	ncRNA_intronic	ATP6V1G2-DDX39B	rs9267488
6	chr6:31547563:T:A	31547563	A	ADD	6460	1.37	0.05365	1.233	1.522	5.868	4.403e-09	6	chr6:31547563:T:A	31547563	A	ADD	9465	1.688	0.03219	1.585	1.798	16.26	1.749e-59	A	0.35357	0.99848	Imputed	31515340	intronic	NFKBIL1	rs2071592
6	chr6:31548022:G:A	31548022	A	ADD	6460	1.385	0.05319	1.248	1.537	6.12	9.361e-10	6	chr6:31548022:G:A	31548022	A	ADD	9465	1.729	0.032	1.624	1.841	17.11	1.206e-65	A	0.36921	0.99866	Imputed	31515799	intronic	NFKBIL1	rs2071591
6	chr6:31553135:G:A	31553135	A	ADD	6460	3.117	0.1557	2.297	4.229	7.3	2.872e-13	6	chr6:31553135:G:A	31553135	A	ADD	9465	1.578	0.1256	1.234	2.019	3.634	0.0002792	A	0.01327	0.99517	Imputed	31520912	intronic	NFKBIL1	rs143609356
6	chr6:31553548:G:T	31553548	T	ADD	6460	3.117	0.1557	2.297	4.229	7.3	2.872e-13	6	chr6:31553548:G:T	31553548	T	ADD	9465	1.578	0.1256	1.234	2.019	3.634	0.0002792	T	0.01329	0.99621	Imputed	31521325	intronic	NFKBIL1	rs55786861
6	chr6:31553960:C:T	31553960	T	ADD	6460	3.117	0.1557	2.297	4.229	7.3	2.872e-13	6	chr6:31553960:C:T	31553960	T	ADD	9465	1.578	0.1256	1.234	2.019	3.634	0.0002792	T	0.01331	0.99748	Imputed	31521737	intronic	NFKBIL1	rs150024658
6	chr6:31554126:G:T	31554126	T	ADD	6460	1.389	0.05319	1.251	1.541	6.174	6.677e-10	6	chr6:31554126:G:T	31554126	T	ADD	9465	1.731	0.03201	1.626	1.843	17.14	7.185e-66	T	0.36927	0.99865	Imputed	31521903	intronic	NFKBIL1	rs3094594
6	chr6:31557407:C:T	31557407	T	ADD	6460	1.383	0.05331	1.245	1.535	6.077	1.228e-09	6	chr6:31557407:C:T	31557407	T	ADD	9465	1.736	0.03206	1.63	1.849	17.2	2.524e-66	T	0.36623	0.99557	Imputed	31525184	intronic	NFKBIL1	rs3093949
6	chr6:31557961:TG:T	31557961	T	ADD	6460	2.63	0.1736	1.871	3.696	5.569	2.556e-08	6	chr6:31557961:TG:T	31557961	T	ADD	9465	5.577	0.09348	4.643	6.698	18.38	1.768e-75	T	0.03322	0.97073	Imputed	31525738	intronic	NFKBIL1
6	chr6:31560583:G:A	31560583	A	ADD	6460	3.117	0.1557	2.297	4.229	7.3	2.872e-13	6	chr6:31560583:G:A	31560583	A	ADD	9465	1.578	0.1256	1.234	2.019	3.634	0.0002792	A	0.0133	0.99772	Imputed	31528360	intergenic	NFKBIL1;LTA	rs149845600
6	chr6:31562498:T:C	31562498	C	ADD	6460	3.169	0.1666	2.286	4.393	6.923	4.431e-12	6	chr6:31562498:T:C	31562498	C	ADD	9465	4.114	0.1042	3.354	5.047	13.57	5.829e-42	C	0.02309	0.99887	Imputed	31530275	intergenic	NFKBIL1;LTA	rs9267494
6	chr6:31563533:T:G	31563533	G	ADD	6460	3.034	0.1647	2.197	4.189	6.74	1.584e-11	6	chr6:31563533:T:G	31563533	G	ADD	9465	4.065	0.1032	3.321	4.977	13.59	4.68e-42	G	0.02345	0.99837	Imputed	31531310	intergenic	NFKBIL1;LTA	rs7762619
6	chr6:31564787:G:A	31564787	A	ADD	6460	1.393	0.0532	1.255	1.546	6.233	4.59e-10	6	chr6:31564787:G:A	31564787	A	ADD	9465	1.731	0.03201	1.626	1.843	17.14	7.304e-66	A	0.36928	0.99808	Imputed	31532564	intergenic	NFKBIL1;LTA	rs3131641
6	chr6:31570958:T:C	31570958	C	ADD	6460	3.142	0.1559	2.315	4.265	7.344	2.074e-13	6	chr6:31570958:T:C	31570958	C	ADD	9465	1.59	0.1258	1.243	2.034	3.686	0.0002277	C	0.01326	0.99787	Imputed	31538735	intergenic	NFKBIL1;LTA	rs56127727
6	chr6:31572294:G:A	31572294	A	ADD	6460	1.413	0.05319	1.273	1.569	6.502	7.908e-11	6	chr6:31572294:G:A	31572294	A	ADD	9465	1.754	0.03205	1.647	1.868	17.53	8.003e-69	A	0.36713	0.99831	Imputed	31540071	UTR5	LTA	rs1800683
6	chr6:31572536:A:G	31572536	G	ADD	6460	1.413	0.05319	1.273	1.569	6.502	7.908e-11	6	chr6:31572536:A:G	31572536	G	ADD	9465	1.754	0.03205	1.647	1.868	17.53	8.003e-69	G	0.36721	0.99853	Imputed	31540313	intronic	LTA	rs909253
6	chr6:31573007:C:A	31573007	A	ADD	6460	1.408	0.05319	1.268	1.563	6.431	1.272e-10	6	chr6:31573007:C:A	31573007	A	ADD	9465	1.751	0.03204	1.644	1.864	17.48	2.027e-68	A	0.36776	0.99995	Genotyped	31540784	exonic	LTA	rs1041981
6	chr6:31575254:G:A	31575254	A	ADD	6460	1.532	0.06702	1.343	1.747	6.363	1.982e-10	6	chr6:31575254:G:A	31575254	A	ADD	9465	2.196	0.03836	2.037	2.367	20.51	1.827e-93	A	0.19813	0.99748	Imputed	31543031	upstream;downstream	TNF;LTA	rs1800629
6	chr6:31575627:A:AC	31575627	AC	ADD	6460	3.117	0.1557	2.297	4.229	7.3	2.872e-13	6	chr6:31575627:A:AC	31575627	AC	ADD	9465	1.578	0.1256	1.234	2.019	3.634	0.0002792	AC	0.01323	0.99287	Imputed	31543404
6	chr6:31579073:G:A	31579073	A	ADD	6460	1.596	0.08486	1.352	1.885	5.512	3.551e-08	6	chr6:31579073:G:A	31579073	A	ADD	9465	2.907	0.04406	2.667	3.17	24.22	1.315e-129	A	0.14643	0.99612	Imputed	31546850	downstream	TNF	rs1800628
6	chr6:31586623:A:G	31586623	G	ADD	6460	3.145	0.157	2.312	4.278	7.296	2.967e-13	6	chr6:31586623:A:G	31586623	G	ADD	9465	1.59	0.1263	1.241	2.036	3.671	0.0002416	G	0.01313	0.9936	Imputed	31554400	intronic	LST1	rs41273248
6	chr6:31590487:A:G	31590487	G	ADD	6460	0.3171	0.2074	0.2112	0.4762	-5.537	3.074e-08	6	chr6:31590487:A:G	31590487	G	ADD	9465	0.1994	0.1446	0.1501	0.2647	-11.15	7.135e-29	G	0.02745	0.99247	Imputed	31558264	intronic	NCR3	rs28732145
6	chr6:31590925:C:T	31590925	T	ADD	6460	1.636	0.08254	1.391	1.923	5.961	2.513e-09	6	chr6:31590925:C:T	31590925	T	ADD	9465	2.863	0.04364	2.628	3.119	24.1	2.37e-128	T	0.14928	0.99634	Imputed	31558702	intronic	NCR3	rs3130063
6	chr6:31592140:CCT:C	31592140	C	ADD	6460	2.642	0.1639	1.916	3.642	5.928	3.066e-09	6	chr6:31592140:CCT:C	31592140	C	ADD	9465	3.634	0.1005	2.984	4.425	12.84	9.583e-38	C	0.02412	0.99698	Imputed	31559917	intronic	NCR3
6	chr6:31592939:TGGA:T	31592939	T	ADD	6460	3.019	0.1561	2.223	4.1	7.076	1.48e-12	6	chr6:31592939:TGGA:T	31592939	T	ADD	9465	1.543	0.1246	1.209	1.97	3.482	0.0004983	T	0.01336	0.98855	Imputed	31560716	UTR5	NCR3
6	chr6:31596522:G:A	31596522	A	ADD	6460	2.642	0.1639	1.916	3.642	5.928	3.066e-09	6	chr6:31596522:G:A	31596522	A	ADD	9465	3.621	0.1005	2.973	4.409	12.8	1.671e-37	A	0.02414	0.99609	Imputed	31564299	intergenic	NCR3;AIF1	rs9267508
6	chr6:31597843:T:C	31597843	C	ADD	6460	3.066	0.1565	2.256	4.167	7.16	8.079e-13	6	chr6:31597843:T:C	31597843	C	ADD	9465	1.565	0.1259	1.223	2.003	3.559	0.0003721	C	0.0133	0.98242	Imputed	31565620	intergenic	NCR3;AIF1	rs139179724
6	chr6:31598391:C:G	31598391	G	ADD	6460	1.626	0.08275	1.383	1.913	5.876	4.21e-09	6	chr6:31598391:C:G	31598391	G	ADD	9465	2.864	0.04364	2.629	3.12	24.11	1.899e-128	G	0.14932	0.9965	Imputed	31566168	intergenic	NCR3;AIF1	rs3130631
6	chr6:31598586:T:C	31598586	C	ADD	6460	2.63	0.1637	1.908	3.625	5.907	3.485e-09	6	chr6:31598586:T:C	31598586	C	ADD	9465	3.601	0.1003	2.958	4.384	12.77	2.447e-37	C	0.02419	0.99575	Imputed	31566363	intergenic	NCR3;AIF1	rs9267510
6	chr6:31600642:T:C	31600642	C	ADD	6460	2.673	0.1641	1.938	3.687	5.993	2.063e-09	6	chr6:31600642:T:C	31600642	C	ADD	9465	3.724	0.1007	3.057	4.537	13.05	6.004e-39	C	0.02417	0.98638	Imputed	31568419	intergenic	NCR3;AIF1	rs9267512
6	chr6:31601743:G:A	31601743	A	ADD	6460	0.2849	0.2154	0.1868	0.4346	-5.829	5.585e-09	6	chr6:31601743:G:A	31601743	A	ADD	9465	0.1966	0.1444	0.1481	0.2609	-11.26	1.969e-29	A	0.02825	0.97714	Imputed	31569520	intergenic	NCR3;AIF1	rs17207190
6	chr6:31604857:G:A	31604857	A	ADD	6460	0.4385	0.1474	0.3285	0.5854	-5.594	2.219e-08	6	chr6:31604857:G:A	31604857	A	ADD	9465	0.305	0.0997	0.2508	0.3708	-11.91	1.025e-32	A	0.04366	0.98994	Imputed	31572634	intergenic	NCR3;AIF1	rs28732147
6	chr6:31604867:C:G	31604867	C	ADD	6460	0.6031	0.08956	0.506	0.7188	-5.646	1.638e-08	6	chr6:31604867:C:G	31604867	C	ADD	9465	0.4292	0.0594	0.3821	0.4822	-14.24	5.217e-46	G	0.89468	0.96013	Imputed	31572644	intergenic	NCR3;AIF1
6	chr6:31605333:G:A	31605333	A	ADD	6460	3.575	0.1544	2.641	4.838	8.25	1.579e-16	6	chr6:31605333:G:A	31605333	A	ADD	9465	4.169	0.1004	3.424	5.075	14.22	6.517e-46	A	0.02487	0.98302	Imputed	31573110	intergenic	NCR3;AIF1	rs9267517
6	chr6:31605800:T:C	31605800	C	ADD	6460	1.505	0.07395	1.302	1.74	5.532	3.16e-08	6	chr6:31605800:T:C	31605800	C	ADD	9465	1.756	0.04447	1.609	1.916	12.66	9.862e-37	C	0.1287	0.99209	Imputed	31573577	intergenic	NCR3;AIF1	rs144360625
6	chr6:31608937:G:A	31608937	A	ADD	6460	1.495	0.07326	1.295	1.726	5.493	3.96e-08	6	chr6:31608937:G:A	31608937	A	ADD	9465	1.724	0.04418	1.581	1.879	12.32	6.858e-35	A	0.13087	0.98926	Imputed	31576714	intergenic	NCR3;AIF1	rs142831262
6	chr6:31610048:A:G	31610048	A	ADD	6460	0.6111	0.08508	0.5172	0.722	-5.789	7.096e-09	6	chr6:31610048:A:G	31610048	A	ADD	9465	0.4258	0.05686	0.3809	0.476	-15.01	5.898e-51	G	0.88562	0.9699	Imputed	31577825	intergenic	NCR3;AIF1
6	chr6:31611671:C:T	31611671	T	ADD	6460	4.44	0.2307	2.825	6.979	6.461	1.04e-10	6	chr6:31611671:C:T	31611671	T	ADD	9465	5.764	0.1461	4.329	7.676	11.99	4.132e-33	T	0.01323	0.96628	Imputed	31579448	intergenic	NCR3;AIF1	rs9267519
6	chr6:31612762:G:A	31612762	A	ADD	6460	1.698	0.055	1.525	1.892	9.63	5.968e-22	6	chr6:31612762:G:A	31612762	A	ADD	9465	2.251	0.03315	2.11	2.402	24.48	2.605e-132	A	0.33788	0.99308	Imputed	31580539	intergenic	NCR3;AIF1	rs2471960
6	chr6:31614248:G:C	31614248	C	ADD	6460	1.629	0.06289	1.44	1.843	7.763	8.278e-15	6	chr6:31614248:G:C	31614248	C	ADD	9465	2.476	0.03718	2.302	2.663	24.39	2.348e-131	C	0.23806	0.99307	Imputed	31582025	upstream	AIF1	rs3132451
6	chr6:31614510:T:C	31614510	T	ADD	6460	0.482	0.1009	0.3955	0.5873	-7.237	4.595e-13	6	chr6:31614510:T:C	31614510	T	ADD	9465	0.3792	0.06401	0.3345	0.4298	-15.15	7.422e-52	C	0.90445	0.9703	Imputed	31582287	upstream	AIF1
6	chr6:31615389:G:A	31615389	A	ADD	6460	1.503	0.07352	1.301	1.736	5.54	3.029e-08	6	chr6:31615389:G:A	31615389	A	ADD	9465	1.737	0.04432	1.593	1.895	12.46	1.202e-35	A	0.13002	0.99758	Imputed	31583166	intronic	AIF1	rs4711274
6	chr6:31616154:C:T	31616154	T	ADD	6460	1.498	0.07359	1.297	1.731	5.496	3.893e-08	6	chr6:31616154:C:T	31616154	T	ADD	9465	1.738	0.04433	1.593	1.896	12.47	1.114e-35	T	0.1301	0.99981	Genotyped	31583931	intronic	AIF1	rs2269475
6	chr6:31617223:T:A	31617223	T	ADD	6460	0.5814	0.06719	0.5097	0.6632	-8.072	6.935e-16	6	chr6:31617223:T:A	31617223	T	ADD	9465	0.3909	0.04512	0.3578	0.427	-20.82	2.811e-96	A	0.80258	0.98522	Imputed	31585000	downstream	AIF1
6	chr6:31617847:C:T	31617847	T	ADD	6460	1.498	0.07359	1.297	1.731	5.496	3.893e-08	6	chr6:31617847:C:T	31617847	T	ADD	9465	1.74	0.04433	1.595	1.898	12.5	7.894e-36	T	0.12995	0.99803	Imputed	31585624	downstream	AIF1	rs6927872
6	chr6:31618317:C:T	31618317	C	ADD	6460	0.4863	0.1001	0.3996	0.5917	-7.202	5.926e-13	6	chr6:31618317:C:T	31618317	C	ADD	9465	0.3783	0.06383	0.3338	0.4288	-15.23	2.322e-52	T	0.90352	0.97058	Imputed	31586094	intergenic	AIF1;PRRC2A
6	chr6:31619306:T:C	31619306	C	ADD	6460	1.713	0.06404	1.511	1.942	8.408	4.184e-17	6	chr6:31619306:T:C	31619306	C	ADD	9465	2.663	0.0379	2.473	2.869	25.84	2.802e-147	C	0.22743	0.9926	Imputed	31587083	intergenic	AIF1;PRRC2A	rs3130621
6	chr6:31620161:A:G	31620161	G	ADD	6460	1.504	0.07352	1.302	1.737	5.555	2.784e-08	6	chr6:31620161:A:G	31620161	G	ADD	9465	1.743	0.04432	1.598	1.901	12.53	4.86e-36	G	0.13013	0.99778	Imputed	31587938	upstream	PRRC2A	rs3763295
6	chr6:31621487:C:G	31621487	G	ADD	6460	1.695	0.06413	1.495	1.922	8.226	1.941e-16	6	chr6:31621487:C:G	31621487	G	ADD	9465	2.655	0.03789	2.465	2.859	25.77	1.897e-146	G	0.22742	0.99463	Imputed	31589264	intronic	PRRC2A	rs3115665
6	chr6:31621958:C:T	31621958	T	ADD	6460	2.578	0.1574	1.894	3.51	6.019	1.759e-09	6	chr6:31621958:C:T	31621958	T	ADD	9465	5.251	0.08719	4.426	6.229	19.02	1.16e-80	T	0.0379	0.96127	Imputed	31589735	intronic	PRRC2A	rs2736173
6	chr6:31622577:G:A	31622577	G	ADD	6460	0.6137	0.08489	0.5196	0.7248	-5.752	8.812e-09	6	chr6:31622577:G:A	31622577	G	ADD	9465	0.4246	0.05688	0.3798	0.4746	-15.06	2.867e-51	A	0.88573	0.97842	Imputed	31590354	intronic	PRRC2A
6	chr6:31623441:G:A	31623441	G	ADD	6460	0.5782	0.06723	0.5069	0.6597	-8.148	3.698e-16	6	chr6:31623441:G:A	31623441	G	ADD	9465	0.3898	0.04512	0.3568	0.4258	-20.88	7.838e-97	A	0.80259	0.98861	Imputed	31591218	intronic	PRRC2A
6	chr6:31624031:A:G	31624031	G	ADD	6460	1.706	0.06407	1.505	1.935	8.341	7.341e-17	6	chr6:31624031:A:G	31624031	G	ADD	9465	2.66	0.0379	2.469	2.865	25.81	6.413e-147	G	0.22772	0.99536	Imputed	31591808	intronic	PRRC2A	rs3130070
6	chr6:31624747:G:C	31624747	C	ADD	6460	1.706	0.06407	1.505	1.935	8.341	7.341e-17	6	chr6:31624747:G:C	31624747	C	ADD	9465	2.66	0.0379	2.469	2.865	25.81	6.413e-147	C	0.22772	0.9954	Imputed	31592524	intronic	PRRC2A	rs3130622
6	chr6:31624859:C:T	31624859	T	ADD	6460	1.706	0.06407	1.505	1.935	8.341	7.341e-17	6	chr6:31624859:C:T	31624859	T	ADD	9465	2.66	0.0379	2.469	2.865	25.81	6.413e-147	T	0.22772	0.99544	Imputed	31592636	intronic	PRRC2A	rs3115664
6	chr6:31624868:G:A	31624868	A	ADD	6460	0.2632	0.2251	0.1693	0.4092	-5.929	3.041e-09	6	chr6:31624868:G:A	31624868	A	ADD	9465	0.171	0.1539	0.1265	0.2312	-11.48	1.753e-30	A	0.0277	0.9955	Imputed	31592645	intronic	PRRC2A	rs28732152
6	chr6:31626511:C:T	31626511	T	ADD	6460	3.034	0.1552	2.238	4.112	7.152	8.577e-13	6	chr6:31626511:C:T	31626511	T	ADD	9465	1.556	0.1252	1.217	1.989	3.53	0.0004152	T	0.01289	0.99599	Imputed	31594288	intronic	PRRC2A	rs148302854
6	chr6:31626851:T:A	31626851	T	ADD	6460	0.4812	0.1008	0.3949	0.5863	-7.258	3.933e-13	6	chr6:31626851:T:A	31626851	T	ADD	9465	0.3798	0.06389	0.3351	0.4304	-15.15	7.033e-52	A	0.90454	0.97531	Imputed	31594628	exonic	PRRC2A
6	chr6:31627995:GCCTGCTGCCCCA:G	31627995	G	ADD	6460	1.502	0.07373	1.3	1.736	5.521	3.378e-08	6	chr6:31627995:GCCTGCTGCCCCA:G	31627995	G	ADD	9465	1.734	0.0444	1.589	1.892	12.4	2.694e-35	G	0.12962	0.9967	Imputed	31595772	exonic	PRRC2A
6	chr6:31628105:C:A	31628105	C	ADD	6460	0.5783	0.06725	0.5069	0.6598	-8.143	3.853e-16	6	chr6:31628105:C:A	31628105	C	ADD	9465	0.3904	0.04511	0.3574	0.4265	-20.85	1.424e-96	A	0.80263	0.9886	Imputed	31595882	exonic	PRRC2A
6	chr6:31628361:A:G	31628361	G	ADD	6460	1.739	0.08521	1.471	2.055	6.491	8.531e-11	6	chr6:31628361:A:G	31628361	G	ADD	9465	3.083	0.04461	2.825	3.365	25.24	1.516e-140	G	0.14369	0.9952	Imputed	31596138	intronic	PRRC2A	rs3132450
6	chr6:31629923:C:T	31629923	T	ADD	6460	1.662	0.06333	1.468	1.882	8.022	1.043e-15	6	chr6:31629923:C:T	31629923	T	ADD	9465	2.558	0.03742	2.377	2.753	25.1	5.136e-139	T	0.23427	0.99122	Imputed	31597700	intronic	PRRC2A	rs3130623
6	chr6:31629976:G:A	31629976	A	ADD	6460	1.785	0.05247	1.611	1.979	11.04	2.351e-28	6	chr6:31629976:G:A	31629976	A	ADD	9465	2.382	0.0328	2.233	2.54	26.46	2.996e-154	A	0.4289	0.99248	Imputed	31597753	intronic	PRRC2A	rs2242660
6	chr6:31630098:A:G	31630098	G	ADD	6460	1.696	0.06403	1.496	1.923	8.253	1.544e-16	6	chr6:31630098:A:G	31630098	G	ADD	9465	2.648	0.03786	2.458	2.852	25.72	7.271e-146	G	0.22786	0.99331	Imputed	31597875	intronic	PRRC2A	rs3130624
6	chr6:31630138:A:G	31630138	A	ADD	6460	0.6081	0.0891	0.5107	0.7242	-5.582	2.382e-08	6	chr6:31630138:A:G	31630138	A	ADD	9465	0.4258	0.05953	0.3789	0.4785	-14.34	1.179e-46	G	0.89604	0.9776	Imputed	31597915	intronic	PRRC2A
6	chr6:31630324:A:AT	31630324	AT	ADD	6460	1.784	0.05463	1.603	1.986	10.6	3e-26	6	chr6:31630324:A:AT	31630324	AT	ADD	9465	2.743	0.0338	2.567	2.93	29.85	9.662e-196	AT	0.35831	0.99167	Imputed	31598101
6	chr6:31630712:A:G	31630712	G	ADD	6460	1.703	0.06408	1.502	1.931	8.313	9.325e-17	6	chr6:31630712:A:G	31630712	G	ADD	9465	2.659	0.03791	2.468	2.864	25.8	9.301e-147	G	0.22781	0.99477	Imputed	31598489	exonic	PRRC2A	rs3130626
6	chr6:31631779:A:C	31631779	C	ADD	6460	3.058	0.1554	2.255	4.146	7.194	6.271e-13	6	chr6:31631779:A:C	31631779	C	ADD	9465	1.567	0.1254	1.225	2.004	3.581	0.000342	C	0.01287	0.99708	Imputed	31599556	exonic	PRRC2A	rs78503551
6	chr6:31633043:A:G	31633043	G	ADD	6460	1.7	0.0641	1.499	1.927	8.274	1.295e-16	6	chr6:31633043:A:G	31633043	G	ADD	9465	2.662	0.03791	2.471	2.867	25.82	5.115e-147	G	0.22783	0.99822	Imputed	31600820	intronic	PRRC2A	rs2736157
6	chr6:31633074:G:T	31633074	T	ADD	6460	1.7	0.0641	1.5	1.928	8.283	1.203e-16	6	chr6:31633074:G:T	31633074	T	ADD	9465	2.663	0.03791	2.472	2.868	25.83	3.863e-147	T	0.22766	0.99767	Imputed	31600851	intronic	PRRC2A	rs3130627
6	chr6:31633235:T:C	31633235	C	ADD	6460	1.849	0.05319	1.666	2.052	11.56	6.758e-31	6	chr6:31633235:T:C	31633235	C	ADD	9465	2.585	0.03329	2.422	2.759	28.53	5.149e-179	C	0.39555	0.99751	Imputed	31601012	intronic	PRRC2A	rs2844466
6	chr6:31633245:T:C	31633245	C	ADD	6460	1.8	0.05255	1.624	1.995	11.19	4.665e-29	6	chr6:31633245:T:C	31633245	C	ADD	9465	2.392	0.03289	2.242	2.551	26.52	6.447e-155	C	0.42344	0.99743	Imputed	31601022	intronic	PRRC2A	rs2844465
6	chr6:31633567:T:C	31633567	T	ADD	6460	0.5795	0.06723	0.508	0.6611	-8.115	4.871e-16	6	chr6:31633567:T:C	31633567	T	ADD	9465	0.3902	0.04513	0.3572	0.4263	-20.85	1.427e-96	C	0.80311	0.99224	Imputed	31601344	exonic	PRRC2A
6	chr6:31633736:A:G	31633736	G	ADD	6460	1.806	0.05261	1.629	2.002	11.24	2.686e-29	6	chr6:31633736:A:G	31633736	G	ADD	9465	2.398	0.03292	2.248	2.558	26.58	1.311e-155	G	0.42329	0.99766	Imputed	31601513	intronic	PRRC2A	rs2242659
6	chr6:31634066:T:C	31634066	C	ADD	6460	1.706	0.06407	1.505	1.935	8.341	7.341e-17	6	chr6:31634066:T:C	31634066	C	ADD	9465	2.665	0.03792	2.474	2.871	25.85	2.225e-147	C	0.22789	0.99848	Imputed	31601843	intronic	PRRC2A	rs3115663
6	chr6:31635190:G:A	31635190	A	ADD	6460	1.855	0.05327	1.671	2.06	11.6	3.967e-31	6	chr6:31635190:G:A	31635190	A	ADD	9465	2.592	0.03333	2.428	2.767	28.58	1.141e-179	A	0.39601	0.99987	Genotyped	31602967	exonic	PRRC2A	rs1046089
6	chr6:31635993:A:G	31635993	G	ADD	6460	1.711	0.06404	1.509	1.94	8.389	4.922e-17	6	chr6:31635993:A:G	31635993	G	ADD	9465	2.669	0.03791	2.478	2.875	25.9	6.831e-148	G	0.2282	0.99811	Imputed	31603770	exonic	PRRC2A	rs11229
6	chr6:31636814:C:T	31636814	T	ADD	6460	1.701	0.0641	1.5	1.928	8.285	1.184e-16	6	chr6:31636814:C:T	31636814	T	ADD	9465	2.663	0.03791	2.472	2.868	25.83	3.895e-147	T	0.22772	0.99798	Imputed	31604591	exonic	PRRC2A	rs10885
6	chr6:31637239:T:C	31637239	C	ADD	6460	3.058	0.1554	2.255	4.146	7.194	6.271e-13	6	chr6:31637239:T:C	31637239	C	ADD	9465	1.567	0.1254	1.225	2.004	3.581	0.000342	C	0.01287	0.99691	Imputed	31605016	exonic	PRRC2A	rs35595439
6	chr6:31637422:G:C	31637422	G	ADD	6460	1.442	0.05129	1.304	1.595	7.137	9.558e-13	6	chr6:31637422:G:C	31637422	C	ADD	9465	0.5601	0.03184	0.5262	0.5961	-18.21	4.635e-74	C	0.47453	0.99579	Imputed	31605199	intronic	PRRC2A
6	chr6:31638199:TA:T	31638199	TA	ADD	6460	0.5253	0.09546	0.4357	0.6334	-6.744	1.543e-11	6	chr6:31638199:TA:T	31638199	TA	ADD	9465	0.3978	0.06167	0.3525	0.4489	-14.95	1.622e-50	T	0.90001	0.98122	Imputed	31605976
6	chr6:31638599:T:C	31638599	T	ADD	6460	1.476	0.05143	1.335	1.633	7.572	3.678e-14	6	chr6:31638599:T:C	31638599	C	ADD	9465	0.5513	0.03195	0.5179	0.587	-18.63	1.724e-77	C	0.46868	0.99608	Imputed	31606376	downstream	BAG6;PRRC2A
6	chr6:31638615:G:A	31638615	G	ADD	6460	1.476	0.05145	1.335	1.633	7.573	3.643e-14	6	chr6:31638615:G:A	31638615	A	ADD	9465	0.5517	0.03196	0.5182	0.5874	-18.61	2.722e-77	A	0.46833	0.99585	Imputed	31606392	downstream	BAG6;PRRC2A
6	chr6:31638621:C:G	31638621	G	ADD	6460	1.706	0.06407	1.505	1.935	8.341	7.341e-17	6	chr6:31638621:C:G	31638621	G	ADD	9465	2.665	0.03792	2.474	2.871	25.85	2.225e-147	G	0.22788	0.99837	Imputed	31606398	downstream	BAG6;PRRC2A	rs3130046
6	chr6:31639124:C:CAAAG	31639124	CAAAG	ADD	6460	1.708	0.06412	1.506	1.937	8.347	7.018e-17	6	chr6:31639124:C:CAAAG	31639124	CAAAG	ADD	9465	2.665	0.03793	2.474	2.87	25.84	3.138e-147	CAAAG	0.22752	0.99691	Imputed	31606901
6	chr6:31639258:C:G	31639258	G	ADD	6460	0.263	0.2252	0.1691	0.4089	-5.93	3.028e-09	6	chr6:31639258:C:G	31639258	G	ADD	9465	0.1708	0.1539	0.1263	0.231	-11.48	1.67e-30	G	0.02769	0.99577	Imputed	31607035	intronic	BAG6	rs28732153
6	chr6:31641495:T:C	31641495	C	ADD	6460	1.705	0.06401	1.504	1.933	8.334	7.803e-17	6	chr6:31641495:T:C	31641495	C	ADD	9465	2.669	0.03789	2.478	2.874	25.91	5.66e-148	C	0.22839	0.99875	Imputed	31609272	intronic	BAG6	rs3130628
6	chr6:31642412:TAAAG:T	31642412	TAAAG	ADD	6460	1.43	0.05125	1.293	1.581	6.973	3.092e-12	6	chr6:31642412:TAAAG:T	31642412	T	ADD	9465	0.5639	0.03182	0.5298	0.6002	-18.01	1.704e-72	T	0.47266	0.99532	Imputed	31610189
6	chr6:31642702:C:T	31642702	T	ADD	6460	1.705	0.06407	1.504	1.933	8.33	8.112e-17	6	chr6:31642702:C:T	31642702	T	ADD	9465	2.664	0.03792	2.473	2.869	25.84	3.026e-147	T	0.22793	0.99874	Imputed	31610479	intronic	BAG6	rs3130047
6	chr6:31642752:A:G	31642752	A	ADD	6460	1.432	0.05125	1.295	1.583	7.002	2.528e-12	6	chr6:31642752:A:G	31642752	G	ADD	9465	0.5632	0.03182	0.5292	0.5995	-18.04	9.321e-73	G	0.4739	0.99999	Genotyped	31610529	intronic	BAG6
6	chr6:31642909:A:G	31642909	A	ADD	6460	1.432	0.05125	1.295	1.583	7.002	2.528e-12	6	chr6:31642909:A:G	31642909	G	ADD	9465	0.5632	0.03182	0.5292	0.5995	-18.04	9.321e-73	G	0.47308	0.99675	Imputed	31610686	exonic	BAG6
6	chr6:31644798:C:T	31644798	T	ADD	6460	0.263	0.2252	0.1691	0.4089	-5.93	3.028e-09	6	chr6:31644798:C:T	31644798	T	ADD	9465	0.1708	0.1539	0.1263	0.231	-11.48	1.67e-30	T	0.02769	0.99551	Imputed	31612575	intronic	BAG6	rs28732155
6	chr6:31645794:A:G	31645794	G	ADD	6460	2.656	0.1555	1.958	3.603	6.281	3.355e-10	6	chr6:31645794:A:G	31645794	G	ADD	9465	5.261	0.08698	4.437	6.239	19.09	3.1e-81	G	0.03798	0.96247	Imputed	31613571	intronic	BAG6	rs114919178
6	chr6:31647020:G:A	31647020	A	ADD	6460	0.263	0.2252	0.1691	0.4089	-5.93	3.028e-09	6	chr6:31647020:G:A	31647020	A	ADD	9465	0.1708	0.1539	0.1263	0.231	-11.48	1.67e-30	A	0.02769	0.99562	Imputed	31614797	intronic	BAG6	rs28732156
6	chr6:31648589:G:A	31648589	A	ADD	6460	1.806	0.05268	1.629	2.002	11.22	3.29e-29	6	chr6:31648589:G:A	31648589	A	ADD	9465	2.403	0.03295	2.253	2.564	26.61	5.344e-156	A	0.4228	0.9999	Genotyped	31616366	intronic	BAG6	rs805303
6	chr6:31650180:A:C	31650180	C	ADD	6460	1.805	0.05268	1.628	2.002	11.21	3.574e-29	6	chr6:31650180:A:C	31650180	C	ADD	9465	2.403	0.03296	2.253	2.563	26.6	6.639e-156	C	0.42237	0.99794	Imputed	31617957	intronic	BAG6	rs805302
6	chr6:31650344:A:C	31650344	C	ADD	6460	1.805	0.05268	1.628	2.002	11.21	3.574e-29	6	chr6:31650344:A:C	31650344	C	ADD	9465	2.403	0.03296	2.253	2.563	26.6	6.639e-156	C	0.42239	0.99802	Imputed	31618121	intronic	BAG6	rs805301
6	chr6:31650734:G:A	31650734	A	ADD	6460	3.385	0.1678	2.437	4.704	7.267	3.667e-13	6	chr6:31650734:G:A	31650734	A	ADD	9465	6.637	0.09543	5.505	8.002	19.83	1.562e-87	A	0.03517	0.96889	Imputed	31618511	intronic	BAG6	rs115470510
6	chr6:31650984:G:A	31650984	G	ADD	6460	0.6096	0.08906	0.5119	0.7258	-5.558	2.722e-08	6	chr6:31650984:G:A	31650984	G	ADD	9465	0.4256	0.05957	0.3787	0.4783	-14.34	1.236e-46	A	0.89768	0.99996	Genotyped	31618761	intronic	BAG6
6	chr6:31651247:T:G	31651247	T	ADD	6460	0.4864	0.1	0.3998	0.5918	-7.204	5.83e-13	6	chr6:31651247:T:G	31651247	T	ADD	9465	0.3784	0.06379	0.3339	0.4287	-15.24	2.033e-52	G	0.90409	0.98436	Imputed	31619024	intronic	BAG6
6	chr6:31651376:T:C	31651376	C	ADD	6460	2.673	0.1557	1.97	3.627	6.316	2.69e-10	6	chr6:31651376:T:C	31651376	C	ADD	9465	5.316	0.08729	4.48	6.308	19.14	1.168e-81	C	0.03789	0.96216	Imputed	31619153	intronic	BAG6	rs138039007
6	chr6:31651538:C:CA	31651538	CA	ADD	6460	1.494	0.0733	1.294	1.725	5.474	4.393e-08	6	chr6:31651538:C:CA	31651538	CA	ADD	9465	1.714	0.04421	1.572	1.869	12.19	3.48e-34	CA	0.13108	0.98252	Imputed	31619315
6	chr6:31651799:A:G	31651799	G	ADD	6460	1.694	0.06413	1.493	1.92	8.215	2.128e-16	6	chr6:31651799:A:G	31651799	G	ADD	9465	2.659	0.03791	2.469	2.864	25.8	9.082e-147	G	0.22784	0.99857	Imputed	31619576	intronic	BAG6	rs3117583
6	chr6:31652243:A:G	31652243	G	ADD	6460	1.81	0.05269	1.633	2.007	11.26	1.988e-29	6	chr6:31652243:A:G	31652243	G	ADD	9465	2.406	0.03296	2.256	2.567	26.64	2.178e-156	G	0.42245	0.99769	Imputed	31620020	intronic	BAG6	rs813115
6	chr6:31652743:T:G	31652743	G	ADD	6460	1.736	0.08521	1.469	2.052	6.473	9.587e-11	6	chr6:31652743:T:G	31652743	G	ADD	9465	3.083	0.0446	2.825	3.365	25.25	1.237e-140	G	0.14386	0.99885	Imputed	31620520	intronic	APOM	rs3117582
6	chr6:31657087:A:G	31657087	G	ADD	6460	1.729	0.08505	1.464	2.043	6.44	1.196e-10	6	chr6:31657087:A:G	31657087	G	ADD	9465	3.069	0.04453	2.812	3.348	25.18	6.878e-140	G	0.14413	0.99851	Imputed	31624864	intronic	APOM	rs3117581
6	chr6:31658236:C:T	31658236	T	ADD	6460	1.734	0.08506	1.468	2.049	6.472	9.656e-11	6	chr6:31658236:C:T	31658236	T	ADD	9465	3.074	0.04455	2.817	3.355	25.21	3.179e-140	T	0.14412	0.99866	Imputed	31626013	downstream	APOM;C6orf47	rs3132449
6	chr6:31659746:C:T	31659746	C	ADD	6460	0.5782	0.06756	0.5065	0.6601	-8.109	5.107e-16	6	chr6:31659746:C:T	31659746	C	ADD	9465	0.3918	0.04527	0.3585	0.4281	-20.7	3.453e-95	T	0.80517	0.99241	Imputed	31627523	exonic	C6orf47
6	chr6:31661319:T:C	31661319	C	ADD	6460	1.555	0.05438	1.398	1.73	8.124	4.523e-16	6	chr6:31661319:T:C	31661319	C	ADD	9465	1.377	0.03371	1.289	1.471	9.486	2.394e-21	C	0.2815	0.9981	Imputed	31629096	UTR3	GPANK1	rs707920
6	chr6:31662176:A:G	31662176	G	ADD	6460	1.555	0.05438	1.398	1.73	8.124	4.523e-16	6	chr6:31662176:A:G	31662176	G	ADD	9465	1.377	0.03371	1.289	1.471	9.486	2.394e-21	G	0.28145	0.99785	Imputed	31629953	UTR3	GPANK1	rs7029
6	chr6:31662464:C:T	31662464	T	ADD	6460	1.555	0.05438	1.398	1.73	8.124	4.523e-16	6	chr6:31662464:C:T	31662464	T	ADD	9465	1.377	0.03371	1.289	1.471	9.486	2.394e-21	T	0.2815	0.9981	Imputed	31630241	exonic	GPANK1	rs7992
6	chr6:31663191:G:A	31663191	A	ADD	6460	1.695	0.06413	1.494	1.921	8.224	1.966e-16	6	chr6:31663191:G:A	31663191	A	ADD	9465	2.663	0.03793	2.473	2.869	25.83	4.153e-147	A	0.22755	0.99724	Imputed	31630968	intronic	GPANK1	rs3117580
6	chr6:31664357:C:A	31664357	A	ADD	6460	1.685	0.06418	1.486	1.911	8.129	4.341e-16	6	chr6:31664357:C:A	31664357	A	ADD	9465	2.658	0.0379	2.468	2.863	25.79	1.112e-146	A	0.22753	0.99841	Imputed	31632134	exonic	GPANK1	rs3130618
6	chr6:31665224:T:G	31665224	G	ADD	6460	5	0.2672	2.962	8.441	6.025	1.696e-09	6	chr6:31665224:T:G	31665224	G	ADD	9465	2.399	0.2338	1.517	3.793	3.742	0.0001825	G	0.00375	0.95492	Imputed	31633001	UTR5	GPANK1	rs36109315
6	chr6:31665705:T:C	31665705	C	ADD	6460	0.2636	0.2252	0.1695	0.4099	-5.919	3.238e-09	6	chr6:31665705:T:C	31665705	C	ADD	9465	0.1711	0.154	0.1266	0.2314	-11.47	1.941e-30	C	0.0277	0.99474	Imputed	31633482	UTR5	GPANK1	rs28732159
6	chr6:31665719:G:T	31665719	T	ADD	6460	1.697	0.06417	1.497	1.925	8.245	1.658e-16	6	chr6:31665719:G:T	31665719	T	ADD	9465	2.664	0.03793	2.474	2.87	25.84	3.279e-147	T	0.22768	0.99862	Imputed	31633496	UTR5	GPANK1	rs3117579
6	chr6:31666056:G:GT	31666056	GT	ADD	6460	0.2636	0.2252	0.1695	0.4099	-5.919	3.238e-09	6	chr6:31666056:G:GT	31666056	GT	ADD	9465	0.1711	0.154	0.1266	0.2314	-11.47	1.941e-30	GT	0.02766	0.99456	Imputed	31633833
6	chr6:31666416:A:G	31666416	G	ADD	6460	1.799	0.0523	1.624	1.993	11.23	2.951e-29	6	chr6:31666416:A:G	31666416	G	ADD	9465	2.368	0.03278	2.221	2.525	26.3	2.02e-152	G	0.42754	0.99778	Imputed	31634193	intronic	CSNK2B	rs805257
6	chr6:31667933:T:C	31667933	C	ADD	6460	1.427	0.06039	1.268	1.606	5.889	3.894e-09	6	chr6:31667933:T:C	31667933	C	ADD	9465	1.253	0.03798	1.163	1.35	5.947	2.723e-09	C	0.19754	0.99805	Imputed	31635710	exonic	CSNK2B	rs14365
6	chr6:31668182:TATTCCAA:T	31668182	T	ADD	6460	1.427	0.06039	1.268	1.606	5.889	3.894e-09	6	chr6:31668182:TATTCCAA:T	31668182	T	ADD	9465	1.253	0.03798	1.163	1.35	5.947	2.723e-09	T	0.19749	0.99797	Imputed	31635959	intronic	CSNK2B
6	chr6:31668190:A:C	31668190	C	ADD	6460	1.427	0.06039	1.268	1.606	5.889	3.894e-09	6	chr6:31668190:A:C	31668190	C	ADD	9465	1.252	0.03798	1.162	1.349	5.923	3.168e-09	C	0.19743	0.99787	Imputed	31635967	intronic	CSNK2B	rs201330033
6	chr6:31668254:A:G	31668254	A	ADD	6460	0.6139	0.08877	0.5159	0.7306	-5.496	3.879e-08	6	chr6:31668254:A:G	31668254	A	ADD	9465	0.4292	0.05937	0.382	0.4821	-14.25	4.65e-46	G	0.89642	0.98443	Imputed	31636031	intronic	CSNK2B
6	chr6:31668965:A:G	31668965	G	ADD	6460	1.731	0.08505	1.465	2.045	6.452	1.105e-10	6	chr6:31668965:A:G	31668965	G	ADD	9465	3.067	0.04453	2.811	3.347	25.17	9.362e-140	G	0.14417	0.99852	Imputed	31636742	intronic	CSNK2B	rs9267531
6	chr6:31670030:C:T	31670030	T	ADD	6460	1.548	0.05434	1.391	1.722	8.038	9.167e-16	6	chr6:31670030:C:T	31670030	T	ADD	9465	1.369	0.03369	1.281	1.462	9.32	1.165e-20	T	0.28103	0.99802	Imputed	31637807	UTR3	CSNK2B	rs4569
6	chr6:31671643:A:G	31671643	A	ADD	6460	0.6191	0.08464	0.5245	0.7308	-5.664	1.475e-08	6	chr6:31671643:A:G	31671643	A	ADD	9465	0.4287	0.05671	0.3836	0.4791	-14.93	1.953e-50	G	0.88624	0.98496	Imputed	31639420	intronic	LY6G5B
6	chr6:31672741:T:G	31672741	G	ADD	6460	1.789	0.05241	1.615	1.983	11.1	1.232e-28	6	chr6:31672741:T:G	31672741	G	ADD	9465	2.37	0.03281	2.222	2.527	26.3	1.881e-152	G	0.42536	0.99779	Imputed	31640518	downstream	LY6G5B	rs1266076
6	chr6:31673708:T:C	31673708	T	ADD	6460	0.6197	0.08467	0.5249	0.7316	-5.652	1.59e-08	6	chr6:31673708:T:C	31673708	T	ADD	9465	0.427	0.0568	0.382	0.4773	-14.98	9.819e-51	C	0.88649	0.98399	Imputed	31641485	intergenic	LY6G5B;LY6G5C
6	chr6:31675474:A:T	31675474	T	ADD	6460	1.554	0.05433	1.397	1.729	8.119	4.718e-16	6	chr6:31675474:A:T	31675474	T	ADD	9465	1.376	0.03369	1.288	1.47	9.468	2.864e-21	T	0.2815	0.99805	Imputed	31643251	intergenic	LY6G5B;LY6G5C	rs805271
6	chr6:31675622:T:C	31675622	T	ADD	6460	0.5853	0.06727	0.513	0.6678	-7.961	1.701e-15	6	chr6:31675622:T:C	31675622	T	ADD	9465	0.394	0.04518	0.3606	0.4304	-20.62	1.95e-94	C	0.80489	0.98794	Imputed	31643399	intergenic	LY6G5B;LY6G5C
6	chr6:31678906:A:G	31678906	A	ADD	6460	0.6197	0.08467	0.5249	0.7316	-5.652	1.59e-08	6	chr6:31678906:A:G	31678906	A	ADD	9465	0.427	0.0568	0.382	0.4773	-14.98	9.819e-51	G	0.88646	0.98429	Imputed	31646683	intronic	LY6G5C
6	chr6:31679224:A:G	31679224	G	ADD	6460	2.676	0.1557	1.973	3.631	6.324	2.546e-10	6	chr6:31679224:A:G	31679224	G	ADD	9465	5.317	0.08729	4.481	6.309	19.14	1.117e-81	G	0.03796	0.96179	Imputed	31647001	exonic	LY6G5C	rs11575852
6	chr6:31680626:C:T	31680626	T	ADD	6460	1.551	0.05435	1.394	1.725	8.075	6.728e-16	6	chr6:31680626:C:T	31680626	T	ADD	9465	1.375	0.0337	1.287	1.469	9.447	3.471e-21	T	0.28155	0.99824	Imputed	31648403	upstream	LY6G5C	rs805290
6	chr6:31685343:G:A	31685343	A	ADD	6460	1.557	0.05427	1.4	1.732	8.163	3.255e-16	6	chr6:31685343:G:A	31685343	A	ADD	9465	1.379	0.03366	1.291	1.473	9.54	1.433e-21	A	0.28216	0.99809	Imputed	31653120	intergenic	LY6G5C;ABHD16A	rs1266075
6	chr6:31686955:T:A	31686955	A	ADD	6460	1.562	0.05426	1.405	1.738	8.226	1.942e-16	6	chr6:31686955:T:A	31686955	A	ADD	9465	1.379	0.03366	1.291	1.473	9.555	1.241e-21	A	0.28206	0.99828	Imputed	31654732	UTR3	ABHD16A	rs707918
6	chr6:31689270:A:G	31689270	G	ADD	6460	3.034	0.1552	2.238	4.112	7.152	8.577e-13	6	chr6:31689270:A:G	31689270	G	ADD	9465	1.556	0.1252	1.217	1.989	3.53	0.0004152	G	0.0129	0.99756	Imputed	31657047	intronic	ABHD16A	rs915653
6	chr6:31689292:T:G	31689292	G	ADD	6460	3.034	0.1552	2.238	4.112	7.152	8.577e-13	6	chr6:31689292:T:G	31689292	G	ADD	9465	1.556	0.1252	1.217	1.989	3.53	0.0004152	G	0.0129	0.99763	Imputed	31657069	intronic	ABHD16A	rs56061694
6	chr6:31689636:T:C	31689636	T	ADD	6460	0.5746	0.06771	0.5032	0.6562	-8.183	2.77e-16	6	chr6:31689636:T:C	31689636	T	ADD	9465	0.3889	0.0454	0.3558	0.4251	-20.8	3.969e-96	C	0.8059	0.99078	Imputed	31657413	exonic	ABHD16A
6	chr6:31689917:G:A	31689917	A	ADD	6460	3.034	0.1552	2.238	4.112	7.152	8.577e-13	6	chr6:31689917:G:A	31689917	A	ADD	9465	1.556	0.1252	1.217	1.989	3.53	0.0004152	A	0.0129	0.99763	Imputed	31657694	intronic	ABHD16A	rs116797187
6	chr6:31689977:C:G	31689977	G	ADD	6460	1.562	0.05428	1.404	1.737	8.216	2.105e-16	6	chr6:31689977:C:G	31689977	G	ADD	9465	1.38	0.03366	1.292	1.475	9.578	9.886e-22	G	0.28223	0.99844	Imputed	31657754	intronic	ABHD16A	rs707917
6	chr6:31691954:T:G	31691954	G	ADD	6460	1.572	0.05409	1.414	1.748	8.362	6.144e-17	6	chr6:31691954:T:G	31691954	G	ADD	9465	1.38	0.03357	1.292	1.473	9.587	9.057e-22	G	0.28435	0.99846	Imputed	31659731	intronic	ABHD16A	rs805282
6	chr6:31693712:T:C	31693712	C	ADD	6460	1.563	0.05429	1.405	1.738	8.222	2.005e-16	6	chr6:31693712:T:C	31693712	C	ADD	9465	1.381	0.03367	1.293	1.475	9.587	9.051e-22	C	0.28217	0.99845	Imputed	31661489	intronic	ABHD16A	rs805281
6	chr6:31694452:A:G	31694452	G	ADD	6460	1.563	0.05429	1.405	1.738	8.222	2.005e-16	6	chr6:31694452:A:G	31694452	G	ADD	9465	1.38	0.03368	1.292	1.474	9.568	1.095e-21	G	0.28196	0.99773	Imputed	31662229	intronic	ABHD16A	rs805280
6	chr6:31695180:C:T	31695180	T	ADD	6460	1.573	0.05407	1.415	1.749	8.375	5.504e-17	6	chr6:31695180:C:T	31695180	T	ADD	9465	1.38	0.03356	1.292	1.474	9.601	7.916e-22	T	0.2842	0.99809	Imputed	31662957	intronic	ABHD16A	rs805277
6	chr6:31696442:A:G	31696442	G	ADD	6460	1.563	0.05429	1.405	1.738	8.222	2.005e-16	6	chr6:31696442:A:G	31696442	G	ADD	9465	1.381	0.03367	1.293	1.475	9.587	9.051e-22	G	0.28213	0.99834	Imputed	31664219	intronic	ABHD16A	rs805276
6	chr6:31697417:T:C	31697417	C	ADD	6460	1.563	0.05429	1.405	1.738	8.222	2.005e-16	6	chr6:31697417:T:C	31697417	C	ADD	9465	1.381	0.03367	1.293	1.475	9.587	9.051e-22	C	0.28247	0.99998	Genotyped	31665194	intronic	ABHD16A	rs805274
6	chr6:31698647:A:C	31698647	C	ADD	6460	1.731	0.08505	1.465	2.045	6.452	1.107e-10	6	chr6:31698647:A:C	31698647	C	ADD	9465	3.068	0.04454	2.811	3.348	25.17	8.603e-140	C	0.14402	0.99806	Imputed	31666424	intronic	ABHD16A	rs9267539
6	chr6:31699251:C:A	31699251	A	ADD	6460	1.563	0.05428	1.405	1.739	8.229	1.881e-16	6	chr6:31699251:C:A	31699251	A	ADD	9465	1.381	0.03367	1.293	1.475	9.593	8.576e-22	A	0.28199	0.99815	Imputed	31667028	intronic	ABHD16A	rs1266073
6	chr6:31700272:C:T	31700272	T	ADD	6460	1.562	0.05958	1.39	1.756	7.486	7.075e-14	6	chr6:31700272:C:T	31700272	T	ADD	9465	1.691	0.03657	1.574	1.817	14.37	8.139e-47	T	0.21547	0.99793	Imputed	31668049	intronic	ABHD16A	rs9267542
6	chr6:31701372:TAC:T	31701372	T	ADD	6460	1.799	0.0524	1.624	1.994	11.21	3.684e-29	6	chr6:31701372:TAC:T	31701372	T	ADD	9465	2.377	0.03284	2.229	2.535	26.37	3.047e-153	T	0.42599	0.99653	Imputed	31669149	intronic	ABHD16A
6	chr6:31703780:C:A	31703780	A	ADD	6460	1.741	0.08522	1.473	2.057	6.503	7.86e-11	6	chr6:31703780:C:A	31703780	A	ADD	9465	3.089	0.04464	2.83	3.371	25.27	7.644e-141	A	0.14368	0.99785	Imputed	31671557	upstream	ABHD16A	rs9267544
6	chr6:31705343:CTATT:C	31705343	C	ADD	6460	1.446	0.05467	1.299	1.609	6.74	1.586e-11	6	chr6:31705343:CTATT:C	31705343	C	ADD	9465	1.375	0.03377	1.287	1.469	9.428	4.163e-21	C	0.2755	0.99144	Imputed	31673120	intergenic	ABHD16A;LY6G6F
6	chr6:31707988:G:A	31707988	A	ADD	6460	1.469	0.06938	1.282	1.682	5.539	3.044e-08	6	chr6:31707988:G:A	31707988	A	ADD	9465	1.633	0.04221	1.503	1.774	11.62	3.319e-31	A	0.14837	0.99988	Genotyped	31675765	exonic	LY6G6F	rs2242653
6	chr6:31709614:G:A	31709614	A	ADD	6460	1.736	0.08506	1.469	2.051	6.484	8.945e-11	6	chr6:31709614:G:A	31709614	A	ADD	9465	3.08	0.04457	2.822	3.361	25.23	1.657e-140	A	0.14407	0.9981	Imputed	31677391	intronic	LY6G6F	rs9267549
6	chr6:31710176:G:A	31710176	A	ADD	6460	2.982	0.1559	2.197	4.049	7.007	2.432e-12	6	chr6:31710176:G:A	31710176	A	ADD	9465	1.556	0.1252	1.217	1.988	3.528	0.0004183	A	0.0129	0.99776	Imputed	31677953	exonic	LY6G6F	rs61740977
6	chr6:31710251:C:T	31710251	T	ADD	6460	1.589	0.05387	1.43	1.766	8.597	8.203e-18	6	chr6:31710251:C:T	31710251	T	ADD	9465	1.4	0.03338	1.312	1.495	10.09	6.137e-24	T	0.28803	0.9959	Imputed	31678028	intronic	LY6G6F	rs805288
6	chr6:31710914:C:T	31710914	T	ADD	6460	2.625	0.1565	1.931	3.567	6.165	7.026e-10	6	chr6:31710914:C:T	31710914	T	ADD	9465	5.275	0.08715	4.447	6.258	19.08	3.569e-81	T	0.03764	0.95879	Imputed	31678691	downstream	LY6G6F	rs17207370
6	chr6:31710953:A:G	31710953	G	ADD	6460	1.563	0.05312	1.408	1.734	8.405	4.271e-17	6	chr6:31710953:A:G	31710953	G	ADD	9465	1.359	0.03294	1.274	1.449	9.303	1.36e-20	G	0.30335	0.98643	Imputed	31678730	downstream	LY6G6F	rs805287
6	chr6:31711530:A:G	31711530	G	ADD	6460	1.389	0.05363	1.25	1.543	6.128	8.925e-10	6	chr6:31711530:A:G	31711530	G	ADD	9465	1.155	0.03359	1.082	1.234	4.297	1.732e-05	G	0.28263	0.99981	Genotyped	31679307	downstream	LY6G6E;LY6G6F	rs805286
6	chr6:31711688:G:C	31711688	C	ADD	6460	1.486	0.05424	1.337	1.653	7.308	2.704e-13	6	chr6:31711688:G:C	31711688	C	ADD	9465	1.254	0.03409	1.173	1.341	6.646	3.009e-11	C	0.26632	0.99832	Imputed	31679465	downstream	LY6G6E	rs805285
6	chr6:31713383:G:A	31713383	A	ADD	6460	1.524	0.05599	1.366	1.701	7.529	5.109e-14	6	chr6:31713383:G:A	31713383	A	ADD	9465	1.352	0.03514	1.262	1.449	8.592	8.551e-18	A	0.24127	0.99992	Genotyped	31681160	ncRNA_intronic	LY6G6E	rs385306
6	chr6:31717877:G:C	31717877	G	ADD	6460	0.4671	0.08744	0.3935	0.5544	-8.706	3.138e-18	6	chr6:31717877:G:C	31717877	G	ADD	9465	0.3449	0.05687	0.3085	0.3856	-18.72	3.656e-78	C	0.87111	0.98461	Imputed	31685654	downstream	LY6G6C;LY6G6D
6	chr6:31718720:G:A	31718720	A	ADD	6460	1.425	0.05714	1.274	1.594	6.198	5.715e-10	6	chr6:31718720:G:A	31718720	A	ADD	9465	1.356	0.03563	1.265	1.454	8.551	1.223e-17	A	0.23063	0.99838	Imputed	31686497	UTR3	LY6G6C	rs15574
6	chr6:31719231:G:A	31719231	A	ADD	6460	1.401	0.05708	1.252	1.567	5.904	3.558e-09	6	chr6:31719231:G:A	31719231	A	ADD	9465	1.328	0.03558	1.238	1.423	7.964	1.662e-15	A	0.23003	0.99971	Genotyped	31687008	exonic	LY6G6C	rs1065356
6	chr6:31720440:A:G	31720440	G	ADD	6460	1.712	0.05198	1.547	1.896	10.35	4.24e-25	6	chr6:31720440:A:G	31720440	G	ADD	9465	2.206	0.03265	2.069	2.352	24.23	1.114e-129	G	0.41125	0.99762	Imputed	31688217	intronic	LY6G6C	rs805294
6	chr6:31722232:G:A	31722232	A	ADD	6460	1.414	0.05693	1.265	1.581	6.086	1.156e-09	6	chr6:31722232:G:A	31722232	A	ADD	9465	1.345	0.03549	1.255	1.442	8.353	6.678e-17	A	0.23304	0.99842	Imputed	31690009	upstream	LY6G6C	rs805292
6	chr6:31722579:G:A	31722579	A	ADD	6460	2.982	0.1559	2.197	4.049	7.007	2.432e-12	6	chr6:31722579:G:A	31722579	A	ADD	9465	1.569	0.125	1.228	2.005	3.605	0.0003117	A	0.01308	0.99275	Imputed	31690356	upstream	LY6G6C;MPIG6B	rs55932544
6	chr6:31722707:TAGTC:T	31722707	T	ADD	6460	1.414	0.05693	1.265	1.581	6.086	1.156e-09	6	chr6:31722707:TAGTC:T	31722707	T	ADD	9465	1.345	0.03549	1.255	1.442	8.353	6.678e-17	T	0.23293	0.99791	Imputed	31690484	upstream	LY6G6C;MPIG6B
6	chr6:31724386:A:G	31724386	G	ADD	6460	1.713	0.05193	1.547	1.896	10.36	3.738e-25	6	chr6:31724386:A:G	31724386	G	ADD	9465	2.205	0.03264	2.069	2.351	24.23	1.069e-129	G	0.41137	0.99724	Imputed	31692163	intronic	MPIG6B	rs805306
6	chr6:31729610:C:G	31729610	G	ADD	6460	1.721	0.05199	1.554	1.905	10.44	1.634e-25	6	chr6:31729610:C:G	31729610	G	ADD	9465	2.215	0.03267	2.078	2.362	24.35	5.986e-131	G	0.41075	0.99749	Imputed	31697387	UTR5	DDAH2	rs805305
6	chr6:31729781:G:A	31729781	A	ADD	6460	1.72	0.05199	1.554	1.905	10.43	1.735e-25	6	chr6:31729781:G:A	31729781	A	ADD	9465	2.215	0.03267	2.077	2.361	24.34	7.361e-131	A	0.41077	0.99757	Imputed	31697558	UTR5	DDAH2	rs707916
6	chr6:31730180:C:G	31730180	C	ADD	6460	0.4845	0.1004	0.398	0.5899	-7.219	5.222e-13	6	chr6:31730180:C:G	31730180	C	ADD	9465	0.3737	0.0641	0.3296	0.4237	-15.35	3.284e-53	G	0.90502	0.97997	Imputed	31697957	UTR5	DDAH2
6	chr6:31730311:T:G	31730311	G	ADD	6460	1.721	0.05198	1.554	1.906	10.45	1.538e-25	6	chr6:31730311:T:G	31730311	G	ADD	9465	2.216	0.03267	2.078	2.362	24.36	4.893e-131	G	0.4108	0.99766	Imputed	31698088	upstream;downstream	DDAH2;CLIC1	rs805304
6	chr6:31730575:T:C	31730575	T	ADD	6460	0.4241	0.09185	0.3542	0.5078	-9.339	9.739e-21	6	chr6:31730575:T:C	31730575	T	ADD	9465	0.3138	0.05955	0.2792	0.3526	-19.46	2.249e-84	C	0.87629	0.98456	Imputed	31698352	upstream;downstream	DDAH2;CLIC1
6	chr6:31734051:C:T	31734051	T	ADD	6460	3.949	0.245	2.443	6.383	5.607	2.06e-08	6	chr6:31734051:C:T	31734051	T	ADD	9465	2.004	0.2065	1.337	3.004	3.366	0.0007633	T	0.00468	0.94851	Imputed	31701828	intronic	CLIC1	rs146838412
6	chr6:31736517:G:T	31736517	T	ADD	6460	1.75	0.08495	1.481	2.067	6.586	4.518e-11	6	chr6:31736517:G:T	31736517	T	ADD	9465	3.1	0.04454	2.841	3.383	25.41	2.124e-142	T	0.14453	0.99824	Imputed	31704294	UTR5	CLIC1	rs3131383
6	chr6:31737349:G:A	31737349	A	ADD	6460	2.912	0.164	2.111	4.016	6.515	7.265e-11	6	chr6:31737349:G:A	31737349	A	ADD	9465	5.952	0.09159	4.974	7.122	19.47	1.8e-84	A	0.03659	0.96522	Imputed	31705126	upstream	CLIC1	rs145269503
6	chr6:31738087:C:T	31738087	T	ADD	6460	1.759	0.08512	1.489	2.079	6.637	3.195e-11	6	chr6:31738087:C:T	31738087	T	ADD	9465	3.121	0.04464	2.859	3.406	25.49	2.247e-143	T	0.14397	0.99838	Imputed	31705864	upstream	CLIC1	rs3101018
6	chr6:31739749:G:A	31739749	A	ADD	6460	0.2783	0.2254	0.1789	0.4328	-5.676	1.38e-08	6	chr6:31739749:G:A	31739749	A	ADD	9465	0.1842	0.1528	0.1365	0.2485	-11.07	1.683e-28	A	0.02692	0.99189	Imputed	31707526	upstream	MSH5;MSH5-SAPCD1	rs28381344
6	chr6:31740686:C:A	31740686	A	ADD	6460	1.75	0.08495	1.481	2.067	6.586	4.518e-11	6	chr6:31740686:C:A	31740686	A	ADD	9465	3.1	0.04454	2.841	3.383	25.41	2.124e-142	A	0.14441	0.9975	Imputed	31708463	ncRNA_intronic	MSH5-SAPCD1	rs3131381
6	chr6:31741572:C:T	31741572	T	ADD	6460	1.437	0.05547	1.289	1.602	6.535	6.343e-11	6	chr6:31741572:C:T	31741572	T	ADD	9465	1.245	0.03488	1.163	1.333	6.28	3.384e-10	T	0.24659	0.99584	Imputed	31709349	ncRNA_intronic	MSH5-SAPCD1	rs1144709
6	chr6:31742001:A:G	31742001	G	ADD	6460	1.75	0.08495	1.481	2.067	6.586	4.518e-11	6	chr6:31742001:A:G	31742001	G	ADD	9465	3.1	0.04454	2.841	3.383	25.41	2.124e-142	G	0.14462	0.99858	Imputed	31709778	ncRNA_intronic	MSH5-SAPCD1	rs3131380
6	chr6:31742037:G:C	31742037	C	ADD	6460	2.21	0.1346	1.697	2.877	5.89	3.851e-09	6	chr6:31742037:G:C	31742037	C	ADD	9465	3.909	0.07516	3.373	4.529	18.14	1.653e-73	C	0.04724	0.95639	Imputed	31709814	ncRNA_intronic	MSH5-SAPCD1	rs28745894
6	chr6:31742243:C:T	31742243	T	ADD	6460	1.709	0.05181	1.544	1.892	10.35	4.358e-25	6	chr6:31742243:C:T	31742243	T	ADD	9465	2.205	0.03258	2.069	2.35	24.27	3.939e-130	T	0.41072	0.99752	Imputed	31710020	ncRNA_intronic	MSH5-SAPCD1	rs1144708
6	chr6:31744419:G:A	31744419	A	ADD	6460	1.75	0.08495	1.481	2.067	6.586	4.518e-11	6	chr6:31744419:G:A	31744419	A	ADD	9465	3.1	0.04454	2.841	3.383	25.41	2.124e-142	A	0.14458	0.99838	Imputed	31712196	ncRNA_intronic	MSH5-SAPCD1	rs3132445
6	chr6:31746058:G:A	31746058	A	ADD	6460	0.2783	0.2254	0.1789	0.4328	-5.676	1.38e-08	6	chr6:31746058:G:A	31746058	A	ADD	9465	0.1842	0.1528	0.1365	0.2485	-11.07	1.683e-28	A	0.02688	0.99255	Imputed	31713835	ncRNA_intronic	MSH5-SAPCD1	rs41315808
6	chr6:31746254:G:A	31746254	A	ADD	6460	1.755	0.08511	1.485	2.073	6.606	3.954e-11	6	chr6:31746254:G:A	31746254	A	ADD	9465	3.112	0.04461	2.852	3.397	25.45	7.261e-143	A	0.14418	0.99814	Imputed	31714031	ncRNA_intronic	MSH5-SAPCD1	rs3132443
6	chr6:31747865:G:A	31747865	A	ADD	6460	4.577	0.2288	2.923	7.166	6.649	2.958e-11	6	chr6:31747865:G:A	31747865	A	ADD	9465	5.797	0.146	4.354	7.717	12.03	2.376e-33	A	0.01321	0.96976	Imputed	31715642	ncRNA_intronic	MSH5-SAPCD1	rs9267559
6	chr6:31748105:T:C	31748105	C	ADD	6460	1.75	0.08495	1.481	2.067	6.586	4.518e-11	6	chr6:31748105:T:C	31748105	C	ADD	9465	3.1	0.04454	2.841	3.383	25.41	2.124e-142	C	0.14463	0.9987	Imputed	31715882	ncRNA_intronic	MSH5-SAPCD1	rs3130484
6	chr6:31749820:T:C	31749820	C	ADD	6460	4.593	0.2678	2.717	7.762	5.693	1.245e-08	6	chr6:31749820:T:C	31749820	C	ADD	9465	1.992	0.2383	1.248	3.177	2.891	0.003835	C	0.0039	0.98692	Imputed	31717597	ncRNA_intronic	MSH5-SAPCD1	rs28381365
6	chr6:31749915:A:G	31749915	A	ADD	6460	0.4713	0.08753	0.397	0.5595	-8.595	8.31e-18	6	chr6:31749915:A:G	31749915	A	ADD	9465	0.347	0.05699	0.3103	0.388	-18.57	5.273e-77	G	0.87191	0.98565	Imputed	31717692	ncRNA_intronic	MSH5-SAPCD1
6	chr6:31750619:C:G	31750619	G	ADD	6460	1.755	0.08511	1.485	2.073	6.606	3.954e-11	6	chr6:31750619:C:G	31750619	G	ADD	9465	3.112	0.0446	2.852	3.397	25.46	5.55e-143	G	0.14431	0.99886	Imputed	31718396	ncRNA_intronic	MSH5-SAPCD1	rs3117573
6	chr6:31753256:G:A	31753256	A	ADD	6460	1.75	0.08495	1.481	2.067	6.586	4.518e-11	6	chr6:31753256:G:A	31753256	A	ADD	9465	3.1	0.04454	2.841	3.383	25.41	2.124e-142	A	0.14477	0.99999	Genotyped	31721033	ncRNA_intronic	MSH5-SAPCD1	rs3131379
6	chr6:31755003:C:T	31755003	T	ADD	6460	1.498	0.05691	1.34	1.675	7.107	1.188e-12	6	chr6:31755003:C:T	31755003	T	ADD	9465	2.154	0.03384	2.016	2.302	22.68	7.346e-114	T	0.30051	0.99788	Imputed	31722780	ncRNA_intronic	MSH5-SAPCD1	rs3130486
6	chr6:31755612:C:T	31755612	C	ADD	6460	0.4834	0.1004	0.3971	0.5885	-7.242	4.426e-13	6	chr6:31755612:C:T	31755612	C	ADD	9465	0.3721	0.06418	0.3281	0.422	-15.4	1.57e-53	T	0.90498	0.98026	Imputed	31723389	ncRNA_intronic	MSH5-SAPCD1
6	chr6:31756442:G:C	31756442	C	ADD	6460	1.473	0.05436	1.324	1.639	7.129	1.009e-12	6	chr6:31756442:G:C	31756442	C	ADD	9465	1.252	0.03412	1.171	1.338	6.579	4.735e-11	C	0.26484	0.99797	Imputed	31724219	ncRNA_intronic	MSH5-SAPCD1	rs805826
6	chr6:31757453:G:A	31757453	A	ADD	6460	1.75	0.08495	1.481	2.067	6.586	4.518e-11	6	chr6:31757453:G:A	31757453	A	ADD	9465	3.1	0.04454	2.841	3.383	25.41	2.124e-142	A	0.14464	0.99894	Imputed	31725230	ncRNA_intronic	MSH5-SAPCD1	rs3117574
6	chr6:31757508:A:G	31757508	G	ADD	6460	1.75	0.08495	1.481	2.067	6.586	4.518e-11	6	chr6:31757508:A:G	31757508	G	ADD	9465	3.1	0.04454	2.841	3.383	25.41	2.124e-142	G	0.14462	0.99882	Imputed	31725285	ncRNA_intronic	MSH5-SAPCD1	rs3131378
6	chr6:31758476:T:C	31758476	C	ADD	6460	1.755	0.08511	1.485	2.073	6.606	3.954e-11	6	chr6:31758476:T:C	31758476	C	ADD	9465	3.112	0.0446	2.852	3.397	25.46	5.55e-143	C	0.1443	0.99873	Imputed	31726253	ncRNA_intronic	MSH5-SAPCD1	rs3117575
6	chr6:31759017:T:C	31759017	C	ADD	6460	1.75	0.08495	1.481	2.067	6.586	4.518e-11	6	chr6:31759017:T:C	31759017	C	ADD	9465	3.1	0.04454	2.841	3.383	25.41	2.124e-142	C	0.14463	0.99885	Imputed	31726794	ncRNA_intronic	MSH5-SAPCD1	rs3117576
6	chr6:31759697:A:G	31759697	G	ADD	6460	1.759	0.08512	1.489	2.079	6.637	3.195e-11	6	chr6:31759697:A:G	31759697	G	ADD	9465	3.121	0.04464	2.859	3.406	25.49	2.247e-143	G	0.14407	0.99876	Imputed	31727474	ncRNA_intronic	MSH5-SAPCD1	rs3117577
6	chr6:31760120:C:T	31760120	T	ADD	6460	1.75	0.08495	1.481	2.067	6.586	4.518e-11	6	chr6:31760120:C:T	31760120	T	ADD	9465	3.1	0.04454	2.841	3.383	25.41	2.124e-142	T	0.14464	0.9989	Imputed	31727897	exonic	MSH5	rs3115672
6	chr6:31760552:CAG:C	31760552	C	ADD	6460	2.959	0.1558	2.18	4.015	6.963	3.326e-12	6	chr6:31760552:CAG:C	31760552	C	ADD	9465	1.544	0.125	1.209	1.973	3.476	0.0005087	C	0.01301	0.99417	Imputed	31728329	ncRNA_intronic	MSH5-SAPCD1
6	chr6:31761582:A:G	31761582	G	ADD	6460	1.673	0.05302	1.508	1.856	9.704	2.907e-22	6	chr6:31761582:A:G	31761582	G	ADD	9465	2.045	0.0326	1.919	2.18	21.95	8.893e-107	G	0.36173	0.99533	Imputed	31729359	exonic	MSH5	rs707938
6	chr6:31764282:T:C	31764282	C	ADD	6460	4.669	0.2298	2.976	7.325	6.706	2.001e-11	6	chr6:31764282:T:C	31764282	C	ADD	9465	5.889	0.1469	4.416	7.854	12.07	1.485e-33	C	0.01323	0.97038	Imputed	31732059	exonic	SAPCD1	rs28399992
6	chr6:31764770:G:GA	31764770	GA	ADD	6460	1.701	0.05184	1.537	1.883	10.25	1.164e-24	6	chr6:31764770:G:GA	31764770	GA	ADD	9465	2.209	0.03262	2.073	2.355	24.3	1.75e-130	GA	0.41081	0.99758	Imputed	31732547
6	chr6:31765077:C:T	31765077	T	ADD	6460	4.593	0.2678	2.717	7.762	5.693	1.245e-08	6	chr6:31765077:C:T	31765077	T	ADD	9465	2.044	0.2384	1.281	3.262	2.999	0.00271	T	0.00398	0.98472	Imputed	31732854	ncRNA_intronic	SAPCD1-AS1	rs182145314
6	chr6:31765689:T:C	31765689	C	ADD	6460	1.752	0.08495	1.483	2.069	6.601	4.095e-11	6	chr6:31765689:T:C	31765689	C	ADD	9465	3.103	0.04455	2.843	3.386	25.42	1.512e-142	C	0.14456	0.99813	Imputed	31733466	exonic	VWA7	rs3101017
6	chr6:31766173:CAG:C	31766173	C	ADD	6460	1.752	0.08495	1.483	2.069	6.601	4.095e-11	6	chr6:31766173:CAG:C	31766173	C	ADD	9465	3.103	0.04455	2.843	3.386	25.42	1.512e-142	C	0.14463	0.99869	Imputed	31733950	intronic	VWA7
6	chr6:31766568:G:T	31766568	T	ADD	6460	1.752	0.08495	1.483	2.069	6.601	4.094e-11	6	chr6:31766568:G:T	31766568	T	ADD	9465	3.103	0.04454	2.843	3.386	25.42	1.513e-142	T	0.14461	0.99878	Imputed	31734345	exonic	VWA7	rs3115671
6	chr6:31770041:C:G	31770041	G	ADD	6460	2.885	0.1639	2.093	3.978	6.467	9.988e-11	6	chr6:31770041:C:G	31770041	G	ADD	9465	5.916	0.0914	4.946	7.077	19.45	2.902e-84	G	0.03682	0.96241	Imputed	31737818	exonic	VWA7	rs115526889
6	chr6:31770566:C:T	31770566	T	ADD	6460	1.551	0.07303	1.344	1.79	6.013	1.819e-09	6	chr6:31770566:C:T	31770566	T	ADD	9465	1.265	0.04785	1.152	1.389	4.913	8.974e-07	T	0.10843	0.99492	Imputed	31738343	intronic	VWA7	rs707932
6	chr6:31771343:G:T	31771343	T	ADD	6460	1.754	0.08495	1.485	2.072	6.614	3.733e-11	6	chr6:31771343:G:T	31771343	T	ADD	9465	3.109	0.04456	2.849	3.393	25.46	5.887e-143	T	0.14463	0.99877	Imputed	31739120	intronic	VWA7	rs3130490
6	chr6:31772677:G:A	31772677	A	ADD	6460	1.637	0.05181	1.479	1.812	9.516	1.808e-21	6	chr6:31772677:G:A	31772677	G	ADD	9465	0.4917	0.03233	0.4616	0.5239	-21.96	7.596e-107	A	0.52015	0.98014	Imputed	31740454	intronic	VWA7	rs805825
6	chr6:31773717:C:T	31773717	T	ADD	6460	2.935	0.1556	2.164	3.982	6.92	4.52e-12	6	chr6:31773717:C:T	31773717	T	ADD	9465	1.533	0.1249	1.201	1.959	3.424	0.0006166	T	0.01297	0.99756	Imputed	31741494	intronic	VWA7	rs140666828
6	chr6:31774290:A:G	31774290	G	ADD	6460	1.722	0.0525	1.553	1.908	10.35	4.25e-25	6	chr6:31774290:A:G	31774290	G	ADD	9465	2.295	0.0329	2.152	2.448	25.26	9.745e-141	G	0.38578	0.99786	Imputed	31742067	intronic	VWA7	rs707929
6	chr6:31774813:A:G	31774813	G	ADD	6460	1.71	0.0524	1.543	1.895	10.24	1.378e-24	6	chr6:31774813:A:G	31774813	G	ADD	9465	2.272	0.03284	2.13	2.423	24.99	7.626e-138	G	0.38864	0.99961	Genotyped	31742590	intronic	VWA7	rs707928
6	chr6:31777507:C:T	31777507	C	ADD	6460	0.6541	0.05286	0.5897	0.7255	-8.032	9.603e-16	6	chr6:31777507:C:T	31777507	C	ADD	9465	0.5581	0.03272	0.5234	0.5951	-17.82	4.567e-71	T	0.57984	0.97821	Imputed	31745284	upstream;downstream	VWA7;VARS
6	chr6:31777687:G:A	31777687	A	ADD	6460	1.76	0.08599	1.487	2.084	6.577	4.792e-11	6	chr6:31777687:G:A	31777687	A	ADD	9465	3.121	0.04496	2.857	3.408	25.31	2.479e-141	A	0.13959	0.98465	Imputed	31745464	intronic	VARS	rs3130491
6	chr6:31781043:G:A	31781043	A	ADD	6460	1.535	0.06489	1.352	1.743	6.605	3.973e-11	6	chr6:31781043:G:A	31781043	A	ADD	9465	1.711	0.03987	1.582	1.85	13.47	2.371e-41	A	0.17074	0.99751	Imputed	31748820	exonic	VARS	rs707926
6	chr6:31781365:G:A	31781365	A	ADD	6460	1.76	0.08512	1.49	2.08	6.644	3.059e-11	6	chr6:31781365:G:A	31781365	A	ADD	9465	3.125	0.04466	2.863	3.411	25.51	1.394e-143	A	0.14384	0.99794	Imputed	31749142	intronic	VARS	rs915652
6	chr6:31781407:G:A	31781407	A	ADD	6460	1.771	0.085	1.5	2.093	6.727	1.729e-11	6	chr6:31781407:G:A	31781407	A	ADD	9465	3.127	0.04464	2.865	3.413	25.54	7.829e-144	A	0.14428	0.99814	Imputed	31749184	intronic	VARS	rs915651
6	chr6:31783294:C:T	31783294	T	ADD	6460	0.265	0.2305	0.1687	0.4163	-5.762	8.324e-09	6	chr6:31783294:C:T	31783294	T	ADD	9465	0.1806	0.1542	0.1335	0.2443	-11.1	1.22e-28	T	0.02701	0.99255	Imputed	31751071	intronic	VARS	rs28732160
6	chr6:31783740:C:A	31783740	A	ADD	6460	2.963	0.1558	2.183	4.021	6.972	3.129e-12	6	chr6:31783740:C:A	31783740	A	ADD	9465	1.545	0.125	1.209	1.973	3.477	0.0005079	A	0.01294	0.99773	Imputed	31751517	intronic	VARS	rs56229298
6	chr6:31783950:C:T	31783950	T	ADD	6460	1.533	0.06484	1.35	1.741	6.589	4.423e-11	6	chr6:31783950:C:T	31783950	T	ADD	9465	1.711	0.03985	1.582	1.85	13.47	2.223e-41	T	0.17094	0.99758	Imputed	31751727	intronic	VARS	rs707924
6	chr6:31786275:A:C	31786275	C	ADD	6460	1.512	0.06484	1.332	1.717	6.381	1.761e-10	6	chr6:31786275:A:C	31786275	C	ADD	9465	1.697	0.03972	1.57	1.834	13.31	2.019e-40	C	0.17301	0.99479	Imputed	31754052	intronic	VARS	rs707923
6	chr6:31793436:G:A	31793436	A	ADD	6460	1.776	0.08475	1.504	2.097	6.778	1.221e-11	6	chr6:31793436:G:A	31793436	A	ADD	9465	3.121	0.0446	2.86	3.406	25.52	1.208e-143	A	0.14416	0.99721	Imputed	31761213	intronic	VARS	rs2607014
6	chr6:31794088:T:C	31794088	T	ADD	6460	0.4133	0.09272	0.3447	0.4957	-9.529	1.591e-21	6	chr6:31794088:T:C	31794088	T	ADD	9465	0.3055	0.06014	0.2716	0.3438	-19.72	1.587e-86	C	0.87643	0.98343	Imputed	31761865	intronic	VARS
6	chr6:31796165:G:C	31796165	C	ADD	6460	1.961	0.1077	1.588	2.422	6.253	4.038e-10	6	chr6:31796165:G:C	31796165	C	ADD	9465	2.241	0.06754	1.963	2.558	11.95	6.873e-33	C	0.05083	0.99736	Imputed	31763942	upstream	VARS	rs534892
6	chr6:31797122:T:C	31797122	C	ADD	6460	1.529	0.06492	1.346	1.737	6.541	6.107e-11	6	chr6:31797122:T:C	31797122	C	ADD	9465	1.712	0.03985	1.583	1.851	13.49	1.751e-41	C	0.17101	0.99991	Genotyped	31764899	downstream	LSM2	rs480092
6	chr6:31798087:T:A	31798087	A	ADD	6460	1.652	0.08089	1.41	1.936	6.209	5.334e-10	6	chr6:31798087:T:A	31798087	A	ADD	9465	2.847	0.04322	2.616	3.098	24.2	1.979e-129	A	0.15379	0.98254	Imputed	31765864	intronic	LSM2	rs1144710
6	chr6:31798207:G:A	31798207	A	ADD	6460	1.779	0.08475	1.506	2.1	6.795	1.085e-11	6	chr6:31798207:G:A	31798207	A	ADD	9465	3.121	0.04461	2.859	3.406	25.51	1.481e-143	A	0.14412	0.99731	Imputed	31765984	intronic	LSM2	rs2736425
6	chr6:31798883:C:T	31798883	T	ADD	6460	1.78	0.08477	1.508	2.102	6.805	1.014e-11	6	chr6:31798883:C:T	31798883	T	ADD	9465	3.125	0.04464	2.863	3.411	25.53	1.011e-143	T	0.14384	0.99731	Imputed	31766660	intronic	LSM2	rs2763980
6	chr6:31799095:T:C	31799095	C	ADD	6460	3.274	0.2142	2.151	4.981	5.537	3.085e-08	6	chr6:31799095:T:C	31799095	C	ADD	9465	1.505	0.1856	1.046	2.166	2.204	0.0275	C	0.00648	0.98544	Imputed	31766872	intronic	LSM2	rs115443704
6	chr6:31799896:T:TA	31799896	TA	ADD	6460	1.781	0.08432	1.51	2.101	6.844	7.695e-12	6	chr6:31799896:T:TA	31799896	TA	ADD	9465	3.121	0.04445	2.86	3.405	25.6	1.435e-144	TA	0.14426	0.9874	Imputed	31767673
6	chr6:31801022:A:C	31801022	C	ADD	6460	1.779	0.08475	1.506	2.1	6.795	1.085e-11	6	chr6:31801022:A:C	31801022	C	ADD	9465	3.121	0.04461	2.859	3.406	25.51	1.481e-143	C	0.14418	0.99759	Imputed	31768799	intronic	LSM2	rs681331
6	chr6:31801023:A:G	31801023	G	ADD	6460	1.529	0.06492	1.346	1.737	6.541	6.107e-11	6	chr6:31801023:A:G	31801023	G	ADD	9465	1.712	0.03985	1.583	1.851	13.49	1.751e-41	G	0.17073	0.9981	Imputed	31768800	intronic	LSM2	rs523727
6	chr6:31801335:T:G	31801335	G	ADD	6460	5	0.2672	2.962	8.441	6.025	1.696e-09	6	chr6:31801335:T:G	31801335	G	ADD	9465	2.399	0.2338	1.517	3.793	3.742	0.0001825	G	0.00387	0.95072	Imputed	31769112	intronic	LSM2	rs148078585
6	chr6:31801496:T:A	31801496	A	ADD	6460	7.142	0.3465	3.621	14.09	5.673	1.402e-08	6	chr6:31801496:T:A	31801496	A	ADD	9465	5.647	0.2731	3.306	9.645	6.338	2.328e-10	A	0.00382	0.98684	Imputed	31769273	intronic	LSM2	rs532911712
6	chr6:31804316:C:A	31804316	A	ADD	6460	1.779	0.08475	1.506	2.1	6.795	1.085e-11	6	chr6:31804316:C:A	31804316	A	ADD	9465	3.123	0.04464	2.862	3.409	25.52	1.313e-143	A	0.14413	0.99723	Imputed	31772093	intronic	LSM2	rs625421
6	chr6:31804739:G:A	31804739	A	ADD	6460	1.528	0.06492	1.346	1.735	6.531	6.516e-11	6	chr6:31804739:G:A	31804739	A	ADD	9465	1.711	0.03985	1.582	1.85	13.48	2.135e-41	A	0.17076	0.997	Imputed	31772516	intronic	LSM2	rs494718
6	chr6:31808011:C:CA	31808011	CA	ADD	6460	1.525	0.0648	1.343	1.732	6.514	7.326e-11	6	chr6:31808011:C:CA	31808011	CA	ADD	9465	1.707	0.03978	1.579	1.846	13.45	3.171e-41	CA	0.17241	0.99056	Imputed	31775788
6	chr6:31809300:C:T	31809300	T	ADD	6460	1.961	0.1077	1.588	2.422	6.253	4.038e-10	6	chr6:31809300:C:T	31809300	T	ADD	9465	2.241	0.06754	1.963	2.558	11.95	6.873e-33	T	0.05096	0.99786	Imputed	31777077	downstream	HSPA1L	rs552412
6	chr6:31809415:A:G	31809415	G	ADD	6460	1.776	0.08475	1.504	2.097	6.778	1.221e-11	6	chr6:31809415:A:G	31809415	G	ADD	9465	3.121	0.04463	2.859	3.406	25.5	1.922e-143	G	0.14417	0.99745	Imputed	31777192	downstream	HSPA1L	rs553414
6	chr6:31810495:G:A	31810495	G	ADD	6460	0.4669	0.08787	0.3931	0.5547	-8.667	4.435e-18	6	chr6:31810495:G:A	31810495	G	ADD	9465	0.3418	0.05736	0.3054	0.3824	-18.72	3.668e-78	A	0.87396	0.99971	Genotyped	31778272	exonic	HSPA1L
6	chr6:31812817:C:A	31812817	A	ADD	6460	1.955	0.1076	1.583	2.415	6.23	4.674e-10	6	chr6:31812817:C:A	31812817	A	ADD	9465	2.251	0.06735	1.973	2.569	12.05	2.018e-33	A	0.05119	0.9968	Imputed	31780594	intronic	HSPA1L	rs481825
6	chr6:31815431:A:C	31815431	C	ADD	6460	1.59	0.05161	1.437	1.759	8.988	2.518e-19	6	chr6:31815431:A:C	31815431	C	ADD	9465	2.042	0.0322	1.917	2.175	22.17	6.649e-109	C	0.43631	0.99448	Imputed	31783208	upstream	HSPA1A;HSPA1L	rs1008438
6	chr6:31815730:G:C	31815730	C	ADD	6460	1.571	0.05172	1.42	1.739	8.734	2.461e-18	6	chr6:31815730:G:C	31815730	C	ADD	9465	2.031	0.03226	1.906	2.163	21.96	7.653e-107	C	0.42628	0.99366	Imputed	31783507	UTR5	HSPA1A	rs1043618
6	chr6:31815978:T:C	31815978	T	ADD	6460	0.4826	0.1004	0.3964	0.5875	-7.258	3.915e-13	6	chr6:31815978:T:C	31815978	T	ADD	9465	0.3559	0.06526	0.3131	0.4044	-15.83	1.842e-56	C	0.9051	0.97231	Imputed	31783755	exonic	HSPA1A
6	chr6:31817451:G:C	31817451	G	ADD	6460	0.429	0.07719	0.3688	0.499	-10.96	5.646e-28	6	chr6:31817451:G:C	31817451	G	ADD	9465	0.3055	0.05099	0.2764	0.3376	-23.26	1.174e-119	C	0.82706	0.97137	Imputed	31785228	exonic	HSPA1A
6	chr6:31818043:G:A	31818043	A	ADD	6460	3.329	0.2149	2.185	5.073	5.597	2.177e-08	6	chr6:31818043:G:A	31818043	A	ADD	9465	1.529	0.1862	1.062	2.203	2.281	0.02252	A	0.00645	0.9824	Imputed	31785820	downstream	HSPA1A	rs41269733
6	chr6:31818541:G:A	31818541	A	ADD	6460	3.329	0.2149	2.185	5.073	5.597	2.177e-08	6	chr6:31818541:G:A	31818541	A	ADD	9465	1.529	0.1862	1.062	2.203	2.281	0.02252	A	0.00646	0.98296	Imputed	31786318	downstream	HSPA1A	rs41270645
6	chr6:31819390:C:T	31819390	T	ADD	6460	1.768	0.08461	1.498	2.087	6.736	1.633e-11	6	chr6:31819390:C:T	31819390	T	ADD	9465	3.104	0.04459	2.844	3.388	25.4	2.405e-142	T	0.14415	0.99352	Imputed	31787167	intergenic	HSPA1A;HSPA1B	rs1265947
6	chr6:31825749:AT:A	31825749	A	ADD	6460	1.664	0.08334	1.413	1.959	6.108	1.009e-09	6	chr6:31825749:AT:A	31825749	A	ADD	9465	2.979	0.04407	2.733	3.248	24.77	1.781e-135	A	0.14685	0.98936	Imputed	31793526	intergenic	HSPA1A;HSPA1B
6	chr6:31826031:C:A	31826031	A	ADD	6460	3.44	0.2163	2.252	5.257	5.713	1.112e-08	6	chr6:31826031:C:A	31826031	A	ADD	9465	1.55	0.1885	1.071	2.242	2.323	0.02017	A	0.0064	0.9832	Imputed	31793808	intergenic	HSPA1A;HSPA1B	rs35440917
6	chr6:31826815:C:T	31826815	T	ADD	6460	1.596	0.05147	1.443	1.766	9.086	1.026e-19	6	chr6:31826815:C:T	31826815	T	ADD	9465	2.085	0.03223	1.958	2.221	22.8	4.936e-115	T	0.4005	0.99901	Genotyped	31794592	upstream	HSPA1B	rs2763979
6	chr6:31830357:TA:T	31830357	T	ADD	6460	1.776	0.08475	1.504	2.097	6.778	1.221e-11	6	chr6:31830357:TA:T	31830357	T	ADD	9465	3.124	0.04463	2.862	3.409	25.52	1.071e-143	T	0.14419	0.99783	Imputed	31798134	downstream	HSPA1B
6	chr6:31830816:G:C	31830816	C	ADD	6460	1.486	0.06726	1.302	1.695	5.888	3.902e-09	6	chr6:31830816:G:C	31830816	C	ADD	9465	1.689	0.04119	1.558	1.831	12.72	4.295e-37	C	0.15639	0.9973	Imputed	31798593	downstream	HSPA1B	rs565599
6	chr6:31831299:T:G	31831299	G	ADD	6460	1.706	0.08199	1.453	2.003	6.515	7.287e-11	6	chr6:31831299:T:G	31831299	G	ADD	9465	2.948	0.04363	2.706	3.211	24.78	1.448e-135	G	0.15074	0.99375	Imputed	31799076	intergenic	HSPA1B;C6orf48	rs3115674
6	chr6:31833091:G:C	31833091	C	ADD	6460	1.494	0.05291	1.347	1.657	7.585	3.314e-14	6	chr6:31833091:G:C	31833091	C	ADD	9465	2.158	0.03268	2.024	2.301	23.53	1.827e-122	C	0.37355	0.99697	Imputed	31800868	intergenic	HSPA1B;C6orf48	rs2471980
6	chr6:31834324:C:T	31834324	T	ADD	6460	1.779	0.08475	1.506	2.1	6.795	1.085e-11	6	chr6:31834324:C:T	31834324	T	ADD	9465	3.127	0.04464	2.865	3.413	25.54	7.319e-144	T	0.14422	0.99805	Imputed	31802101	upstream	C6orf48;SNORD48	rs3130476
6	chr6:31834764:T:C	31834764	C	ADD	6460	0.333	0.1997	0.2251	0.4925	-5.506	3.68e-08	6	chr6:31834764:T:C	31834764	C	ADD	9465	0.2145	0.1377	0.1638	0.281	-11.18	5.36e-29	C	0.02968	0.99307	Imputed	31802541	upstream	C6orf48;SNORD48	rs9368699
6	chr6:31838136:C:T	31838136	T	ADD	6460	1.767	0.08487	1.496	2.087	6.709	1.959e-11	6	chr6:31838136:C:T	31838136	T	ADD	9465	3.122	0.04465	2.861	3.408	25.5	1.945e-143	T	0.14377	0.9969	Imputed	31805913	intronic	C6orf48	rs3130478
6	chr6:31838821:G:A	31838821	A	ADD	6460	1.995	0.1247	1.563	2.547	5.541	3.003e-08	6	chr6:31838821:G:A	31838821	A	ADD	9465	2.348	0.07905	2.011	2.742	10.8	3.459e-27	A	0.03632	0.99626	Imputed	31806598	intronic	C6orf48	rs628357
6	chr6:31839763:A:G	31839763	G	ADD	6460	1.767	0.08487	1.496	2.087	6.709	1.959e-11	6	chr6:31839763:A:G	31839763	G	ADD	9465	3.122	0.04465	2.861	3.408	25.5	1.945e-143	G	0.14376	0.99704	Imputed	31807540	UTR3	C6orf48	rs3130679
6	chr6:31839931:CAAAA:C	31839931	C	ADD	6460	1.995	0.1247	1.563	2.547	5.541	3.003e-08	6	chr6:31839931:CAAAA:C	31839931	C	ADD	9465	2.348	0.07905	2.011	2.742	10.8	3.459e-27	C	0.03632	0.9964	Imputed	31807708	downstream	C6orf48
6	chr6:31840659:C:T	31840659	T	ADD	6460	1.776	0.08475	1.504	2.097	6.779	1.213e-11	6	chr6:31840659:C:T	31840659	T	ADD	9465	3.121	0.04462	2.86	3.406	25.51	1.577e-143	T	0.14423	0.99718	Imputed	31808436	downstream	C6orf48	rs599707
6	chr6:31841683:A:G	31841683	G	ADD	6460	2.946	0.1556	2.171	3.996	6.942	3.868e-12	6	chr6:31841683:A:G	31841683	G	ADD	9465	1.534	0.1249	1.201	1.96	3.429	0.0006064	G	0.01294	0.99484	Imputed	31809460	intergenic	C6orf48;NEU1	rs56103300
6	chr6:31842089:T:G	31842089	T	ADD	6460	0.4644	0.1309	0.3593	0.6003	-5.859	4.663e-09	6	chr6:31842089:T:G	31842089	T	ADD	9465	0.3942	0.07986	0.3371	0.461	-11.66	2.105e-31	G	0.94133	0.89362	Imputed	31809866	intergenic	C6orf48;NEU1
6	chr6:31842308:G:T	31842308	T	ADD	6460	1.48	0.06717	1.297	1.688	5.836	5.332e-09	6	chr6:31842308:G:T	31842308	T	ADD	9465	1.686	0.04112	1.555	1.827	12.7	5.981e-37	T	0.15663	0.99422	Imputed	31810085	intergenic	C6orf48;NEU1	rs3115673
6	chr6:31842835:C:T	31842835	T	ADD	6460	1.776	0.08475	1.504	2.097	6.779	1.213e-11	6	chr6:31842835:C:T	31842835	T	ADD	9465	3.121	0.04462	2.86	3.406	25.51	1.577e-143	T	0.14415	0.99682	Imputed	31810612	intergenic	C6orf48;NEU1	rs9267574
6	chr6:31844073:T:C	31844073	C	ADD	6460	1.545	0.05161	1.397	1.71	8.433	3.364e-17	6	chr6:31844073:T:C	31844073	C	ADD	9465	1.996	0.03215	1.874	2.126	21.5	1.487e-102	C	0.4424	0.99358	Imputed	31811850	intergenic	C6orf48;NEU1	rs9267575
6	chr6:31844261:T:G	31844261	T	ADD	6460	0.4718	0.1015	0.3866	0.5756	-7.4	1.358e-13	6	chr6:31844261:T:G	31844261	T	ADD	9465	0.3604	0.06509	0.3173	0.4095	-15.68	2.157e-55	G	0.90523	0.975	Imputed	31812038	intergenic	C6orf48;NEU1
6	chr6:31845103:C:T	31845103	T	ADD	6460	1.483	0.06721	1.3	1.692	5.862	4.587e-09	6	chr6:31845103:C:T	31845103	T	ADD	9465	1.687	0.04115	1.556	1.829	12.71	5.246e-37	T	0.15642	0.99486	Imputed	31812880	intergenic	C6orf48;NEU1	rs646046
6	chr6:31845997:T:C	31845997	T	ADD	6460	0.4243	0.09134	0.3547	0.5075	-9.386	6.227e-21	6	chr6:31845997:T:C	31845997	T	ADD	9465	0.3081	0.05968	0.2741	0.3463	-19.73	1.205e-86	C	0.87515	0.98135	Imputed	31813774	intergenic	C6orf48;NEU1
6	chr6:31847537:G:C	31847537	C	ADD	6460	3.494	0.217	2.284	5.347	5.766	8.13e-09	6	chr6:31847537:G:C	31847537	C	ADD	9465	1.575	0.1892	1.087	2.282	2.401	0.01637	C	0.00641	0.98205	Imputed	31815314	intergenic	C6orf48;NEU1	rs114973486
6	chr6:31848282:C:T	31848282	T	ADD	6460	0.2758	0.2251	0.1774	0.4287	-5.723	1.047e-08	6	chr6:31848282:C:T	31848282	T	ADD	9465	0.1905	0.1498	0.142	0.2556	-11.06	1.867e-28	T	0.0271	0.99257	Imputed	31816059	intergenic	C6orf48;NEU1	rs28732162
6	chr6:31848720:T:C	31848720	C	ADD	6460	1.483	0.06721	1.3	1.692	5.862	4.587e-09	6	chr6:31848720:T:C	31848720	C	ADD	9465	1.688	0.04113	1.557	1.83	12.73	4.041e-37	C	0.15651	0.99488	Imputed	31816497	intergenic	C6orf48;NEU1	rs1265944
6	chr6:31850331:C:T	31850331	T	ADD	6460	1.767	0.08487	1.496	2.087	6.709	1.959e-11	6	chr6:31850331:C:T	31850331	T	ADD	9465	3.122	0.04465	2.861	3.408	25.5	1.945e-143	T	0.14372	0.99666	Imputed	31818108	intergenic	C6orf48;NEU1	rs9267578
6	chr6:31850338:G:A	31850338	A	ADD	6460	3.153	0.1572	2.317	4.291	7.306	2.756e-13	6	chr6:31850338:G:A	31850338	A	ADD	9465	1.622	0.1264	1.266	2.078	3.827	0.0001298	A	0.01261	0.99119	Imputed	31818115	intergenic	C6orf48;NEU1	rs572095451
6	chr6:31850810:TTTG:T	31850810	T	ADD	6460	1.638	0.08068	1.399	1.919	6.119	9.405e-10	6	chr6:31850810:TTTG:T	31850810	T	ADD	9465	2.825	0.04324	2.595	3.074	24.02	1.931e-127	T	0.15101	0.99349	Imputed	31818587	intergenic	C6orf48;NEU1
6	chr6:31852866:A:G	31852866	G	ADD	6460	1.672	0.05182	1.511	1.851	9.925	3.228e-23	6	chr6:31852866:A:G	31852866	G	ADD	9465	2.205	0.03252	2.068	2.35	24.31	1.665e-130	G	0.42618	0.99394	Imputed	31820643	intergenic	C6orf48;NEU1	rs2736429
6	chr6:31852882:T:C	31852882	T	ADD	6460	0.4249	0.09137	0.3552	0.5082	-9.368	7.385e-21	6	chr6:31852882:T:C	31852882	T	ADD	9465	0.3076	0.05975	0.2736	0.3458	-19.73	1.204e-86	C	0.87509	0.9827	Imputed	31820659	intergenic	C6orf48;NEU1
6	chr6:31856484:C:T	31856484	T	ADD	6460	7.12	0.3368	3.68	13.78	5.828	5.608e-09	6	chr6:31856484:C:T	31856484	T	ADD	9465	5.461	0.2671	3.235	9.217	6.356	2.073e-10	T	0.00383	0.98183	Imputed	31824261	intergenic	C6orf48;NEU1	rs570042813
6	chr6:31857051:A:G	31857051	A	ADD	6460	0.4246	0.09137	0.355	0.5079	-9.375	6.903e-21	6	chr6:31857051:A:G	31857051	A	ADD	9465	0.3074	0.05975	0.2734	0.3456	-19.74	9.477e-87	G	0.87693	0.99969	Genotyped	31824828	intergenic	C6orf48;NEU1
6	chr6:31857135:A:T	31857135	T	ADD	6460	1.746	0.09545	1.448	2.105	5.836	5.338e-09	6	chr6:31857135:A:T	31857135	T	ADD	9465	1.56	0.06194	1.382	1.762	7.184	6.769e-13	T	0.05942	0.98833	Imputed	31824912	intergenic	C6orf48;NEU1	rs9267650
6	chr6:31857888:C:T	31857888	T	ADD	6460	3.136	0.157	2.305	4.266	7.279	3.367e-13	6	chr6:31857888:C:T	31857888	T	ADD	9465	1.622	0.1264	1.266	2.078	3.828	0.0001291	T	0.01272	0.99321	Imputed	31825665	intergenic	C6orf48;NEU1	rs142933730
6	chr6:31858928:G:A	31858928	A	ADD	6460	1.553	0.07175	1.349	1.788	6.135	8.501e-10	6	chr6:31858928:G:A	31858928	A	ADD	9465	2.469	0.04021	2.282	2.672	22.48	6.246e-112	A	0.18212	0.99664	Imputed	31826705	downstream	NEU1	rs622076
6	chr6:31863990:AAT:A	31863990	A	ADD	6460	3.031	0.1563	2.231	4.117	7.094	1.3e-12	6	chr6:31863990:AAT:A	31863990	A	ADD	9465	1.577	0.1256	1.233	2.017	3.627	0.0002863	A	0.01282	0.99632	Imputed	31831767	intronic	SLC44A4
6	chr6:31864261:A:G	31864261	G	ADD	6460	1.789	0.08475	1.515	2.113	6.865	6.639e-12	6	chr6:31864261:A:G	31864261	G	ADD	9465	3.148	0.04466	2.884	3.436	25.68	1.982e-145	G	0.14461	0.99772	Imputed	31832038	intronic	SLC44A4	rs515688
6	chr6:31865676:G:A	31865676	A	ADD	6460	3.031	0.1563	2.231	4.117	7.094	1.3e-12	6	chr6:31865676:G:A	31865676	A	ADD	9465	1.577	0.1256	1.233	2.017	3.627	0.0002863	A	0.01282	0.99623	Imputed	31833453	intronic	SLC44A4	rs56188416
6	chr6:31867387:G:C	31867387	C	ADD	6460	1.543	0.07176	1.34	1.775	6.04	1.544e-09	6	chr6:31867387:G:C	31867387	C	ADD	9465	2.467	0.04022	2.28	2.669	22.45	1.229e-111	C	0.18219	0.99643	Imputed	31835164	intronic	SLC44A4	rs693906
6	chr6:31869997:A:G	31869997	G	ADD	6460	0.273	0.2251	0.1756	0.4244	-5.768	8.032e-09	6	chr6:31869997:A:G	31869997	G	ADD	9465	0.1892	0.1498	0.1411	0.2538	-11.11	1.074e-28	G	0.02772	0.99072	Imputed	31837774	intronic	SLC44A4	rs28381639
6	chr6:31872638:T:C	31872638	T	ADD	6460	0.6486	0.06402	0.5721	0.7353	-6.763	1.355e-11	6	chr6:31872638:T:C	31872638	T	ADD	9465	0.5406	0.03994	0.4999	0.5846	-15.4	1.649e-53	C	0.77384	0.98492	Imputed	31840415	intronic	SLC44A4
6	chr6:31872700:C:T	31872700	T	ADD	6460	1.789	0.0853	1.514	2.115	6.819	9.173e-12	6	chr6:31872700:C:T	31872700	T	ADD	9465	3.177	0.0448	2.91	3.468	25.8	8.862e-147	T	0.14365	0.99618	Imputed	31840477	intronic	SLC44A4	rs501942
6	chr6:31873232:A:G	31873232	A	ADD	6460	0.4191	0.09169	0.3502	0.5016	-9.485	2.428e-21	6	chr6:31873232:A:G	31873232	A	ADD	9465	0.2983	0.06031	0.265	0.3357	-20.06	1.704e-89	G	0.87564	0.98117	Imputed	31841009	intronic	SLC44A4
6	chr6:31878208:T:C	31878208	T	ADD	6460	0.4622	0.1025	0.3781	0.565	-7.531	5.017e-14	6	chr6:31878208:T:C	31878208	T	ADD	9465	0.3491	0.06588	0.3068	0.3972	-15.98	1.882e-57	C	0.90725	0.99937	Genotyped	31845985	intronic	SLC44A4
6	chr6:31878457:A:G	31878457	A	ADD	6460	0.5281	0.07811	0.4531	0.6155	-8.174	2.988e-16	6	chr6:31878457:A:G	31878457	A	ADD	9465	0.423	0.04936	0.384	0.4659	-17.43	4.747e-68	G	0.84577	0.98587	Imputed	31846234	intronic	SLC44A4
6	chr6:31879456:C:T	31879456	T	ADD	6460	3.028	0.1563	2.229	4.114	7.089	1.353e-12	6	chr6:31879456:C:T	31879456	T	ADD	9465	1.565	0.1254	1.224	2.001	3.572	0.0003548	T	0.0129	0.99361	Imputed	31847233	upstream;downstream	SLC44A4;EHMT2	rs56119517
6	chr6:31879733:T:TC	31879733	TC	ADD	6460	2.736	0.1514	2.034	3.682	6.649	2.942e-11	6	chr6:31879733:T:TC	31879733	TC	ADD	9465	1.417	0.1214	1.117	1.798	2.872	0.004074	TC	0.01365	0.99028	Imputed	31847510
6	chr6:31880503:G:A	31880503	A	ADD	6460	2.736	0.1514	2.034	3.682	6.649	2.942e-11	6	chr6:31880503:G:A	31880503	A	ADD	9465	1.417	0.1214	1.117	1.798	2.872	0.004074	A	0.01373	0.99467	Imputed	31848280	intronic	EHMT2	rs9461728
6	chr6:31883772:G:A	31883772	A	ADD	6460	10.1	0.2701	5.947	17.14	8.56	1.125e-17	6	chr6:31883772:G:A	31883772	A	ADD	9465	3.756	0.246	2.319	6.083	5.379	7.48e-08	A	0.00355	0.97249	Imputed	31851549	intronic	EHMT2	rs180742749
6	chr6:31884107:G:C	31884107	C	ADD	6460	2.156	0.1299	1.672	2.782	5.915	3.309e-09	6	chr6:31884107:G:C	31884107	C	ADD	9465	2.475	0.08212	2.107	2.907	11.04	2.557e-28	C	0.03404	0.99702	Imputed	31851884	intronic	EHMT2	rs9267660
6	chr6:31892098:C:T	31892098	T	ADD	6460	2.736	0.1514	2.034	3.682	6.649	2.942e-11	6	chr6:31892098:C:T	31892098	T	ADD	9465	1.417	0.1214	1.117	1.798	2.872	0.004074	T	0.01375	0.99225	Imputed	31859875	intronic	EHMT2	rs9501158
6	chr6:31892341:G:A	31892341	A	ADD	6460	2.736	0.1514	2.034	3.682	6.649	2.942e-11	6	chr6:31892341:G:A	31892341	A	ADD	9465	1.417	0.1214	1.117	1.798	2.872	0.004074	A	0.01375	0.99226	Imputed	31860118	intronic	EHMT2	rs9501159
6	chr6:31892799:C:T	31892799	T	ADD	6460	2.275	0.1321	1.756	2.947	6.221	4.929e-10	6	chr6:31892799:C:T	31892799	T	ADD	9465	2.626	0.08411	2.227	3.097	11.48	1.67e-30	T	0.03228	0.99734	Imputed	31860576	intronic	EHMT2	rs9267661
6	chr6:31893430:G:C	31893430	C	ADD	6460	0.2527	0.236	0.1591	0.4014	-5.828	5.617e-09	6	chr6:31893430:G:C	31893430	C	ADD	9465	0.1777	0.1556	0.131	0.2411	-11.1	1.258e-28	C	0.02685	0.99741	Imputed	31861207	UTR5	EHMT2	rs28732164
6	chr6:31894787:G:A	31894787	A	ADD	6460	2.72	0.1512	2.022	3.659	6.616	3.695e-11	6	chr6:31894787:G:A	31894787	A	ADD	9465	1.408	0.1212	1.111	1.786	2.825	0.004735	A	0.0138	0.99146	Imputed	31862564	intronic	EHMT2	rs9469068
6	chr6:31896761:G:A	31896761	A	ADD	6460	3.573	0.1639	2.591	4.926	7.77	7.86e-15	6	chr6:31896761:G:A	31896761	A	ADD	9465	6.807	0.09469	5.654	8.195	20.26	3.149e-91	A	0.03647	0.96075	Imputed	31864538	exonic	EHMT2	rs115884658
6	chr6:31898546:C:G	31898546	G	ADD	6460	5.13	0.2691	3.027	8.693	6.075	1.238e-09	6	chr6:31898546:C:G	31898546	G	ADD	9465	2.179	0.2425	1.355	3.505	3.212	0.00132	G	0.00402	0.99181	Imputed	31866323	intronic	C2	rs146592879
6	chr6:31902549:G:A	31902549	A	ADD	6460	1.818	0.08485	1.539	2.147	7.045	1.86e-12	6	chr6:31902549:G:A	31902549	A	ADD	9465	3.191	0.04481	2.922	3.484	25.89	7.917e-148	A	0.14416	0.99989	Genotyped	31870326	intronic	C2	rs558702
6	chr6:31904817:A:AT	31904817	A	ADD	6460	0.5361	0.07525	0.4626	0.6212	-8.286	1.172e-16	6	chr6:31904817:A:AT	31904817	A	ADD	9465	0.4113	0.04819	0.3742	0.452	-18.44	6.359e-76	AT	0.83488	0.98406	Imputed	31872594	intronic	C2
6	chr6:31908870:A:C	31908870	C	ADD	6460	0.2515	0.236	0.1584	0.3995	-5.848	4.977e-09	6	chr6:31908870:A:C	31908870	C	ADD	9465	0.1769	0.1556	0.1304	0.24	-11.13	8.715e-29	C	0.02691	0.99324	Imputed	31876647	intronic	C2	rs28732165
6	chr6:31909534:G:T	31909534	T	ADD	6460	2.665	0.1508	1.983	3.581	6.498	8.119e-11	6	chr6:31909534:G:T	31909534	T	ADD	9465	1.383	0.1208	1.091	1.752	2.683	0.007287	T	0.01401	0.98852	Imputed	31877311	intronic	C2	rs56192194
6	chr6:31910656:G:A	31910656	A	ADD	6460	1.824	0.08472	1.545	2.153	7.093	1.314e-12	6	chr6:31910656:G:A	31910656	A	ADD	9465	3.191	0.04481	2.923	3.484	25.9	6.92e-148	A	0.14426	0.99772	Imputed	31878433	intronic	C2	rs519417
6	chr6:31911381:A:T	31911381	A	ADD	6460	0.4619	0.1017	0.3785	0.5638	-7.598	3.008e-14	6	chr6:31911381:A:T	31911381	A	ADD	9465	0.3249	0.06718	0.2848	0.3707	-16.73	7.609e-63	T	0.90474	0.97665	Imputed	31879158	intronic	C2
6	chr6:31911995:T:A	31911995	A	ADD	6460	0.2525	0.236	0.159	0.4011	-5.831	5.524e-09	6	chr6:31911995:T:A	31911995	A	ADD	9465	0.1777	0.1556	0.131	0.241	-11.1	1.229e-28	A	0.02676	0.99323	Imputed	31879772	intronic	C2	rs28732166
6	chr6:31912276:A:G	31912276	G	ADD	6460	5.13	0.2691	3.027	8.693	6.075	1.238e-09	6	chr6:31912276:A:G	31912276	G	ADD	9465	2.179	0.2425	1.355	3.505	3.212	0.00132	G	0.00405	0.99277	Imputed	31880053	intronic	C2	rs138882491
6	chr6:31912834:T:C	31912834	T	ADD	6460	0.4624	0.1017	0.3789	0.5644	-7.584	3.342e-14	6	chr6:31912834:T:C	31912834	T	ADD	9465	0.3252	0.0672	0.2851	0.371	-16.72	1.003e-62	C	0.90485	0.97628	Imputed	31880611	intronic	C2
6	chr6:31913532:T:C	31913532	C	ADD	6460	1.721	0.07336	1.491	1.987	7.403	1.335e-13	6	chr6:31913532:T:C	31913532	C	ADD	9465	2.8	0.04101	2.583	3.034	25.1	4.764e-139	C	0.17613	0.99598	Imputed	31881309	intronic	C2	rs532086
6	chr6:31917046:T:C	31917046	T	ADD	6460	0.4592	0.102	0.376	0.5608	-7.629	2.365e-14	6	chr6:31917046:T:C	31917046	T	ADD	9465	0.319	0.06775	0.2793	0.3643	-16.87	7.883e-64	C	0.9052	0.97499	Imputed	31884823	intronic	C2
6	chr6:31920285:G:A	31920285	A	ADD	6460	2.959	0.1452	2.226	3.933	7.469	8.103e-14	6	chr6:31920285:G:A	31920285	A	ADD	9465	1.709	0.1133	1.369	2.134	4.729	2.26e-06	A	0.01587	0.98867	Imputed	31888062	intronic	C2	rs17201403
6	chr6:31920590:C:T	31920590	C	ADD	6460	0.4554	0.1024	0.3726	0.5567	-7.679	1.603e-14	6	chr6:31920590:C:T	31920590	C	ADD	9465	0.317	0.06796	0.2774	0.3621	-16.91	3.953e-64	T	0.90533	0.9699	Imputed	31888367	intronic	C2
6	chr6:31921086:G:A	31921086	A	ADD	6460	2.959	0.1452	2.226	3.933	7.469	8.103e-14	6	chr6:31921086:G:A	31921086	A	ADD	9465	1.709	0.1133	1.369	2.134	4.729	2.26e-06	A	0.01587	0.99088	Imputed	31888863	intronic	C2	rs9501160
6	chr6:31924707:A:C	31924707	C	ADD	6460	1.854	0.08426	1.572	2.187	7.326	2.375e-13	6	chr6:31924707:A:C	31924707	C	ADD	9465	3.194	0.04484	2.926	3.488	25.9	6.897e-148	C	0.14441	0.99763	Imputed	31892484	intronic	C2	rs497309
6	chr6:31927842:G:T	31927842	T	ADD	6460	3.312	0.1416	2.51	4.372	8.458	2.711e-17	6	chr6:31927842:G:T	31927842	T	ADD	9465	1.837	0.1117	1.475	2.286	5.44	5.336e-08	T	0.01723	0.9924	Imputed	31895619	intronic	C2	rs9332704
6	chr6:31928335:G:A	31928335	A	ADD	6460	4.975	0.2554	3.016	8.207	6.282	3.352e-10	6	chr6:31928335:G:A	31928335	A	ADD	9465	2.182	0.2289	1.393	3.417	3.41	0.0006505	A	0.00448	0.98912	Imputed	31896112	intronic	C2	rs9332705
6	chr6:31932800:C:T	31932800	T	ADD	6460	4.452	0.247	2.743	7.224	6.045	1.493e-09	6	chr6:31932800:C:T	31932800	T	ADD	9465	1.76	0.2153	1.154	2.684	2.626	0.008645	T	0.00487	0.94362	Imputed	31900577	intronic	C2	rs192537003
6	chr6:31933313:G:T	31933313	T	ADD	6460	3.57	0.1626	2.596	4.909	7.827	5.003e-15	6	chr6:31933313:G:T	31933313	T	ADD	9465	7.021	0.09395	5.841	8.441	20.75	1.358e-95	T	0.03753	0.96136	Imputed	31901090	intronic	C2	rs115277907
6	chr6:31942164:A:G	31942164	G	ADD	6460	1.84	0.08411	1.561	2.17	7.252	4.112e-13	6	chr6:31942164:A:G	31942164	G	ADD	9465	3.181	0.04476	2.914	3.473	25.85	2.242e-147	G	0.14438	0.997	Imputed	31909941	intronic	C2	rs1265905
6	chr6:31947158:A:G	31947158	A	ADD	6460	0.6075	0.07795	0.5215	0.7078	-6.393	1.627e-10	6	chr6:31947158:A:G	31947158	A	ADD	9465	0.4697	0.04989	0.4259	0.5179	-15.15	7.826e-52	G	0.85735	0.98807	Imputed	31914935	exonic	CFB
6	chr6:31948930:C:T	31948930	T	ADD	6460	3.091	0.1568	2.273	4.203	7.195	6.267e-13	6	chr6:31948930:C:T	31948930	T	ADD	9465	1.562	0.1264	1.219	2.001	3.528	0.000418	T	0.01288	0.99639	Imputed	31916707	exonic	CFB	rs45600936
6	chr6:31950687:A:G	31950687	G	ADD	6460	4.474	0.167	3.225	6.206	8.971	2.933e-19	6	chr6:31950687:A:G	31950687	G	ADD	9465	5.409	0.1095	4.364	6.704	15.41	1.319e-53	G	0.02364	0.99568	Imputed	31918464	exonic	CFB	rs4151659
6	chr6:31950691:A:C	31950691	C	ADD	6460	3.091	0.1568	2.273	4.203	7.195	6.267e-13	6	chr6:31950691:A:C	31950691	C	ADD	9465	1.562	0.1264	1.219	2.001	3.528	0.000418	C	0.01294	0.99337	Imputed	31918468	exonic	CFB	rs45484591
6	chr6:31951083:A:G	31951083	G	ADD	6460	1.84	0.08411	1.561	2.17	7.252	4.112e-13	6	chr6:31951083:A:G	31951083	G	ADD	9465	3.185	0.04476	2.917	3.477	25.88	1.226e-147	G	0.14461	0.99998	Genotyped	31918860	intronic	CFB	rs1270942
6	chr6:31957092:C:T	31957092	T	ADD	6460	4.005	0.1487	2.992	5.36	9.33	1.06e-20	6	chr6:31957092:C:T	31957092	T	ADD	9465	4.455	0.09924	3.668	5.412	15.05	3.213e-51	T	0.02612	0.99831	Imputed	31924869	intronic	NELFE	rs9267785
6	chr6:31958913:G:T	31958913	T	ADD	6460	3.091	0.1568	2.273	4.203	7.195	6.267e-13	6	chr6:31958913:G:T	31958913	T	ADD	9465	1.573	0.1266	1.227	2.016	3.578	0.0003463	T	0.01286	0.99795	Imputed	31926690	UTR5	NELFE;SKIV2L	rs182142262
6	chr6:31962031:C:T	31962031	T	ADD	6460	0.2353	0.2421	0.1464	0.3781	-5.977	2.276e-09	6	chr6:31962031:C:T	31962031	T	ADD	9465	0.1677	0.1587	0.1228	0.2288	-11.25	2.273e-29	T	0.02682	0.99516	Imputed	31929808	exonic	SKIV2L	rs35664695
6	chr6:31963360:T:C	31963360	C	ADD	6460	0.6746	0.07177	0.5861	0.7765	-5.485	4.133e-08	6	chr6:31963360:T:C	31963360	C	ADD	9465	0.4243	0.04975	0.3849	0.4677	-17.23	1.462e-66	C	0.15161	0.99023	Imputed	31931137	intronic	SKIV2L	rs401775
6	chr6:31964591:G:A	31964591	A	ADD	6460	3.069	0.1567	2.258	4.172	7.158	8.179e-13	6	chr6:31964591:G:A	31964591	A	ADD	9465	1.589	0.1258	1.241	2.033	3.679	0.000234	A	0.01294	0.99743	Imputed	31932368	intronic	SKIV2L	rs114212545
6	chr6:31965741:T:C	31965741	C	ADD	6460	2.227	0.07316	1.929	2.57	10.94	7.356e-28	6	chr6:31965741:T:C	31965741	C	ADD	9465	1.78	0.04841	1.619	1.957	11.91	1.096e-32	C	0.1054	0.99948	Genotyped	31933518	intronic	SKIV2L	rs492899
6	chr6:31966102:CT:C	31966102	C	ADD	6460	3.222	0.1578	2.365	4.389	7.415	1.214e-13	6	chr6:31966102:CT:C	31966102	C	ADD	9465	1.614	0.1278	1.256	2.073	3.742	0.0001824	C	0.01263	0.9979	Imputed	31933879	intronic	SKIV2L
6	chr6:31968170:G:A	31968170	A	ADD	6460	4.626	0.2537	2.814	7.606	6.038	1.557e-09	6	chr6:31968170:G:A	31968170	A	ADD	9465	1.891	0.2287	1.208	2.96	2.786	0.005344	A	0.00431	0.99831	Imputed	31935947	intronic	SKIV2L	rs118038741
6	chr6:31970089:G:T	31970089	T	ADD	6460	4.054	0.1559	2.986	5.503	8.976	2.814e-19	6	chr6:31970089:G:T	31970089	T	ADD	9465	4.783	0.1026	3.912	5.848	15.26	1.422e-52	T	0.02505	0.99674	Imputed	31937866	intronic	DXO	rs9267786
6	chr6:31970295:T:C	31970295	C	ADD	6460	4.484	0.2492	2.752	7.307	6.023	1.716e-09	6	chr6:31970295:T:C	31970295	C	ADD	9465	1.92	0.2236	1.239	2.976	2.918	0.003526	C	0.00455	0.99705	Imputed	31938072	intronic	DXO	rs2746399
6	chr6:31970330:A:G	31970330	G	ADD	6460	1.834	0.0695	1.6	2.101	8.726	2.648e-18	6	chr6:31970330:A:G	31970330	G	ADD	9465	1.945	0.04318	1.787	2.117	15.41	1.451e-53	G	0.14026	0.99681	Imputed	31938107	intronic	DXO	rs474534
6	chr6:31972287:C:T	31972287	T	ADD	6460	6.761	0.3412	3.464	13.2	5.602	2.117e-08	6	chr6:31972287:C:T	31972287	T	ADD	9465	5.559	0.2665	3.298	9.373	6.437	1.215e-10	T	0.00384	0.98304	Imputed	31940064	intronic	STK19	rs181304595
6	chr6:31973112:A:G	31973112	G	ADD	6460	4.484	0.2492	2.752	7.307	6.023	1.716e-09	6	chr6:31973112:A:G	31973112	G	ADD	9465	1.92	0.2236	1.239	2.976	2.918	0.003526	G	0.00458	0.99703	Imputed	31940889	intronic	STK19	rs114826045
6	chr6:31973120:A:G	31973120	G	ADD	6460	1.852	0.08414	1.571	2.185	7.327	2.351e-13	6	chr6:31973120:A:G	31973120	G	ADD	9465	3.21	0.04489	2.94	3.505	25.98	8.365e-149	G	0.14399	0.99994	Genotyped	31940897	intronic	STK19	rs389884
6	chr6:31975455:C:T	31975455	T	ADD	6460	0.2364	0.2421	0.1471	0.38	-5.956	2.582e-09	6	chr6:31975455:C:T	31975455	T	ADD	9465	0.1646	0.1604	0.1202	0.2254	-11.25	2.382e-29	T	0.02675	0.9949	Imputed	31943232	intronic	STK19	rs41315812
6	chr6:31977074:T:C	31977074	C	ADD	6460	0.4608	0.1312	0.3563	0.5958	-5.908	3.462e-09	6	chr6:31977074:T:C	31977074	C	ADD	9465	0.2581	0.09683	0.2135	0.312	-13.99	1.843e-44	C	0.05287	0.99647	Imputed	31944851	intronic	STK19	rs41315816
6	chr6:31977178:CT:C	31977178	C	ADD	6460	0.4678	0.1312	0.3617	0.6049	-5.793	6.897e-09	6	chr6:31977178:CT:C	31977178	C	ADD	9465	0.2577	0.09753	0.2129	0.312	-13.9	6.093e-44	C	0.05181	0.98949	Imputed	31944955	intronic	STK19
6	chr6:31980671:A:G	31980671	G	ADD	6460	1.938	0.06643	1.702	2.208	9.963	2.215e-23	6	chr6:31980671:A:G	31980671	G	ADD	9465	1.567	0.04346	1.439	1.707	10.34	4.693e-25	G	0.1356	0.98031	Imputed	31948448	exonic	STK19	rs616634
6	chr6:32030535:G:GGTGGAGGAGAGGGT	32030535	GGTGGAGGAGAGGGT	ADD	6460	1.851	0.09497	1.537	2.23	6.485	8.903e-11	6	chr6:32030535:G:GGTGGAGGAGAGGGT	32030535	GGTGGAGGAGAGGGT	ADD	9465	2.871	0.05159	2.594	3.176	20.44	7.4e-93	GGTGGAGGAGAGGGT	0.08458	0.63016	Imputed	31998312
6	chr6:32037490:C:T	32037490	T	ADD	6460	2.063	0.07662	1.776	2.398	9.454	3.271e-21	6	chr6:32037490:C:T	32037490	T	ADD	9465	3.068	0.04329	2.819	3.34	25.9	7.232e-148	T	0.15505	0.98279	Imputed	32005267	upstream	CYP21A2	rs431204
6	chr6:32038983:TG:T	32038983	T	ADD	6460	1.457	0.05771	1.301	1.631	6.517	7.192e-11	6	chr6:32038983:TG:T	32038983	T	ADD	9465	1.395	0.03575	1.3	1.496	9.303	1.36e-20	T	0.23372	0.95058	Imputed	32006760	intronic	CYP21A2
6	chr6:32039081:C:A	32039081	C	ADD	6460	1.635	0.05157	1.478	1.809	9.536	1.491e-21	6	chr6:32039081:C:A	32039081	C	ADD	9465	2.062	0.03198	1.937	2.195	22.63	2.078e-113	A	0.55367	0.93786	Imputed	32006858	intronic	CYP21A2
6	chr6:32041146:C:T	32041146	T	ADD	6460	3.128	0.1557	2.306	4.245	7.326	2.374e-13	6	chr6:32041146:C:T	32041146	T	ADD	9465	1.604	0.1262	1.253	2.055	3.745	0.0001801	T	0.01268	0.98361	Imputed	32008923	UTR3	CYP21A2	rs150697472
6	chr6:32045863:G:T	32045863	T	ADD	6460	4.181	0.2479	2.572	6.798	5.77	7.928e-09	6	chr6:32045863:G:T	32045863	T	ADD	9465	1.711	0.2231	1.105	2.65	2.408	0.01603	T	0.00448	0.99325	Imputed	32013640	UTR5	TNXB	rs142678597
6	chr6:32046679:C:T	32046679	T	ADD	6460	0.5636	0.1051	0.4587	0.6926	-5.454	4.925e-08	6	chr6:32046679:C:T	32046679	T	ADD	9465	0.3798	0.07158	0.3301	0.437	-13.53	1.092e-41	T	0.0754	0.99504	Imputed	32014456	intronic	TNXB	rs34214527
6	chr6:32047051:G:A	32047051	A	ADD	6460	1.846	0.08441	1.565	2.179	7.265	3.723e-13	6	chr6:32047051:G:A	32047051	A	ADD	9465	3.209	0.04494	2.939	3.505	25.94	2.139e-148	A	0.14358	0.99652	Imputed	32014828	intronic	TNXB	rs433061
6	chr6:32049386:C:A	32049386	A	ADD	6460	4.027	0.148	3.013	5.382	9.412	4.847e-21	6	chr6:32049386:C:A	32049386	A	ADD	9465	4.466	0.0989	3.679	5.422	15.13	1e-51	A	0.02634	0.99469	Imputed	32017163	exonic	TNXB	rs9267795
6	chr6:32049465:C:T	32049465	T	ADD	6460	0.3521	0.1548	0.2599	0.4769	-6.743	1.549e-11	6	chr6:32049465:C:T	32049465	T	ADD	9465	0.2168	0.1082	0.1754	0.2681	-14.12	2.725e-45	T	0.04813	0.99323	Imputed	32017242	exonic	TNXB	rs41258944
6	chr6:32050796:A:C	32050796	C	ADD	6460	0.5485	0.1052	0.4463	0.674	-5.711	1.124e-08	6	chr6:32050796:A:C	32050796	C	ADD	9465	0.3773	0.07097	0.3283	0.4337	-13.73	6.435e-43	C	0.07736	0.99736	Imputed	32018573	intronic	TNXB	rs35214850
6	chr6:32051605:A:C	32051605	C	ADD	6460	2.111	0.1209	1.666	2.675	6.18	6.391e-10	6	chr6:32051605:A:C	32051605	C	ADD	9465	3.734	0.06959	3.258	4.28	18.93	6.089e-80	C	0.05415	0.96083	Imputed	32019382	intronic	TNXB	rs115521560
6	chr6:32051735:T:C	32051735	C	ADD	6460	0.2413	0.2423	0.1501	0.388	-5.866	4.457e-09	6	chr6:32051735:T:C	32051735	C	ADD	9465	0.164	0.1623	0.1193	0.2255	-11.14	8.109e-29	C	0.02647	0.99306	Imputed	32019512	intronic	TNXB	rs41316748
6	chr6:32052169:C:T	32052169	T	ADD	6460	1.615	0.07275	1.4	1.862	6.588	4.465e-11	6	chr6:32052169:C:T	32052169	T	ADD	9465	2.999	0.03987	2.773	3.243	27.55	4.806e-167	T	0.18958	0.99635	Imputed	32019946	intronic	TNXB	rs367364
6	chr6:32052461:A:G	32052461	G	ADD	6460	1.608	0.07282	1.394	1.855	6.522	6.924e-11	6	chr6:32052461:A:G	32052461	G	ADD	9465	2.996	0.03986	2.771	3.24	27.53	8.497e-167	G	0.18954	0.99625	Imputed	32020238	intronic	TNXB	rs369580
6	chr6:32053067:G:A	32053067	A	ADD	6460	0.5506	0.1056	0.4477	0.6772	-5.653	1.581e-08	6	chr6:32053067:G:A	32053067	A	ADD	9465	0.3735	0.07157	0.3246	0.4297	-13.76	4.405e-43	A	0.07663	0.99728	Imputed	32020844	intronic	TNXB	rs2077580
6	chr6:32055648:C:T	32055648	T	ADD	6460	3.402	0.1381	2.596	4.459	8.869	7.374e-19	6	chr6:32055648:C:T	32055648	T	ADD	9465	3.749	0.09179	3.132	4.488	14.4	5.45e-47	T	0.02884	0.99344	Imputed	32023425	intronic	TNXB	rs9267796
6	chr6:32057633:ACT:A	32057633	A	ADD	6460	0.5474	0.1052	0.4454	0.6727	-5.729	1.011e-08	6	chr6:32057633:ACT:A	32057633	A	ADD	9465	0.3773	0.07096	0.3283	0.4336	-13.74	6.244e-43	A	0.07748	0.99869	Imputed	32025410	intronic	TNXB
6	chr6:32057778:C:A	32057778	A	ADD	6460	1.606	0.07268	1.393	1.852	6.518	7.11e-11	6	chr6:32057778:C:A	32057778	A	ADD	9465	2.983	0.03981	2.759	3.225	27.45	6.99e-166	A	0.18967	0.99624	Imputed	32025555	intronic	TNXB	rs394439
6	chr6:32058086:C:T	32058086	T	ADD	6460	1.606	0.07268	1.393	1.852	6.518	7.11e-11	6	chr6:32058086:C:T	32058086	T	ADD	9465	2.983	0.03981	2.759	3.225	27.45	6.99e-166	T	0.18967	0.99612	Imputed	32025863	exonic	TNXB	rs369637
6	chr6:32058203:G:A	32058203	A	ADD	6460	0.55	0.1052	0.4476	0.676	-5.683	1.322e-08	6	chr6:32058203:G:A	32058203	A	ADD	9465	0.3735	0.07133	0.3248	0.4295	-13.81	2.313e-43	A	0.07718	0.99832	Imputed	32025980	exonic	TNXB	rs12196385
6	chr6:32058480:T:C	32058480	T	ADD	6460	0.4361	0.1043	0.3555	0.535	-7.958	1.743e-15	6	chr6:32058480:T:C	32058480	T	ADD	9465	0.2928	0.07014	0.2552	0.336	-17.51	1.184e-68	C	0.90787	0.97958	Imputed	32026257	intronic	TNXB
6	chr6:32059031:G:A	32059031	A	ADD	6460	0.55	0.1052	0.4476	0.676	-5.683	1.322e-08	6	chr6:32059031:G:A	32059031	A	ADD	9465	0.3735	0.07133	0.3248	0.4295	-13.81	2.313e-43	A	0.07724	0.99997	Genotyped	32026808	intronic	TNXB	rs12198173
6	chr6:32060372:G:C	32060372	C	ADD	6460	1.606	0.07268	1.393	1.852	6.518	7.11e-11	6	chr6:32060372:G:C	32060372	C	ADD	9465	2.983	0.03981	2.759	3.225	27.45	6.99e-166	C	0.18972	0.99644	Imputed	32028149	intronic	TNXB	rs1150758
6	chr6:32061428:G:A	32061428	A	ADD	6460	1.836	0.08452	1.556	2.167	7.188	6.558e-13	6	chr6:32061428:G:A	32061428	A	ADD	9465	3.206	0.04493	2.936	3.501	25.93	2.896e-148	A	0.14352	0.99628	Imputed	32029205	exonic	TNXB	rs1150757
6	chr6:32062923:C:T	32062923	T	ADD	6460	3.998	0.1478	2.993	5.341	9.377	6.791e-21	6	chr6:32062923:C:T	32062923	T	ADD	9465	4.437	0.09869	3.657	5.384	15.1	1.66e-51	T	0.02637	0.9955	Imputed	32030700	intronic	TNXB	rs9267797
6	chr6:32064127:G:A	32064127	A	ADD	6460	0.2651	0.2029	0.1781	0.3946	-6.543	6.029e-11	6	chr6:32064127:G:A	32064127	A	ADD	9465	0.1822	0.1358	0.1396	0.2378	-12.54	4.754e-36	A	0.03517	0.99576	Imputed	32031904	intronic	TNXB	rs28732167
6	chr6:32064362:G:A	32064362	A	ADD	6460	0.5474	0.1052	0.4454	0.6727	-5.729	1.011e-08	6	chr6:32064362:G:A	32064362	A	ADD	9465	0.3773	0.07096	0.3283	0.4336	-13.74	6.244e-43	A	0.07749	0.99874	Imputed	32032139	intronic	TNXB	rs204884
6	chr6:32065839:G:A	32065839	A	ADD	6460	1.614	0.07275	1.399	1.861	6.576	4.819e-11	6	chr6:32065839:G:A	32065839	A	ADD	9465	2.99	0.03985	2.766	3.233	27.49	2.353e-166	A	0.18956	0.99661	Imputed	32033616	intronic	TNXB	rs1265889
6	chr6:32066167:A:G	32066167	A	ADD	6460	0.4137	0.1011	0.3393	0.5043	-8.729	2.56e-18	6	chr6:32066167:A:G	32066167	A	ADD	9465	0.2724	0.0686	0.2382	0.3117	-18.95	4.117e-80	G	0.89885	0.98236	Imputed	32033944	intronic	TNXB
6	chr6:32067917:C:T	32067917	T	ADD	6460	1.781	0.08413	1.51	2.1	6.86	6.88e-12	6	chr6:32067917:C:T	32067917	T	ADD	9465	3.115	0.0446	2.855	3.4	25.48	3.368e-143	T	0.14481	0.99653	Imputed	32035694	exonic	TNXB	rs1150756
6	chr6:32070498:GC:G	32070498	G	ADD	6460	3.431	0.1382	2.616	4.498	8.918	4.754e-19	6	chr6:32070498:GC:G	32070498	G	ADD	9465	3.793	0.09187	3.168	4.542	14.51	1.012e-47	G	0.02886	0.99377	Imputed	32038275	intronic	TNXB
6	chr6:32070773:C:T	32070773	T	ADD	6460	1.601	0.07261	1.389	1.846	6.482	9.027e-11	6	chr6:32070773:C:T	32070773	T	ADD	9465	2.974	0.03975	2.751	3.215	27.41	1.82e-165	T	0.18967	0.99577	Imputed	32038550	intronic	TNXB	rs1150755
6	chr6:32072827:C:T	32072827	T	ADD	6460	0.5488	0.1055	0.4463	0.6748	-5.689	1.278e-08	6	chr6:32072827:C:T	32072827	T	ADD	9465	0.3794	0.07115	0.3301	0.4362	-13.62	3.06e-42	T	0.07655	0.99804	Imputed	32040604	intronic	TNXB	rs204881
6	chr6:32073216:G:A	32073216	A	ADD	6460	4.183	0.2434	2.596	6.741	5.878	4.148e-09	6	chr6:32073216:G:A	32073216	A	ADD	9465	1.66	0.218	1.083	2.545	2.325	0.02006	A	0.00495	0.998	Imputed	32040993	intronic	TNXB	rs17201553
6	chr6:32077057:G:C	32077057	C	ADD	6460	1.873	0.08388	1.589	2.207	7.48	7.438e-14	6	chr6:32077057:G:C	32077057	C	ADD	9465	2.091	0.05124	1.891	2.312	14.39	5.699e-47	C	0.09198	0.99186	Imputed	32044834	intronic	TNXB	rs9267798
6	chr6:32079167:C:T	32079167	T	ADD	6460	3.384	0.1387	2.579	4.441	8.793	1.462e-18	6	chr6:32079167:C:T	32079167	T	ADD	9465	3.777	0.09188	3.154	4.522	14.46	2.092e-47	T	0.02887	0.99373	Imputed	32046944	exonic	TNXB	rs9267799
6	chr6:32081646:C:T	32081646	T	ADD	6460	0.5534	0.1056	0.4499	0.6807	-5.601	2.135e-08	6	chr6:32081646:C:T	32081646	T	ADD	9465	0.3756	0.07161	0.3264	0.4322	-13.67	1.476e-42	T	0.07602	0.99845	Imputed	32049423	exonic	TNXB	rs12211410
6	chr6:32082767:C:T	32082767	C	ADD	6460	0.4141	0.1011	0.3396	0.5048	-8.72	2.783e-18	6	chr6:32082767:C:T	32082767	C	ADD	9465	0.2738	0.0685	0.2394	0.3131	-18.91	8.936e-80	T	0.89874	0.98283	Imputed	32050544	intronic	TNXB
6	chr6:32082981:C:T	32082981	T	ADD	6460	1.594	0.07275	1.382	1.838	6.405	1.501e-10	6	chr6:32082981:C:T	32082981	T	ADD	9465	2.966	0.03975	2.744	3.207	27.36	9.015e-165	T	0.18967	0.99661	Imputed	32050758	intronic	TNXB	rs1150754
6	chr6:32084312:CTCCAGGAAGCCT:C	32084312	C	ADD	6460	0.5528	0.1056	0.4495	0.6799	-5.614	1.975e-08	6	chr6:32084312:CTCCAGGAAGCCT:C	32084312	C	ADD	9465	0.3753	0.07158	0.3261	0.4318	-13.69	1.134e-42	C	0.07604	0.9982	Imputed	32052089	intronic	TNXB
6	chr6:32085425:G:A	32085425	A	ADD	6460	4.676	0.2498	2.866	7.631	6.174	6.665e-10	6	chr6:32085425:G:A	32085425	A	ADD	9465	1.891	0.2258	1.215	2.943	2.821	0.004793	A	0.00437	0.99831	Imputed	32053202	intronic	TNXB	rs117781239
6	chr6:32088573:GTAA:G	32088573	GTAA	ADD	6460	0.4137	0.1011	0.3393	0.5043	-8.729	2.56e-18	6	chr6:32088573:GTAA:G	32088573	GTAA	ADD	9465	0.2735	0.0685	0.2391	0.3128	-18.93	6.981e-80	G	0.89867	0.98237	Imputed	32056350
6	chr6:32089848:C:T	32089848	T	ADD	6460	4.183	0.2434	2.596	6.741	5.878	4.148e-09	6	chr6:32089848:C:T	32089848	T	ADD	9465	1.66	0.218	1.083	2.545	2.325	0.02006	T	0.00495	0.99463	Imputed	32057625	intronic	TNXB	rs73729013
6	chr6:32092090:A:G	32092090	G	ADD	6460	1.824	0.08449	1.546	2.153	7.115	1.121e-12	6	chr6:32092090:A:G	32092090	G	ADD	9465	3.175	0.04483	2.908	3.467	25.78	1.662e-146	G	0.14358	0.99584	Imputed	32059867	intronic	TNXB	rs1150753
6	chr6:32092719:G:C	32092719	C	ADD	6460	3.384	0.1387	2.579	4.441	8.793	1.462e-18	6	chr6:32092719:G:C	32092719	C	ADD	9465	3.777	0.09189	3.154	4.522	14.46	2.126e-47	C	0.0289	0.9934	Imputed	32060496	intronic	TNXB	rs114989909
6	chr6:32096949:T:C	32096949	C	ADD	6460	1.824	0.08449	1.546	2.153	7.115	1.121e-12	6	chr6:32096949:T:C	32096949	C	ADD	9465	3.172	0.04482	2.905	3.463	25.75	3.032e-146	C	0.14356	0.9958	Imputed	32064726	exonic	TNXB	rs1150752
6	chr6:32098670:G:A	32098670	A	ADD	6460	1.562	0.07215	1.356	1.799	6.177	6.518e-10	6	chr6:32098670:G:A	32098670	A	ADD	9465	2.913	0.03955	2.696	3.148	27.03	6.17e-161	A	0.19126	0.99547	Imputed	32066447	intronic	TNXB	rs1265888
6	chr6:32099042:T:A	32099042	T	ADD	6460	0.4101	0.1015	0.3361	0.5004	-8.781	1.62e-18	6	chr6:32099042:T:A	32099042	T	ADD	9465	0.2716	0.06871	0.2374	0.3108	-18.97	3.129e-80	A	0.89858	0.9816	Imputed	32066819	intronic	TNXB
6	chr6:32099658:T:G	32099658	G	ADD	6460	3.384	0.1387	2.579	4.441	8.793	1.462e-18	6	chr6:32099658:T:G	32099658	G	ADD	9465	3.788	0.09185	3.164	4.535	14.5	1.207e-47	G	0.0289	0.99193	Imputed	32067435	intronic	TNXB	rs57740770
6	chr6:32102029:G:C	32102029	G	ADD	6460	0.4242	0.1056	0.3449	0.5217	-8.12	4.664e-16	6	chr6:32102029:G:C	32102029	G	ADD	9465	0.2887	0.0706	0.2514	0.3315	-17.6	2.567e-69	C	0.9079	0.98014	Imputed	32069806	intronic	TNXB
6	chr6:32103240:C:G	32103240	C	ADD	6460	0.4029	0.1023	0.3297	0.4924	-8.884	6.43e-19	6	chr6:32103240:C:G	32103240	C	ADD	9465	0.2687	0.06904	0.2347	0.3076	-19.04	8.638e-81	G	0.89892	0.98209	Imputed	32071017	intronic	TNXB
6	chr6:32103491:CCA:C	32103491	C	ADD	6460	0.2673	0.2029	0.1796	0.3979	-6.502	7.934e-11	6	chr6:32103491:CCA:C	32103491	C	ADD	9465	0.1836	0.1359	0.1407	0.2396	-12.48	1.012e-35	C	0.03498	0.99334	Imputed	32071268	intronic	TNXB
6	chr6:32104116:C:T	32104116	C	ADD	6460	0.4025	0.1023	0.3294	0.4919	-8.894	5.907e-19	6	chr6:32104116:C:T	32104116	C	ADD	9465	0.2684	0.06904	0.2345	0.3073	-19.05	6.75e-81	T	0.90055	0.99936	Genotyped	32071893	intronic	TNXB
6	chr6:32107027:T:C	32107027	C	ADD	6460	0.5501	0.09647	0.4553	0.6646	-6.196	5.804e-10	6	chr6:32107027:T:C	32107027	C	ADD	9465	0.3691	0.06562	0.3245	0.4197	-15.19	4.139e-52	C	0.09114	0.99974	Genotyped	32074804	intronic	TNXB	rs12153855
6	chr6:32108722:G:A	32108722	A	ADD	6460	0.737	0.05254	0.6649	0.8169	-5.808	6.312e-09	6	chr6:32108722:G:A	32108722	A	ADD	9465	0.6417	0.03241	0.6022	0.6838	-13.69	1.195e-42	A	0.38642	0.99976	Genotyped	32076499	intronic	TNXB	rs2269426
6	chr6:32112369:A:C	32112369	A	ADD	6460	0.4107	0.1015	0.3366	0.5011	-8.764	1.885e-18	6	chr6:32112369:A:C	32112369	A	ADD	9465	0.267	0.06925	0.2331	0.3058	-19.07	4.805e-81	C	0.89913	0.9765	Imputed	32080146	intergenic	TNXB;ATF6B
6	chr6:32112414:G:C	32112414	C	ADD	6460	1.822	0.08437	1.545	2.15	7.113	1.135e-12	6	chr6:32112414:G:C	32112414	C	ADD	9465	3.16	0.04475	2.895	3.45	25.71	8.081e-146	C	0.1436	0.99514	Imputed	32080191	intergenic	TNXB;ATF6B	rs1269852
6	chr6:32113419:C:A	32113419	A	ADD	6460	0.5385	0.0974	0.4449	0.6517	-6.356	2.076e-10	6	chr6:32113419:C:A	32113419	A	ADD	9465	0.3667	0.06587	0.3223	0.4172	-15.23	2.243e-52	A	0.09074	0.99659	Imputed	32081196	intergenic	TNXB;ATF6B	rs28732174
6	chr6:32114692:C:T	32114692	T	ADD	6460	3.392	0.138	2.588	4.445	8.852	8.633e-19	6	chr6:32114692:C:T	32114692	T	ADD	9465	3.751	0.09156	3.135	4.488	14.44	2.944e-47	T	0.02929	0.99042	Imputed	32082469	downstream	ATF6B	rs12663951
6	chr6:32117501:C:T	32117501	T	ADD	6460	0.1747	0.2831	0.1003	0.3042	-6.164	7.073e-10	6	chr6:32117501:C:T	32117501	T	ADD	9465	0.1376	0.1764	0.09739	0.1945	-11.24	2.511e-29	T	0.02609	0.98965	Imputed	32085278	intronic	ATF6B	rs28732175
6	chr6:32121497:G:A	32121497	A	ADD	6460	3.411	0.1389	2.598	4.478	8.835	1.001e-18	6	chr6:32121497:G:A	32121497	A	ADD	9465	3.8	0.09205	3.173	4.551	14.5	1.169e-47	A	0.02913	0.99164	Imputed	32089274	intronic	ATF6B	rs2284180
6	chr6:32124066:G:A	32124066	A	ADD	6460	0.5322	0.09773	0.4394	0.6445	-6.454	1.09e-10	6	chr6:32124066:G:A	32124066	A	ADD	9465	0.3622	0.06613	0.3182	0.4124	-15.36	3.208e-53	A	0.09081	0.99641	Imputed	32091843	intronic	ATF6B	rs12215107
6	chr6:32124917:G:A	32124917	A	ADD	6460	4.567	0.2484	2.807	7.432	6.115	9.679e-10	6	chr6:32124917:G:A	32124917	A	ADD	9465	1.844	0.2244	1.188	2.862	2.727	0.00639	A	0.00444	0.9832	Imputed	32092694	intronic	ATF6B	rs148775103
6	chr6:32128224:C:A	32128224	A	ADD	6460	1.802	0.0842	1.528	2.125	6.994	2.674e-12	6	chr6:32128224:C:A	32128224	A	ADD	9465	3.139	0.04465	2.876	3.426	25.62	1.008e-144	A	0.14355	0.99261	Imputed	32096001	UTR5	ATF6B	rs3130288
6	chr6:32129513:C:T	32129513	T	ADD	6460	0.5286	0.09805	0.4362	0.6407	-6.501	7.984e-11	6	chr6:32129513:C:T	32129513	T	ADD	9465	0.3617	0.06621	0.3176	0.4118	-15.36	3.005e-53	T	0.09071	0.99621	Imputed	32097290	exonic	FKBPL	rs28732176
6	chr6:32130206:G:A	32130206	A	ADD	6460	0.5286	0.09805	0.4362	0.6407	-6.501	7.984e-11	6	chr6:32130206:G:A	32130206	A	ADD	9465	0.3617	0.06621	0.3176	0.4118	-15.36	3.005e-53	A	0.09073	0.99612	Imputed	32097983	UTR5	FKBPL	rs9391734
6	chr6:32132569:TTTTG:T	32132569	T	ADD	6460	0.2174	0.2242	0.1401	0.3374	-6.807	9.977e-12	6	chr6:32132569:TTTTG:T	32132569	T	ADD	9465	0.1643	0.1434	0.1241	0.2177	-12.59	2.422e-36	T	0.03478	0.99014	Imputed	32100346	intergenic	FKBPL;PRRT1
6	chr6:32133100:C:T	32133100	T	ADD	6460	0.4138	0.1256	0.3235	0.5293	-7.026	2.128e-12	6	chr6:32133100:C:T	32133100	T	ADD	9465	0.2663	0.08657	0.2247	0.3155	-15.28	9.917e-53	T	0.0641	0.99471	Imputed	32100877	intergenic	FKBPL;PRRT1	rs28732177
6	chr6:32134528:T:C	32134528	T	ADD	6460	0.3843	0.1048	0.313	0.472	-9.125	7.146e-20	6	chr6:32134528:T:C	32134528	T	ADD	9465	0.2503	0.07143	0.2176	0.2879	-19.39	9.371e-84	C	0.89955	0.96874	Imputed	32102305	intergenic	FKBPL;PRRT1
6	chr6:32134903:A:C	32134903	C	ADD	6460	0.5327	0.09768	0.4399	0.6451	-6.448	1.136e-10	6	chr6:32134903:A:C	32134903	C	ADD	9465	0.3635	0.06602	0.3194	0.4137	-15.33	4.825e-53	C	0.09076	0.99241	Imputed	32102680	intergenic	FKBPL;PRRT1	rs13211318
6	chr6:32138237:C:A	32138237	A	ADD	6460	0.526	0.098	0.4341	0.6374	-6.556	5.535e-11	6	chr6:32138237:C:A	32138237	A	ADD	9465	0.3667	0.06572	0.3224	0.4171	-15.27	1.29e-52	A	0.0911	0.99264	Imputed	32106014	intergenic	FKBPL;PRRT1	rs6904786
6	chr6:32139384:T:C	32139384	C	ADD	6460	0.5286	0.098	0.4362	0.6405	-6.505	7.757e-11	6	chr6:32139384:T:C	32139384	C	ADD	9465	0.3638	0.06602	0.3197	0.4141	-15.32	5.988e-53	C	0.0907	0.99254	Imputed	32107161	intergenic	FKBPL;PRRT1	rs12213851
6	chr6:32140074:G:A	32140074	A	ADD	6460	1.574	0.072	1.367	1.812	6.3	2.975e-10	6	chr6:32140074:G:A	32140074	A	ADD	9465	2.931	0.0395	2.713	3.167	27.23	3.164e-163	A	0.19132	0.99302	Imputed	32107851	intergenic	FKBPL;PRRT1	rs3134962
6	chr6:32141388:G:A	32141388	G	ADD	6460	0.3986	0.1089	0.322	0.4935	-8.445	3.035e-17	6	chr6:32141388:G:A	32141388	G	ADD	9465	0.2679	0.07319	0.2321	0.3092	-18	2.074e-72	A	0.90842	0.96497	Imputed	32109165	intergenic	FKBPL;PRRT1
6	chr6:32144849:A:G	32144849	A	ADD	6460	0.3909	0.1032	0.3194	0.4785	-9.104	8.711e-20	6	chr6:32144849:A:G	32144849	A	ADD	9465	0.2487	0.07082	0.2165	0.2858	-19.65	6.124e-86	G	0.89775	0.97024	Imputed	32112626	intergenic	FKBPL;PRRT1
6	chr6:32145178:A:G	32145178	A	ADD	6460	0.3909	0.1032	0.3194	0.4785	-9.104	8.711e-20	6	chr6:32145178:A:G	32145178	A	ADD	9465	0.2487	0.07082	0.2165	0.2858	-19.65	6.124e-86	G	0.89775	0.97037	Imputed	32112955	intergenic	FKBPL;PRRT1
6	chr6:32146668:G:A	32146668	A	ADD	6460	4.1	0.1485	3.065	5.485	9.504	2.02e-21	6	chr6:32146668:G:A	32146668	A	ADD	9465	4.556	0.09926	3.75	5.534	15.28	1.078e-52	A	0.0267	0.99387	Imputed	32114445	intergenic	FKBPL;PRRT1	rs9267808
6	chr6:32147445:G:A	32147445	A	ADD	6460	0.2175	0.2296	0.1387	0.3411	-6.645	3.023e-11	6	chr6:32147445:G:A	32147445	A	ADD	9465	0.1658	0.1461	0.1245	0.2208	-12.3	9.593e-35	A	0.03319	0.99218	Imputed	32115222	downstream	PRRT1	rs28732178
6	chr6:32150308:A:G	32150308	G	ADD	6460	3.922	0.2155	2.571	5.983	6.341	2.278e-10	6	chr6:32150308:A:G	32150308	G	ADD	9465	7.836	0.1281	6.096	10.07	16.07	3.865e-58	G	0.02058	0.801	Imputed	32118085	intronic	PRRT1	rs114334832
6	chr6:32152121:T:C	32152121	T	ADD	6460	0.4022	0.1089	0.3249	0.4979	-8.362	6.144e-17	6	chr6:32152121:T:C	32152121	T	ADD	9465	0.2597	0.07428	0.2245	0.3003	-18.15	1.212e-73	C	0.90933	0.97008	Imputed	32119898	upstream;downstream	PRRT1;LOC100507547
6	chr6:32154609:C:G	32154609	C	ADD	6460	0.3902	0.1063	0.3168	0.4806	-8.85	8.789e-19	6	chr6:32154609:C:G	32154609	C	ADD	9465	0.237	0.07435	0.2049	0.2742	-19.36	1.578e-83	G	0.90417	0.97114	Imputed	32122386	exonic	PPT2
6	chr6:32156174:T:C	32156174	T	ADD	6460	0.3849	0.1147	0.3074	0.4819	-8.327	8.292e-17	6	chr6:32156174:T:C	32156174	T	ADD	9465	0.2444	0.07854	0.2096	0.2851	-17.94	5.968e-72	C	0.91562	0.96764	Imputed	32123951	ncRNA_intronic	PPT2-EGFL8
6	chr6:32156766:T:A	32156766	A	ADD	6460	1.566	0.07494	1.352	1.814	5.989	2.113e-09	6	chr6:32156766:T:A	32156766	A	ADD	9465	1.144	0.05103	1.035	1.264	2.63	0.008541	A	0.09578	0.99158	Imputed	32124543	ncRNA_intronic	PPT2-EGFL8	rs432953
6	chr6:32158225:A:G	32158225	A	ADD	6460	0.393	0.1041	0.3205	0.4819	-8.973	2.875e-19	6	chr6:32158225:A:G	32158225	A	ADD	9465	0.2359	0.07314	0.2044	0.2722	-19.75	8.213e-87	G	0.9027	0.99951	Genotyped	32126002	ncRNA_intronic	PPT2-EGFL8
6	chr6:32158719:A:C	32158719	C	ADD	6460	0.2275	0.2243	0.1466	0.3531	-6.6	4.101e-11	6	chr6:32158719:A:C	32158719	C	ADD	9465	0.1687	0.1449	0.127	0.2241	-12.28	1.112e-34	C	0.03329	0.994	Imputed	32126496	ncRNA_intronic	PPT2-EGFL8	rs28732179
6	chr6:32160617:C:T	32160617	T	ADD	6460	1.555	0.0652	1.369	1.767	6.776	1.236e-11	6	chr6:32160617:C:T	32160617	T	ADD	9465	1.154	0.04288	1.061	1.255	3.343	0.000828	T	0.14465	0.99169	Imputed	32128394	ncRNA_intronic	PPT2-EGFL8	rs9267812
6	chr6:32163733:T:C	32163733	T	ADD	6460	0.3906	0.1063	0.3171	0.4811	-8.84	9.567e-19	6	chr6:32163733:T:C	32163733	T	ADD	9465	0.2372	0.07435	0.2051	0.2744	-19.35	1.994e-83	C	0.90438	0.97246	Imputed	32131510	ncRNA_intronic	PPT2-EGFL8
6	chr6:32164014:C:T	32164014	T	ADD	6460	2.32	0.1427	1.754	3.068	5.897	3.696e-09	6	chr6:32164014:C:T	32164014	T	ADD	9465	1.011	0.1201	0.7986	1.279	0.0871	0.9306	T	0.01618	0.96229	Imputed	32131791	ncRNA_intronic	PPT2-EGFL8	rs151138218
6	chr6:32164195:G:C	32164195	C	ADD	6460	1.838	0.08386	1.559	2.166	7.257	3.963e-13	6	chr6:32164195:G:C	32164195	C	ADD	9465	3.17	0.04475	2.904	3.461	25.78	1.319e-146	C	0.14347	0.9977	Imputed	32131972	ncRNA_intronic	PPT2-EGFL8	rs3132941
6	chr6:32164244:T:C	32164244	C	ADD	6460	4.738	0.2426	2.945	7.622	6.412	1.438e-10	6	chr6:32164244:T:C	32164244	C	ADD	9465	1.933	0.2191	1.258	2.971	3.008	0.002626	C	0.0046	0.99044	Imputed	32132021	ncRNA_intronic	PPT2-EGFL8	rs117633869
6	chr6:32168101:G:C	32168101	C	ADD	6460	3.287	0.1426	2.485	4.346	8.346	7.05e-17	6	chr6:32168101:G:C	32168101	C	ADD	9465	3.883	0.09402	3.23	4.669	14.43	3.372e-47	C	0.02872	0.9929	Imputed	32135878	ncRNA_exonic	PPT2-EGFL8	rs205000
6	chr6:32168252:A:G	32168252	G	ADD	6460	0.1726	0.2946	0.09687	0.3074	-5.965	2.443e-09	6	chr6:32168252:A:G	32168252	G	ADD	9465	0.1474	0.1769	0.1042	0.2084	-10.83	2.611e-27	G	0.02458	0.99244	Imputed	32136029	ncRNA_exonic	PPT2-EGFL8	rs1802036
6	chr6:32170768:A:C	32170768	A	ADD	6460	0.395	0.1031	0.3227	0.4835	-9.007	2.122e-19	6	chr6:32170768:A:C	32170768	A	ADD	9465	0.245	0.07155	0.213	0.2819	-19.66	5.034e-86	C	0.8991	0.97623	Imputed	32138545	intronic	AGPAT1
6	chr6:32174106:G:A	32174106	A	ADD	6460	1.66	0.07641	1.43	1.929	6.636	3.212e-11	6	chr6:32174106:G:A	32174106	A	ADD	9465	1.202	0.05221	1.085	1.332	3.525	0.0004239	A	0.09041	0.99921	Genotyped	32141883	intronic	AGPAT1	rs408359
6	chr6:32179984:T:C	32179984	T	ADD	6460	0.4376	0.1025	0.358	0.5349	-8.066	7.282e-16	6	chr6:32179984:T:C	32179984	T	ADD	9465	0.2931	0.06906	0.256	0.3356	-17.77	1.176e-70	C	0.90534	0.99949	Genotyped	32147761	intronic	RNF5
6	chr6:32182519:C:A	32182519	A	ADD	6460	1.899	0.0727	1.647	2.189	8.819	1.15e-18	6	chr6:32182519:C:A	32182519	A	ADD	9465	1.268	0.05081	1.148	1.401	4.679	2.884e-06	A	0.0936	0.99324	Imputed	32150296	intronic	AGER	rs184003
6	chr6:32184217:A:T	32184217	A	ADD	6460	0.4074	0.1084	0.3294	0.5039	-8.281	1.226e-16	6	chr6:32184217:A:T	32184217	A	ADD	9465	0.2639	0.07389	0.2283	0.305	-18.03	1.118e-72	T	0.90977	0.97225	Imputed	32151994	exonic	AGER
6	chr6:32184478:T:A	32184478	A	ADD	6460	2.344	0.1429	1.772	3.102	5.963	2.479e-09	6	chr6:32184478:T:A	32184478	A	ADD	9465	1.021	0.1203	0.8066	1.292	0.1727	0.8629	A	0.01614	0.96593	Imputed	32152255	upstream;downstream	AGER;PBX2	rs143118560
6	chr6:32185629:C:A	32185629	A	ADD	6460	2.088	0.06258	1.847	2.361	11.77	5.75e-32	6	chr6:32185629:C:A	32185629	A	ADD	9465	2.845	0.0382	2.64	3.067	27.38	5.242e-165	A	0.22509	0.98	Imputed	32153406	UTR3	PBX2	rs169504
6	chr6:32188705:C:CG	32188705	CG	ADD	6460	4.278	0.1622	3.113	5.88	8.961	3.203e-19	6	chr6:32188705:C:CG	32188705	CG	ADD	9465	5.229	0.107	4.24	6.45	15.46	6.528e-54	CG	0.02506	0.98242	Imputed	32156482
6	chr6:32189862:C:T	32189862	T	ADD	6460	1.73	0.0745	1.495	2.002	7.356	1.897e-13	6	chr6:32189862:C:T	32189862	T	ADD	9465	1.323	0.04962	1.2	1.458	5.639	1.708e-08	T	0.1006	0.9901	Imputed	32157639	exonic	PBX2	rs169503
6	chr6:32193619:T:G	32193619	T	ADD	6460	0.3818	0.1115	0.3069	0.475	-8.639	5.646e-18	6	chr6:32193619:T:G	32193619	T	ADD	9465	0.2438	0.07632	0.2099	0.2832	-18.49	2.395e-76	G	0.91099	0.97216	Imputed	32161396	intronic	GPSM3
6	chr6:32195497:G:A	32195497	A	ADD	6460	0.2167	0.2294	0.1382	0.3397	-6.666	2.631e-11	6	chr6:32195497:G:A	32195497	A	ADD	9465	0.1592	0.1487	0.119	0.2131	-12.36	4.444e-35	A	0.03294	0.99862	Imputed	32163274	exonic	NOTCH4	rs8192583
6	chr6:32195887:C:T	32195887	T	ADD	6460	6.66	0.1795	4.685	9.467	10.57	4.32e-26	6	chr6:32195887:C:T	32195887	T	ADD	9465	2.628	0.1613	1.916	3.605	5.991	2.089e-09	T	0.00826	0.99154	Imputed	32163664	exonic	NOTCH4	rs8192581
6	chr6:32198603:C:G	32198603	G	ADD	6460	0.2167	0.2294	0.1382	0.3397	-6.666	2.631e-11	6	chr6:32198603:C:G	32198603	G	ADD	9465	0.1592	0.1487	0.119	0.2131	-12.36	4.444e-35	G	0.03294	0.99864	Imputed	32166380	intronic	NOTCH4	rs2114437
6	chr6:32199893:CA:C	32199893	C	ADD	6460	2.686	0.1167	2.137	3.376	8.466	2.534e-17	6	chr6:32199893:CA:C	32199893	C	ADD	9465	1.229	0.09573	1.019	1.483	2.156	0.03111	C	0.02443	0.99337	Imputed	32167670	intronic	NOTCH4
6	chr6:32200994:G:T	32200994	T	ADD	6460	1.573	0.07471	1.359	1.822	6.067	1.302e-09	6	chr6:32200994:G:T	32200994	T	ADD	9465	2.6	0.04135	2.397	2.819	23.11	4.034e-118	T	0.17118	0.99865	Imputed	32168771	exonic	NOTCH4	rs3134942
6	chr6:32202630:C:G	32202630	G	ADD	6460	4.036	0.1472	3.024	5.386	9.477	2.607e-21	6	chr6:32202630:C:G	32202630	G	ADD	9465	4.512	0.09874	3.718	5.475	15.26	1.426e-52	G	0.02702	0.99394	Imputed	32170407	intronic	NOTCH4	rs9267822
6	chr6:32204081:A:G	32204081	G	ADD	6460	6.66	0.1795	4.685	9.467	10.57	4.32e-26	6	chr6:32204081:A:G	32204081	G	ADD	9465	2.628	0.1613	1.916	3.605	5.991	2.089e-09	G	0.00826	0.99562	Imputed	32171858	intronic	NOTCH4	rs146610574
6	chr6:32204288:T:G	32204288	T	ADD	6460	0.3846	0.1108	0.3095	0.4778	-8.627	6.292e-18	6	chr6:32204288:T:G	32204288	T	ADD	9465	0.2441	0.07609	0.2103	0.2834	-18.53	1.174e-76	G	0.9104	0.97689	Imputed	32172065	exonic	NOTCH4
6	chr6:32205216:C:T	32205216	T	ADD	6460	1.572	0.07471	1.358	1.82	6.053	1.424e-09	6	chr6:32205216:C:T	32205216	T	ADD	9465	2.604	0.04133	2.401	2.823	23.15	1.428e-118	T	0.17157	0.99994	Genotyped	32172993	intronic	NOTCH4	rs3131296
6	chr6:32205980:T:A	32205980	A	ADD	6460	0.331	0.1813	0.232	0.4722	-6.098	1.077e-09	6	chr6:32205980:T:A	32205980	A	ADD	9465	0.2063	0.1276	0.1607	0.265	-12.37	3.867e-35	A	0.03576	0.99836	Imputed	32173757	intronic	NOTCH4	rs112126052
6	chr6:32206228:G:C	32206228	C	ADD	6460	0.4456	0.1171	0.3542	0.5606	-6.901	5.165e-12	6	chr6:32206228:G:C	32206228	C	ADD	9465	0.335	0.07591	0.2887	0.3887	-14.41	4.679e-47	C	0.07374	0.96042	Imputed	32174005	intronic	NOTCH4	rs28893520
6	chr6:32206966:C:G	32206966	G	ADD	6460	2.124	0.1182	1.685	2.678	6.37	1.888e-10	6	chr6:32206966:C:G	32206966	G	ADD	9465	3.871	0.06642	3.399	4.41	20.38	2.469e-92	G	0.05933	0.98023	Imputed	32174743	intronic	NOTCH4	rs56125791
6	chr6:32210103:C:G	32210103	G	ADD	6460	1.474	0.0629	1.303	1.668	6.174	6.676e-10	6	chr6:32210103:C:G	32210103	G	ADD	9465	1.408	0.03913	1.304	1.52	8.735	2.431e-18	G	0.17771	0.99449	Imputed	32177880	intronic	NOTCH4	rs206018
6	chr6:32211661:G:A	32211661	A	ADD	6460	1.572	0.07471	1.358	1.82	6.053	1.424e-09	6	chr6:32211661:G:A	32211661	A	ADD	9465	2.602	0.04137	2.399	2.821	23.11	3.293e-118	A	0.1714	0.99829	Imputed	32179438	intronic	NOTCH4	rs3132956
6	chr6:32212369:A:G	32212369	A	ADD	6460	0.3808	0.1113	0.3062	0.4737	-8.673	4.2e-18	6	chr6:32212369:A:G	32212369	A	ADD	9465	0.241	0.07656	0.2074	0.28	-18.59	4.062e-77	G	0.91078	0.97873	Imputed	32180146	intronic	NOTCH4
6	chr6:32212846:C:A	32212846	A	ADD	6460	4.526	0.1629	3.289	6.229	9.266	1.924e-20	6	chr6:32212846:C:A	32212846	A	ADD	9465	5.416	0.1082	4.381	6.695	15.62	5.587e-55	A	0.0247	0.99379	Imputed	32180623	exonic	NOTCH4	rs9267835
6	chr6:32216088:G:A	32216088	A	ADD	6460	0.3634	0.1719	0.2595	0.5089	-5.89	3.853e-09	6	chr6:32216088:G:A	32216088	A	ADD	9465	0.2136	0.1244	0.1674	0.2725	-12.41	2.285e-35	A	0.03654	0.99494	Imputed	32183865	intronic	NOTCH4	rs112738191
6	chr6:32216188:A:G	32216188	G	ADD	6460	3.917	0.1469	2.937	5.225	9.291	1.522e-20	6	chr6:32216188:A:G	32216188	G	ADD	9465	4.453	0.0984	3.672	5.401	15.18	4.852e-52	G	0.02709	0.99573	Imputed	32183965	intronic	NOTCH4	rs9267836
6	chr6:32218019:C:T	32218019	T	ADD	6460	0.1609	0.3073	0.08812	0.2939	-5.944	2.775e-09	6	chr6:32218019:C:T	32218019	T	ADD	9465	0.137	0.1845	0.09543	0.1967	-10.78	4.45e-27	T	0.02367	0.98442	Imputed	32185796	exonic	NOTCH4	rs8192591
6	chr6:32219860:G:T	32219860	T	ADD	6460	1.567	0.07486	1.353	1.815	6.002	1.944e-09	6	chr6:32219860:G:T	32219860	T	ADD	9465	2.604	0.04141	2.401	2.825	23.11	3.375e-118	T	0.16838	0.97927	Imputed	32187637	intronic	NOTCH4	rs8192589
6	chr6:32222064:T:G	32222064	G	ADD	6460	1.456	0.05376	1.311	1.618	6.992	2.708e-12	6	chr6:32222064:T:G	32222064	G	ADD	9465	1.577	0.03261	1.48	1.681	13.97	2.343e-44	G	0.34625	0.9939	Imputed	32189841	intronic	NOTCH4	rs715299
6	chr6:32222144:A:G	32222144	G	ADD	6460	1.602	0.07426	1.385	1.852	6.342	2.262e-10	6	chr6:32222144:A:G	32222144	G	ADD	9465	2.619	0.04129	2.415	2.839	23.31	3.283e-120	G	0.17198	0.99545	Imputed	32189921	intronic	NOTCH4	rs3134796
6	chr6:32222210:CTCT:C	32222210	C	ADD	6460	1.366	0.05659	1.223	1.527	5.515	3.486e-08	6	chr6:32222210:CTCT:C	32222210	C	ADD	9465	1.618	0.03394	1.514	1.729	14.17	1.35e-45	C	0.29707	0.99445	Imputed	32189987	intronic	NOTCH4
6	chr6:32222251:A:G	32222251	A	ADD	6460	0.3705	0.1125	0.2972	0.4619	-8.825	1.097e-18	6	chr6:32222251:A:G	32222251	A	ADD	9465	0.2316	0.07771	0.1989	0.2697	-18.82	5.082e-79	G	0.91229	0.99909	Genotyped	32190028	intronic	NOTCH4
6	chr6:32222613:T:G	32222613	G	ADD	6460	1.331	0.05234	1.201	1.475	5.463	4.679e-08	6	chr6:32222613:T:G	32222613	G	ADD	9465	1.794	0.03186	1.686	1.91	18.35	3.139e-75	G	0.40745	0.99001	Imputed	32190390	exonic	NOTCH4	rs915894
6	chr6:32223264:G:A	32223264	A	ADD	6460	1.611	0.05338	1.451	1.788	8.93	4.254e-19	6	chr6:32223264:G:A	32223264	A	ADD	9465	2.107	0.03246	1.977	2.245	22.96	1.17e-116	A	0.36272	0.98945	Genotyped	32191041	intronic	NOTCH4	rs434841
6	chr6:32224045:G:A	32224045	A	ADD	6460	0.273	0.13	0.2116	0.3522	-9.988	1.715e-23	6	chr6:32224045:G:A	32224045	A	ADD	9465	0.1766	0.0898	0.1481	0.2106	-19.31	4.615e-83	A	0.0824	0.98058	Imputed	32191822	UTR5	NOTCH4	rs8192564
6	chr6:32224734:G:T	32224734	T	ADD	6460	2.044	0.1013	1.676	2.493	7.055	1.724e-12	6	chr6:32224734:G:T	32224734	T	ADD	9465	2.091	0.06493	1.841	2.375	11.36	6.651e-30	T	0.05499	0.99745	Imputed	32192511	upstream	NOTCH4	rs115530337
6	chr6:32224783:G:A	32224783	A	ADD	6460	2.037	0.101	1.671	2.483	7.044	1.873e-12	6	chr6:32224783:G:A	32224783	A	ADD	9465	2.075	0.06476	1.828	2.356	11.27	1.831e-29	A	0.05547	0.9992	Genotyped	32192560	upstream	NOTCH4	rs2267644
6	chr6:32225164:A:G	32225164	G	ADD	6460	2.042	0.101	1.675	2.49	7.067	1.581e-12	6	chr6:32225164:A:G	32225164	G	ADD	9465	2.079	0.06479	1.831	2.361	11.3	1.346e-29	G	0.05539	0.99786	Imputed	32192941	intergenic	NOTCH4;LOC101929163	rs9296011
6	chr6:32225251:T:C	32225251	C	ADD	6460	2.042	0.101	1.675	2.49	7.067	1.581e-12	6	chr6:32225251:T:C	32225251	C	ADD	9465	2.079	0.06479	1.831	2.361	11.3	1.346e-29	C	0.05539	0.99792	Imputed	32193028	intergenic	NOTCH4;LOC101929163	rs2267645
6	chr6:32226429:G:A	32226429	A	ADD	6460	0.2752	0.129	0.2137	0.3544	-9.997	1.566e-23	6	chr6:32226429:G:A	32226429	A	ADD	9465	0.1756	0.08976	0.1473	0.2094	-19.38	1.171e-83	A	0.08249	0.98232	Imputed	32194206	intergenic	NOTCH4;LOC101929163	rs112496097
6	chr6:32226853:G:C	32226853	C	ADD	6460	2.081	0.0804	1.778	2.437	9.116	7.765e-20	6	chr6:32226853:G:C	32226853	C	ADD	9465	3.374	0.04454	3.092	3.682	27.3	3.977e-164	C	0.1489	0.99519	Imputed	32194630	intergenic	NOTCH4;LOC101929163	rs3096690
6	chr6:32227244:G:A	32227244	A	ADD	6460	0.2749	0.1291	0.2135	0.354	-10.01	1.433e-23	6	chr6:32227244:G:A	32227244	A	ADD	9465	0.1754	0.08976	0.1471	0.2092	-19.39	9.379e-84	A	0.08248	0.98248	Imputed	32195021	intergenic	NOTCH4;LOC101929163	rs17201826
6	chr6:32227946:T:C	32227946	C	ADD	6460	0.5979	0.05952	0.5321	0.6719	-8.64	5.61e-18	6	chr6:32227946:T:C	32227946	C	ADD	9465	0.3582	0.04141	0.3302	0.3884	-24.79	1.049e-135	C	0.24982	0.98942	Imputed	32195723	intergenic	NOTCH4;LOC101929163	rs409715
6	chr6:32228211:T:G	32228211	G	ADD	6460	0.6527	0.05967	0.5807	0.7337	-7.149	8.731e-13	6	chr6:32228211:T:G	32228211	G	ADD	9465	0.3875	0.04159	0.3571	0.4204	-22.8	4.667e-115	G	0.23485	0.99	Imputed	32195988	intergenic	NOTCH4;LOC101929163	rs365053
6	chr6:32228536:C:T	32228536	T	ADD	6460	0.657	0.05955	0.5846	0.7383	-7.055	1.723e-12	6	chr6:32228536:C:T	32228536	T	ADD	9465	0.3877	0.04157	0.3573	0.4206	-22.8	4.977e-115	T	0.23527	0.99147	Imputed	32196313	intergenic	NOTCH4;LOC101929163	rs378088
6	chr6:32228612:AG:A	32228612	A	ADD	6460	2.183	0.102	1.787	2.666	7.654	1.943e-14	6	chr6:32228612:AG:A	32228612	A	ADD	9465	2.22	0.06578	1.952	2.526	12.12	7.814e-34	A	0.05341	0.99572	Imputed	32196389	intergenic	NOTCH4;LOC101929163
6	chr6:32228660:C:T	32228660	T	ADD	6460	0.6571	0.05952	0.5848	0.7384	-7.054	1.738e-12	6	chr6:32228660:C:T	32228660	T	ADD	9465	0.3878	0.04156	0.3575	0.4207	-22.79	5.504e-115	T	0.23527	0.99132	Imputed	32196437	intergenic	NOTCH4;LOC101929163	rs10755667
6	chr6:32228896:G:A	32228896	A	ADD	6460	0.6613	0.05945	0.5886	0.7431	-6.955	3.521e-12	6	chr6:32228896:G:A	32228896	A	ADD	9465	0.3888	0.04154	0.3584	0.4217	-22.75	1.598e-114	A	0.23575	0.98791	Imputed	32196673	intergenic	NOTCH4;LOC101929163	rs10807096
6	chr6:32229237:T:G	32229237	G	ADD	6460	0.6594	0.05955	0.5868	0.741	-6.993	2.682e-12	6	chr6:32229237:T:G	32229237	G	ADD	9465	0.3887	0.04159	0.3583	0.4217	-22.72	2.576e-114	G	0.23406	0.98782	Imputed	32197014	intergenic	NOTCH4;LOC101929163	rs3134927
6	chr6:32229314:G:C	32229314	C	ADD	6460	0.6583	0.05956	0.5858	0.7398	-7.019	2.233e-12	6	chr6:32229314:G:C	32229314	C	ADD	9465	0.3878	0.04159	0.3575	0.4208	-22.77	8.258e-115	C	0.23502	0.99134	Imputed	32197091	intergenic	NOTCH4;LOC101929163	rs399632
6	chr6:32229372:C:T	32229372	T	ADD	6460	0.6553	0.05959	0.5831	0.7365	-7.093	1.313e-12	6	chr6:32229372:C:T	32229372	T	ADD	9465	0.3869	0.0416	0.3566	0.4198	-22.83	2.53e-115	T	0.23509	0.9913	Imputed	32197149	intergenic	NOTCH4;LOC101929163	rs396001
6	chr6:32229959:A:G	32229959	G	ADD	6460	0.6576	0.05868	0.5861	0.7377	-7.143	9.109e-13	6	chr6:32229959:A:G	32229959	G	ADD	9465	0.3863	0.04089	0.3565	0.4185	-23.26	1.112e-119	G	0.24591	0.98038	Imputed	32197736	intergenic	NOTCH4;LOC101929163	rs436845
6	chr6:32230279:A:G	32230279	G	ADD	6460	0.6527	0.05967	0.5807	0.7337	-7.149	8.746e-13	6	chr6:32230279:A:G	32230279	G	ADD	9465	0.3824	0.0417	0.3524	0.415	-23.05	1.312e-117	G	0.23561	0.99126	Imputed	32198056	intergenic	NOTCH4;LOC101929163	rs440261
6	chr6:32230443:G:GAGA	32230443	GAGA	ADD	6460	0.6551	0.05963	0.5828	0.7363	-7.093	1.31e-12	6	chr6:32230443:G:GAGA	32230443	GAGA	ADD	9465	0.3845	0.04166	0.3544	0.4173	-22.94	1.914e-116	GAGA	0.23457	0.98714	Imputed	32198220
6	chr6:32230495:C:T	32230495	T	ADD	6460	0.321	0.1315	0.2481	0.4154	-8.643	5.497e-18	6	chr6:32230495:C:T	32230495	T	ADD	9465	0.1917	0.09427	0.1593	0.2306	-17.52	9.445e-69	T	0.06968	0.98524	Imputed	32198272	intergenic	NOTCH4;LOC101929163	rs112234915
6	chr6:32230552:C:T	32230552	T	ADD	6460	4.125	0.1531	3.056	5.568	9.257	2.11e-20	6	chr6:32230552:C:T	32230552	T	ADD	9465	4.973	0.1021	4.071	6.074	15.72	1.178e-55	T	0.02749	0.99578	Imputed	32198329	intergenic	NOTCH4;LOC101929163	rs9267866
6	chr6:32230589:T:C	32230589	C	ADD	6460	0.6539	0.05961	0.5818	0.7349	-7.126	1.03e-12	6	chr6:32230589:T:C	32230589	C	ADD	9465	0.3829	0.04166	0.3529	0.4155	-23.04	1.86e-117	C	0.23592	0.99148	Imputed	32198366	intergenic	NOTCH4;LOC101929163	rs518102
6	chr6:32230749:C:T	32230749	T	ADD	6460	0.6542	0.05961	0.582	0.7353	-7.119	1.084e-12	6	chr6:32230749:C:T	32230749	T	ADD	9465	0.3831	0.04166	0.3531	0.4157	-23.03	2.402e-117	T	0.2358	0.99132	Imputed	32198526	intergenic	NOTCH4;LOC101929163	rs2856432
6	chr6:32230992:C:T	32230992	T	ADD	6460	0.654	0.05963	0.5819	0.7351	-7.121	1.073e-12	6	chr6:32230992:C:T	32230992	T	ADD	9465	0.3829	0.04167	0.3529	0.4155	-23.04	2.073e-117	T	0.23577	0.99054	Imputed	32198769	intergenic	NOTCH4;LOC101929163	rs493406
6	chr6:32231204:C:T	32231204	T	ADD	6460	2.104	0.08057	1.797	2.464	9.232	2.662e-20	6	chr6:32231204:C:T	32231204	T	ADD	9465	3.408	0.0446	3.122	3.719	27.49	2.367e-166	T	0.14894	0.99695	Imputed	32198981	intergenic	NOTCH4;LOC101929163	rs3130297
6	chr6:32231367:C:A	32231367	A	ADD	6460	1.643	0.05908	1.464	1.845	8.407	4.214e-17	6	chr6:32231367:C:A	32231367	A	ADD	9465	2.37	0.03589	2.209	2.543	24.05	9.274e-128	A	0.26577	0.99528	Imputed	32199144	intergenic	NOTCH4;LOC101929163	rs377763
6	chr6:32231447:C:T	32231447	T	ADD	6460	0.6539	0.05961	0.5818	0.7349	-7.126	1.03e-12	6	chr6:32231447:C:T	32231447	T	ADD	9465	0.3829	0.04166	0.3529	0.4155	-23.04	1.86e-117	T	0.23592	0.99155	Imputed	32199224	intergenic	NOTCH4;LOC101929163	rs389713
6	chr6:32231462:C:T	32231462	T	ADD	6460	0.6539	0.05961	0.5818	0.7349	-7.126	1.03e-12	6	chr6:32231462:C:T	32231462	T	ADD	9465	0.3829	0.04166	0.3529	0.4155	-23.04	1.86e-117	T	0.23593	0.99159	Imputed	32199239	intergenic	NOTCH4;LOC101929163	rs389703
6	chr6:32231685:C:T	32231685	T	ADD	6460	0.321	0.1315	0.2481	0.4154	-8.643	5.497e-18	6	chr6:32231685:C:T	32231685	T	ADD	9465	0.1917	0.09427	0.1593	0.2306	-17.52	9.445e-69	T	0.06971	0.98511	Imputed	32199462	intergenic	NOTCH4;LOC101929163	rs73729070
6	chr6:32231740:T:C	32231740	C	ADD	6460	0.1731	0.2832	0.09936	0.3015	-6.193	5.896e-10	6	chr6:32231740:T:C	32231740	C	ADD	9465	0.1408	0.1752	0.09985	0.1985	-11.19	4.628e-29	C	0.02612	0.99208	Imputed	32199517	intergenic	NOTCH4;LOC101929163	rs114765365
6	chr6:32232582:G:A	32232582	A	ADD	6460	0.6539	0.05961	0.5818	0.7349	-7.126	1.03e-12	6	chr6:32232582:G:A	32232582	A	ADD	9465	0.3834	0.04165	0.3533	0.416	-23.02	2.945e-117	A	0.23598	0.99159	Imputed	32200359	intergenic	NOTCH4;LOC101929163	rs3130298
6	chr6:32233398:A:G	32233398	G	ADD	6460	0.6528	0.05962	0.5808	0.7337	-7.154	8.449e-13	6	chr6:32233398:A:G	32233398	G	ADD	9465	0.3839	0.04161	0.3538	0.4165	-23.01	3.64e-117	G	0.23634	0.98978	Imputed	32201175	intergenic	NOTCH4;LOC101929163	rs6914482
6	chr6:32233502:G:C	32233502	C	ADD	6460	1.698	0.06878	1.484	1.944	7.701	1.348e-14	6	chr6:32233502:G:C	32233502	C	ADD	9465	2.546	0.03974	2.355	2.752	23.51	2.887e-122	C	0.19014	0.99555	Imputed	32201279	intergenic	NOTCH4;LOC101929163	rs6918888
6	chr6:32233507:A:C	32233507	C	ADD	6460	0.6539	0.05961	0.5818	0.7349	-7.126	1.03e-12	6	chr6:32233507:A:C	32233507	C	ADD	9465	0.3834	0.04165	0.3533	0.416	-23.02	2.945e-117	C	0.23597	0.99129	Imputed	32201284	intergenic	NOTCH4;LOC101929163	rs6918601
6	chr6:32233663:G:A	32233663	A	ADD	6460	0.6536	0.05962	0.5815	0.7346	-7.133	9.811e-13	6	chr6:32233663:G:A	32233663	A	ADD	9465	0.3832	0.04165	0.3531	0.4158	-23.03	2.284e-117	A	0.236	0.99152	Imputed	32201440	intergenic	NOTCH4;LOC101929163	rs12178917
6	chr6:32233749:A:G	32233749	G	ADD	6460	1.706	0.06855	1.491	1.951	7.789	6.753e-15	6	chr6:32233749:A:G	32233749	G	ADD	9465	2.531	0.03964	2.342	2.736	23.43	2.195e-121	G	0.19084	0.99532	Imputed	32201526	intergenic	NOTCH4;LOC101929163	rs3096692
6	chr6:32234242:C:T	32234242	T	ADD	6460	0.6563	0.05953	0.584	0.7375	-7.074	1.509e-12	6	chr6:32234242:C:T	32234242	T	ADD	9465	0.3842	0.04162	0.3541	0.4169	-22.98	7.178e-117	T	0.23603	0.99107	Imputed	32202019	intergenic	NOTCH4;LOC101929163	rs7738491
6	chr6:32234309:T:G	32234309	T	ADD	6460	0.2998	0.1239	0.2352	0.3822	-9.722	2.441e-22	6	chr6:32234309:T:G	32234309	T	ADD	9465	0.1746	0.0878	0.147	0.2074	-19.88	6.313e-88	G	0.91423	0.96181	Imputed	32202086	intergenic	NOTCH4;LOC101929163
6	chr6:32234432:A:C	32234432	C	ADD	6460	1.948	0.08276	1.657	2.291	8.06	7.637e-16	6	chr6:32234432:A:C	32234432	C	ADD	9465	3.319	0.04486	3.04	3.624	26.75	1.409e-157	C	0.14416	0.99221	Imputed	32202209	intergenic	NOTCH4;LOC101929163	rs9267892
6	chr6:32234526:C:T	32234526	T	ADD	6460	0.6541	0.05963	0.5819	0.7351	-7.12	1.076e-12	6	chr6:32234526:C:T	32234526	T	ADD	9465	0.3825	0.04169	0.3525	0.415	-23.06	1.288e-117	T	0.23596	0.99075	Imputed	32202303	intergenic	NOTCH4;LOC101929163	rs6457504
6	chr6:32234830:G:A	32234830	A	ADD	6460	0.6541	0.05963	0.5819	0.7351	-7.12	1.076e-12	6	chr6:32234830:G:A	32234830	A	ADD	9465	0.3825	0.04169	0.3525	0.415	-23.06	1.288e-117	A	0.23598	0.99083	Imputed	32202607	intergenic	NOTCH4;LOC101929163	rs504993
6	chr6:32235264:G:A	32235264	A	ADD	6460	0.6541	0.05963	0.5819	0.7351	-7.12	1.076e-12	6	chr6:32235264:G:A	32235264	A	ADD	9465	0.3825	0.04169	0.3525	0.415	-23.06	1.288e-117	A	0.23591	0.99067	Imputed	32203041	intergenic	NOTCH4;LOC101929163	rs505731
6	chr6:32235760:A:G	32235760	G	ADD	6460	0.6541	0.05963	0.5819	0.7351	-7.12	1.076e-12	6	chr6:32235760:A:G	32235760	G	ADD	9465	0.3825	0.04169	0.3525	0.415	-23.06	1.288e-117	G	0.23598	0.99083	Imputed	32203537	intergenic	NOTCH4;LOC101929163	rs3130299
6	chr6:32235875:T:C	32235875	C	ADD	6460	0.6541	0.05963	0.5819	0.7351	-7.12	1.076e-12	6	chr6:32235875:T:C	32235875	C	ADD	9465	0.3825	0.04169	0.3525	0.415	-23.06	1.288e-117	C	0.23592	0.99069	Imputed	32203652	intergenic	NOTCH4;LOC101929163	rs2395109
6	chr6:32236099:A:G	32236099	G	ADD	6460	1.712	0.06878	1.496	1.959	7.818	5.37e-15	6	chr6:32236099:A:G	32236099	G	ADD	9465	2.556	0.0398	2.364	2.764	23.58	6.193e-123	G	0.18903	0.99051	Imputed	32203876	intergenic	NOTCH4;LOC101929163	rs3130301
6	chr6:32236865:T:C	32236865	C	ADD	6460	0.6973	0.05773	0.6227	0.7809	-6.245	4.248e-10	6	chr6:32236865:T:C	32236865	C	ADD	9465	0.4304	0.03939	0.3984	0.4649	-21.4	1.324e-101	C	0.2536	0.99097	Imputed	32204642	intergenic	NOTCH4;LOC101929163	rs3130302
6	chr6:32236880:G:A	32236880	A	ADD	6460	1.711	0.06878	1.495	1.958	7.805	5.946e-15	6	chr6:32236880:G:A	32236880	A	ADD	9465	2.556	0.03977	2.364	2.763	23.59	4.415e-123	A	0.19007	0.99571	Imputed	32204657	intergenic	NOTCH4;LOC101929163	rs3134925
6	chr6:32236903:G:C	32236903	C	ADD	6460	0.6976	0.05772	0.623	0.7812	-6.238	4.418e-10	6	chr6:32236903:G:C	32236903	C	ADD	9465	0.4306	0.03939	0.3986	0.4652	-21.39	1.651e-101	C	0.25354	0.99108	Imputed	32204680	intergenic	NOTCH4;LOC101929163	rs693432
6	chr6:32236907:G:T	32236907	T	ADD	6460	1.711	0.06878	1.495	1.958	7.805	5.946e-15	6	chr6:32236907:G:T	32236907	T	ADD	9465	2.556	0.03977	2.364	2.763	23.59	4.415e-123	T	0.19004	0.99555	Imputed	32204684	intergenic	NOTCH4;LOC101929163	rs3134924
6	chr6:32237042:CG:C	32237042	C	ADD	6460	1.711	0.06878	1.495	1.958	7.805	5.946e-15	6	chr6:32237042:CG:C	32237042	C	ADD	9465	2.556	0.03977	2.364	2.763	23.59	4.415e-123	C	0.18986	0.99443	Imputed	32204819	intergenic	NOTCH4;LOC101929163
6	chr6:32237105:C:T	32237105	T	ADD	6460	0.1743	0.2946	0.09787	0.3106	-5.929	3.042e-09	6	chr6:32237105:C:T	32237105	T	ADD	9465	0.1367	0.1844	0.09521	0.1962	-10.79	3.684e-27	T	0.02406	0.99071	Imputed	32204882	intergenic	NOTCH4;LOC101929163	rs28732180
6	chr6:32237644:GGCATCACT:G	32237644	G	ADD	6460	0.6976	0.05772	0.623	0.7812	-6.238	4.418e-10	6	chr6:32237644:GGCATCACT:G	32237644	G	ADD	9465	0.4306	0.03939	0.3986	0.4652	-21.39	1.651e-101	G	0.25352	0.99101	Imputed	32205421	intergenic	NOTCH4;LOC101929163
6	chr6:32237795:G:GAT	32237795	GAT	ADD	6460	1.711	0.06878	1.495	1.958	7.805	5.946e-15	6	chr6:32237795:G:GAT	32237795	GAT	ADD	9465	2.558	0.03978	2.366	2.765	23.61	3.213e-123	GAT	0.1896	0.99327	Imputed	32205572
6	chr6:32238090:A:G	32238090	G	ADD	6460	1.711	0.06878	1.495	1.958	7.805	5.946e-15	6	chr6:32238090:A:G	32238090	G	ADD	9465	2.556	0.03977	2.364	2.763	23.59	4.415e-123	G	0.19006	0.99561	Imputed	32205867	intergenic	NOTCH4;LOC101929163	rs3130303
6	chr6:32238165:C:T	32238165	T	ADD	6460	1.711	0.06878	1.495	1.958	7.805	5.946e-15	6	chr6:32238165:C:T	32238165	T	ADD	9465	2.558	0.03978	2.367	2.766	23.62	2.609e-123	T	0.19009	0.99562	Imputed	32205942	intergenic	NOTCH4;LOC101929163	rs6901158
6	chr6:32238466:C:T	32238466	T	ADD	6460	1.744	0.06832	1.526	1.994	8.145	3.78e-16	6	chr6:32238466:C:T	32238466	T	ADD	9465	2.541	0.03965	2.351	2.747	23.52	2.292e-122	T	0.19189	0.99265	Imputed	32206243	intergenic	NOTCH4;LOC101929163	rs9267920
6	chr6:32238842:G:T	32238842	T	ADD	6460	1.547	0.06136	1.371	1.744	7.107	1.186e-12	6	chr6:32238842:G:T	32238842	T	ADD	9465	0.8937	0.04289	0.8216	0.9721	-2.621	0.008778	T	0.14896	0.98825	Imputed	32206619	intergenic	NOTCH4;LOC101929163	rs113547322
6	chr6:32239274:A:G	32239274	G	ADD	6460	1.94	0.09729	1.603	2.347	6.811	9.715e-12	6	chr6:32239274:A:G	32239274	G	ADD	9465	1.1	0.07236	0.9541	1.267	1.311	0.1899	G	0.04376	0.99086	Imputed	32207051	intergenic	NOTCH4;LOC101929163	rs76827949
6	chr6:32239616:G:T	32239616	T	ADD	6460	1.345	0.05058	1.218	1.485	5.863	4.54e-09	6	chr6:32239616:G:T	32239616	T	ADD	9465	1.294	0.03113	1.217	1.375	8.271	1.331e-16	T	0.41555	0.99403	Imputed	32207393	intergenic	NOTCH4;LOC101929163	rs416352
6	chr6:32239706:C:T	32239706	T	ADD	6460	1.95	0.09733	1.612	2.36	6.862	6.77e-12	6	chr6:32239706:C:T	32239706	T	ADD	9465	1.106	0.07242	0.9595	1.274	1.388	0.165	T	0.04349	0.99225	Imputed	32207483	intergenic	NOTCH4;LOC101929163	rs4947255
6	chr6:32239735:T:C	32239735	C	ADD	6460	1.95	0.09733	1.612	2.36	6.862	6.77e-12	6	chr6:32239735:T:C	32239735	C	ADD	9465	1.106	0.07242	0.9595	1.274	1.388	0.165	C	0.04349	0.99223	Imputed	32207512	intergenic	NOTCH4;LOC101929163	rs4947337
6	chr6:32240182:T:C	32240182	C	ADD	6460	1.341	0.0506	1.215	1.481	5.802	6.557e-09	6	chr6:32240182:T:C	32240182	C	ADD	9465	1.289	0.03112	1.212	1.37	8.15	3.639e-16	C	0.41644	0.99414	Imputed	32207959	intergenic	NOTCH4;LOC101929163	rs393481
6	chr6:32241016:C:G	32241016	G	ADD	6460	6.492	0.313	3.516	11.99	5.977	2.272e-09	6	chr6:32241016:C:G	32241016	G	ADD	9465	4.364	0.2588	2.628	7.249	5.693	1.251e-08	G	0.00458	0.98988	Imputed	32208793	intergenic	NOTCH4;LOC101929163	rs17201868
6	chr6:32241066:G:A	32241066	A	ADD	6460	1.935	0.09727	1.599	2.342	6.787	1.146e-11	6	chr6:32241066:G:A	32241066	A	ADD	9465	1.098	0.07234	0.9525	1.265	1.287	0.1981	A	0.04381	0.992	Imputed	32208843	intergenic	NOTCH4;LOC101929163	rs17208230
6	chr6:32241165:GT:G	32241165	G	ADD	6460	6.492	0.313	3.516	11.99	5.977	2.272e-09	6	chr6:32241165:GT:G	32241165	G	ADD	9465	4.364	0.2588	2.628	7.249	5.693	1.251e-08	G	0.00458	0.98988	Imputed	32208942	intergenic	NOTCH4;LOC101929163
6	chr6:32241433:G:A	32241433	A	ADD	6460	1.935	0.09727	1.599	2.342	6.787	1.146e-11	6	chr6:32241433:G:A	32241433	A	ADD	9465	1.098	0.07234	0.9525	1.265	1.287	0.1981	A	0.04378	0.99186	Imputed	32209210	intergenic	NOTCH4;LOC101929163	rs75981033
6	chr6:32241535:C:T	32241535	T	ADD	6460	1.935	0.09727	1.599	2.342	6.787	1.146e-11	6	chr6:32241535:C:T	32241535	T	ADD	9465	1.098	0.07234	0.9525	1.265	1.287	0.1981	T	0.04389	0.99187	Imputed	32209312	intergenic	NOTCH4;LOC101929163	rs143548785
6	chr6:32241547:A:G	32241547	G	ADD	6460	1.935	0.09727	1.599	2.342	6.787	1.146e-11	6	chr6:32241547:A:G	32241547	G	ADD	9465	1.098	0.07234	0.9525	1.265	1.287	0.1981	G	0.04381	0.992	Imputed	32209324	intergenic	NOTCH4;LOC101929163	rs146341946
6	chr6:32241952:T:C	32241952	C	ADD	6460	6.792	0.3164	3.653	12.63	6.054	1.411e-09	6	chr6:32241952:T:C	32241952	C	ADD	9465	4.502	0.2625	2.692	7.531	5.733	9.893e-09	C	0.00437	0.98952	Imputed	32209729	intergenic	NOTCH4;LOC101929163	rs569912808
6	chr6:32242622:G:T	32242622	T	ADD	6460	1.939	0.09729	1.603	2.347	6.808	9.886e-12	6	chr6:32242622:G:T	32242622	T	ADD	9465	1.1	0.07236	0.9543	1.267	1.314	0.1889	T	0.04376	0.99057	Imputed	32210399	intergenic	NOTCH4;LOC101929163	rs72502602
6	chr6:32242779:G:A	32242779	A	ADD	6460	1.935	0.09727	1.599	2.342	6.787	1.146e-11	6	chr6:32242779:G:A	32242779	A	ADD	9465	1.098	0.07234	0.9525	1.265	1.287	0.1981	A	0.0438	0.99224	Imputed	32210556	intergenic	NOTCH4;LOC101929163	rs17201875
6	chr6:32242788:G:A	32242788	A	ADD	6460	1.935	0.09727	1.599	2.342	6.787	1.146e-11	6	chr6:32242788:G:A	32242788	A	ADD	9465	1.098	0.07234	0.9525	1.265	1.287	0.1981	A	0.04382	0.99201	Imputed	32210565	intergenic	NOTCH4;LOC101929163	rs17201882
6	chr6:32243300:AT:A	32243300	A	ADD	6460	0.1885	0.2732	0.1104	0.322	-6.108	1.011e-09	6	chr6:32243300:AT:A	32243300	A	ADD	9465	0.1375	0.1773	0.09712	0.1946	-11.19	4.459e-29	A	0.02612	0.99085	Imputed	32211077	intergenic	NOTCH4;LOC101929163
6	chr6:32243461:G:C	32243461	C	ADD	6460	1.958	0.1002	1.609	2.383	6.71	1.94e-11	6	chr6:32243461:G:C	32243461	C	ADD	9465	2.96	0.05865	2.639	3.321	18.5	1.925e-76	C	0.07262	0.97499	Imputed	32211238	intergenic	NOTCH4;LOC101929163	rs149094175
6	chr6:32244616:G:T	32244616	T	ADD	6460	6.763	0.1802	4.75	9.628	10.61	2.8e-26	6	chr6:32244616:G:T	32244616	T	ADD	9465	2.695	0.1617	1.963	3.701	6.13	8.762e-10	T	0.00866	0.99517	Imputed	32212393	intergenic	NOTCH4;LOC101929163	rs118035227
6	chr6:32244878:C:T	32244878	T	ADD	6460	1.759	0.0549	1.579	1.959	10.29	8.119e-25	6	chr6:32244878:C:T	32244878	T	ADD	9465	2.17	0.03474	2.027	2.323	22.3	3.677e-110	T	0.29089	0.99213	Imputed	32212655	intergenic	NOTCH4;LOC101929163	rs9267951
6	chr6:32244922:T:C	32244922	T	ADD	6460	0.3151	0.1159	0.251	0.3954	-9.962	2.234e-23	6	chr6:32244922:T:C	32244922	T	ADD	9465	0.1669	0.08585	0.141	0.1974	-20.86	1.314e-96	C	0.90826	0.96896	Imputed	32212699	intergenic	NOTCH4;LOC101929163
6	chr6:32244955:G:C	32244955	C	ADD	6460	1.785	0.09205	1.491	2.138	6.296	3.06e-10	6	chr6:32244955:G:C	32244955	C	ADD	9465	1.025	0.06739	0.8982	1.17	0.3666	0.7139	C	0.05217	0.99362	Imputed	32212732	intergenic	NOTCH4;LOC101929163	rs74223647
6	chr6:32245179:TC:T	32245179	T	ADD	6460	2.176	0.1168	1.731	2.736	6.659	2.757e-11	6	chr6:32245179:TC:T	32245179	T	ADD	9465	0.8951	0.1035	0.7308	1.096	-1.071	0.2844	T	0.02173	0.98485	Imputed	32212956	intergenic	NOTCH4;LOC101929163
6	chr6:32245275:A:T	32245275	T	ADD	6460	1.593	0.05546	1.429	1.776	8.392	4.765e-17	6	chr6:32245275:A:T	32245275	T	ADD	9465	1.709	0.03451	1.597	1.828	15.52	2.42e-54	T	0.27001	0.9931	Imputed	32213052	intergenic	NOTCH4;LOC101929163	rs9267954
6	chr6:32245373:A:G	32245373	A	ADD	6460	0.313	0.1159	0.2494	0.3927	-10.03	1.174e-23	6	chr6:32245373:A:G	32245373	A	ADD	9465	0.1634	0.08629	0.1379	0.1935	-21	7.152e-98	G	0.90762	0.97786	Imputed	32213150	intergenic	NOTCH4;LOC101929163
6	chr6:32246011:G:A	32246011	A	ADD	6460	1.334	0.0509	1.208	1.474	5.665	1.469e-08	6	chr6:32246011:G:A	32246011	A	ADD	9465	1.088	0.03062	1.025	1.156	2.765	0.005696	A	0.47722	0.99449	Imputed	32213788	intergenic	NOTCH4;LOC101929163	rs440169
6	chr6:32246032:T:C	32246032	C	ADD	6460	1.351	0.05102	1.222	1.493	5.894	3.774e-09	6	chr6:32246032:T:C	32246032	C	ADD	9465	1.091	0.03064	1.027	1.158	2.835	0.004586	C	0.48153	0.99443	Imputed	32213809	intergenic	NOTCH4;LOC101929163
6	chr6:32246033:G:C	32246033	C	ADD	6460	1.351	0.05102	1.222	1.493	5.891	3.834e-09	6	chr6:32246033:G:C	32246033	C	ADD	9465	1.09	0.03064	1.027	1.158	2.816	0.004864	C	0.48148	0.99443	Imputed	32213810	intergenic	NOTCH4;LOC101929163
6	chr6:32246054:A:T	32246054	T	ADD	6460	1.351	0.05102	1.222	1.493	5.891	3.834e-09	6	chr6:32246054:A:T	32246054	T	ADD	9465	1.091	0.03064	1.027	1.158	2.836	0.004574	T	0.4815	0.99444	Imputed	32213831	intergenic	NOTCH4;LOC101929163
6	chr6:32246282:G:C	32246282	C	ADD	6460	1.351	0.05102	1.222	1.493	5.891	3.834e-09	6	chr6:32246282:G:C	32246282	C	ADD	9465	1.091	0.03064	1.027	1.158	2.836	0.004574	C	0.4815	0.99438	Imputed	32214059	intergenic	NOTCH4;LOC101929163
6	chr6:32246416:G:A	32246416	A	ADD	6460	1.337	0.05094	1.21	1.477	5.699	1.208e-08	6	chr6:32246416:G:A	32246416	A	ADD	9465	1.09	0.03064	1.027	1.158	2.818	0.004836	A	0.4771	0.99562	Imputed	32214193	intergenic	NOTCH4;LOC101929163	rs547153
6	chr6:32246654:A:G	32246654	G	ADD	6460	1.351	0.05102	1.222	1.493	5.891	3.834e-09	6	chr6:32246654:A:G	32246654	G	ADD	9465	1.091	0.03064	1.027	1.158	2.836	0.004574	G	0.48146	0.99574	Imputed	32214431	intergenic	NOTCH4;LOC101929163
6	chr6:32246839:A:C	32246839	C	ADD	6460	1.334	0.0509	1.208	1.474	5.665	1.469e-08	6	chr6:32246839:A:C	32246839	C	ADD	9465	1.088	0.03062	1.025	1.156	2.765	0.005696	C	0.4773	0.99603	Imputed	32214616	intergenic	NOTCH4;LOC101929163	rs9267958
6	chr6:32247286:G:A	32247286	A	ADD	6460	1.351	0.05103	1.223	1.493	5.9	3.637e-09	6	chr6:32247286:G:A	32247286	A	ADD	9465	1.09	0.03064	1.027	1.158	2.827	0.004704	A	0.48149	0.99578	Imputed	32215063	intergenic	NOTCH4;LOC101929163
6	chr6:32247411:T:C	32247411	C	ADD	6460	1.351	0.05103	1.223	1.493	5.9	3.628e-09	6	chr6:32247411:T:C	32247411	C	ADD	9465	1.091	0.03064	1.028	1.159	2.847	0.004414	C	0.48254	0.99996	Genotyped	32215188	intergenic	NOTCH4;LOC101929163
6	chr6:32247421:G:T	32247421	T	ADD	6460	1.351	0.05102	1.222	1.493	5.891	3.834e-09	6	chr6:32247421:G:T	32247421	T	ADD	9465	1.091	0.03064	1.027	1.158	2.836	0.004574	T	0.48155	0.99598	Imputed	32215198	intergenic	NOTCH4;LOC101929163
6	chr6:32247475:G:T	32247475	T	ADD	6460	1.351	0.05102	1.222	1.493	5.891	3.834e-09	6	chr6:32247475:G:T	32247475	T	ADD	9465	1.091	0.03064	1.027	1.158	2.836	0.004574	T	0.48155	0.99598	Imputed	32215252	intergenic	NOTCH4;LOC101929163
6	chr6:32247515:C:A	32247515	A	ADD	6460	1.351	0.05102	1.222	1.493	5.891	3.834e-09	6	chr6:32247515:C:A	32247515	A	ADD	9465	1.091	0.03064	1.027	1.158	2.836	0.004574	A	0.48156	0.99601	Imputed	32215292	intergenic	NOTCH4;LOC101929163
6	chr6:32247537:C:T	32247537	T	ADD	6460	1.347	0.05103	1.218	1.488	5.83	5.527e-09	6	chr6:32247537:C:T	32247537	T	ADD	9465	1.087	0.03066	1.024	1.155	2.733	0.006273	T	0.48232	0.99591	Imputed	32215314	intergenic	NOTCH4;LOC101929163
6	chr6:32248019:T:G	32248019	G	ADD	6460	1.334	0.0509	1.208	1.474	5.665	1.469e-08	6	chr6:32248019:T:G	32248019	G	ADD	9465	1.088	0.03062	1.025	1.156	2.765	0.005696	G	0.47729	0.99598	Imputed	32215796	intergenic	NOTCH4;LOC101929163	rs2894239
6	chr6:32248099:G:A	32248099	A	ADD	6460	1.351	0.05102	1.222	1.493	5.891	3.834e-09	6	chr6:32248099:G:A	32248099	A	ADD	9465	1.091	0.03064	1.027	1.158	2.836	0.004574	A	0.48156	0.996	Imputed	32215876	intergenic	NOTCH4;LOC101929163
6	chr6:32248187:T:C	32248187	C	ADD	6460	1.351	0.05102	1.222	1.493	5.891	3.834e-09	6	chr6:32248187:T:C	32248187	C	ADD	9465	1.091	0.03064	1.027	1.158	2.836	0.004574	C	0.48151	0.99585	Imputed	32215964	intergenic	NOTCH4;LOC101929163
6	chr6:32249016:T:G	32249016	G	ADD	6460	4.99	0.2292	3.185	7.82	7.015	2.303e-12	6	chr6:32249016:T:G	32249016	G	ADD	9465	6.344	0.1492	4.735	8.499	12.38	3.328e-35	G	0.01385	0.97392	Imputed	32216793	intergenic	NOTCH4;LOC101929163	rs9267962
6	chr6:32249073:T:A	32249073	A	ADD	6460	1.334	0.0509	1.208	1.474	5.665	1.469e-08	6	chr6:32249073:T:A	32249073	A	ADD	9465	1.088	0.03062	1.025	1.156	2.765	0.005696	A	0.4773	0.99603	Imputed	32216850	intergenic	NOTCH4;LOC101929163	rs3115576
6	chr6:32249114:T:G	32249114	G	ADD	6460	1.334	0.0509	1.208	1.474	5.668	1.447e-08	6	chr6:32249114:T:G	32249114	G	ADD	9465	1.089	0.03062	1.026	1.156	2.784	0.005374	G	0.47734	0.99598	Imputed	32216891	intergenic	NOTCH4;LOC101929163	rs3115575
6	chr6:32249134:C:G	32249134	G	ADD	6460	1.334	0.0509	1.208	1.474	5.665	1.469e-08	6	chr6:32249134:C:G	32249134	G	ADD	9465	1.088	0.03062	1.025	1.156	2.765	0.005696	G	0.4773	0.99603	Imputed	32216911	intergenic	NOTCH4;LOC101929163	rs3130310
6	chr6:32249186:C:T	32249186	T	ADD	6460	1.334	0.0509	1.208	1.474	5.665	1.469e-08	6	chr6:32249186:C:T	32249186	T	ADD	9465	1.088	0.03062	1.025	1.156	2.765	0.005696	T	0.4773	0.99602	Imputed	32216963	intergenic	NOTCH4;LOC101929163	rs6457508
6	chr6:32249241:G:C	32249241	C	ADD	6460	1.334	0.0509	1.208	1.474	5.665	1.469e-08	6	chr6:32249241:G:C	32249241	C	ADD	9465	1.088	0.03062	1.025	1.156	2.765	0.005696	C	0.4773	0.99602	Imputed	32217018	intergenic	NOTCH4;LOC101929163	rs6457509
6	chr6:32249269:C:T	32249269	T	ADD	6460	1.334	0.0509	1.208	1.474	5.665	1.469e-08	6	chr6:32249269:C:T	32249269	T	ADD	9465	1.089	0.03062	1.026	1.156	2.785	0.005352	T	0.47734	0.99604	Imputed	32217046	intergenic	NOTCH4;LOC101929163	rs6457510
6	chr6:32249383:A:G	32249383	G	ADD	6460	1.335	0.05091	1.208	1.475	5.675	1.388e-08	6	chr6:32249383:A:G	32249383	G	ADD	9465	1.09	0.03063	1.027	1.157	2.815	0.004879	G	0.47736	0.9959	Imputed	32217160	intergenic	NOTCH4;LOC101929163	rs9267970
6	chr6:32249408:T:C	32249408	C	ADD	6460	1.331	0.0509	1.205	1.471	5.622	1.883e-08	6	chr6:32249408:T:C	32249408	C	ADD	9465	1.088	0.03063	1.025	1.156	2.765	0.005686	C	0.47733	0.99598	Imputed	32217185	intergenic	NOTCH4;LOC101929163	rs9267971
6	chr6:32249590:A:G	32249590	G	ADD	6460	1.334	0.0509	1.208	1.474	5.665	1.469e-08	6	chr6:32249590:A:G	32249590	G	ADD	9465	1.089	0.03062	1.026	1.156	2.785	0.005352	G	0.47735	0.996	Imputed	32217367	intergenic	NOTCH4;LOC101929163	rs3130311
6	chr6:32249659:A:G	32249659	G	ADD	6460	1.334	0.0509	1.208	1.474	5.665	1.469e-08	6	chr6:32249659:A:G	32249659	G	ADD	9465	1.089	0.03062	1.026	1.156	2.785	0.005352	G	0.47733	0.99601	Imputed	32217436	intergenic	NOTCH4;LOC101929163	rs3130312
6	chr6:32249676:A:G	32249676	G	ADD	6460	1.334	0.0509	1.208	1.474	5.665	1.469e-08	6	chr6:32249676:A:G	32249676	G	ADD	9465	1.089	0.03062	1.026	1.156	2.785	0.005352	G	0.47735	0.99605	Imputed	32217453	intergenic	NOTCH4;LOC101929163	rs3130313
6	chr6:32250069:G:A	32250069	A	ADD	6460	1.335	0.05091	1.208	1.475	5.672	1.41e-08	6	chr6:32250069:G:A	32250069	A	ADD	9465	1.089	0.03063	1.026	1.157	2.796	0.005172	A	0.47724	0.9958	Imputed	32217846	intergenic	NOTCH4;LOC101929163	rs2894240
6	chr6:32250343:G:A	32250343	A	ADD	6460	1.966	0.08303	1.671	2.313	8.141	3.916e-16	6	chr6:32250343:G:A	32250343	A	ADD	9465	3.39	0.04499	3.104	3.703	27.14	3.746e-162	A	0.1451	0.99851	Imputed	32218120	intergenic	NOTCH4;LOC101929163	rs9267986
6	chr6:32251066:A:G	32251066	G	ADD	6460	1.333	0.0509	1.207	1.473	5.652	1.583e-08	6	chr6:32251066:A:G	32251066	G	ADD	9465	1.09	0.03061	1.026	1.157	2.802	0.005082	G	0.47845	0.99998	Genotyped	32218843	intergenic	NOTCH4;LOC101929163	rs3115573
6	chr6:32251264:C:T	32251264	T	ADD	6460	0.186	0.2731	0.1089	0.3177	-6.158	7.386e-10	6	chr6:32251264:C:T	32251264	T	ADD	9465	0.1322	0.1796	0.09297	0.188	-11.26	1.985e-29	T	0.02605	0.99743	Imputed	32219041	intergenic	NOTCH4;LOC101929163	rs6916062
6	chr6:32251382:C:T	32251382	T	ADD	6460	1.333	0.0509	1.207	1.473	5.652	1.583e-08	6	chr6:32251382:C:T	32251382	T	ADD	9465	1.09	0.03061	1.026	1.157	2.802	0.005082	T	0.47747	0.99604	Imputed	32219159	intergenic	NOTCH4;LOC101929163	rs3096701
6	chr6:32251543:G:T	32251543	T	ADD	6460	1.485	0.06258	1.314	1.679	6.321	2.591e-10	6	chr6:32251543:G:T	32251543	T	ADD	9465	2	0.03792	1.857	2.154	18.28	1.296e-74	T	0.20825	0.99223	Imputed	32219320	intergenic	NOTCH4;LOC101929163	rs9267989
6	chr6:32252087:GTTGAT:G	32252087	G	ADD	6460	1.334	0.05091	1.207	1.474	5.659	1.52e-08	6	chr6:32252087:GTTGAT:G	32252087	G	ADD	9465	1.09	0.03061	1.026	1.157	2.813	0.004913	G	0.47732	0.99571	Imputed	32219864	intergenic	NOTCH4;LOC101929163
6	chr6:32252121:G:A	32252121	A	ADD	6460	1.969	0.08304	1.673	2.317	8.158	3.42e-16	6	chr6:32252121:G:A	32252121	A	ADD	9465	3.4	0.04503	3.113	3.714	27.18	1.224e-162	A	0.14497	0.99846	Imputed	32219898	intergenic	NOTCH4;LOC101929163	rs3132953
6	chr6:32252620:G:A	32252620	G	ADD	6460	0.3063	0.1171	0.2435	0.3853	-10.1	5.442e-24	6	chr6:32252620:G:A	32252620	G	ADD	9465	0.1586	0.08754	0.1336	0.1883	-21.03	3.406e-98	A	0.90977	0.9999	Genotyped	32220397	intergenic	NOTCH4;LOC101929163
6	chr6:32252908:G:A	32252908	A	ADD	6460	1.333	0.0509	1.207	1.473	5.652	1.583e-08	6	chr6:32252908:G:A	32252908	A	ADD	9465	1.09	0.03061	1.026	1.157	2.802	0.005082	A	0.47843	0.99998	Genotyped	32220685	intergenic	NOTCH4;LOC101929163	rs3130315
6	chr6:32253636:T:A	32253636	A	ADD	6460	1.334	0.05091	1.207	1.474	5.661	1.504e-08	6	chr6:32253636:T:A	32253636	A	ADD	9465	1.09	0.03061	1.026	1.157	2.813	0.004906	A	0.47734	0.99601	Imputed	32221413	intergenic	NOTCH4;LOC101929163	rs3130317
6	chr6:32254929:A:G	32254929	G	ADD	6460	1.335	0.05086	1.208	1.475	5.681	1.34e-08	6	chr6:32254929:A:G	32254929	G	ADD	9465	1.09	0.03058	1.027	1.158	2.826	0.004708	G	0.47914	0.99491	Imputed	32222706	upstream	LOC101929163	rs3115570
6	chr6:32255481:T:C	32255481	T	ADD	6460	0.7097	0.05822	0.6331	0.7954	-5.891	3.846e-09	6	chr6:32255481:T:C	32255481	T	ADD	9465	0.9771	0.03273	0.9163	1.042	-0.7089	0.4784	C	0.67536	0.99994	Genotyped	32223258	ncRNA_intronic	LOC101929163
6	chr6:32255754:A:C	32255754	C	ADD	6460	1.416	0.05108	1.281	1.565	6.81	9.765e-12	6	chr6:32255754:A:C	32255754	C	ADD	9465	1.366	0.03168	1.283	1.453	9.837	7.795e-23	C	0.41533	0.99431	Imputed	32223531	ncRNA_intronic	LOC101929163	rs9268000
6	chr6:32256601:T:C	32256601	C	ADD	6460	0.3206	0.1733	0.2283	0.4502	-6.567	5.151e-11	6	chr6:32256601:T:C	32256601	C	ADD	9465	0.2133	0.1182	0.1692	0.2689	-13.07	4.886e-39	C	0.04086	0.99758	Imputed	32224378	ncRNA_intronic	LOC101929163	rs28895018
6	chr6:32256611:C:A	32256611	C	ADD	6460	0.5273	0.06276	0.4663	0.5964	-10.2	2.067e-24	6	chr6:32256611:C:A	32256611	C	ADD	9465	0.3578	0.04179	0.3297	0.3883	-24.6	1.366e-133	A	0.7517	0.99267	Imputed	32224388	ncRNA_intronic	LOC101929163
6	chr6:32258039:T:G	32258039	G	ADD	6460	2.027	0.1145	1.619	2.537	6.169	6.882e-10	6	chr6:32258039:T:G	32258039	G	ADD	9465	0.8238	0.1013	0.6755	1.005	-1.913	0.05581	G	0.02371	0.98588	Imputed	32225816	ncRNA_intronic	LOC101929163	rs191992426
6	chr6:32258704:A:G	32258704	G	ADD	6460	1.969	0.08304	1.673	2.317	8.158	3.42e-16	6	chr6:32258704:A:G	32258704	G	ADD	9465	3.4	0.04503	3.113	3.714	27.18	1.224e-162	G	0.14498	0.99865	Imputed	32226481	ncRNA_intronic	LOC101929163	rs9268026
6	chr6:32259711:A:G	32259711	G	ADD	6460	1.343	0.05065	1.216	1.483	5.824	5.754e-09	6	chr6:32259711:A:G	32259711	G	ADD	9465	1.25	0.0312	1.176	1.328	7.145	9.008e-13	G	0.44677	0.99531	Imputed	32227488	ncRNA_intronic	LOC101929163	rs9268035
6	chr6:32260135:AG:A	32260135	A	ADD	6460	1.343	0.05065	1.216	1.483	5.824	5.754e-09	6	chr6:32260135:AG:A	32260135	A	ADD	9465	1.25	0.0312	1.176	1.328	7.145	9.008e-13	A	0.44673	0.9952	Imputed	32227912	ncRNA_intronic	LOC101929163
6	chr6:32260719:G:T	32260719	T	ADD	6460	2.045	0.09382	1.701	2.458	7.624	2.459e-14	6	chr6:32260719:G:T	32260719	T	ADD	9465	1.064	0.07343	0.9212	1.229	0.8427	0.3994	T	0.04312	0.9835	Imputed	32228496	ncRNA_intronic	LOC101929163	rs145458341
6	chr6:32261795:T:C	32261795	T	ADD	6460	0.527	0.06277	0.466	0.596	-10.21	1.874e-24	6	chr6:32261795:T:C	32261795	T	ADD	9465	0.3576	0.04179	0.3295	0.3881	-24.61	1.036e-133	C	0.75171	0.99243	Imputed	32229572	ncRNA_intronic	LOC101929163
6	chr6:32261878:C:T	32261878	T	ADD	6460	1.343	0.05065	1.216	1.483	5.824	5.754e-09	6	chr6:32261878:C:T	32261878	T	ADD	9465	1.25	0.0312	1.176	1.328	7.145	9.008e-13	T	0.44677	0.99526	Imputed	32229655	ncRNA_intronic	LOC101929163	rs9268045
6	chr6:32262212:TG:T	32262212	T	ADD	6460	1.969	0.08304	1.673	2.317	8.158	3.42e-16	6	chr6:32262212:TG:T	32262212	T	ADD	9465	3.4	0.04503	3.113	3.714	27.18	1.224e-162	T	0.14487	0.99788	Imputed	32229989	ncRNA_intronic	LOC101929163
6	chr6:32262479:T:G	32262479	G	ADD	6460	1.969	0.08304	1.673	2.317	8.158	3.42e-16	6	chr6:32262479:T:G	32262479	G	ADD	9465	3.4	0.04503	3.113	3.714	27.18	1.224e-162	G	0.14499	0.99858	Imputed	32230256	ncRNA_intronic	LOC101929163	rs3132971
6	chr6:32262577:A:G	32262577	A	ADD	6460	0.7132	0.05774	0.6369	0.7987	-5.853	4.825e-09	6	chr6:32262577:A:G	32262577	A	ADD	9465	0.9648	0.03262	0.9051	1.029	-1.098	0.2723	G	0.66818	0.99443	Imputed	32230354	ncRNA_intronic	LOC101929163
6	chr6:32262943:G:C	32262943	C	ADD	6460	0.176	0.2945	0.09883	0.3135	-5.899	3.652e-09	6	chr6:32262943:G:C	32262943	C	ADD	9465	0.1287	0.19	0.08871	0.1868	-10.79	3.832e-27	C	0.02379	0.99739	Imputed	32230720	ncRNA_intronic	LOC101929163	rs28895019
6	chr6:32263237:G:A	32263237	A	ADD	6460	1.343	0.05064	1.216	1.483	5.816	6.014e-09	6	chr6:32263237:G:A	32263237	A	ADD	9465	1.249	0.03119	1.175	1.328	7.133	9.818e-13	A	0.44684	0.99534	Imputed	32231014	ncRNA_intronic	LOC101929163	rs4959091
6	chr6:32264875:C:G	32264875	C	ADD	6460	0.3767	0.09399	0.3133	0.4529	-10.39	2.849e-25	6	chr6:32264875:C:G	32264875	C	ADD	9465	0.1957	0.07023	0.1705	0.2246	-23.23	2.538e-119	G	0.87889	0.98583	Imputed	32232652	ncRNA_intronic	LOC101929163
6	chr6:32265323:G:T	32265323	T	ADD	6460	1.969	0.08304	1.673	2.317	8.158	3.42e-16	6	chr6:32265323:G:T	32265323	T	ADD	9465	3.4	0.04503	3.113	3.714	27.18	1.224e-162	T	0.14497	0.99852	Imputed	32233100	ncRNA_intronic	LOC101929163	rs9268075
6	chr6:32265770:A:G	32265770	G	ADD	6460	1.336	0.05061	1.21	1.476	5.731	1.001e-08	6	chr6:32265770:A:G	32265770	G	ADD	9465	1.248	0.03118	1.174	1.326	7.092	1.325e-12	G	0.44674	0.99533	Imputed	32233547	ncRNA_intronic	LOC101929163	rs2395114
6	chr6:32266635:G:A	32266635	G	ADD	6460	0.5285	0.06272	0.4674	0.5977	-10.17	2.777e-24	6	chr6:32266635:G:A	32266635	G	ADD	9465	0.3582	0.04177	0.33	0.3888	-24.58	2.014e-133	A	0.75151	0.9916	Imputed	32234412	ncRNA_intronic	LOC101929163
6	chr6:32267145:T:C	32267145	C	ADD	6460	0.1877	0.2732	0.1099	0.3205	-6.125	9.066e-10	6	chr6:32267145:T:C	32267145	C	ADD	9465	0.1329	0.1797	0.09346	0.189	-11.23	2.822e-29	C	0.02593	0.99799	Imputed	32234922	ncRNA_intronic	LOC101929163	rs28732183
6	chr6:32267176:G:T	32267176	T	ADD	6460	1.336	0.05062	1.21	1.476	5.725	1.035e-08	6	chr6:32267176:G:T	32267176	T	ADD	9465	1.247	0.03119	1.173	1.326	7.082	1.425e-12	T	0.44672	0.99521	Imputed	32234953	ncRNA_intronic	LOC101929163	rs9268082
6	chr6:32267232:G:A	32267232	A	ADD	6460	0.2619	0.1381	0.1998	0.3433	-9.701	2.985e-22	6	chr6:32267232:G:A	32267232	A	ADD	9465	0.1597	0.098	0.1318	0.1935	-18.72	3.499e-78	A	0.07407	0.9872	Imputed	32235009	ncRNA_intronic	LOC101929163	rs41289482
6	chr6:32268741:G:A	32268741	A	ADD	6460	0.2622	0.137	0.2004	0.3429	-9.773	1.475e-22	6	chr6:32268741:G:A	32268741	A	ADD	9465	0.16	0.09723	0.1322	0.1936	-18.85	3.021e-79	A	0.07494	0.98764	Imputed	32236518	ncRNA_intronic	LOC101929163	rs41289486
6	chr6:32270149:T:C	32270149	T	ADD	6460	0.3767	0.09399	0.3133	0.4529	-10.39	2.849e-25	6	chr6:32270149:T:C	32270149	T	ADD	9465	0.1949	0.07035	0.1698	0.2237	-23.25	1.588e-119	C	0.87898	0.98578	Imputed	32237926	ncRNA_intronic	LOC101929163
6	chr6:32270489:C:T	32270489	T	ADD	6460	1.336	0.05062	1.21	1.476	5.725	1.035e-08	6	chr6:32270489:C:T	32270489	T	ADD	9465	1.247	0.03119	1.173	1.326	7.082	1.425e-12	T	0.44678	0.99515	Imputed	32238266	ncRNA_intronic	LOC101929163	rs9268086
6	chr6:32270503:G:A	32270503	G	ADD	6460	0.5295	0.0627	0.4683	0.5987	-10.14	3.614e-24	6	chr6:32270503:G:A	32270503	G	ADD	9465	0.3582	0.04178	0.33	0.3888	-24.57	2.414e-133	A	0.75185	0.99247	Imputed	32238280	ncRNA_intronic	LOC101929163
6	chr6:32270604:G:A	32270604	A	ADD	6460	0.1882	0.2732	0.1102	0.3214	-6.115	9.63e-10	6	chr6:32270604:G:A	32270604	A	ADD	9465	0.1335	0.1797	0.09387	0.1899	-11.21	3.789e-29	A	0.02585	0.998	Imputed	32238381	ncRNA_intronic	LOC101929163	rs28732184
6	chr6:32271025:T:C	32271025	C	ADD	6460	1.336	0.05062	1.21	1.476	5.725	1.035e-08	6	chr6:32271025:T:C	32271025	C	ADD	9465	1.247	0.03119	1.173	1.326	7.082	1.425e-12	C	0.44672	0.99525	Imputed	32238802	ncRNA_intronic	LOC101929163	rs2395115
6	chr6:32271781:A:C	32271781	C	ADD	6460	1.336	0.05062	1.21	1.476	5.725	1.035e-08	6	chr6:32271781:A:C	32271781	C	ADD	9465	1.247	0.03119	1.173	1.326	7.082	1.425e-12	C	0.44673	0.99527	Imputed	32239558	ncRNA_intronic	LOC101929163	rs2022539
6	chr6:32272295:T:A	32272295	A	ADD	6460	1.969	0.08304	1.673	2.317	8.158	3.42e-16	6	chr6:32272295:T:A	32272295	A	ADD	9465	3.4	0.04501	3.113	3.714	27.19	9.298e-163	A	0.14503	0.9986	Imputed	32240072	ncRNA_intronic	LOC101929163	rs3115556
6	chr6:32277593:A:G	32277593	A	ADD	6460	0.3767	0.09399	0.3133	0.4529	-10.39	2.849e-25	6	chr6:32277593:A:G	32277593	A	ADD	9465	0.1949	0.07035	0.1698	0.2237	-23.25	1.588e-119	G	0.87899	0.98575	Imputed	32245370	ncRNA_intronic	LOC101929163
6	chr6:32277685:C:A	32277685	A	ADD	6460	0.1754	0.2944	0.09852	0.3124	-5.913	3.358e-09	6	chr6:32277685:C:A	32277685	A	ADD	9465	0.1283	0.1899	0.08844	0.1862	-10.81	3.043e-27	A	0.02394	0.9981	Imputed	32245462	ncRNA_intronic	LOC101929163	rs28895021
6	chr6:32279142:A:G	32279142	A	ADD	6460	0.3024	0.1179	0.24	0.381	-10.15	3.464e-24	6	chr6:32279142:A:G	32279142	A	ADD	9465	0.1553	0.08836	0.1306	0.1847	-21.08	1.302e-98	G	0.90869	0.98133	Imputed	32246919	ncRNA_intronic	LOC101929163
6	chr6:32279338:T:A	32279338	T	ADD	6460	0.3024	0.1179	0.24	0.381	-10.15	3.464e-24	6	chr6:32279338:T:A	32279338	T	ADD	9465	0.1553	0.08836	0.1306	0.1847	-21.08	1.302e-98	A	0.90867	0.98132	Imputed	32247115	ncRNA_intronic	LOC101929163
6	chr6:32279525:A:G	32279525	A	ADD	6460	0.5295	0.0627	0.4683	0.5987	-10.14	3.614e-24	6	chr6:32279525:A:G	32279525	A	ADD	9465	0.3582	0.04178	0.33	0.3888	-24.57	2.414e-133	G	0.75181	0.99218	Imputed	32247302	ncRNA_intronic	LOC101929163
6	chr6:32280213:A:G	32280213	A	ADD	6460	0.5298	0.06253	0.4686	0.5988	-10.16	2.979e-24	6	chr6:32280213:A:G	32280213	A	ADD	9465	0.3578	0.0417	0.3297	0.3883	-24.65	3.937e-134	G	0.74979	0.98793	Imputed	32247990	ncRNA_intronic	LOC101929163
6	chr6:32280389:G:C	32280389	C	ADD	6460	1.344	0.05071	1.217	1.484	5.826	5.674e-09	6	chr6:32280389:G:C	32280389	C	ADD	9465	1.269	0.0313	1.194	1.349	7.615	2.646e-14	C	0.44008	0.99138	Imputed	32248166	ncRNA_intronic	LOC101929163	rs9268113
6	chr6:32280587:C:T	32280587	T	ADD	6460	1.335	0.05055	1.209	1.474	5.718	1.081e-08	6	chr6:32280587:C:T	32280587	T	ADD	9465	1.249	0.03116	1.175	1.327	7.126	1.036e-12	T	0.44897	0.99179	Imputed	32248364	ncRNA_intronic	LOC101929163	rs9268115
6	chr6:32282210:T:C	32282210	T	ADD	6460	0.259	0.128	0.2015	0.3328	-10.56	4.807e-26	6	chr6:32282210:T:C	32282210	T	ADD	9465	0.138	0.09431	0.1147	0.1661	-21	6.967e-98	C	0.9114	0.98087	Imputed	32249987	ncRNA_intronic	LOC101929163
6	chr6:32284355:A:G	32284355	G	ADD	6460	1.969	0.08304	1.673	2.317	8.158	3.42e-16	6	chr6:32284355:A:G	32284355	G	ADD	9465	3.4	0.04501	3.113	3.714	27.19	9.298e-163	G	0.14505	0.99885	Imputed	32252132	ncRNA_intronic	LOC101929163	rs9268123
6	chr6:32284497:A:G	32284497	G	ADD	6460	1.339	0.05063	1.213	1.479	5.774	7.755e-09	6	chr6:32284497:A:G	32284497	G	ADD	9465	1.249	0.03119	1.175	1.328	7.133	9.838e-13	G	0.4468	0.99549	Imputed	32252274	ncRNA_intronic	LOC101929163	rs7454557
6	chr6:32286107:C:T	32286107	C	ADD	6460	0.5293	0.0627	0.4681	0.5985	-10.15	3.376e-24	6	chr6:32286107:C:T	32286107	C	ADD	9465	0.3581	0.04178	0.3299	0.3886	-24.58	2.063e-133	T	0.75179	0.99294	Imputed	32253884	ncRNA_intronic	LOC101929163
6	chr6:32286448:G:C	32286448	C	ADD	6460	1.359	0.05084	1.23	1.501	6.027	1.673e-09	6	chr6:32286448:G:C	32286448	C	ADD	9465	1.275	0.03137	1.199	1.355	7.734	1.046e-14	C	0.44364	0.98164	Imputed	32254225	ncRNA_intronic	LOC101929163	rs9268129
6	chr6:32286877:A:G	32286877	G	ADD	6460	1.339	0.05063	1.213	1.479	5.774	7.755e-09	6	chr6:32286877:A:G	32286877	G	ADD	9465	1.249	0.03119	1.175	1.328	7.133	9.838e-13	G	0.44681	0.9955	Imputed	32254654	ncRNA_intronic	LOC101929163	rs9268132
6	chr6:32287640:G:A	32287640	A	ADD	6460	0.3296	0.1711	0.2357	0.4609	-6.487	8.755e-11	6	chr6:32287640:G:A	32287640	A	ADD	9465	0.2159	0.1176	0.1715	0.2719	-13.04	7.688e-39	A	0.0409	0.99804	Imputed	32255417	ncRNA_intronic	LOC101929163	rs28732186
6	chr6:32287677:A:G	32287677	A	ADD	6460	0.3024	0.1179	0.24	0.381	-10.15	3.464e-24	6	chr6:32287677:A:G	32287677	A	ADD	9465	0.1553	0.08836	0.1306	0.1847	-21.08	1.302e-98	G	0.90874	0.98186	Imputed	32255454	ncRNA_intronic	LOC101929163
6	chr6:32288355:G:A	32288355	A	ADD	6460	1.344	0.0508	1.217	1.485	5.826	5.685e-09	6	chr6:32288355:G:A	32288355	A	ADD	9465	1.267	0.03135	1.191	1.347	7.544	4.572e-14	A	0.43788	0.99545	Imputed	32256132	ncRNA_intronic	LOC101929163	rs9268141
6	chr6:32289005:T:C	32289005	C	ADD	6460	0.1754	0.2944	0.09852	0.3124	-5.913	3.358e-09	6	chr6:32289005:T:C	32289005	C	ADD	9465	0.1283	0.1899	0.08844	0.1862	-10.81	3.043e-27	C	0.02393	0.99791	Imputed	32256782	ncRNA_intronic	LOC101929163	rs28732187
6	chr6:32289422:T:C	32289422	C	ADD	6460	1.969	0.08304	1.673	2.317	8.158	3.42e-16	6	chr6:32289422:T:C	32289422	C	ADD	9465	3.4	0.04501	3.113	3.714	27.19	9.298e-163	C	0.14504	0.99886	Imputed	32257199	ncRNA_intronic	LOC101929163	rs9268144
6	chr6:32289507:T:G	32289507	G	ADD	6460	1.605	0.06018	1.426	1.806	7.863	3.755e-15	6	chr6:32289507:T:G	32289507	G	ADD	9465	2.464	0.03724	2.291	2.651	24.22	1.48e-129	G	0.23658	0.99304	Imputed	32257284	ncRNA_intronic	LOC101929163	rs9268145
6	chr6:32289560:A:G	32289560	G	ADD	6460	1.339	0.05063	1.213	1.479	5.774	7.755e-09	6	chr6:32289560:A:G	32289560	G	ADD	9465	1.249	0.03119	1.175	1.328	7.133	9.838e-13	G	0.44678	0.9956	Imputed	32257337	ncRNA_intronic	LOC101929163	rs4713518
6	chr6:32289667:G:C	32289667	G	ADD	6460	0.334	0.1047	0.272	0.4101	-10.47	1.133e-25	6	chr6:32289667:G:C	32289667	G	ADD	9465	0.1863	0.07595	0.1605	0.2162	-22.13	1.742e-108	C	0.89202	0.98427	Imputed	32257444	ncRNA_intronic	LOC101929163
6	chr6:32289789:G:A	32289789	G	ADD	6460	0.5295	0.0627	0.4683	0.5987	-10.14	3.614e-24	6	chr6:32289789:G:A	32289789	G	ADD	9465	0.3582	0.04178	0.33	0.3888	-24.57	2.414e-133	A	0.7532	0.99991	Genotyped	32257566	ncRNA_intronic	LOC101929163
6	chr6:32290353:GCAAA:G	32290353	G	ADD	6460	1.969	0.08304	1.673	2.317	8.158	3.42e-16	6	chr6:32290353:GCAAA:G	32290353	G	ADD	9465	3.4	0.04501	3.113	3.714	27.19	9.298e-163	G	0.14504	0.99881	Imputed	32258130	ncRNA_intronic	LOC101929163
6	chr6:32291750:G:A	32291750	G	ADD	6460	0.3767	0.09399	0.3133	0.4529	-10.39	2.849e-25	6	chr6:32291750:G:A	32291750	G	ADD	9465	0.1957	0.07023	0.1705	0.2246	-23.23	2.534e-119	A	0.87902	0.98575	Imputed	32259527	ncRNA_intronic	LOC101929163
6	chr6:32292005:A:AT	32292005	AT	ADD	6460	1.342	0.05072	1.215	1.483	5.803	6.521e-09	6	chr6:32292005:A:AT	32292005	AT	ADD	9465	1.268	0.03129	1.192	1.348	7.58	3.447e-14	AT	0.44231	0.97654	Imputed	32259782
6	chr6:32292782:A:G	32292782	G	ADD	6460	1.339	0.05063	1.213	1.479	5.774	7.755e-09	6	chr6:32292782:A:G	32292782	G	ADD	9465	1.249	0.03119	1.175	1.328	7.133	9.838e-13	G	0.44679	0.99562	Imputed	32260559	ncRNA_intronic	LOC101929163	rs482194
6	chr6:32293475:T:G	32293475	G	ADD	6460	1.969	0.08304	1.673	2.317	8.158	3.42e-16	6	chr6:32293475:T:G	32293475	G	ADD	9465	3.4	0.04501	3.113	3.714	27.19	9.298e-163	G	0.14516	0.99999	Genotyped	32261252	exonic	C6orf10	rs7775397
6	chr6:32293994:A:G	32293994	G	ADD	6460	1.344	0.0508	1.217	1.485	5.826	5.685e-09	6	chr6:32293994:A:G	32293994	G	ADD	9465	1.267	0.03135	1.191	1.347	7.544	4.572e-14	G	0.43787	0.99549	Imputed	32261771	exonic	C6orf10	rs560505
6	chr6:32294629:A:G	32294629	A	ADD	6460	0.3024	0.1179	0.24	0.381	-10.15	3.464e-24	6	chr6:32294629:A:G	32294629	A	ADD	9465	0.1553	0.08836	0.1306	0.1847	-21.08	1.302e-98	G	0.90874	0.98183	Imputed	32262406	ncRNA_intronic	LOC101929163
6	chr6:32295322:T:C	32295322	T	ADD	6460	0.3731	0.09286	0.311	0.4476	-10.62	2.501e-26	6	chr6:32295322:T:C	32295322	T	ADD	9465	0.1936	0.06939	0.169	0.2218	-23.66	8.513e-124	C	0.87504	0.98492	Imputed	32263099	ncRNA_intronic	LOC101929163
6	chr6:32295886:C:T	32295886	T	ADD	6460	1.969	0.08304	1.673	2.317	8.158	3.42e-16	6	chr6:32295886:C:T	32295886	T	ADD	9465	3.4	0.04501	3.113	3.714	27.19	9.298e-163	T	0.14501	0.99857	Imputed	32263663	ncRNA_intronic	LOC101929163	rs9268152
6	chr6:32296106:AGT:A	32296106	A	ADD	6460	0.1754	0.2944	0.09852	0.3124	-5.913	3.358e-09	6	chr6:32296106:AGT:A	32296106	A	ADD	9465	0.1283	0.1899	0.08844	0.1862	-10.81	3.043e-27	A	0.02391	0.99692	Imputed	32263883	ncRNA_intronic	LOC101929163
6	chr6:32297933:A:C	32297933	C	ADD	6460	1.335	0.05059	1.209	1.475	5.717	1.083e-08	6	chr6:32297933:A:C	32297933	C	ADD	9465	1.247	0.03118	1.173	1.325	7.075	1.498e-12	C	0.44638	0.99538	Imputed	32265710	ncRNA_intronic	LOC101929163	rs518374
6	chr6:32298104:G:T	32298104	T	ADD	6460	2.315	0.1395	1.761	3.043	6.014	1.805e-09	6	chr6:32298104:G:T	32298104	T	ADD	9465	3.993	0.0801	3.413	4.672	17.28	6.13e-67	T	0.039	0.98636	Imputed	32265881	ncRNA_intronic	LOC101929163	rs114355928
6	chr6:32298244:T:A	32298244	T	ADD	6460	0.3774	0.09398	0.3139	0.4537	-10.37	3.421e-25	6	chr6:32298244:T:A	32298244	T	ADD	9465	0.1952	0.07035	0.17	0.224	-23.22	2.665e-119	A	0.87905	0.98567	Imputed	32266021	ncRNA_intronic	LOC101929163
6	chr6:32298533:T:C	32298533	T	ADD	6460	0.3774	0.09398	0.3139	0.4537	-10.37	3.421e-25	6	chr6:32298533:T:C	32298533	T	ADD	9465	0.1952	0.07035	0.17	0.224	-23.22	2.665e-119	C	0.87904	0.98583	Imputed	32266310	ncRNA_intronic	LOC101929163
6	chr6:32298729:G:A	32298729	A	ADD	6460	0.3291	0.1711	0.2353	0.4602	-6.496	8.232e-11	6	chr6:32298729:G:A	32298729	A	ADD	9465	0.2155	0.1176	0.1711	0.2714	-13.05	6.237e-39	A	0.04098	0.99999	Genotyped	32266506	ncRNA_intronic	LOC101929163	rs6906662
6	chr6:32298758:G:A	32298758	A	ADD	6460	1.345	0.05078	1.218	1.486	5.84	5.22e-09	6	chr6:32298758:G:A	32298758	A	ADD	9465	1.268	0.03134	1.192	1.348	7.565	3.877e-14	A	0.43785	0.99544	Imputed	32266535	ncRNA_intronic	LOC101929163	rs565571
6	chr6:32300724:A:T	32300724	T	ADD	6460	1.34	0.05062	1.213	1.48	5.779	7.493e-09	6	chr6:32300724:A:T	32300724	T	ADD	9465	1.25	0.03119	1.175	1.328	7.143	9.1e-13	T	0.44678	0.99555	Imputed	32268501	ncRNA_intronic	LOC101929163	rs537757
6	chr6:32301203:A:G	32301203	G	ADD	6460	1.34	0.05062	1.213	1.48	5.779	7.493e-09	6	chr6:32301203:A:G	32301203	G	ADD	9465	1.25	0.03119	1.175	1.328	7.143	9.1e-13	G	0.44681	0.99554	Imputed	32268980	ncRNA_intronic	LOC101929163	rs533876
6	chr6:32301582:G:T	32301582	G	ADD	6460	0.5295	0.0627	0.4683	0.5987	-10.14	3.614e-24	6	chr6:32301582:G:T	32301582	G	ADD	9465	0.3582	0.04178	0.33	0.3888	-24.57	2.414e-133	T	0.75182	0.99279	Imputed	32269359	ncRNA_intronic	LOC101929163
6	chr6:32301680:C:T	32301680	T	ADD	6460	1.969	0.08304	1.673	2.317	8.158	3.42e-16	6	chr6:32301680:C:T	32301680	T	ADD	9465	3.4	0.04501	3.113	3.714	27.19	9.298e-163	T	0.145	0.99872	Imputed	32269457	ncRNA_intronic	LOC101929163	rs9268158
6	chr6:32302723:A:G	32302723	G	ADD	6460	1.344	0.0508	1.217	1.485	5.826	5.685e-09	6	chr6:32302723:A:G	32302723	G	ADD	9465	1.267	0.03135	1.191	1.347	7.544	4.572e-14	G	0.43795	0.99553	Imputed	32270500	ncRNA_intronic	LOC101929163	rs477005
6	chr6:32305283:A:G	32305283	G	ADD	6460	1.608	0.06017	1.429	1.809	7.891	3.005e-15	6	chr6:32305283:A:G	32305283	G	ADD	9465	2.469	0.03724	2.295	2.656	24.27	4.501e-130	G	0.23661	0.99257	Imputed	32273060	ncRNA_intronic	LOC101929163	rs522254
6	chr6:32305381:G:C	32305381	C	ADD	6460	1.339	0.05063	1.213	1.479	5.774	7.755e-09	6	chr6:32305381:G:C	32305381	C	ADD	9465	1.249	0.03119	1.175	1.328	7.133	9.838e-13	C	0.44684	0.99565	Imputed	32273158	ncRNA_intronic	LOC101929163	rs544358
6	chr6:32307105:C:A	32307105	A	ADD	6460	1.974	0.08305	1.678	2.323	8.19	2.617e-16	6	chr6:32307105:C:A	32307105	A	ADD	9465	3.407	0.04504	3.119	3.721	27.22	4.15e-163	A	0.14493	0.99861	Imputed	32274882	ncRNA_intronic	LOC101929163	rs9268177
6	chr6:32307778:G:T	32307778	T	ADD	6460	1.334	0.05066	1.208	1.473	5.686	1.301e-08	6	chr6:32307778:G:T	32307778	T	ADD	9465	1.249	0.03122	1.174	1.327	7.11	1.162e-12	T	0.44525	0.99481	Imputed	32275555	ncRNA_intronic	LOC101929163	rs480085
6	chr6:32307844:C:T	32307844	T	ADD	6460	1.971	0.08304	1.675	2.32	8.172	3.038e-16	6	chr6:32307844:C:T	32307844	T	ADD	9465	3.403	0.04502	3.116	3.717	27.2	6.216e-163	T	0.145	0.99867	Imputed	32275621	ncRNA_intronic	LOC101929163	rs9268178
6	chr6:32308392:A:G	32308392	G	ADD	6460	1.34	0.05062	1.213	1.48	5.781	7.442e-09	6	chr6:32308392:A:G	32308392	G	ADD	9465	1.25	0.03119	1.175	1.328	7.143	9.117e-13	G	0.44688	0.99544	Imputed	32276169	ncRNA_intronic	LOC101929163	rs540926
6	chr6:32308725:A:G	32308725	G	ADD	6460	1.339	0.05063	1.213	1.479	5.774	7.755e-09	6	chr6:32308725:A:G	32308725	G	ADD	9465	1.25	0.0312	1.176	1.328	7.144	9.035e-13	G	0.44681	0.99568	Imputed	32276502	ncRNA_intronic	LOC101929163	rs1265776
6	chr6:32308956:G:C	32308956	C	ADD	6460	1.941	0.09748	1.603	2.349	6.802	1.032e-11	6	chr6:32308956:G:C	32308956	C	ADD	9465	1.092	0.07267	0.9475	1.26	1.217	0.2235	C	0.04349	0.99128	Imputed	32276733	ncRNA_intronic	LOC101929163	rs532534731
6	chr6:32309130:TG:T	32309130	T	ADD	6460	0.3291	0.1711	0.2353	0.4602	-6.496	8.232e-11	6	chr6:32309130:TG:T	32309130	T	ADD	9465	0.2155	0.1176	0.1711	0.2714	-13.05	6.237e-39	T	0.04085	0.9965	Imputed	32276907	ncRNA_intronic	LOC101929163
6	chr6:32309594:A:C	32309594	C	ADD	6460	1.971	0.08304	1.675	2.32	8.172	3.038e-16	6	chr6:32309594:A:C	32309594	C	ADD	9465	3.403	0.04502	3.116	3.717	27.2	6.216e-163	C	0.145	0.99881	Imputed	32277371	ncRNA_intronic	LOC101929163	rs9268193
6	chr6:32310489:A:G	32310489	G	ADD	6460	1.339	0.05063	1.213	1.479	5.774	7.755e-09	6	chr6:32310489:A:G	32310489	G	ADD	9465	1.249	0.03119	1.175	1.328	7.133	9.838e-13	G	0.4469	0.99564	Imputed	32278266	ncRNA_intronic	LOC101929163	rs502626
6	chr6:32310858:G:A	32310858	G	ADD	6460	0.6276	0.07776	0.5388	0.7309	-5.992	2.077e-09	6	chr6:32310858:G:A	32310858	G	ADD	9465	0.3448	0.05628	0.3088	0.385	-18.92	7.634e-80	A	0.86888	0.9837	Imputed	32278635	ncRNA_intronic	LOC101929163
6	chr6:32311087:G:A	32311087	A	ADD	6460	2.21	0.117	1.757	2.78	6.779	1.209e-11	6	chr6:32311087:G:A	32311087	A	ADD	9465	0.9036	0.104	0.7371	1.108	-0.975	0.3296	A	0.02162	0.98383	Imputed	32278864	ncRNA_intronic	LOC101929163	rs141469817
6	chr6:32311755:C:A	32311755	A	ADD	6460	0.3291	0.1711	0.2353	0.4602	-6.496	8.232e-11	6	chr6:32311755:C:A	32311755	A	ADD	9465	0.2155	0.1176	0.1711	0.2714	-13.05	6.237e-39	A	0.04093	0.9975	Imputed	32279532	ncRNA_intronic	LOC101929163	rs28732188
6	chr6:32312161:A:G	32312161	A	ADD	6460	0.3747	0.09426	0.3115	0.4507	-10.41	2.131e-25	6	chr6:32312161:A:G	32312161	A	ADD	9465	0.1938	0.07058	0.1687	0.2225	-23.25	1.41e-119	G	0.87924	0.98576	Imputed	32279938	ncRNA_intronic	LOC101929163
6	chr6:32313239:A:G	32313239	G	ADD	6460	1.969	0.09708	1.628	2.382	6.981	2.928e-12	6	chr6:32313239:A:G	32313239	G	ADD	9465	1.107	0.07241	0.9606	1.276	1.405	0.16	G	0.04403	0.98901	Imputed	32281016	ncRNA_intronic	LOC101929163	rs74209703
6	chr6:32314007:G:A	32314007	A	ADD	6460	4.435	0.147	3.325	5.917	10.13	4.03e-24	6	chr6:32314007:G:A	32314007	A	ADD	9465	4.987	0.1004	4.096	6.072	16	1.325e-57	A	0.02853	0.99438	Imputed	32281784	ncRNA_intronic	LOC101929163	rs9268211
6	chr6:32314256:G:A	32314256	A	ADD	6460	1.341	0.05062	1.214	1.481	5.798	6.728e-09	6	chr6:32314256:G:A	32314256	A	ADD	9465	1.25	0.03118	1.176	1.329	7.167	7.657e-13	A	0.44718	0.99579	Imputed	32282033	ncRNA_intronic	LOC101929163	rs547261
6	chr6:32314291:G:A	32314291	G	ADD	6460	0.5281	0.06275	0.467	0.5972	-10.18	2.556e-24	6	chr6:32314291:G:A	32314291	G	ADD	9465	0.3567	0.04184	0.3286	0.3872	-24.64	4.597e-134	A	0.75218	0.99276	Imputed	32282068	ncRNA_intronic	LOC101929163
6	chr6:32314845:CTTTGACAACTCTAGATGTGAA:C	32314845	C	ADD	6460	1.342	0.05063	1.215	1.482	5.806	6.384e-09	6	chr6:32314845:CTTTGACAACTCTAGATGTGAA:C	32314845	C	ADD	9465	1.251	0.03118	1.177	1.33	7.179	7.004e-13	C	0.44684	0.99489	Imputed	32282622	ncRNA_intronic	LOC101929163
6	chr6:32315077:A:G	32315077	G	ADD	6460	1.607	0.06017	1.428	1.808	7.881	3.25e-15	6	chr6:32315077:A:G	32315077	G	ADD	9465	2.464	0.03723	2.291	2.65	24.22	1.34e-129	G	0.23672	0.99247	Imputed	32282854	ncRNA_intronic	LOC101929163	rs6910071
6	chr6:32316331:T:G	32316331	G	ADD	6460	1.942	0.08522	1.643	2.295	7.787	6.851e-15	6	chr6:32316331:T:G	32316331	G	ADD	9465	3.342	0.04555	3.056	3.654	26.49	1.281e-154	G	0.13749	0.97941	Imputed	32284108	ncRNA_intronic	LOC101929163	rs9268219
6	chr6:32316646:A:T	32316646	T	ADD	6460	1.342	0.05063	1.215	1.482	5.806	6.384e-09	6	chr6:32316646:A:T	32316646	T	ADD	9465	1.251	0.03118	1.177	1.33	7.179	7.004e-13	T	0.44711	0.99573	Imputed	32284423	ncRNA_intronic	LOC101929163	rs495140
6	chr6:32317173:T:A	32317173	A	ADD	6460	1.342	0.05063	1.215	1.482	5.806	6.384e-09	6	chr6:32317173:T:A	32317173	A	ADD	9465	1.251	0.03118	1.177	1.33	7.179	7.004e-13	A	0.44715	0.99585	Imputed	32284950	ncRNA_intronic	LOC101929163	rs567828
6	chr6:32317471:G:A	32317471	G	ADD	6460	0.6509	0.05608	0.5832	0.7266	-7.656	1.924e-14	6	chr6:32317471:G:A	32317471	G	ADD	9465	0.469	0.03623	0.4369	0.5036	-20.9	5.896e-97	A	0.68765	0.99401	Imputed	32285248	ncRNA_intronic	LOC101929163
6	chr6:32317571:G:C	32317571	G	ADD	6460	0.5369	0.06207	0.4754	0.6064	-10.02	1.252e-23	6	chr6:32317571:G:C	32317571	G	ADD	9465	0.3634	0.04136	0.3351	0.3941	-24.47	3.085e-132	C	0.74816	0.99274	Imputed	32285348	ncRNA_intronic	LOC101929163
6	chr6:32317585:C:T	32317585	T	ADD	6460	1.969	0.08304	1.673	2.317	8.158	3.419e-16	6	chr6:32317585:C:T	32317585	T	ADD	9465	3.4	0.04501	3.113	3.714	27.19	9.125e-163	T	0.14506	0.99827	Imputed	32285362	ncRNA_intronic	LOC101929163	rs116667074
6	chr6:32317765:A:G	32317765	A	ADD	6460	0.5278	0.06275	0.4667	0.5969	-10.18	2.356e-24	6	chr6:32317765:A:G	32317765	A	ADD	9465	0.3569	0.04183	0.3288	0.3874	-24.63	5.58e-134	G	0.7521	0.9928	Imputed	32285542	ncRNA_intronic	LOC101929163
6	chr6:32318325:T:A	32318325	A	ADD	6460	1.341	0.0506	1.214	1.481	5.795	6.841e-09	6	chr6:32318325:T:A	32318325	A	ADD	9465	1.249	0.03118	1.175	1.328	7.135	9.671e-13	A	0.44759	0.99584	Imputed	32286102	ncRNA_intronic	LOC101929163	rs531094
6	chr6:32318673:T:G	32318673	G	ADD	6460	0.3291	0.1711	0.2353	0.4602	-6.496	8.232e-11	6	chr6:32318673:T:G	32318673	G	ADD	9465	0.2155	0.1176	0.1711	0.2714	-13.05	6.237e-39	G	0.04088	0.99699	Imputed	32286450	ncRNA_intronic	LOC101929163	rs28732189
6	chr6:32318737:C:T	32318737	T	ADD	6460	6.751	0.1802	4.742	9.611	10.6	3.046e-26	6	chr6:32318737:C:T	32318737	T	ADD	9465	2.695	0.1617	1.963	3.7	6.129	8.82e-10	T	0.00871	0.99322	Imputed	32286514	ncRNA_intronic	LOC101929163	rs117947324
6	chr6:32318903:G:A	32318903	A	ADD	6460	1.35	0.05073	1.222	1.491	5.909	3.436e-09	6	chr6:32318903:G:A	32318903	A	ADD	9465	1.251	0.03121	1.177	1.33	7.184	6.785e-13	A	0.45108	0.99583	Imputed	32286680	ncRNA_intronic	LOC101929163	rs557539
6	chr6:32319207:T:G	32319207	G	ADD	6460	1.35	0.05074	1.222	1.491	5.917	3.289e-09	6	chr6:32319207:T:G	32319207	G	ADD	9465	1.251	0.03121	1.176	1.33	7.165	7.758e-13	G	0.45072	0.99533	Imputed	32286984	ncRNA_intronic	LOC101929163	rs560324
6	chr6:32319719:A:G	32319719	G	ADD	6460	1.324	0.05077	1.199	1.463	5.532	3.174e-08	6	chr6:32319719:A:G	32319719	G	ADD	9465	1.311	0.03141	1.233	1.394	8.623	6.509e-18	G	0.42199	0.99361	Imputed	32287496	ncRNA_intronic	LOC101929163	rs580921
6	chr6:32319790:G:A	32319790	G	ADD	6460	0.5284	0.06274	0.4672	0.5975	-10.17	2.749e-24	6	chr6:32319790:G:A	32319790	G	ADD	9465	0.3573	0.04182	0.3292	0.3878	-24.61	9.741e-134	A	0.75212	0.99258	Imputed	32287567	ncRNA_intronic	LOC101929163
6	chr6:32320178:T:C	32320178	C	ADD	6460	1.942	0.09705	1.605	2.348	6.837	8.107e-12	6	chr6:32320178:T:C	32320178	C	ADD	9465	1.095	0.07241	0.9503	1.262	1.255	0.2093	C	0.04382	0.99127	Imputed	32287955	ncRNA_intronic	LOC101929163	rs578122379
6	chr6:32320264:T:C	32320264	C	ADD	6460	1.342	0.05063	1.215	1.482	5.806	6.384e-09	6	chr6:32320264:T:C	32320264	C	ADD	9465	1.251	0.03118	1.177	1.33	7.179	7.004e-13	C	0.44716	0.99589	Imputed	32288041	ncRNA_intronic	LOC101929163	rs575765
6	chr6:32320312:C:T	32320312	C	ADD	6460	0.3139	0.1129	0.2516	0.3916	-10.26	1.055e-24	6	chr6:32320312:C:T	32320312	C	ADD	9465	0.1802	0.08068	0.1539	0.2111	-21.24	4.143e-100	T	0.90208	0.9826	Imputed	32288089	ncRNA_intronic	LOC101929163
6	chr6:32320413:T:C	32320413	C	ADD	6460	1.35	0.05073	1.222	1.491	5.909	3.436e-09	6	chr6:32320413:T:C	32320413	C	ADD	9465	1.251	0.03121	1.176	1.329	7.163	7.884e-13	C	0.45104	0.99583	Imputed	32288190	ncRNA_intronic	LOC101929163	rs574710
6	chr6:32320685:A:C	32320685	C	ADD	6460	1.341	0.05063	1.215	1.481	5.8	6.62e-09	6	chr6:32320685:A:C	32320685	C	ADD	9465	1.251	0.03119	1.177	1.33	7.18	6.961e-13	C	0.447	0.99573	Imputed	32288462	ncRNA_intronic	LOC101929163	rs539703
6	chr6:32320787:T:G	32320787	G	ADD	6460	1.35	0.05074	1.222	1.491	5.913	3.367e-09	6	chr6:32320787:T:G	32320787	G	ADD	9465	1.251	0.03122	1.177	1.33	7.185	6.719e-13	G	0.45102	0.99585	Imputed	32288564	ncRNA_intronic	LOC101929163	rs540639
6	chr6:32321028:T:C	32321028	C	ADD	6460	1.349	0.05073	1.221	1.49	5.903	3.565e-09	6	chr6:32321028:T:C	32321028	C	ADD	9465	1.251	0.03121	1.177	1.33	7.174	7.304e-13	C	0.45105	0.99588	Imputed	32288805	ncRNA_intronic	LOC101929163	rs542525
6	chr6:32321155:T:A	32321155	A	ADD	6460	1.341	0.05063	1.215	1.481	5.8	6.62e-09	6	chr6:32321155:T:A	32321155	A	ADD	9465	1.251	0.03119	1.176	1.329	7.169	7.54e-13	A	0.44714	0.9959	Imputed	32288932	ncRNA_intronic	LOC101929163	rs544100
6	chr6:32321175:G:A	32321175	A	ADD	6460	1.971	0.08304	1.675	2.32	8.172	3.038e-16	6	chr6:32321175:G:A	32321175	A	ADD	9465	3.403	0.04502	3.116	3.717	27.2	6.216e-163	A	0.14503	0.99857	Imputed	32288952	ncRNA_intronic	LOC101929163	rs7751715
6	chr6:32321463:C:T	32321463	T	ADD	6460	1.346	0.0508	1.219	1.487	5.852	4.847e-09	6	chr6:32321463:C:T	32321463	T	ADD	9465	1.267	0.03134	1.192	1.348	7.561	4.009e-14	T	0.43826	0.99572	Imputed	32289240	ncRNA_intronic	LOC101929163	rs546857
6	chr6:32321515:G:A	32321515	A	ADD	6460	4.313	0.1479	3.227	5.762	9.883	4.942e-23	6	chr6:32321515:G:A	32321515	A	ADD	9465	4.952	0.1005	4.066	6.03	15.92	4.764e-57	A	0.02834	0.99325	Imputed	32289292	ncRNA_intronic	LOC101929163	rs9268233
6	chr6:32321541:T:C	32321541	C	ADD	6460	1.349	0.05073	1.221	1.49	5.903	3.565e-09	6	chr6:32321541:T:C	32321541	C	ADD	9465	1.251	0.03121	1.177	1.33	7.174	7.304e-13	C	0.45106	0.99579	Imputed	32289318	ncRNA_intronic	LOC101929163	rs547077
6	chr6:32321613:A:C	32321613	A	ADD	6460	0.375	0.09426	0.3117	0.451	-10.41	2.304e-25	6	chr6:32321613:A:C	32321613	A	ADD	9465	0.1939	0.07058	0.1689	0.2227	-23.24	1.814e-119	C	0.87927	0.98604	Imputed	32289390	ncRNA_intronic	LOC101929163
6	chr6:32321987:C:T	32321987	T	ADD	6460	1.341	0.05064	1.214	1.481	5.793	6.904e-09	6	chr6:32321987:C:T	32321987	T	ADD	9465	1.25	0.03119	1.176	1.329	7.159	8.126e-13	T	0.44719	0.99588	Imputed	32289764	ncRNA_intronic	LOC101929163	rs572730
6	chr6:32322219:A:G	32322219	G	ADD	6460	1.995	0.1144	1.594	2.497	6.037	1.573e-09	6	chr6:32322219:A:G	32322219	G	ADD	9465	0.8145	0.09779	0.6724	0.9866	-2.098	0.03589	G	0.02578	0.98889	Imputed	32289996	ncRNA_intronic	LOC101929163	rs75117278
6	chr6:32322431:C:T	32322431	T	ADD	6460	1.971	0.08304	1.675	2.32	8.172	3.038e-16	6	chr6:32322431:C:T	32322431	T	ADD	9465	3.403	0.04502	3.116	3.717	27.2	6.216e-163	T	0.14504	0.9978	Imputed	32290208	ncRNA_intronic	LOC101929163	rs9268235
6	chr6:32322873:T:C	32322873	C	ADD	6460	4.435	0.147	3.325	5.917	10.13	4.03e-24	6	chr6:32322873:T:C	32322873	C	ADD	9465	4.987	0.1004	4.096	6.072	16	1.325e-57	C	0.02853	0.99433	Imputed	32290650	ncRNA_intronic	LOC101929163	rs2143603
6	chr6:32322927:G:A	32322927	G	ADD	6460	0.5282	0.06276	0.467	0.5973	-10.17	2.659e-24	6	chr6:32322927:G:A	32322927	G	ADD	9465	0.3571	0.04183	0.329	0.3876	-24.62	8.21e-134	A	0.75213	0.99276	Imputed	32290704	ncRNA_intronic	LOC101929163
6	chr6:32322971:A:G	32322971	G	ADD	6460	1.341	0.05063	1.215	1.481	5.8	6.62e-09	6	chr6:32322971:A:G	32322971	G	ADD	9465	1.251	0.03119	1.176	1.329	7.169	7.54e-13	G	0.44713	0.99587	Imputed	32290748	ncRNA_intronic	LOC101929163	rs487649
6	chr6:32323150:G:T	32323150	G	ADD	6460	0.5282	0.06276	0.467	0.5973	-10.17	2.659e-24	6	chr6:32323150:G:T	32323150	G	ADD	9465	0.3571	0.04183	0.329	0.3876	-24.62	8.21e-134	T	0.75217	0.99264	Imputed	32290927	ncRNA_intronic	LOC101929163
6	chr6:32323177:A:G	32323177	G	ADD	6460	1.341	0.05063	1.215	1.481	5.8	6.62e-09	6	chr6:32323177:A:G	32323177	G	ADD	9465	1.251	0.03119	1.176	1.329	7.169	7.54e-13	G	0.44714	0.9959	Imputed	32290954	ncRNA_intronic	LOC101929163	rs485774
6	chr6:32323493:CAG:C	32323493	C	ADD	6460	1.344	0.05064	1.217	1.484	5.832	5.49e-09	6	chr6:32323493:CAG:C	32323493	C	ADD	9465	1.252	0.03119	1.178	1.331	7.214	5.443e-13	C	0.44687	0.99529	Imputed	32291270	ncRNA_intronic	LOC101929163
6	chr6:32323582:T:G	32323582	T	ADD	6460	0.5282	0.06276	0.467	0.5973	-10.17	2.659e-24	6	chr6:32323582:T:G	32323582	T	ADD	9465	0.3571	0.04183	0.329	0.3876	-24.62	8.21e-134	G	0.75223	0.99255	Imputed	32291359	ncRNA_intronic	LOC101929163
6	chr6:32323765:C:T	32323765	C	ADD	6460	0.5282	0.06276	0.467	0.5973	-10.17	2.659e-24	6	chr6:32323765:C:T	32323765	C	ADD	9465	0.3571	0.04183	0.329	0.3876	-24.62	8.21e-134	T	0.75215	0.99272	Imputed	32291542	ncRNA_intronic	LOC101929163
6	chr6:32324005:TTTG:T	32324005	T	ADD	6460	6.751	0.1802	4.742	9.611	10.6	3.046e-26	6	chr6:32324005:TTTG:T	32324005	T	ADD	9465	2.695	0.1617	1.963	3.7	6.129	8.82e-10	T	0.00871	0.99321	Imputed	32291782	ncRNA_intronic	LOC101929163
6	chr6:32324060:G:T	32324060	T	ADD	6460	1.341	0.05063	1.215	1.481	5.8	6.62e-09	6	chr6:32324060:G:T	32324060	T	ADD	9465	1.251	0.03119	1.176	1.329	7.169	7.54e-13	T	0.44711	0.99585	Imputed	32291837	ncRNA_intronic	LOC101929163	rs523627
6	chr6:32324307:C:T	32324307	T	ADD	6460	1.349	0.05073	1.222	1.49	5.906	3.51e-09	6	chr6:32324307:C:T	32324307	T	ADD	9465	1.252	0.03122	1.177	1.331	7.193	6.345e-13	T	0.45107	0.99568	Imputed	32292084	ncRNA_intronic	LOC101929163	rs525607
6	chr6:32324615:C:CAACT	32324615	C	ADD	6460	0.5278	0.06275	0.4667	0.5969	-10.18	2.365e-24	6	chr6:32324615:C:CAACT	32324615	C	ADD	9465	0.3582	0.04178	0.33	0.3888	-24.57	2.443e-133	CAACT	0.75066	0.98769	Imputed	32292392	ncRNA_intronic	LOC101929163
6	chr6:32324783:AT:A	32324783	A	ADD	6460	1.344	0.05062	1.217	1.484	5.841	5.193e-09	6	chr6:32324783:AT:A	32324783	A	ADD	9465	1.251	0.03118	1.177	1.33	7.179	7.041e-13	A	0.44694	0.99317	Imputed	32292560	ncRNA_intronic	LOC101929163
6	chr6:32324794:T:A	32324794	A	ADD	6460	1.341	0.05063	1.215	1.481	5.8	6.62e-09	6	chr6:32324794:T:A	32324794	A	ADD	9465	1.25	0.03119	1.176	1.329	7.15	8.679e-13	A	0.44699	0.99557	Imputed	32292571	ncRNA_intronic	LOC101929163	rs74839053
6	chr6:32324938:G:A	32324938	A	ADD	6460	1.341	0.05063	1.215	1.481	5.8	6.62e-09	6	chr6:32324938:G:A	32324938	A	ADD	9465	1.251	0.03119	1.176	1.329	7.169	7.54e-13	A	0.44711	0.99575	Imputed	32292715	ncRNA_intronic	LOC101929163	rs552339
6	chr6:32325179:T:C	32325179	T	ADD	6460	0.528	0.06273	0.4669	0.5971	-10.18	2.444e-24	6	chr6:32325179:T:C	32325179	T	ADD	9465	0.3571	0.04182	0.329	0.3876	-24.63	6.633e-134	C	0.75201	0.99262	Imputed	32292956	ncRNA_intronic	LOC101929163
6	chr6:32325375:A:G	32325375	G	ADD	6460	1.342	0.05065	1.215	1.482	5.809	6.279e-09	6	chr6:32325375:A:G	32325375	G	ADD	9465	1.253	0.03119	1.179	1.332	7.231	4.787e-13	G	0.44599	0.99451	Imputed	32293152	ncRNA_intronic	LOC101929163	rs533885
6	chr6:32325657:A:C	32325657	C	ADD	6460	1.349	0.05073	1.222	1.49	5.906	3.51e-09	6	chr6:32325657:A:C	32325657	C	ADD	9465	1.252	0.03122	1.177	1.331	7.193	6.345e-13	C	0.45111	0.99582	Imputed	32293434	ncRNA_intronic	LOC101929163	rs510181
6	chr6:32325732:C:A	32325732	A	ADD	6460	0.1896	0.2732	0.111	0.3238	-6.087	1.149e-09	6	chr6:32325732:C:A	32325732	A	ADD	9465	0.1345	0.1797	0.09456	0.1913	-11.16	6.17e-29	A	0.02575	0.99683	Imputed	32293509	ncRNA_intronic	LOC101929163	rs28732190
6	chr6:32325755:T:C	32325755	T	ADD	6460	0.5279	0.06276	0.4668	0.597	-10.18	2.464e-24	6	chr6:32325755:T:C	32325755	T	ADD	9465	0.3586	0.04177	0.3305	0.3892	-24.55	4.471e-133	C	0.75177	0.99235	Imputed	32293532	ncRNA_intronic	LOC101929163
6	chr6:32325821:A:T	32325821	T	ADD	6460	1.349	0.05072	1.222	1.491	5.91	3.423e-09	6	chr6:32325821:A:T	32325821	T	ADD	9465	1.25	0.03121	1.176	1.329	7.161	8.028e-13	T	0.45098	0.99398	Imputed	32293598	ncRNA_intronic	LOC101929163	rs471081
6	chr6:32325894:G:A	32325894	A	ADD	6460	1.33	0.05057	1.205	1.469	5.64	1.702e-08	6	chr6:32325894:G:A	32325894	A	ADD	9465	1.242	0.03117	1.169	1.321	6.962	3.363e-12	A	0.44014	0.98838	Imputed	32293671	ncRNA_intronic	LOC101929163	rs471964
6	chr6:32326240:T:C	32326240	C	ADD	6460	1.341	0.05065	1.214	1.481	5.79	7.018e-09	6	chr6:32326240:T:C	32326240	C	ADD	9465	1.251	0.03119	1.176	1.329	7.167	7.643e-13	C	0.44726	0.99588	Imputed	32294017	ncRNA_intronic	LOC101929163	rs504703
6	chr6:32326415:G:A	32326415	A	ADD	6460	1.349	0.05073	1.222	1.49	5.906	3.51e-09	6	chr6:32326415:G:A	32326415	A	ADD	9465	1.252	0.03122	1.177	1.331	7.193	6.345e-13	A	0.45106	0.99583	Imputed	32294192	ncRNA_intronic	LOC101929163	rs476584
6	chr6:32326786:T:G	32326786	T	ADD	6460	0.5285	0.06276	0.4674	0.5977	-10.16	3.008e-24	6	chr6:32326786:T:G	32326786	T	ADD	9465	0.3573	0.04183	0.3292	0.3879	-24.6	1.224e-133	G	0.7522	0.99294	Imputed	32294563	ncRNA_intronic	LOC101929163
6	chr6:32326789:G:A	32326789	A	ADD	6460	1.341	0.05065	1.214	1.481	5.788	7.127e-09	6	chr6:32326789:G:A	32326789	A	ADD	9465	1.25	0.03119	1.176	1.329	7.148	8.794e-13	A	0.44728	0.99602	Imputed	32294566	ncRNA_intronic	LOC101929163	rs501545
6	chr6:32326935:A:G	32326935	G	ADD	6460	1.341	0.05065	1.214	1.481	5.79	7.018e-09	6	chr6:32326935:A:G	32326935	G	ADD	9465	1.251	0.03119	1.176	1.329	7.167	7.643e-13	G	0.44734	0.99601	Imputed	32294712	ncRNA_intronic	LOC101929163	rs476885
6	chr6:32327066:T:C	32327066	C	ADD	6460	1.34	0.05065	1.214	1.48	5.783	7.337e-09	6	chr6:32327066:T:C	32327066	C	ADD	9465	1.25	0.0312	1.176	1.329	7.157	8.244e-13	C	0.4474	0.99592	Imputed	32294843	ncRNA_intronic	LOC101929163	rs504203
6	chr6:32327215:G:A	32327215	A	ADD	6460	1.341	0.05065	1.214	1.481	5.788	7.127e-09	6	chr6:32327215:G:A	32327215	A	ADD	9465	1.25	0.03119	1.176	1.329	7.148	8.794e-13	A	0.44729	0.99605	Imputed	32294992	ncRNA_intronic	LOC101929163	rs505274
6	chr6:32327573:G:A	32327573	A	ADD	6460	1.341	0.05065	1.214	1.481	5.788	7.127e-09	6	chr6:32327573:G:A	32327573	A	ADD	9465	1.25	0.03119	1.176	1.329	7.148	8.794e-13	A	0.44729	0.99605	Imputed	32295350	ncRNA_intronic	LOC101929163	rs508805
6	chr6:32327580:G:A	32327580	A	ADD	6460	1.349	0.05075	1.221	1.49	5.893	3.782e-09	6	chr6:32327580:G:A	32327580	A	ADD	9465	1.251	0.03122	1.177	1.33	7.172	7.403e-13	A	0.45125	0.99601	Imputed	32295357	ncRNA_intronic	LOC101929163	rs524578
6	chr6:32327642:A:C	32327642	A	ADD	6460	0.2414	0.1326	0.1862	0.3131	-10.71	8.805e-27	6	chr6:32327642:A:C	32327642	A	ADD	9465	0.1293	0.09746	0.1068	0.1565	-20.99	8.201e-98	C	0.91268	0.98128	Imputed	32295419	ncRNA_intronic	LOC101929163
6	chr6:32327776:G:C	32327776	C	ADD	6460	1.342	0.05065	1.215	1.482	5.801	6.587e-09	6	chr6:32327776:G:C	32327776	C	ADD	9465	1.251	0.03119	1.176	1.329	7.167	7.649e-13	C	0.44704	0.99517	Imputed	32295553	ncRNA_intronic	LOC101929163	rs4424116
6	chr6:32327875:T:C	32327875	C	ADD	6460	1.971	0.08304	1.675	2.32	8.172	3.038e-16	6	chr6:32327875:T:C	32327875	C	ADD	9465	3.403	0.04502	3.116	3.717	27.2	6.216e-163	C	0.14504	0.99826	Imputed	32295652	ncRNA_intronic	LOC101929163	rs4392743
6	chr6:32327917:A:G	32327917	G	ADD	6460	1.34	0.05072	1.213	1.48	5.772	7.818e-09	6	chr6:32327917:A:G	32327917	G	ADD	9465	1.255	0.03122	1.181	1.334	7.28	3.338e-13	G	0.446	0.99312	Imputed	32295694	ncRNA_intronic	LOC101929163	rs6913605
6	chr6:32327970:T:A	32327970	A	ADD	6460	1.33	0.05058	1.204	1.468	5.633	1.774e-08	6	chr6:32327970:T:A	32327970	A	ADD	9465	1.241	0.03112	1.167	1.319	6.931	4.171e-12	A	0.44908	0.99462	Imputed	32295747	ncRNA_intronic	LOC101929163	rs11752503
6	chr6:32328051:A:G	32328051	G	ADD	6460	1.342	0.05063	1.215	1.482	5.804	6.465e-09	6	chr6:32328051:A:G	32328051	G	ADD	9465	1.25	0.0312	1.176	1.329	7.166	7.75e-13	G	0.44655	0.9946	Imputed	32295828	ncRNA_intronic	LOC101929163	rs6457542
6	chr6:32328188:T:C	32328188	T	ADD	6460	0.2923	0.1179	0.232	0.3683	-10.43	1.781e-25	6	chr6:32328188:T:C	32328188	T	ADD	9465	0.1487	0.08868	0.125	0.177	-21.49	2.036e-102	C	0.90599	0.98245	Imputed	32295965	ncRNA_intronic	LOC101929163
6	chr6:32328252:T:G	32328252	G	ADD	6460	1.341	0.05082	1.214	1.481	5.77	7.921e-09	6	chr6:32328252:T:G	32328252	G	ADD	9465	1.263	0.03135	1.188	1.343	7.442	9.881e-14	G	0.43926	0.99549	Imputed	32296029	ncRNA_intronic	LOC101929163	rs6457543
6	chr6:32328280:C:T	32328280	T	ADD	6460	1.342	0.05081	1.215	1.483	5.79	7.047e-09	6	chr6:32328280:C:T	32328280	T	ADD	9465	1.263	0.03135	1.188	1.343	7.453	9.103e-14	T	0.43905	0.9957	Imputed	32296057	ncRNA_intronic	LOC101929163	rs6457544
6	chr6:32328340:T:C	32328340	T	ADD	6460	0.4048	0.07788	0.3475	0.4716	-11.61	3.657e-31	6	chr6:32328340:T:C	32328340	T	ADD	9465	0.2246	0.05615	0.2012	0.2507	-26.6	6.384e-156	C	0.82953	0.98991	Imputed	32296117	ncRNA_intronic	LOC101929163
6	chr6:32328539:C:T	32328539	T	ADD	6460	1.34	0.05064	1.213	1.479	5.773	7.783e-09	6	chr6:32328539:C:T	32328539	T	ADD	9465	1.249	0.03119	1.175	1.327	7.118	1.099e-12	T	0.4474	0.99603	Imputed	32296316	ncRNA_intronic	LOC101929163	rs12528615
6	chr6:32328598:G:A	32328598	A	ADD	6460	1.34	0.05064	1.213	1.479	5.773	7.783e-09	6	chr6:32328598:G:A	32328598	A	ADD	9465	1.248	0.03119	1.174	1.327	7.107	1.183e-12	A	0.44745	0.99586	Imputed	32296375	ncRNA_intronic	LOC101929163	rs10947252
6	chr6:32328778:G:C	32328778	C	ADD	6460	1.34	0.05064	1.213	1.48	5.776	7.664e-09	6	chr6:32328778:G:C	32328778	C	ADD	9465	1.249	0.03119	1.175	1.328	7.137	9.552e-13	C	0.44744	0.99603	Imputed	32296555	ncRNA_intronic	LOC101929163	rs10947253
6	chr6:32329003:C:T	32329003	T	ADD	6460	1.348	0.05074	1.22	1.488	5.879	4.136e-09	6	chr6:32329003:C:T	32329003	T	ADD	9465	1.25	0.03122	1.176	1.329	7.141	9.254e-13	T	0.45136	0.99591	Imputed	32296780	ncRNA_intronic	LOC101929163	rs9348880
6	chr6:32329065:C:G	32329065	G	ADD	6460	1.348	0.05074	1.22	1.488	5.879	4.136e-09	6	chr6:32329065:C:G	32329065	G	ADD	9465	1.25	0.03122	1.176	1.329	7.141	9.254e-13	G	0.45136	0.99602	Imputed	32296842	ncRNA_intronic	LOC101929163	rs9348881
6	chr6:32329238:CA:C	32329238	C	ADD	6460	1.342	0.05065	1.215	1.482	5.806	6.396e-09	6	chr6:32329238:CA:C	32329238	C	ADD	9465	1.253	0.0312	1.178	1.332	7.217	5.307e-13	C	0.4465	0.99565	Imputed	32297015	ncRNA_intronic	LOC101929163
6	chr6:32329347:A:T	32329347	T	ADD	6460	1.337	0.05065	1.21	1.476	5.73	1.004e-08	6	chr6:32329347:A:T	32329347	T	ADD	9465	1.248	0.03119	1.174	1.327	7.098	1.264e-12	T	0.4474	0.99586	Imputed	32297124	ncRNA_intronic	LOC101929163	rs9394086
6	chr6:32329379:T:C	32329379	C	ADD	6460	1.338	0.05063	1.211	1.477	5.744	9.266e-09	6	chr6:32329379:T:C	32329379	C	ADD	9465	1.249	0.03119	1.175	1.327	7.117	1.1e-12	C	0.44727	0.99594	Imputed	32297156	ncRNA_intronic	LOC101929163	rs9368711
6	chr6:32329432:G:A	32329432	A	ADD	6460	0.3297	0.1711	0.2358	0.4611	-6.485	8.857e-11	6	chr6:32329432:G:A	32329432	A	ADD	9465	0.2162	0.1176	0.1717	0.2722	-13.02	8.979e-39	A	0.04077	0.99635	Imputed	32297209	ncRNA_intronic	LOC101929163	rs17208363
6	chr6:32329551:G:A	32329551	A	ADD	6460	1.338	0.05063	1.212	1.477	5.75	8.93e-09	6	chr6:32329551:G:A	32329551	A	ADD	9465	1.249	0.03119	1.175	1.328	7.129	1.012e-12	A	0.44728	0.99599	Imputed	32297328	ncRNA_intronic	LOC101929163	rs9368712
6	chr6:32329560:T:C	32329560	C	ADD	6460	1.337	0.05065	1.21	1.476	5.73	1.004e-08	6	chr6:32329560:T:C	32329560	C	ADD	9465	1.248	0.03119	1.174	1.327	7.098	1.264e-12	C	0.44731	0.99584	Imputed	32297337	ncRNA_intronic	LOC101929163	rs9368713
6	chr6:32329626:G:C	32329626	C	ADD	6460	2.045	0.1146	1.633	2.56	6.239	4.405e-10	6	chr6:32329626:G:C	32329626	C	ADD	9465	0.8319	0.1014	0.6819	1.015	-1.815	0.06954	C	0.02372	0.98313	Imputed	32297403	ncRNA_intronic	LOC101929163	rs137982265
6	chr6:32329640:G:A	32329640	A	ADD	6460	1.337	0.05064	1.211	1.477	5.738	9.562e-09	6	chr6:32329640:G:A	32329640	A	ADD	9465	1.249	0.03119	1.175	1.328	7.128	1.022e-12	A	0.44736	0.99598	Imputed	32297417	ncRNA_intronic	LOC101929163	rs9380289
6	chr6:32329864:TAGATTTTAACACC:T	32329864	T	ADD	6460	1.337	0.05065	1.211	1.477	5.737	9.622e-09	6	chr6:32329864:TAGATTTTAACACC:T	32329864	T	ADD	9465	1.248	0.0312	1.174	1.327	7.11	1.162e-12	T	0.44721	0.99572	Imputed	32297641	ncRNA_intronic	LOC101929163
6	chr6:32329883:C:G	32329883	G	ADD	6460	1.34	0.05064	1.213	1.479	5.773	7.783e-09	6	chr6:32329883:C:G	32329883	G	ADD	9465	1.249	0.03119	1.175	1.327	7.118	1.099e-12	G	0.44733	0.99588	Imputed	32297660	ncRNA_intronic	LOC101929163	rs75052715
6	chr6:32329913:C:T	32329913	T	ADD	6460	1.34	0.05064	1.213	1.48	5.776	7.664e-09	6	chr6:32329913:C:T	32329913	T	ADD	9465	1.249	0.03119	1.175	1.328	7.137	9.552e-13	T	0.44744	0.99603	Imputed	32297690	ncRNA_intronic	LOC101929163	rs9296021
6	chr6:32330021:CTCTT:C	32330021	C	ADD	6460	1.337	0.05062	1.211	1.477	5.74	9.494e-09	6	chr6:32330021:CTCTT:C	32330021	C	ADD	9465	1.247	0.03118	1.173	1.326	7.086	1.381e-12	C	0.44721	0.99562	Imputed	32297798	ncRNA_intronic	LOC101929163
6	chr6:32330124:A:G	32330124	A	ADD	6460	0.4051	0.07788	0.3478	0.4719	-11.6	3.997e-31	6	chr6:32330124:A:G	32330124	A	ADD	9465	0.2247	0.05615	0.2013	0.2508	-26.59	8.511e-156	G	0.82957	0.99	Imputed	32297901	ncRNA_intronic	LOC101929163
6	chr6:32330129:T:G	32330129	T	ADD	6460	0.4051	0.07788	0.3478	0.4719	-11.6	3.997e-31	6	chr6:32330129:T:G	32330129	T	ADD	9465	0.2247	0.05615	0.2013	0.2508	-26.59	8.511e-156	G	0.82956	0.99004	Imputed	32297906	ncRNA_intronic	LOC101929163
6	chr6:32330178:G:A	32330178	A	ADD	6460	1.34	0.05064	1.213	1.48	5.776	7.664e-09	6	chr6:32330178:G:A	32330178	A	ADD	9465	1.249	0.03119	1.175	1.328	7.137	9.552e-13	A	0.44742	0.99595	Imputed	32297955	ncRNA_intronic	LOC101929163	rs9296022
6	chr6:32330595:A:G	32330595	G	ADD	6460	1.34	0.05064	1.213	1.48	5.776	7.664e-09	6	chr6:32330595:A:G	32330595	G	ADD	9465	1.249	0.03119	1.175	1.328	7.137	9.552e-13	G	0.44744	0.99598	Imputed	32298372	exonic	C6orf10	rs9405090
6	chr6:32331165:G:A	32331165	G	ADD	6460	0.4051	0.07788	0.3478	0.4719	-11.6	3.997e-31	6	chr6:32331165:G:A	32331165	G	ADD	9465	0.2247	0.05615	0.2013	0.2508	-26.59	8.511e-156	A	0.82948	0.99005	Imputed	32298942	ncRNA_intronic	LOC101929163
6	chr6:32331202:T:TCC	32331202	TCC	ADD	6460	1.338	0.05066	1.211	1.477	5.743	9.319e-09	6	chr6:32331202:T:TCC	32331202	TCC	ADD	9465	1.249	0.0312	1.175	1.328	7.13	1.007e-12	TCC	0.44713	0.99523	Imputed	32298979
6	chr6:32331938:G:A	32331938	A	ADD	6460	1.34	0.05063	1.213	1.48	5.78	7.476e-09	6	chr6:32331938:G:A	32331938	A	ADD	9465	1.249	0.03119	1.175	1.328	7.128	1.019e-12	A	0.44738	0.99603	Imputed	32299715	ncRNA_intronic	LOC101929163	rs742582
6	chr6:32332096:G:T	32332096	T	ADD	6460	1.34	0.05064	1.213	1.479	5.773	7.783e-09	6	chr6:32332096:G:T	32332096	T	ADD	9465	1.249	0.03119	1.175	1.327	7.118	1.099e-12	T	0.44731	0.99572	Imputed	32299873	ncRNA_intronic	LOC101929163	rs910052
6	chr6:32332597:T:G	32332597	G	ADD	6460	1.34	0.05065	1.214	1.48	5.782	7.378e-09	6	chr6:32332597:T:G	32332597	G	ADD	9465	1.25	0.0312	1.176	1.328	7.144	9.057e-13	G	0.44737	0.99592	Imputed	32300374	ncRNA_intronic	LOC101929163	rs1076711
6	chr6:32332693:T:G	32332693	G	ADD	6460	1.34	0.05064	1.213	1.479	5.773	7.783e-09	6	chr6:32332693:T:G	32332693	G	ADD	9465	1.249	0.03119	1.175	1.327	7.118	1.099e-12	G	0.44737	0.9959	Imputed	32300470	ncRNA_intronic	LOC101929163	rs761190
6	chr6:32332963:G:A	32332963	A	ADD	6460	3.702	0.1968	2.517	5.444	6.65	2.927e-11	6	chr6:32332963:G:A	32332963	A	ADD	9465	2.432	0.1482	1.819	3.252	5.997	2.013e-09	A	0.01046	0.96873	Imputed	32300740	ncRNA_intronic	LOC101929163	rs17840113
6	chr6:32333032:A:G	32333032	A	ADD	6460	0.3745	0.09519	0.3108	0.4513	-10.32	5.796e-25	6	chr6:32333032:A:G	32333032	A	ADD	9465	0.1752	0.07435	0.1515	0.2027	-23.42	2.483e-121	G	0.88276	0.98584	Imputed	32300809	ncRNA_intronic	LOC101929163
6	chr6:32333071:T:C	32333071	C	ADD	6460	1.347	0.05074	1.22	1.488	5.876	4.2e-09	6	chr6:32333071:T:C	32333071	C	ADD	9465	1.25	0.03122	1.175	1.328	7.136	9.577e-13	C	0.45134	0.99598	Imputed	32300848	ncRNA_intronic	LOC101929163	rs9394087
6	chr6:32333512:T:C	32333512	C	ADD	6460	1.347	0.05074	1.22	1.488	5.876	4.2e-09	6	chr6:32333512:T:C	32333512	C	ADD	9465	1.25	0.03122	1.175	1.328	7.136	9.577e-13	C	0.45132	0.99589	Imputed	32301289	ncRNA_intronic	LOC101929163	rs9366793
6	chr6:32333545:C:T	32333545	T	ADD	6460	1.34	0.05064	1.213	1.479	5.773	7.783e-09	6	chr6:32333545:C:T	32333545	T	ADD	9465	1.249	0.03119	1.175	1.327	7.118	1.099e-12	T	0.44739	0.99601	Imputed	32301322	ncRNA_intronic	LOC101929163	rs9348882
6	chr6:32333592:GAC:G	32333592	G	ADD	6460	1.34	0.05065	1.214	1.48	5.781	7.416e-09	6	chr6:32333592:GAC:G	32333592	G	ADD	9465	1.249	0.03119	1.175	1.328	7.14	9.358e-13	G	0.44718	0.99559	Imputed	32301369	ncRNA_intronic	LOC101929163
6	chr6:32333675:C:G	32333675	G	ADD	6460	1.347	0.05074	1.22	1.488	5.876	4.2e-09	6	chr6:32333675:C:G	32333675	G	ADD	9465	1.25	0.03122	1.175	1.328	7.136	9.577e-13	G	0.45135	0.99602	Imputed	32301452	ncRNA_intronic	LOC101929163	rs9380290
6	chr6:32333737:G:A	32333737	A	ADD	6460	1.34	0.05064	1.213	1.479	5.773	7.783e-09	6	chr6:32333737:G:A	32333737	A	ADD	9465	1.249	0.03119	1.175	1.328	7.132	9.887e-13	A	0.44761	0.99507	Imputed	32301514	ncRNA_intronic	LOC101929163	rs9357140
6	chr6:32334027:G:C	32334027	C	ADD	6460	1.34	0.05064	1.213	1.479	5.773	7.783e-09	6	chr6:32334027:G:C	32334027	C	ADD	9465	1.249	0.03119	1.175	1.328	7.132	9.887e-13	C	0.44743	0.99594	Imputed	32301804	ncRNA_intronic	LOC101929163	rs9391777
6	chr6:32334268:A:C	32334268	C	ADD	6460	1.339	0.05065	1.213	1.479	5.766	8.113e-09	6	chr6:32334268:A:C	32334268	C	ADD	9465	1.248	0.03119	1.174	1.327	7.107	1.185e-12	C	0.44742	0.99601	Imputed	32302045	ncRNA_intronic	LOC101929163	rs1474729
6	chr6:32334290:C:T	32334290	T	ADD	6460	1.34	0.05064	1.213	1.479	5.773	7.783e-09	6	chr6:32334290:C:T	32334290	T	ADD	9465	1.249	0.03119	1.175	1.327	7.118	1.099e-12	T	0.4474	0.99605	Imputed	32302067	ncRNA_intronic	LOC101929163	rs1474728
6	chr6:32334326:TTG:T	32334326	T	ADD	6460	1.971	0.08304	1.675	2.32	8.172	3.038e-16	6	chr6:32334326:TTG:T	32334326	T	ADD	9465	3.403	0.04502	3.116	3.717	27.2	6.216e-163	T	0.14501	0.998	Imputed	32302103	ncRNA_intronic	LOC101929163
6	chr6:32334605:C:T	32334605	T	ADD	6460	1.971	0.08304	1.675	2.32	8.172	3.038e-16	6	chr6:32334605:C:T	32334605	T	ADD	9465	3.403	0.04502	3.116	3.717	27.2	6.216e-163	T	0.145	0.99807	Imputed	32302382	ncRNA_intronic	LOC101929163	rs1265757
6	chr6:32334762:A:G	32334762	G	ADD	6460	1.34	0.05064	1.213	1.48	5.776	7.664e-09	6	chr6:32334762:A:G	32334762	G	ADD	9465	1.249	0.03119	1.175	1.328	7.137	9.552e-13	G	0.44744	0.996	Imputed	32302539	ncRNA_intronic	LOC101929163	rs9405091
6	chr6:32334764:T:G	32334764	G	ADD	6460	1.34	0.05064	1.213	1.479	5.773	7.783e-09	6	chr6:32334764:T:G	32334764	G	ADD	9465	1.249	0.03119	1.175	1.327	7.118	1.099e-12	G	0.44738	0.996	Imputed	32302541	ncRNA_intronic	LOC101929163	rs9378257
6	chr6:32334951:T:G	32334951	G	ADD	6460	1.34	0.05064	1.213	1.48	5.776	7.664e-09	6	chr6:32334951:T:G	32334951	G	ADD	9465	1.249	0.03119	1.175	1.328	7.137	9.552e-13	G	0.44743	0.99597	Imputed	32302728	ncRNA_intronic	LOC101929163	rs9405092
6	chr6:32334964:G:T	32334964	T	ADD	6460	1.34	0.05064	1.213	1.479	5.773	7.783e-09	6	chr6:32334964:G:T	32334964	T	ADD	9465	1.249	0.03119	1.175	1.327	7.118	1.099e-12	T	0.44739	0.99598	Imputed	32302741	ncRNA_intronic	LOC101929163	rs9405093
6	chr6:32334980:G:A	32334980	A	ADD	6460	1.34	0.05064	1.213	1.479	5.773	7.783e-09	6	chr6:32334980:G:A	32334980	A	ADD	9465	1.249	0.03119	1.175	1.327	7.118	1.099e-12	A	0.4474	0.99604	Imputed	32302757	ncRNA_intronic	LOC101929163	rs9378258
6	chr6:32335291:G:A	32335291	A	ADD	6460	1.34	0.05064	1.213	1.479	5.773	7.783e-09	6	chr6:32335291:G:A	32335291	A	ADD	9465	1.249	0.03119	1.175	1.327	7.118	1.099e-12	A	0.44736	0.99593	Imputed	32303068	ncRNA_intronic	LOC101929163	rs10807100
6	chr6:32335697:G:T	32335697	T	ADD	6460	0.1881	0.2732	0.1101	0.3213	-6.117	9.551e-10	6	chr6:32335697:G:T	32335697	T	ADD	9465	0.1375	0.1773	0.09715	0.1946	-11.19	4.48e-29	T	0.02586	0.99751	Imputed	32303474	ncRNA_intronic	LOC101929163	rs28732191
6	chr6:32335734:G:A	32335734	A	ADD	6460	1.348	0.05074	1.22	1.488	5.879	4.136e-09	6	chr6:32335734:G:A	32335734	A	ADD	9465	1.25	0.03122	1.176	1.329	7.141	9.254e-13	A	0.45132	0.9959	Imputed	32303511	ncRNA_intronic	LOC101929163	rs6929776
6	chr6:32335915:T:A	32335915	A	ADD	6460	1.971	0.08304	1.675	2.32	8.172	3.038e-16	6	chr6:32335915:T:A	32335915	A	ADD	9465	3.403	0.04502	3.116	3.717	27.2	6.216e-163	A	0.14504	0.998	Imputed	32303692	exonic	C6orf10	rs1265754
6	chr6:32336071:G:A	32336071	A	ADD	6460	1.612	0.06014	1.433	1.814	7.938	2.059e-15	6	chr6:32336071:G:A	32336071	A	ADD	9465	2.468	0.03724	2.294	2.654	24.26	5.855e-130	A	0.23685	0.99223	Imputed	32303848	ncRNA_intronic	LOC101929163	rs28361060
6	chr6:32336254:G:A	32336254	A	ADD	6460	1.34	0.05064	1.213	1.479	5.773	7.783e-09	6	chr6:32336254:G:A	32336254	A	ADD	9465	1.249	0.03119	1.175	1.327	7.118	1.099e-12	A	0.44738	0.99602	Imputed	32304031	ncRNA_intronic	LOC101929163	rs6930681
6	chr6:32336445:C:G	32336445	G	ADD	6460	1.34	0.05064	1.213	1.479	5.773	7.783e-09	6	chr6:32336445:C:G	32336445	G	ADD	9465	1.249	0.03119	1.175	1.327	7.118	1.099e-12	G	0.44738	0.99599	Imputed	32304222	ncRNA_intronic	LOC101929163	rs9366794
6	chr6:32336973:AG:A	32336973	A	ADD	6460	1.34	0.05064	1.213	1.479	5.773	7.783e-09	6	chr6:32336973:AG:A	32336973	A	ADD	9465	1.249	0.03119	1.175	1.327	7.118	1.099e-12	A	0.44735	0.99593	Imputed	32304750	ncRNA_intronic	LOC101929163
6	chr6:32337252:T:A	32337252	A	ADD	6460	1.339	0.05064	1.212	1.478	5.759	8.454e-09	6	chr6:32337252:T:A	32337252	A	ADD	9465	1.248	0.03119	1.174	1.326	7.096	1.287e-12	A	0.44762	0.99562	Imputed	32305029	ncRNA_intronic	LOC101929163	rs12194915
6	chr6:32337348:C:T	32337348	T	ADD	6460	1.34	0.05065	1.214	1.48	5.781	7.423e-09	6	chr6:32337348:C:T	32337348	T	ADD	9465	1.249	0.0312	1.175	1.328	7.128	1.018e-12	T	0.44746	0.99556	Imputed	32305125	ncRNA_intronic	LOC101929163	rs973037
6	chr6:32337365:C:T	32337365	T	ADD	6460	1.359	0.05065	1.23	1.501	6.055	1.405e-09	6	chr6:32337365:C:T	32337365	T	ADD	9465	1.257	0.03119	1.182	1.336	7.333	2.243e-13	T	0.4494	0.99494	Imputed	32305142	ncRNA_intronic	LOC101929163	rs2022535
6	chr6:32337366:C:G	32337366	G	ADD	6460	1.356	0.05064	1.228	1.497	6.01	1.85e-09	6	chr6:32337366:C:G	32337366	G	ADD	9465	1.255	0.03118	1.181	1.334	7.292	3.055e-13	G	0.4494	0.99488	Imputed	32305143	ncRNA_intronic	LOC101929163	rs973036
6	chr6:32337461:C:T	32337461	T	ADD	6460	1.957	0.09729	1.617	2.368	6.9	5.208e-12	6	chr6:32337461:C:T	32337461	T	ADD	9465	1.104	0.07258	0.9574	1.272	1.36	0.1738	T	0.04376	0.99163	Imputed	32305238	ncRNA_intronic	LOC101929163	rs78546106
6	chr6:32337593:T:G	32337593	G	ADD	6460	1.34	0.05064	1.213	1.479	5.773	7.783e-09	6	chr6:32337593:T:G	32337593	G	ADD	9465	1.248	0.03119	1.174	1.326	7.097	1.273e-12	G	0.44734	0.99593	Imputed	32305370	ncRNA_intronic	LOC101929163	rs926594
6	chr6:32337767:A:G	32337767	G	ADD	6460	1.971	0.08304	1.675	2.32	8.172	3.038e-16	6	chr6:32337767:A:G	32337767	G	ADD	9465	3.403	0.04502	3.116	3.717	27.2	6.216e-163	G	0.14505	0.99782	Imputed	32305544	ncRNA_intronic	LOC101929163	rs926593
6	chr6:32337913:C:A	32337913	A	ADD	6460	1.34	0.05065	1.214	1.48	5.781	7.423e-09	6	chr6:32337913:C:A	32337913	A	ADD	9465	1.249	0.0312	1.175	1.328	7.128	1.018e-12	A	0.44736	0.99601	Imputed	32305690	ncRNA_intronic	LOC101929163	rs926591
6	chr6:32338202:G:T	32338202	G	ADD	6460	0.3662	0.09617	0.3033	0.4422	-10.44	1.548e-25	6	chr6:32338202:G:T	32338202	G	ADD	9465	0.1724	0.07496	0.1488	0.1997	-23.45	1.224e-121	T	0.88327	0.98527	Imputed	32305979	ncRNA_intronic	LOC101929163
6	chr6:32338213:C:T	32338213	T	ADD	6460	1.957	0.09729	1.617	2.368	6.9	5.208e-12	6	chr6:32338213:C:T	32338213	T	ADD	9465	1.104	0.07258	0.9574	1.272	1.36	0.1738	T	0.04378	0.99127	Imputed	32305990	ncRNA_intronic	LOC101929163	rs79941607
6	chr6:32338245:G:A	32338245	A	ADD	6460	1.34	0.05065	1.214	1.48	5.781	7.423e-09	6	chr6:32338245:G:A	32338245	A	ADD	9465	1.249	0.0312	1.175	1.328	7.128	1.018e-12	A	0.44729	0.99583	Imputed	32306022	ncRNA_intronic	LOC101929163	rs9368715
6	chr6:32338379:A:G	32338379	G	ADD	6460	6.629	0.1807	4.652	9.446	10.47	1.235e-25	6	chr6:32338379:A:G	32338379	G	ADD	9465	2.665	0.162	1.94	3.662	6.05	1.446e-09	G	0.00871	0.99339	Imputed	32306156	ncRNA_intronic	LOC101929163	rs146347154
6	chr6:32338485:T:C	32338485	C	ADD	6460	1.34	0.05065	1.214	1.48	5.781	7.423e-09	6	chr6:32338485:T:C	32338485	C	ADD	9465	1.249	0.0312	1.175	1.328	7.128	1.018e-12	C	0.44735	0.99599	Imputed	32306262	ncRNA_intronic	LOC101929163	rs3817982
6	chr6:32338703:A:T	32338703	T	ADD	6460	0.3273	0.1711	0.2341	0.4577	-6.529	6.639e-11	6	chr6:32338703:A:T	32338703	T	ADD	9465	0.2147	0.1176	0.1705	0.2703	-13.09	4.008e-39	T	0.04103	0.99525	Imputed	32306480	ncRNA_intronic	LOC101929163	rs28732192
6	chr6:32339145:T:C	32339145	C	ADD	6460	0.1885	0.2732	0.1103	0.322	-6.109	1.004e-09	6	chr6:32339145:T:C	32339145	C	ADD	9465	0.1378	0.1773	0.09738	0.1951	-11.18	5.257e-29	C	0.02586	0.99733	Imputed	32306922	ncRNA_intronic	LOC101929163	rs28732193
6	chr6:32339193:C:A	32339193	C	ADD	6460	0.4121	0.07745	0.354	0.4796	-11.45	2.433e-30	6	chr6:32339193:C:A	32339193	C	ADD	9465	0.2271	0.05594	0.2035	0.2534	-26.5	9.452e-155	A	0.82951	0.99046	Imputed	32306970	ncRNA_intronic	LOC101929163
6	chr6:32339360:T:C	32339360	C	ADD	6460	1.34	0.05064	1.213	1.479	5.773	7.799e-09	6	chr6:32339360:T:C	32339360	C	ADD	9465	1.249	0.03119	1.174	1.327	7.116	1.11e-12	C	0.44742	0.99623	Imputed	32307137	ncRNA_intronic	LOC101929163	rs2022534
6	chr6:32339483:T:G	32339483	G	ADD	6460	1.347	0.05075	1.22	1.488	5.873	4.292e-09	6	chr6:32339483:T:G	32339483	G	ADD	9465	1.249	0.03122	1.175	1.328	7.13	1.004e-12	G	0.45141	0.99622	Imputed	32307260	ncRNA_intronic	LOC101929163	rs2022533
6	chr6:32339605:G:A	32339605	A	ADD	6460	1.34	0.05064	1.213	1.479	5.773	7.799e-09	6	chr6:32339605:G:A	32339605	A	ADD	9465	1.249	0.03119	1.174	1.327	7.116	1.11e-12	A	0.44741	0.99622	Imputed	32307382	exonic	C6orf10	rs1033500
6	chr6:32339669:T:C	32339669	T	ADD	6460	0.4121	0.07745	0.354	0.4796	-11.45	2.433e-30	6	chr6:32339669:T:C	32339669	T	ADD	9465	0.2271	0.05594	0.2035	0.2534	-26.5	9.452e-155	C	0.8295	0.99043	Imputed	32307446	ncRNA_intronic	LOC101929163
6	chr6:32340092:T:C	32340092	C	ADD	6460	1.34	0.05064	1.213	1.479	5.773	7.799e-09	6	chr6:32340092:T:C	32340092	C	ADD	9465	1.249	0.03119	1.174	1.327	7.116	1.11e-12	C	0.4474	0.99618	Imputed	32307869	ncRNA_intronic	LOC101929163	rs1033498
6	chr6:32340285:A:G	32340285	G	ADD	6460	1.34	0.05064	1.213	1.479	5.773	7.799e-09	6	chr6:32340285:A:G	32340285	G	ADD	9465	1.249	0.03119	1.174	1.327	7.116	1.11e-12	G	0.44744	0.99611	Imputed	32308062	ncRNA_intronic	LOC101929163	rs1033497
6	chr6:32340329:G:C	32340329	C	ADD	6460	1.34	0.05064	1.213	1.479	5.773	7.799e-09	6	chr6:32340329:G:C	32340329	C	ADD	9465	1.249	0.03119	1.174	1.327	7.116	1.11e-12	C	0.44742	0.99623	Imputed	32308106	ncRNA_intronic	LOC101929163	rs1033496
6	chr6:32340568:T:G	32340568	G	ADD	6460	1.34	0.05064	1.213	1.479	5.773	7.799e-09	6	chr6:32340568:T:G	32340568	G	ADD	9465	1.249	0.03119	1.174	1.327	7.116	1.11e-12	G	0.44743	0.99618	Imputed	32308345	ncRNA_intronic	LOC101929163	rs2395144
6	chr6:32340688:A:C	32340688	A	ADD	6460	0.4112	0.07744	0.3533	0.4787	-11.47	1.787e-30	6	chr6:32340688:A:C	32340688	A	ADD	9465	0.2267	0.05594	0.2031	0.2529	-26.53	3.919e-155	C	0.82929	0.99069	Imputed	32308465	ncRNA_intronic	LOC101929163
6	chr6:32340865:G:A	32340865	A	ADD	6460	1.34	0.05064	1.213	1.479	5.773	7.799e-09	6	chr6:32340865:G:A	32340865	A	ADD	9465	1.249	0.03119	1.174	1.327	7.116	1.11e-12	A	0.44742	0.99624	Imputed	32308642	ncRNA_intronic	LOC101929163	rs4469285
6	chr6:32340913:A:G	32340913	G	ADD	6460	1.341	0.05064	1.214	1.481	5.796	6.78e-09	6	chr6:32340913:A:G	32340913	G	ADD	9465	1.249	0.03118	1.175	1.327	7.123	1.059e-12	G	0.44757	0.99618	Imputed	32308690	ncRNA_intronic	LOC101929163	rs7453102
6	chr6:32340957:A:G	32340957	G	ADD	6460	1.34	0.05064	1.213	1.479	5.773	7.799e-09	6	chr6:32340957:A:G	32340957	G	ADD	9465	1.249	0.03119	1.174	1.327	7.116	1.11e-12	G	0.44742	0.99614	Imputed	32308734	ncRNA_intronic	LOC101929163	rs2179579
6	chr6:32340993:G:A	32340993	A	ADD	6460	1.34	0.05064	1.213	1.479	5.773	7.799e-09	6	chr6:32340993:G:A	32340993	A	ADD	9465	1.249	0.03119	1.174	1.327	7.116	1.11e-12	A	0.4474	0.99612	Imputed	32308770	ncRNA_intronic	LOC101929163	rs2179578
6	chr6:32341226:A:T	32341226	T	ADD	6460	1.34	0.05064	1.213	1.479	5.773	7.799e-09	6	chr6:32341226:A:T	32341226	T	ADD	9465	1.249	0.03119	1.174	1.327	7.116	1.11e-12	T	0.44741	0.99616	Imputed	32309003	ncRNA_intronic	LOC101929163	rs2143468
6	chr6:32341503:G:A	32341503	G	ADD	6460	0.4112	0.07744	0.3533	0.4787	-11.47	1.787e-30	6	chr6:32341503:G:A	32341503	G	ADD	9465	0.2267	0.05594	0.2031	0.2529	-26.53	3.919e-155	A	0.82929	0.99084	Imputed	32309280	ncRNA_intronic	LOC101929163
6	chr6:32341519:C:G	32341519	G	ADD	6460	1.34	0.05064	1.213	1.479	5.773	7.799e-09	6	chr6:32341519:C:G	32341519	G	ADD	9465	1.249	0.03119	1.174	1.327	7.116	1.11e-12	G	0.44742	0.99623	Imputed	32309296	ncRNA_intronic	LOC101929163	rs2143467
6	chr6:32341575:T:C	32341575	C	ADD	6460	1.34	0.05064	1.213	1.479	5.773	7.799e-09	6	chr6:32341575:T:C	32341575	C	ADD	9465	1.249	0.03119	1.174	1.327	7.116	1.11e-12	C	0.44736	0.99614	Imputed	32309352	ncRNA_intronic	LOC101929163	rs2143465
6	chr6:32341609:A:G	32341609	G	ADD	6460	4.87	0.1564	3.584	6.618	10.12	4.448e-24	6	chr6:32341609:A:G	32341609	G	ADD	9465	5.588	0.1064	4.537	6.884	16.17	7.708e-59	G	0.02635	0.98929	Imputed	32309386	ncRNA_intronic	LOC101929163	rs9268255
6	chr6:32341657:T:C	32341657	C	ADD	6460	1.34	0.05064	1.213	1.479	5.773	7.799e-09	6	chr6:32341657:T:C	32341657	C	ADD	9465	1.249	0.03119	1.174	1.327	7.116	1.11e-12	C	0.44741	0.9962	Imputed	32309434	ncRNA_intronic	LOC101929163	rs2143464
6	chr6:32342087:C:T	32342087	T	ADD	6460	1.34	0.05064	1.213	1.479	5.773	7.799e-09	6	chr6:32342087:C:T	32342087	T	ADD	9465	1.249	0.03119	1.175	1.328	7.135	9.647e-13	T	0.44751	0.9959	Imputed	32309864	ncRNA_intronic	LOC101929163	rs9268256
6	chr6:32342326:G:A	32342326	A	ADD	6460	1.34	0.05064	1.213	1.479	5.773	7.799e-09	6	chr6:32342326:G:A	32342326	A	ADD	9465	1.249	0.03119	1.174	1.327	7.116	1.11e-12	A	0.44741	0.99622	Imputed	32310103	ncRNA_intronic	LOC101929163	rs9268257
6	chr6:32342434:A:G	32342434	A	ADD	6460	0.4239	0.07604	0.3652	0.492	-11.29	1.503e-29	6	chr6:32342434:A:G	32342434	A	ADD	9465	0.2364	0.0547	0.2124	0.2632	-26.36	3.471e-153	G	0.82532	0.99096	Imputed	32310211	ncRNA_intronic	LOC101929163
6	chr6:32342619:A:G	32342619	A	ADD	6460	0.4112	0.07744	0.3533	0.4787	-11.47	1.787e-30	6	chr6:32342619:A:G	32342619	A	ADD	9465	0.2267	0.05594	0.2031	0.2529	-26.53	3.919e-155	G	0.82928	0.99082	Imputed	32310396	ncRNA_intronic	LOC101929163
6	chr6:32342638:C:G	32342638	C	ADD	6460	0.4112	0.07744	0.3533	0.4787	-11.47	1.787e-30	6	chr6:32342638:C:G	32342638	C	ADD	9465	0.2267	0.05594	0.2031	0.2529	-26.53	3.919e-155	G	0.82928	0.99082	Imputed	32310415	ncRNA_intronic	LOC101929163
6	chr6:32342907:G:A	32342907	A	ADD	6460	1.34	0.05064	1.213	1.479	5.773	7.799e-09	6	chr6:32342907:G:A	32342907	A	ADD	9465	1.249	0.03119	1.174	1.327	7.116	1.11e-12	A	0.44741	0.99622	Imputed	32310684	ncRNA_intronic	LOC101929163	rs9268258
6	chr6:32343026:G:A	32343026	A	ADD	6460	1.34	0.05064	1.213	1.479	5.773	7.799e-09	6	chr6:32343026:G:A	32343026	A	ADD	9465	1.249	0.03119	1.174	1.327	7.116	1.11e-12	A	0.44741	0.99619	Imputed	32310803	ncRNA_intronic	LOC101929163	rs9268259
6	chr6:32343086:T:C	32343086	C	ADD	6460	1.965	0.08303	1.67	2.313	8.138	4.021e-16	6	chr6:32343086:T:C	32343086	C	ADD	9465	3.397	0.045	3.11	3.71	27.17	1.328e-162	C	0.14521	0.99796	Imputed	32310863	ncRNA_intronic	LOC101929163	rs2849018
6	chr6:32343190:C:T	32343190	T	ADD	6460	1.34	0.05064	1.213	1.48	5.78	7.476e-09	6	chr6:32343190:C:T	32343190	T	ADD	9465	1.249	0.03119	1.175	1.328	7.127	1.029e-12	T	0.44734	0.99619	Imputed	32310967	ncRNA_intronic	LOC101929163	rs9268260
6	chr6:32343209:C:G	32343209	G	ADD	6460	1.34	0.05064	1.213	1.479	5.773	7.799e-09	6	chr6:32343209:C:G	32343209	G	ADD	9465	1.249	0.03119	1.174	1.327	7.116	1.11e-12	G	0.44741	0.99622	Imputed	32310986	ncRNA_intronic	LOC101929163	rs9268261
6	chr6:32343371:C:G	32343371	G	ADD	6460	1.34	0.05064	1.213	1.479	5.773	7.799e-09	6	chr6:32343371:C:G	32343371	G	ADD	9465	1.249	0.03119	1.174	1.327	7.116	1.11e-12	G	0.44741	0.99622	Imputed	32311148	ncRNA_intronic	LOC101929163	rs1555117
6	chr6:32343682:G:A	32343682	A	ADD	6460	1.448	0.05144	1.31	1.602	7.202	5.919e-13	6	chr6:32343682:G:A	32343682	A	ADD	9465	1.651	0.0319	1.551	1.758	15.72	1.076e-55	A	0.42164	0.99669	Imputed	32311459	ncRNA_intronic	LOC101929163	rs3132954
6	chr6:32344057:T:C	32344057	C	ADD	6460	1.957	0.09729	1.617	2.368	6.9	5.208e-12	6	chr6:32344057:T:C	32344057	C	ADD	9465	1.102	0.07267	0.9559	1.271	1.34	0.1803	C	0.04373	0.99218	Imputed	32311834	ncRNA_intronic	LOC101929163	rs74223626
6	chr6:32344094:T:A	32344094	A	ADD	6460	1.34	0.05064	1.213	1.479	5.773	7.799e-09	6	chr6:32344094:T:A	32344094	A	ADD	9465	1.249	0.03119	1.174	1.327	7.116	1.11e-12	A	0.44741	0.99611	Imputed	32311871	ncRNA_intronic	LOC101929163	rs2395145
6	chr6:32344098:T:A	32344098	A	ADD	6460	1.34	0.05064	1.213	1.479	5.773	7.799e-09	6	chr6:32344098:T:A	32344098	A	ADD	9465	1.249	0.03119	1.174	1.327	7.116	1.11e-12	A	0.44744	0.99617	Imputed	32311875	ncRNA_intronic	LOC101929163	rs2395146
6	chr6:32344180:T:C	32344180	C	ADD	6460	0.3322	0.1711	0.2375	0.4645	-6.442	1.179e-10	6	chr6:32344180:T:C	32344180	C	ADD	9465	0.2174	0.1176	0.1727	0.2738	-12.97	1.765e-38	C	0.0407	0.99638	Imputed	32311957	ncRNA_intronic	LOC101929163	rs28732194
6	chr6:32344497:G:A	32344497	A	ADD	6460	2.045	0.1146	1.633	2.56	6.239	4.405e-10	6	chr6:32344497:G:A	32344497	A	ADD	9465	0.8319	0.1014	0.6819	1.015	-1.815	0.06954	A	0.0237	0.98225	Imputed	32312274	ncRNA_intronic	LOC101929163	rs114539073
6	chr6:32344576:C:T	32344576	C	ADD	6460	0.4239	0.07604	0.3652	0.492	-11.29	1.503e-29	6	chr6:32344576:C:T	32344576	C	ADD	9465	0.2364	0.0547	0.2124	0.2632	-26.36	3.471e-153	T	0.82534	0.99089	Imputed	32312353	ncRNA_intronic	LOC101929163
6	chr6:32344833:A:G	32344833	A	ADD	6460	0.4239	0.07604	0.3652	0.492	-11.29	1.503e-29	6	chr6:32344833:A:G	32344833	A	ADD	9465	0.2364	0.0547	0.2124	0.2632	-26.36	3.471e-153	G	0.82527	0.9907	Imputed	32312610	ncRNA_intronic	LOC101929163
6	chr6:32344963:C:A	32344963	A	ADD	6460	1.34	0.05064	1.213	1.479	5.773	7.799e-09	6	chr6:32344963:C:A	32344963	A	ADD	9465	1.249	0.03119	1.174	1.327	7.116	1.11e-12	A	0.4474	0.99618	Imputed	32312740	ncRNA_intronic	LOC101929163	rs1555116
6	chr6:32345019:A:G	32345019	G	ADD	6460	1.34	0.05064	1.213	1.479	5.773	7.799e-09	6	chr6:32345019:A:G	32345019	G	ADD	9465	1.249	0.03119	1.174	1.327	7.116	1.11e-12	G	0.44737	0.99617	Imputed	32312796	ncRNA_intronic	LOC101929163	rs4576282
6	chr6:32345106:C:T	32345106	T	ADD	6460	1.34	0.05064	1.213	1.479	5.773	7.799e-09	6	chr6:32345106:C:T	32345106	T	ADD	9465	1.249	0.03119	1.174	1.327	7.116	1.11e-12	T	0.4474	0.99614	Imputed	32312883	ncRNA_intronic	LOC101929163	rs9268271
6	chr6:32345233:C:T	32345233	T	ADD	6460	1.34	0.05064	1.213	1.479	5.773	7.799e-09	6	chr6:32345233:C:T	32345233	T	ADD	9465	1.248	0.03119	1.174	1.327	7.106	1.193e-12	T	0.44739	0.99603	Imputed	32313010	ncRNA_intronic	LOC101929163	rs4959024
6	chr6:32345234:T:G	32345234	G	ADD	6460	1.34	0.05064	1.213	1.479	5.773	7.799e-09	6	chr6:32345234:T:G	32345234	G	ADD	9465	1.249	0.03119	1.174	1.327	7.116	1.11e-12	G	0.44725	0.99577	Imputed	32313011	ncRNA_intronic	LOC101929163	rs4959092
6	chr6:32345320:T:C	32345320	C	ADD	6460	1.34	0.05064	1.213	1.479	5.773	7.799e-09	6	chr6:32345320:T:C	32345320	C	ADD	9465	1.249	0.03119	1.174	1.327	7.116	1.11e-12	C	0.44739	0.99616	Imputed	32313097	ncRNA_intronic	LOC101929163	rs4959093
6	chr6:32345359:C:T	32345359	T	ADD	6460	1.34	0.05064	1.213	1.479	5.773	7.799e-09	6	chr6:32345359:C:T	32345359	T	ADD	9465	1.249	0.03119	1.174	1.327	7.116	1.11e-12	T	0.44742	0.9962	Imputed	32313136	ncRNA_intronic	LOC101929163	rs4959094
6	chr6:32345366:A:C	32345366	C	ADD	6460	1.34	0.05064	1.213	1.479	5.773	7.799e-09	6	chr6:32345366:A:C	32345366	C	ADD	9465	1.249	0.03119	1.174	1.327	7.116	1.11e-12	C	0.44741	0.99623	Imputed	32313143	ncRNA_intronic	LOC101929163	rs4959025
6	chr6:32345684:G:T	32345684	T	ADD	6460	1.34	0.05064	1.213	1.479	5.773	7.799e-09	6	chr6:32345684:G:T	32345684	T	ADD	9465	1.249	0.03119	1.174	1.327	7.116	1.11e-12	T	0.44741	0.99619	Imputed	32313461	ncRNA_intronic	LOC101929163	rs4959026
6	chr6:32345876:G:C	32345876	G	ADD	6460	0.4239	0.07604	0.3652	0.492	-11.29	1.503e-29	6	chr6:32345876:G:C	32345876	G	ADD	9465	0.2364	0.0547	0.2124	0.2632	-26.36	3.471e-153	C	0.82531	0.99104	Imputed	32313653	ncRNA_intronic	LOC101929163
6	chr6:32345882:G:A	32345882	A	ADD	6460	2.489	0.1374	1.901	3.258	6.635	3.235e-11	6	chr6:32345882:G:A	32345882	A	ADD	9465	3.066	0.07571	2.643	3.556	14.8	1.53e-49	A	0.05376	0.68332	Imputed	32313659	ncRNA_intronic	LOC101929163	rs1265764
6	chr6:32346377:T:C	32346377	C	ADD	6460	1.957	0.09729	1.617	2.368	6.9	5.208e-12	6	chr6:32346377:T:C	32346377	C	ADD	9465	1.102	0.07267	0.9559	1.271	1.34	0.1803	C	0.04373	0.99218	Imputed	32314154	ncRNA_intronic	LOC101929163	rs78363691
6	chr6:32346706:T:C	32346706	T	ADD	6460	0.4239	0.07604	0.3652	0.492	-11.29	1.503e-29	6	chr6:32346706:T:C	32346706	T	ADD	9465	0.2364	0.0547	0.2124	0.2632	-26.36	3.471e-153	C	0.82529	0.9911	Imputed	32314483	ncRNA_intronic	LOC101929163
6	chr6:32346854:TG:T	32346854	T	ADD	6460	1.333	0.05063	1.207	1.472	5.677	1.369e-08	6	chr6:32346854:TG:T	32346854	T	ADD	9465	1.246	0.03119	1.173	1.325	7.063	1.627e-12	T	0.44737	0.99607	Imputed	32314631	ncRNA_intronic	LOC101929163
6	chr6:32346899:G:A	32346899	A	ADD	6460	1.34	0.05064	1.213	1.479	5.773	7.799e-09	6	chr6:32346899:G:A	32346899	A	ADD	9465	1.249	0.03119	1.174	1.327	7.116	1.11e-12	A	0.44739	0.99614	Imputed	32314676	ncRNA_intronic	LOC101929163	rs4959096
6	chr6:32346961:T:C	32346961	T	ADD	6460	0.4112	0.07744	0.3533	0.4787	-11.47	1.787e-30	6	chr6:32346961:T:C	32346961	T	ADD	9465	0.2267	0.05594	0.2031	0.2529	-26.53	3.919e-155	C	0.82926	0.99091	Imputed	32314738	ncRNA_intronic	LOC101929163
6	chr6:32347324:A:G	32347324	A	ADD	6460	0.4239	0.07604	0.3652	0.492	-11.29	1.503e-29	6	chr6:32347324:A:G	32347324	A	ADD	9465	0.2364	0.0547	0.2124	0.2632	-26.36	3.471e-153	G	0.82529	0.99096	Imputed	32315101	ncRNA_intronic	LOC101929163
6	chr6:32347396:T:C	32347396	C	ADD	6460	1.34	0.05064	1.213	1.479	5.773	7.799e-09	6	chr6:32347396:T:C	32347396	C	ADD	9465	1.249	0.03119	1.174	1.327	7.116	1.11e-12	C	0.4473	0.99599	Imputed	32315173	ncRNA_intronic	LOC101929163	rs9268283
6	chr6:32347439:G:A	32347439	A	ADD	6460	1.34	0.05064	1.213	1.479	5.773	7.799e-09	6	chr6:32347439:G:A	32347439	A	ADD	9465	1.249	0.03119	1.174	1.327	7.116	1.11e-12	A	0.44729	0.99604	Imputed	32315216	ncRNA_intronic	LOC101929163	rs9268284
6	chr6:32347723:A:G	32347723	A	ADD	6460	0.4112	0.07744	0.3533	0.4787	-11.47	1.787e-30	6	chr6:32347723:A:G	32347723	A	ADD	9465	0.2267	0.05594	0.2031	0.2529	-26.53	3.919e-155	G	0.82925	0.99083	Imputed	32315500	ncRNA_intronic	LOC101929163
6	chr6:32347730:A:C	32347730	A	ADD	6460	0.4239	0.07604	0.3652	0.492	-11.29	1.503e-29	6	chr6:32347730:A:C	32347730	A	ADD	9465	0.2364	0.0547	0.2124	0.2632	-26.36	3.471e-153	C	0.82529	0.99108	Imputed	32315507	ncRNA_intronic	LOC101929163
6	chr6:32347734:T:G	32347734	G	ADD	6460	1.969	0.08304	1.673	2.316	8.157	3.446e-16	6	chr6:32347734:T:G	32347734	G	ADD	9465	3.404	0.04502	3.116	3.718	27.21	4.975e-163	G	0.14507	0.99804	Imputed	32315511	ncRNA_intronic	LOC101929163	rs910051
6	chr6:32347780:T:C	32347780	C	ADD	6460	1.34	0.05064	1.213	1.479	5.773	7.799e-09	6	chr6:32347780:T:C	32347780	C	ADD	9465	1.249	0.03119	1.174	1.327	7.116	1.11e-12	C	0.44737	0.99599	Imputed	32315557	ncRNA_intronic	LOC101929163	rs9268285
6	chr6:32347816:C:G	32347816	G	ADD	6460	1.34	0.05064	1.213	1.479	5.773	7.799e-09	6	chr6:32347816:C:G	32347816	G	ADD	9465	1.249	0.03119	1.174	1.327	7.116	1.11e-12	G	0.44742	0.99596	Imputed	32315593	ncRNA_intronic	LOC101929163	rs9268286
6	chr6:32347950:T:C	32347950	T	ADD	6460	0.4239	0.07604	0.3652	0.492	-11.29	1.503e-29	6	chr6:32347950:T:C	32347950	T	ADD	9465	0.2364	0.0547	0.2124	0.2632	-26.36	3.471e-153	C	0.82659	0.99998	Genotyped	32315727	ncRNA_intronic	LOC101929163
6	chr6:32347977:A:G	32347977	G	ADD	6460	1.973	0.1148	1.575	2.47	5.92	3.222e-09	6	chr6:32347977:A:G	32347977	G	ADD	9465	0.8092	0.09801	0.6678	0.9806	-2.16	0.03081	G	0.02578	0.98859	Imputed	32315754	ncRNA_intronic	LOC101929163	rs80197836
6	chr6:32348198:C:T	32348198	C	ADD	6460	0.4239	0.07604	0.3652	0.492	-11.29	1.503e-29	6	chr6:32348198:C:T	32348198	C	ADD	9465	0.2364	0.0547	0.2124	0.2632	-26.36	3.471e-153	T	0.82529	0.9911	Imputed	32315975	ncRNA_intronic	LOC101929163
6	chr6:32348239:T:G	32348239	T	ADD	6460	0.3654	0.09615	0.3026	0.4412	-10.47	1.177e-25	6	chr6:32348239:T:G	32348239	T	ADD	9465	0.172	0.07495	0.1485	0.1993	-23.48	6.081e-122	G	0.8831	0.98659	Imputed	32316016	ncRNA_intronic	LOC101929163
6	chr6:32348463:G:T	32348463	G	ADD	6460	0.4112	0.07744	0.3533	0.4787	-11.47	1.787e-30	6	chr6:32348463:G:T	32348463	G	ADD	9465	0.2267	0.05594	0.2031	0.2529	-26.53	3.919e-155	T	0.82928	0.99088	Imputed	32316240	ncRNA_intronic	LOC101929163
6	chr6:32348612:C:T	32348612	C	ADD	6460	0.4239	0.07604	0.3652	0.492	-11.29	1.503e-29	6	chr6:32348612:C:T	32348612	C	ADD	9465	0.2364	0.0547	0.2124	0.2632	-26.36	3.471e-153	T	0.82531	0.99105	Imputed	32316389	ncRNA_intronic	LOC101929163
6	chr6:32349350:G:A	32349350	A	ADD	6460	1.339	0.05065	1.213	1.479	5.767	8.084e-09	6	chr6:32349350:G:A	32349350	A	ADD	9465	1.248	0.03119	1.174	1.327	7.106	1.195e-12	A	0.44741	0.9962	Imputed	32317127	ncRNA_intronic	LOC101929163	rs2076542
6	chr6:32349354:A:G	32349354	G	ADD	6460	0.3309	0.1711	0.2366	0.4627	-6.465	1.014e-10	6	chr6:32349354:A:G	32349354	G	ADD	9465	0.2169	0.1176	0.1723	0.2732	-12.99	1.339e-38	G	0.04079	0.99636	Imputed	32317131	ncRNA_intronic	LOC101929163	rs28732195
6	chr6:32349438:T:C	32349438	C	ADD	6460	1.34	0.05064	1.213	1.48	5.778	7.542e-09	6	chr6:32349438:T:C	32349438	C	ADD	9465	1.249	0.03119	1.175	1.328	7.126	1.032e-12	C	0.44735	0.99617	Imputed	32317215	ncRNA_intronic	LOC101929163	rs2076541
6	chr6:32349499:T:C	32349499	C	ADD	6460	1.344	0.05081	1.217	1.485	5.824	5.729e-09	6	chr6:32349499:T:C	32349499	C	ADD	9465	1.265	0.03135	1.19	1.346	7.507	6.035e-14	C	0.4385	0.9961	Imputed	32317276	ncRNA_intronic	LOC101929163	rs2076540
6	chr6:32349694:A:C	32349694	C	ADD	6460	1.34	0.05064	1.213	1.479	5.773	7.799e-09	6	chr6:32349694:A:C	32349694	C	ADD	9465	1.249	0.03119	1.174	1.327	7.116	1.11e-12	C	0.44738	0.99622	Imputed	32317471	ncRNA_exonic	LOC101929163	rs2076538
6	chr6:32350145:TTTTC:T	32350145	T	ADD	6460	1.34	0.05065	1.214	1.48	5.781	7.417e-09	6	chr6:32350145:TTTTC:T	32350145	T	ADD	9465	1.249	0.0312	1.175	1.328	7.128	1.017e-12	T	0.44721	0.99574	Imputed	32317922	ncRNA_intronic	LOC101929163
6	chr6:32350259:A:G	32350259	G	ADD	6460	1.344	0.05081	1.217	1.485	5.824	5.729e-09	6	chr6:32350259:A:G	32350259	G	ADD	9465	1.265	0.03135	1.19	1.346	7.507	6.035e-14	G	0.43846	0.99615	Imputed	32318036	ncRNA_intronic	LOC101929163	rs761187
6	chr6:32350833:G:A	32350833	G	ADD	6460	0.3654	0.09615	0.3026	0.4412	-10.47	1.177e-25	6	chr6:32350833:G:A	32350833	G	ADD	9465	0.172	0.07495	0.1485	0.1993	-23.48	6.081e-122	A	0.88308	0.98716	Imputed	32318610	ncRNA_intronic	LOC101929163
6	chr6:32350952:A:G	32350952	G	ADD	6460	1.339	0.05065	1.213	1.479	5.766	8.14e-09	6	chr6:32350952:A:G	32350952	G	ADD	9465	1.248	0.03119	1.174	1.327	7.106	1.197e-12	G	0.4475	0.99625	Imputed	32318729	ncRNA_intronic	LOC101929163	rs2143463
6	chr6:32351024:AT:A	32351024	A	ADD	6460	4.983	0.1506	3.709	6.693	10.66	1.509e-26	6	chr6:32351024:AT:A	32351024	A	ADD	9465	8.451	0.09207	7.056	10.12	23.18	6.811e-119	A	0.04275	0.97963	Imputed	32318801	ncRNA_intronic	LOC101929163
6	chr6:32351610:C:T	32351610	C	ADD	6460	0.4048	0.07789	0.3475	0.4716	-11.61	3.659e-31	6	chr6:32351610:C:T	32351610	C	ADD	9465	0.2245	0.05615	0.2011	0.2507	-26.6	6.363e-156	T	0.82963	0.99098	Imputed	32319387	ncRNA_intronic	LOC101929163
6	chr6:32352376:G:A	32352376	G	ADD	6460	0.3654	0.09615	0.3026	0.4412	-10.47	1.177e-25	6	chr6:32352376:G:A	32352376	G	ADD	9465	0.172	0.07495	0.1485	0.1993	-23.48	6.081e-122	A	0.88312	0.98708	Imputed	32320153	ncRNA_intronic	LOC101929163
6	chr6:32353338:C:A	32353338	C	ADD	6460	0.6757	0.05344	0.6085	0.7504	-7.334	2.234e-13	6	chr6:32353338:C:A	32353338	C	ADD	9465	0.4705	0.03447	0.4398	0.5034	-21.87	4.723e-106	A	0.63768	0.99514	Imputed	32321115	ncRNA_intronic	LOC101929163
6	chr6:32353495:C:A	32353495	C	ADD	6460	0.3005	0.1166	0.2391	0.3776	-10.32	6.028e-25	6	chr6:32353495:C:A	32353495	C	ADD	9465	0.1533	0.08762	0.1291	0.1821	-21.4	1.337e-101	A	0.90596	0.98375	Imputed	32321272	ncRNA_intronic	LOC101929163
6	chr6:32353644:TAATA:T	32353644	TAATA	ADD	6460	0.676	0.05344	0.6088	0.7507	-7.327	2.353e-13	6	chr6:32353644:TAATA:T	32353644	TAATA	ADD	9465	0.4707	0.03447	0.44	0.5036	-21.86	6.08e-106	T	0.63762	0.99511	Imputed	32321421
6	chr6:32353742:C:T	32353742	T	ADD	6460	4.986	0.2176	3.255	7.638	7.384	1.533e-13	6	chr6:32353742:C:T	32353742	T	ADD	9465	2.633	0.1808	1.847	3.754	5.354	8.605e-08	T	0.00717	0.99011	Imputed	32321519	ncRNA_intronic	LOC101929163	rs184721580
[truncated: 4,202 more rows]
