# Supplementary material for: Insights into non-autoimmune type 1 diabetes with 13 novel loci in low polygenic risk score patients
Source: Sci Rep. 2021 Aug 6;11:16013. doi: 10.1038/s41598-021-94994-9 (PMC8346538; doi:10.1038/s41598-021-94994-9)
Supplement: Supplementary file 6 — Supplementary Information 1. [file 41598_2021_94994_MOESM6_ESM.xlsx]

## Sheet: extracted
Insights into Non-autoimmune Type 1 Diabetes with 13 Novel Loci in Low Polygenic Risk Score Patients
Jingchun Qu, Hui-Qi Qu, Jonathan P Bradfield, Joseph T Glessner, Xiao Chang, Lifeng Tian, Michael March, John J Connolly, Jeffrey D Roizen, Patrick MA Sleiman, Hakon Hakonarson
Supplementary Materials
DATE ADDED TO CATALOG	PUBMEDID	FIRST AUTHOR	DATE	JOURNAL	LINK	STUDY	DISEASE/TRAIT	INITIAL SAMPLE SIZE	REPLICATION SAMPLE SIZE	REGION	CHR_ID	CHR_POS (hg38)	REPORTED GENE(S)	MAPPED_GENE	UPSTREAM_GENE_ID	DOWNSTREAM_GENE_ID	SNP_GENE_IDS	UPSTREAM_GENE_DISTANCE	DOWNSTREAM_GENE_DISTANCE	STRONGEST SNP-RISK ALLELE	SNPS	MERGED	SNP_ID_CURRENT	CONTEXT	INTERGENIC	RISK ALLELE FREQUENCY	P-VALUE	PVALUE_MLOG	P-VALUE (TEXT)	OR or BETA	95% CI (TEXT)	PLATFORM [SNPS PASSING QC]	CNV
2019-08-12	31235810	Fung K	2019-06-24	Sci Rep	www.ncbi.nlm.nih.gov/pubmed/31235810	Genome-wide association study identifies loci for arterial stiffness index in 127,121 UK Biobank participants.	Arterial stiffness index	127,121 European ancestry individuals	NA	2p25.1	2	10533190	NOL10	ODC1-DT - NOL10	ENSG00000257135	ENSG00000115761		75497	37564	rs56047999-C	rs56047999	0	56047999	intergenic_variant	1	0.876	5e-06	5.30103		0.028	[0.016-0.04] unit increase	Affymetrix [~ 10446505] (imputed)	N
2015-05-07	25217961	Al Olama AA	2014-09-14	Nat Genet	www.ncbi.nlm.nih.gov/pubmed/25217961	A meta-analysis of 87,040 individuals identifies 23 new susceptibility loci for prostate cancer.	Prostate cancer	34,379 European ancestry cases, 33,164 European ancestry controls, 5,327 African ancestry cases, 5,136 African ancestry controls, 2,563 Japanese ancestry cases, 4,391 Japanese ancestry controls, 1,034 Latino cases, 1,046 Latino controls	NA	2p25.1	2	10570604	NOL10	ODC1-DT - NOL10	ENSG00000257135	ENSG00000115761		112911	150	rs9287719-C	rs9287719	0	9287719	intergenic_variant	1	0.46	2e-08	7.69897	(EA)	1.07	[1.04-1.09]	Affymetrix, Illumina [up to 16852405] (imputed)	N
2015-05-07	25217961	Al Olama AA	2014-09-14	Nat Genet	www.ncbi.nlm.nih.gov/pubmed/25217961	A meta-analysis of 87,040 individuals identifies 23 new susceptibility loci for prostate cancer.	Prostate cancer	34,379 European ancestry cases, 33,164 European ancestry controls, 5,327 African ancestry cases, 5,136 African ancestry controls, 2,563 Japanese ancestry cases, 4,391 Japanese ancestry controls, 1,034 Latino cases, 1,046 Latino controls	NA	2p25.1	2	10570604	NOL10	ODC1-DT - NOL10	ENSG00000257135	ENSG00000115761		112911	150	rs9287719-C	rs9287719	0	9287719	intergenic_variant	1	0.46	3e-08	7.52288		1.06	[1.04-1.08]	Affymetrix, Illumina [up to 16852405] (imputed)	N
2018-08-14	29892016	Schumacher FR	2018-06-11	Nat Genet	www.ncbi.nlm.nih.gov/pubmed/29892016	Association analyses of more than 140,000 men identify 63 new prostate cancer susceptibility loci.	Prostate cancer	79,148 European ancestry cases, 61,106 European ancestry controls	NA	2p25.1	2	10570604	NR	ODC1-DT - NOL10	ENSG00000257135	ENSG00000115761		112911	150	rs9287719-C	rs9287719	0	9287719	intergenic_variant	1	0.47	6e-17	16.2218		1.07	[1.05-1.09]	Illumina [20370935] (imputed)	N
2015-06-25	23247143	Yu B	2012-12-16	Circ Cardiovasc Genet	www.ncbi.nlm.nih.gov/pubmed/23247143	Association of genome-wide variation with highly sensitive cardiac troponin-T levels in European Americans and Blacks: a meta-analysis from atherosclerosis risk in communities and cardiovascular health studies.	Cardiac Troponin-T levels	9,491 European ancestry individuals, up to 2,053 African American individuals	NA	2p25.1	2	10763286	ATP6V1C2	ATP6V1C2			ENSG00000143882			rs1198872-T	rs1198872	0	1198872	intron_variant	0	NR	2e-06	5.69897	(Dichotomous variable)	2.04	[1.51-2.74]	Affymetrix, Illumina [~ 2500000] (imputed)	N
2018-11-16	30072576	Emilsson V	2018-08-02	Science	www.ncbi.nlm.nih.gov/pubmed/30072576	Co-regulatory networks of human serum proteins link genetics to disease.	Blood protein levels	3,200 European ancestry individuals	NA	2p25.1	2	10775626	PDIA6	ATP6V1C2			ENSG00000143882			rs6752558-A	rs6752558	0	6752558	intron_variant	0	0.693	3e-06	5.52288	(PDIA6)	0.119	[0.07-0.168] unit decrease	Illumina [> 1000000] (imputed)	N
2018-09-17	29844566	Davies G	2018-05-29	Nat Commun	www.ncbi.nlm.nih.gov/pubmed/29844566	Study of 300,486 individuals identifies 148 independent genetic loci influencing general cognitive function.	General cognitive ability	up to 300,486 European ancestry individuals	NA	2p25.1	2	10812522	NR	PDIA6			ENSG00000143870			rs116156133-?	rs116156133	0	116156133	intron_variant	0	NR	8e-06	5.09691		4.469	z-score increase	Affymetrix, Illumina [at least 2500000] (imputed)	N
2019-02-06	30595370	Kichaev G	2018-12-27	Am J Hum Genet	www.ncbi.nlm.nih.gov/pubmed/30595370	Leveraging Polygenic Functional Enrichment to Improve GWAS Power.	Educational attainment (years of education)	approximately 455,000 European ancestry individuals	NA	2p25.1	2	10817722		PDIA6			ENSG00000143870			rs12474895-?	rs12474895	0	12474895	intron_variant	0	NR	3e-09	8.52288				NR [~ 8900000] (imputed)	N
2017-02-24	27225129	Okbay A	2016-05-26	Nature	www.ncbi.nlm.nih.gov/pubmed/27225129	Genome-wide association study identifies 74 loci associated with educational attainment.	Educational attainment (years of education)	405,072 European ancestry individuals	NA	2p25.1	2	10821348	NR	PDIA6			ENSG00000143870			rs7590368-T	rs7590368	0	7590368	5_prime_UTR_variant	0	0.7313	3e-08	7.52288		0.0139301	NR unit decrease	Affymetrix, Illumina, Perlegen [~ 9300000] (imputed)	N
2018-10-19	30038396	Lee JJ	2018-07-23	Nat Genet	www.ncbi.nlm.nih.gov/pubmed/30038396	Gene discovery and polygenic prediction from a genome-wide association study of educational attainment in 1.1 million individuals.	Educational attainment (years of education)	up to 1,131,881 European ancestry individuals	NA	2p25.1	2	10821348		PDIA6			ENSG00000143870			rs7590368-T	rs7590368	0	7590368	5_prime_UTR_variant	0	0.7335	4e-20	19.3979		0.0146	[0.011-0.018] unit decrease	Affymetrix, Illumina [10000000] (imputed)	N
2018-11-12	30038396	Lee JJ	2018-07-23	Nat Genet	www.ncbi.nlm.nih.gov/pubmed/30038396	Gene discovery and polygenic prediction from a genome-wide association study of educational attainment in 1.1 million individuals.	Highest math class taken	430,445 European ancestry individuals	NA	2p25.1	2	10833075	Intergenic	PDIA6			ENSG00000143870			rs11885932-A	rs11885932	0	11885932	intron_variant	0	0.9153	1e-08	8		0.0231	[0.015-0.031] unit decrease	Affymetrix, Illumina [10000000] (imputed)	N
2018-11-12	30038396	Lee JJ	2018-07-23	Nat Genet	www.ncbi.nlm.nih.gov/pubmed/30038396	Gene discovery and polygenic prediction from a genome-wide association study of educational attainment in 1.1 million individuals.	Self-reported math ability (MTAG)	670,471 European ancestry individuals	NA	2p25.1	2	10836701	Intergenic	PDIA6			ENSG00000143870			rs4669634-A	rs4669634	0	4669634	intron_variant	0	0.6889	6e-16	15.2218	(MTAG)	0.0157	[0.012-0.019] unit decrease	Affymetrix, Illumina [7100000] (imputed)	N
2018-11-12	30038396	Lee JJ	2018-07-23	Nat Genet	www.ncbi.nlm.nih.gov/pubmed/30038396	Gene discovery and polygenic prediction from a genome-wide association study of educational attainment in 1.1 million individuals.	Cognitive performance (MTAG)	402,382 European ancestry individuals	NA	2p25.1	2	10836701	Intergenic	PDIA6			ENSG00000143870			rs4669634-A	rs4669634	0	4669634	intron_variant	0	0.686	2e-15	14.699	(MTAG)	0.0198	[0.015-0.025] unit decrease	Affymetrix, Illumina [7100000] (imputed)	N
2018-11-12	30038396	Lee JJ	2018-07-23	Nat Genet	www.ncbi.nlm.nih.gov/pubmed/30038396	Gene discovery and polygenic prediction from a genome-wide association study of educational attainment in 1.1 million individuals.	Self-reported math ability	564,698 European ancestry individuals	NA	2p25.1	2	10836701	Intergenic	PDIA6			ENSG00000143870			rs4669634-A	rs4669634	0	4669634	intron_variant	0	0.6889	2e-11	10.699		0.0142	[0.01-0.018] unit decrease	Affymetrix, Illumina [10000000] (imputed)	N
2017-02-24	27225129	Okbay A	2016-05-26	Nature	www.ncbi.nlm.nih.gov/pubmed/27225129	Genome-wide association study identifies 74 loci associated with educational attainment.	Educational attainment (years of education)	405,072 European ancestry individuals	NA	2p25.1	2	10837459	NR	PDIA6			ENSG00000143870			rs76076331-T	rs76076331	0	76076331	intron_variant	0	0.1398	2e-10	9.69897		0.0204017	NR unit increase	Affymetrix, Illumina, Perlegen [~ 9300000] (imputed)	N
2017-02-25	27225129	Okbay A	2016-05-26	Nature	www.ncbi.nlm.nih.gov/pubmed/27225129	Genome-wide association study identifies 74 loci associated with educational attainment.	Educational attainment (college completion)	280,007 European ancestry individuals	NA	2p25.1	2	10837459	NR	PDIA6			ENSG00000143870			rs76076331-T	rs76076331	0	76076331	intron_variant	0	0.1467	4e-08	7.39794		1.04688	[NR]	Affymetrix, Illumina, Perlegen [~ 9300000] (imputed)	N
2019-09-04	31374203	Lam M	2019-08-01	Am J Hum Genet	www.ncbi.nlm.nih.gov/pubmed/31374203	Pleiotropic Meta-Analysis of Cognition, Education, and Schizophrenia Differentiates Roles of Early Neurodevelopmental and Adult Synaptic Pathways.	Cognitive ability, years of educational attainment or schizophrenia (pleiotropy)	328,917 individuals with educational attainment measurements, 107,207 individuals with cognitive ability measurements, 77,096 European ancestry schizophrenia cases, 43,456 European ancestry controls	NA	2p25.1	2	10837459	PDIA6	PDIA6			ENSG00000143870			rs76076331-?	rs76076331	0	76076331	intron_variant	0	NR	2e-08	7.69897		0.0177935	[0.012-0.024] unit increase	NR [7306098]	N
2018-11-12	30038396	Lee JJ	2018-07-23	Nat Genet	www.ncbi.nlm.nih.gov/pubmed/30038396	Gene discovery and polygenic prediction from a genome-wide association study of educational attainment in 1.1 million individuals.	Educational attainment (MTAG)	1,311,438 European ancestry individuals	NA	2p25.1	2	10837459	Intergenic	PDIA6			ENSG00000143870			rs76076331-T	rs76076331	0	76076331	intron_variant	0	0.1346	1e-25	25	(MTAG)	0.0201	[0.016-0.024] unit increase	Affymetrix, Illumina [7100000] (imputed)	N
2018-10-19	30038396	Lee JJ	2018-07-23	Nat Genet	www.ncbi.nlm.nih.gov/pubmed/30038396	Gene discovery and polygenic prediction from a genome-wide association study of educational attainment in 1.1 million individuals.	Educational attainment (years of education)	up to 1,131,881 European ancestry individuals	NA	2p25.1	2	10837459		PDIA6			ENSG00000143870			rs76076331-T	rs76076331	0	76076331	intron_variant	0	0.1346	2e-23	22.699		0.0206	[0.016-0.025] unit increase	Affymetrix, Illumina [10000000] (imputed)	N
2018-11-12	30038396	Lee JJ	2018-07-23	Nat Genet	www.ncbi.nlm.nih.gov/pubmed/30038396	Gene discovery and polygenic prediction from a genome-wide association study of educational attainment in 1.1 million individuals.	Highest math class taken (MTAG)	811,539 European ancestry individuals	NA	2p25.1	2	10837459	Intergenic	PDIA6			ENSG00000143870			rs76076331-T	rs76076331	0	76076331	intron_variant	0	0.1282	2e-20	19.699	(MTAG)	0.0228	[0.018-0.028] unit increase	Affymetrix, Illumina [7100000] (imputed)	N
2018-10-19	30038396	Lee JJ	2018-07-23	Nat Genet	www.ncbi.nlm.nih.gov/pubmed/30038396	Gene discovery and polygenic prediction from a genome-wide association study of educational attainment in 1.1 million individuals.	Educational attainment (years of education)	up to 1,131,881 European ancestry individuals	NA	2p25.1	2	10838584		PDIA6 - LINC01954	ENSG00000143870	ENSG00000271952		607	5893	rs1734370-A	rs1734370	0	1734370	intergenic_variant	1	0.7171	2e-10	9.69897		0.0099	[0.0068-0.013] unit increase	Affymetrix, Illumina [10000000] (imputed)	N
2020-01-29	31844048	Hill WD	2019-12-16	Nat Commun	www.ncbi.nlm.nih.gov/pubmed/31844048	Genome-wide analysis identifies molecular systems and 149 genetic loci associated with income.	Household income (MTAG)	505,541 British and unknown ancestry individuals	NA	2p25.1	2	10844388	AC092687.4	PDIA6 - LINC01954	ENSG00000143870	ENSG00000271952		6411	89	rs77966298-G	rs77966298	0	77966298	intergenic_variant	1	0.1325	3e-10	9.52288		0.018735	[0.013-0.025] unit increase	Affymetrix [up to 18485882] (imputed)	N
2017-09-11	28604731	Hammerschlag AR	2017-06-12	Nat Genet	www.ncbi.nlm.nih.gov/pubmed/28604731	Genome-wide association analysis of insomnia complaints identifies risk genes and genetic overlap with psychiatric and metabolic traits.	Ease of getting up in the morning	112,866 European ancestry individuals	NA	2p25.1	2	10886120	NR	LINC01954 - KCNF1	ENSG00000271952	ENSG00000162975		1002	25814	rs569778919-C	rs569778919	1	70953350	intergenic_variant	1	0.28	4e-08	7.39794		0.027	[0.018-0.036] unit increase	Affymetrix [at least 12428592] (imputed)	N
2016-08-05	26242244	Ma Y	2015-08-05	Sci Rep	www.ncbi.nlm.nih.gov/pubmed/26242244	Association of chromosome 5q21.3 polymorphisms with the exploratory eye movement dysfunction in schizophrenia.	Exploratory eye movement dysfunction in schizophrenia (number of eye fixations)	128 Han Chinese ancestry cases	NA	2p25.1	2	10900020	NR	LINC01954 - KCNF1	ENSG00000271952	ENSG00000162975		14902	11914	rs13396519-?	rs13396519	0	13396519	regulatory_region_variant	1	NR	4e-06	5.39794		8.753	[5.2-12.3] unit decrease	Illumina [498648]	N
2016-10-14	26634245	Lutz SM	2015-12-03	BMC Genet	www.ncbi.nlm.nih.gov/pubmed/26634245	A genome-wide association study identifies risk loci for spirometric measures among smokers of European and African ancestry.	Post bronchodilator FEV1/FVC ratio in COPD	5,439 European ancestry current and former smoker cases, 821 African American current and former smoker cases	NA	2p25.1	2	10966787	Intergenic	KCNF1 - RPL6P4	ENSG00000162975	ENSG00000226080		52562	135355	rs13009756-G	rs13009756	0	13009756	intergenic_variant	1	0.932	4e-06	5.39794	(AA)	0.094	NR unit increase	Illumina [NR] (imputed)	N
2019-12-06	31530798	Alliey-Rodriguez N	2019-09-17	Transl Psychiatry	www.ncbi.nlm.nih.gov/pubmed/31530798	NRXN1 is associated with enlargement of the temporal horns of the lateral ventricles in psychosis.	Medial orbital frontal cortex volume	87 European ancestry Schizophrenia cases, 85 African American Schizophrenia cases, 15 Schizophrenia cases, 67 European ancestry Schizoaffective disorder cases, 53 African American Schizoaffective disorder cases, 7 Schizoaffective disorder cases, 130 European ancestry Bipolar disorders cases, 33 African American Bipolar disorders cases, 6 Bipolar disorders cases, 199 European ancestry controls, 79…	NA	2p24.2	2	17016082	NR	LINC01866 - RN7SKP168	ENSG00000237670	ENSG00000222842		41585	106759	rs10165361-?	rs10165361	0	10165361	intergenic_variant	1		8e-06	5.09691				Illumina [4322238] (imputed)	N
2017-08-07	27082954	Ward-Caviness CK	2016-04-15	PLoS One	www.ncbi.nlm.nih.gov/pubmed/27082954	Genetic Variants in the Bone Morphogenic Protein Gene Family Modify the Association between Residential Exposure to Traffic and Peripheral Arterial Disease.	Peripheral arterial disease (traffic-related air pollution interaction)	104 European ancestry cases, 1,519 European ancestry controls, 34 African American cases, 520 African American controls	NA	2p24.2	2	17035808	NR	LINC01866 - RN7SKP168	ENSG00000237670	ENSG00000222842		61311	87033	rs10196592-?	rs10196592	0	10196592	intergenic_variant	1	NR	3e-06	5.52288	(AA)	46.63	[43.42-49.84]	Illumina [905956]	N
2018-12-03	30348214	Zhang Q	2018-10-22	Genome Med	www.ncbi.nlm.nih.gov/pubmed/30348214	Genotype effects contribute to variation in longitudinal methylome patterns in older people.	DNA methylation variation (age effect)	Up to 954 individuals	NA	2p24.2	2	17047249	NR	LINC01866 - RN7SKP168	ENSG00000237670	ENSG00000222842		72752	75592	rs115135226-?	rs115135226	0	115135226	intergenic_variant	1	NR	1e-08	8				Illumina [7760689] (imputed)	N
2020-01-09	23823483	Rhee EP	2013-07-02	Cell Metab	www.ncbi.nlm.nih.gov/pubmed/23823483	A genome-wide association study of the human metabolome in a community-based cohort.	Metabolite levels	2,076 European ancestry individuals	NA	2p24.2	2	17067306	RAD51AP2	LINC01866 - RN7SKP168	ENSG00000237670	ENSG00000222842		92809	55535	rs7592574-?	rs7592574	0	7592574	intergenic_variant	1	NR	5e-06	5.30103	(dimethylglycine)	0.157782	[0.09-0.226] unit decrease	Affymetrix [at least 2500000] (imputed)	N
2012-01-06	22159054	Logue MW	2011-12-01	Arch Neurol	www.ncbi.nlm.nih.gov/pubmed/22159054	A comprehensive genetic association study of Alzheimer disease in African Americans.	Alzheimer's disease	513 African American cases, 496 African American controls	NA	2p24.2	2	17246318	intergenic	RN7SKP168 - ZFYVE9P2	ENSG00000222842	ENSG00000214843		123178	37974	rs11889338-A	rs11889338	0	11889338	regulatory_region_variant	1	0.26	9e-06	5.04576		1.55	[1.28-1.88]	Illumina [2505093] (imputed)	N
2018-11-26	30275531	Klarin D	2018-10-01	Nat Genet	www.ncbi.nlm.nih.gov/pubmed/30275531	Genetics of blood lipids among ~300,000 multi-ethnic participants of the Million Veteran Program.	LDL cholesterol	215,551 European ancestry individuals, 57,332 African American individuals, 24,743 Hispanic individuals	Up to 319,677 individuals	2p24.2	2	17295273	intergenic	ZFYVE9P2 - PSMC1P10	ENSG00000214843	ENSG00000236348		10378	89818	rs73219351-T	rs73219351	0	73219351	intergenic_variant	1	0.6469	4e-09	8.39794		0.0317	[0.021-0.042] mgâ€‰dlâˆ’1 increase	Affymetrix [up to 31400000] (imputed)	N
2018-01-19	29221444	Divers J	2017-12-08	BMC Genet	www.ncbi.nlm.nih.gov/pubmed/29221444	Genome-wide association study of coronary artery calcified atherosclerotic plaque in African Americans with type 2 diabetes.	Coronary artery calcified atherosclerotic plaque (130 HU threshold) in type 2 diabetes	345 African American cases, 346 African American controls	137 African American cases, 68 African American controls	2p24.2	2	17307513	intergenic	ZFYVE9P2 - PSMC1P10	ENSG00000214843	ENSG00000236348		22618	77578	rs6730144-?	rs6730144	0	6730144	intergenic_variant	1	NR	3e-06	5.52288		0.156	[0.076-0.236] unit increase	Illumina [at least 13000000] (imputed)	N
2018-09-19	29855589	Chernus J	2018-05-31	Sci Rep	www.ncbi.nlm.nih.gov/pubmed/29855589	GWAS reveals loci associated with velopharyngeal dysfunction.	Velopharyngeal dysfunction	54 Hispanic or Latin American and unknown ancestry cases, 922 Hispanic or Latin American and unknown ancestry controls	NA	2p24.2	2	17415423	NR	PSMC1P10 - RAD51AP2	ENSG00000236348	ENSG00000214842		29006	95161	rs35940501-?	rs35940501	0	35940501	intergenic_variant	1	NR	1e-06	6		0.0974344	[NR] unit decrease	Illumina [at least 269494] (imputed)	N
2012-08-17	22589738	Fox CS	2012-05-10	PLoS Genet	www.ncbi.nlm.nih.gov/pubmed/22589738	Genome-wide association for abdominal subcutaneous and visceral adipose reveals a novel locus for visceral fat in women.	Subcutaneous adipose tissue	5,560 European ancestry female individuals, 4,997 European ancestry male individuals	NA	2p24.2	2	17427972	RAD51AP2	PSMC1P10 - RAD51AP2	ENSG00000236348	ENSG00000214842		41555	82612	rs12185578-A	rs12185578	0	12185578	intergenic_variant	1	0.23	9e-06	5.04576	(women)			Affymetrix, Illumina [2500000] (imputed)	N
2018-11-12	30038396	Lee JJ	2018-07-23	Nat Genet	www.ncbi.nlm.nih.gov/pubmed/30038396	Gene discovery and polygenic prediction from a genome-wide association study of educational attainment in 1.1 million individuals.	Educational attainment (MTAG)	1,311,438 European ancestry individuals	NA	2p16.3	2	51196695	Intergenic	AC007402.1, NRXN1			ENSG00000231918, ENSG00000179915			rs1002504-T	rs1002504	0	1002504	intron_variant	0	0.0211	4e-08	7.39794	(MTAG)	0.025	[0.016-0.034] unit increase	Affymetrix, Illumina [7100000] (imputed)	N
2019-02-08	30595370	Kichaev G	2018-12-27	Am J Hum Genet	www.ncbi.nlm.nih.gov/pubmed/30595370	Leveraging Polygenic Functional Enrichment to Improve GWAS Power.	Smoking status	approximately 458,000 European ancestry individuals	NA	2p16.3	2	51211167		NRXN1, AC007402.1			ENSG00000179915, ENSG00000231918			rs2058857-?	rs2058857	0	2058857	intron_variant	0	NR	6e-08	7.22185				NR [~ 8900000] (imputed)	N
2018-11-12	30038396	Lee JJ	2018-07-23	Nat Genet	www.ncbi.nlm.nih.gov/pubmed/30038396	Gene discovery and polygenic prediction from a genome-wide association study of educational attainment in 1.1 million individuals.	Self-reported math ability (MTAG)	670,471 European ancestry individuals	NA	2p16.3	2	51275112	Intergenic	AC007402.1			ENSG00000231918			rs62140695-T	rs62140695	0	62140695	intron_variant	0	0.2647	2e-08	7.69897	(MTAG)	0.0114	[0.0075-0.0153] unit increase	Affymetrix, Illumina [7100000] (imputed)	N
2018-11-12	30038396	Lee JJ	2018-07-23	Nat Genet	www.ncbi.nlm.nih.gov/pubmed/30038396	Gene discovery and polygenic prediction from a genome-wide association study of educational attainment in 1.1 million individuals.	Cognitive performance (MTAG)	402,382 European ancestry individuals	NA	2p16.3	2	51275112	Intergenic	AC007402.1			ENSG00000231918			rs62140695-T	rs62140695	0	62140695	intron_variant	0	0.2596	8e-11	10.0969	(MTAG)	0.017	[0.012-0.022] unit increase	Affymetrix, Illumina [7100000] (imputed)	N
2018-11-12	30038396	Lee JJ	2018-07-23	Nat Genet	www.ncbi.nlm.nih.gov/pubmed/30038396	Gene discovery and polygenic prediction from a genome-wide association study of educational attainment in 1.1 million individuals.	Highest math class taken (MTAG)	811,539 European ancestry individuals	NA	2p16.3	2	51310698	Intergenic	AC007402.1			ENSG00000231918			rs62142886-C	rs62142886	0	62142886	intron_variant	0	0.7315	7e-12	11.1549	(MTAG)	0.0128	[0.0091-0.0165] unit decrease	Affymetrix, Illumina [7100000] (imputed)	N
2018-10-19	30038396	Lee JJ	2018-07-23	Nat Genet	www.ncbi.nlm.nih.gov/pubmed/30038396	Gene discovery and polygenic prediction from a genome-wide association study of educational attainment in 1.1 million individuals.	Educational attainment (years of education)	up to 1,131,881 European ancestry individuals	NA	2p16.3	2	51311975		AC007402.1			ENSG00000231918			rs62142891-A	rs62142891	0	62142891	intron_variant	0	0.2632	1e-11	11		0.0108	[0.0077-0.0139] unit increase	Affymetrix, Illumina [10000000] (imputed)	N
2018-11-12	30038396	Lee JJ	2018-07-23	Nat Genet	www.ncbi.nlm.nih.gov/pubmed/30038396	Gene discovery and polygenic prediction from a genome-wide association study of educational attainment in 1.1 million individuals.	Educational attainment (MTAG)	1,311,438 European ancestry individuals	NA	2p16.3	2	51311975	Intergenic	AC007402.1			ENSG00000231918			rs62142891-A	rs62142891	0	62142891	intron_variant	0	0.2632	9e-14	13.0458	(MTAG)	0.0111	[0.0082-0.014] unit increase	Affymetrix, Illumina [7100000] (imputed)	N
2018-09-17	29844566	Davies G	2018-05-29	Nat Commun	www.ncbi.nlm.nih.gov/pubmed/29844566	Study of 300,486 individuals identifies 148 independent genetic loci influencing general cognitive function.	Reaction time	330,069 European ancestry individuals	NA	2p16.3	2	51312095	NR	AC007402.1			ENSG00000231918			rs10187482-?	rs10187482	0	10187482	intron_variant	0	NR	4e-06	5.39794		0.0079349	[0.0045-0.0113] unit decrease	Affymetrix [805426] (imputed)	N
2012-11-08	19734545	Need AC	2009-09-04	Hum Mol Genet	www.ncbi.nlm.nih.gov/pubmed/19734545	A genome-wide study of common SNPs and CNVs in cognitive performance in the CANTAB.	Cognitive performance	Up to 1,295 individuals	NA	2p16.3	2	51440601	AC007402.3	AC007402.1			ENSG00000231918			rs1206397-?	rs1206397	0	1206397	intron_variant	0	0.0476	3e-07	6.52288	(PAL6)			Illumina [475971]	N
2018-12-03	30348214	Zhang Q	2018-10-22	Genome Med	www.ncbi.nlm.nih.gov/pubmed/30348214	Genotype effects contribute to variation in longitudinal methylome patterns in older people.	DNA methylation variation (age effect)	Up to 954 individuals	NA	2p16.3	2	51448852	NR	AC007402.2, AC007402.1			ENSG00000287867, ENSG00000231918			rs28952024-?	rs28952024	0	28952024	intron_variant	0	NR	1e-08	8				Illumina [7760689] (imputed)	N
2016-10-14	26634245	Lutz SM	2015-12-03	BMC Genet	www.ncbi.nlm.nih.gov/pubmed/26634245	A genome-wide association study identifies risk loci for spirometric measures among smokers of European and African ancestry.	Post bronchodilator FEV1	10,094 European ancestry current and former smoker individuals, 3,260 African American current and former smoker individuals, 178 current and former smoker individuals	NA	2p16.3	2	51455317	Intergenic	AC007402.1, AC007402.2			ENSG00000231918, ENSG00000287867			rs190183456-C	rs190183456	0	190183456	non_coding_transcript_exon_variant	0	1	2e-06	5.69897	(AA)	2.826	NR unit increase	Illumina [NR] (imputed)	N
2012-06-19	22491018	Wang J	2012-04-10	Pharmacogenomics J	www.ncbi.nlm.nih.gov/pubmed/22491018	Genome-wide association analysis implicates the involvement of eight loci with response to tocilizumab for the treatment of rheumatoid arthritis.	Response to tocilizumab in rheumatoid arthritis	1,157 European and other ancestry rheumatoid arthritis cases	526 European and other ancestry rheumatoid arthritis cases	2p16.3	2	51509856	intergenic	AC007402.1			ENSG00000231918			rs1406428-?	rs1406428	0	1406428	intron_variant	0	0.28	2e-07	6.69897	(CSJC , RF+)	2.74	[NR] unit increase	Illumina [534053]	N
2017-09-05	28394258	Wild PS	2017-04-10	J Clin Invest	www.ncbi.nlm.nih.gov/pubmed/28394258	Large-scale genome-wide analysis identifies genetic variants associated with cardiac structure and function.	Isovolumetric relaxation time	21,852 European ancestry individuals	14,787 European ancestry individuals	2p16.3	2	51535467	NRXN1	AC007402.1			ENSG00000231918			rs17868167-A	rs17868167	0	17868167	intron_variant	0	0.03	6e-06	5.22185		0.004	[0.002-0.006] unit increase	Affymetrix, Illumina [at least 283291] (imputed)	N
2019-09-04	31374203	Lam M	2019-08-01	Am J Hum Genet	www.ncbi.nlm.nih.gov/pubmed/31374203	Pleiotropic Meta-Analysis of Cognition, Education, and Schizophrenia Differentiates Roles of Early Neurodevelopmental and Adult Synaptic Pathways.	Cognitive ability, years of educational attainment or schizophrenia (pleiotropy)	328,917 individuals with educational attainment measurements, 107,207 individuals with cognitive ability measurements, 77,096 European ancestry schizophrenia cases, 43,456 European ancestry controls	NA	2p16.3	2	51591881	AC007682.1	AC007402.1			ENSG00000231918			rs72807818-?	rs72807818	0	72807818	intron_variant	0	NR	1e-08	8		0.0175067	[0.011-0.024] unit increase	NR [7306098]	N
2019-06-25	30804565	Jansen PR	2019-02-25	Nat Genet	www.ncbi.nlm.nih.gov/pubmed/30804565	Genome-wide analysis of insomnia in 1,331,010 individuals identifies new risk loci and functional pathways.	Insomnia	651,923 European ancestry males, 679,087 European ancestry females	NA	2p16.3	2	51597374	NA	AC007402.1			ENSG00000231918			rs13010288-G	rs13010288	0	13010288	intron_variant	0	0.8696	3e-09	8.52288	(Female)	1.06724	[1.05-1.09]	Affymetrix, Illumina [NR] (imputed)	N
2019-06-25	30804565	Jansen PR	2019-02-25	Nat Genet	www.ncbi.nlm.nih.gov/pubmed/30804565	Genome-wide analysis of insomnia in 1,331,010 individuals identifies new risk loci and functional pathways.	Insomnia	651,923 European ancestry males, 679,087 European ancestry females	NA	2p16.3	2	51597374	NR	AC007402.1			ENSG00000231918			rs13010288-G	rs13010288	0	13010288	intron_variant	0	0.8674	9e-12	11.0458		1.06157	[1.04-1.08]	Affymetrix, Illumina [NR] (imputed)	N
2018-10-19	30038396	Lee JJ	2018-07-23	Nat Genet	www.ncbi.nlm.nih.gov/pubmed/30038396	Gene discovery and polygenic prediction from a genome-wide association study of educational attainment in 1.1 million individuals.	Educational attainment (years of education)	up to 1,131,881 European ancestry individuals	NA	2p16.3	2	51597374		AC007402.1			ENSG00000231918			rs13010288-T	rs13010288	0	13010288	intron_variant	0	0.1288	3e-21	20.5229		0.0198	[0.016-0.024] unit increase	Affymetrix, Illumina [10000000] (imputed)	N
2018-11-12	30038396	Lee JJ	2018-07-23	Nat Genet	www.ncbi.nlm.nih.gov/pubmed/30038396	Gene discovery and polygenic prediction from a genome-wide association study of educational attainment in 1.1 million individuals.	Educational attainment (MTAG)	1,311,438 European ancestry individuals	NA	2p16.3	2	51597374	Intergenic	AC007402.1			ENSG00000231918			rs13010288-T	rs13010288	0	13010288	intron_variant	0	0.1288	1e-21	21	(MTAG)	0.0187	[0.015-0.023] unit increase	Affymetrix, Illumina [7100000] (imputed)	N
2018-11-12	30038396	Lee JJ	2018-07-23	Nat Genet	www.ncbi.nlm.nih.gov/pubmed/30038396	Gene discovery and polygenic prediction from a genome-wide association study of educational attainment in 1.1 million individuals.	Highest math class taken (MTAG)	811,539 European ancestry individuals	NA	2p16.3	2	51597374	Intergenic	AC007402.1			ENSG00000231918			rs13010288-T	rs13010288	0	13010288	intron_variant	0	0.127	2e-11	10.699	(MTAG)	0.0167	[0.012-0.022] unit increase	Affymetrix, Illumina [7100000] (imputed)	N
2020-04-17	32131869	Arbeeva L	2020-03-04	J Foot Ankle Res	www.ncbi.nlm.nih.gov/pubmed/32131869	Genome-wide meta-analysis identified novel variant associated with hallux valgus in Caucasians.	Hallux valgus	609 European ancestry male cases, 1,666 European ancestry male controls	NA	2p16.3	2	51609146	AC007682.1	AC007402.1			ENSG00000231918			rs6733149-C	rs6733149	0	6733149	intron_variant	0	0.01	5e-06	5.30103		5.55556	[2.7-11.11]	Affymetrix, Illumina [up to 7729175] (imputed)	N
2015-05-08	25201988	Rietveld CA	2014-09-08	Proc Natl Acad Sci U S A	www.ncbi.nlm.nih.gov/pubmed/25201988	Common genetic variants associated with cognitive performance identified using the proxy-phenotype method.	Educational attainment	106,736 European ancestry individuals	NA	2p16.3	2	51646461	NRXN1	AC007402.1			ENSG00000231918			rs1606974-A	rs1606974	0	1606974	intron_variant	0	0.124	5e-06	5.30103		0.031	[NR] unit increase	Affymetrix, Illumina [NR] (imputed)	N
2017-02-24	27225129	Okbay A	2016-05-26	Nature	www.ncbi.nlm.nih.gov/pubmed/27225129	Genome-wide association study identifies 74 loci associated with educational attainment.	Educational attainment (years of education)	405,072 European ancestry individuals	NA	2p16.3	2	51646461	NR	AC007402.1			ENSG00000231918			rs1606974-A	rs1606974	0	1606974	intron_variant	0	0.1224	2e-10	9.69897		0.0216282	NR unit increase	Affymetrix, Illumina, Perlegen [~ 9300000] (imputed)	N
2017-07-11	28441456	Lee MK	2017-04-25	PLoS One	www.ncbi.nlm.nih.gov/pubmed/28441456	Genome-wide association study of facial morphology reveals novel associations with FREM1 and PARK2.	Facial morphology (factor 19)	2,187 European ancestry individuals	NA	2p16.3	2	51649028	NR	AC007402.1			ENSG00000231918			rs4108601-T	rs4108601	0	4108601	intron_variant	0	0.03691	8e-08	7.09691		0.4335	[0.28-0.59] unit decrease	Illumina [10677593] (imputed)	N
2020-01-17	31484785	Wright KM	2019-09-04	G3 (Bethesda)	www.ncbi.nlm.nih.gov/pubmed/31484785	A Prospective Analysis of Genetic Variants Associated with Human Lifespan.	Longevity	up to 482,000 European ancestry individuals	NA	2p16.3	2	51693519	NR	AC007402.1			ENSG00000231918			rs6739137-G	rs6739137	0	6739137	intron_variant	0	NR	3e-06	5.52288		0.01313	[0.0076-0.0186] unit increase	Illumina [~ 540852]	N
2019-09-12	31409800	Pazoki R	2019-08-13	Nat Commun	www.ncbi.nlm.nih.gov/pubmed/31409800	GWAS for urinary sodium and potassium excretion highlights pathways shared with cardiovascular traits.	Urinary sodium excretion	446,237 European ancestry individuals	7,612 African ancestry individuals, 10,095 South Asian ancestry individuals	2p16.3	2	51703026	LOC730100	AC007402.1			ENSG00000231918			rs1516187-T	rs1516187	0	1516187	intron_variant	0	0.131756	3e-10	9.52288	(EA)	0.0115549	[0.008-0.0151] unit decrease	Affymetrix [~ 8800000] (imputed)	N
2019-02-06	30595370	Kichaev G	2018-12-27	Am J Hum Genet	www.ncbi.nlm.nih.gov/pubmed/30595370	Leveraging Polygenic Functional Enrichment to Improve GWAS Power.	Educational attainment (years of education)	approximately 455,000 European ancestry individuals	NA	2p16.3	2	51704826		AC007402.1			ENSG00000231918			rs1516179-?	rs1516179	0	1516179	intron_variant	0	NR	1e-09	9				NR [~ 8900000] (imputed)	N
2017-07-11	28441456	Lee MK	2017-04-25	PLoS One	www.ncbi.nlm.nih.gov/pubmed/28441456	Genome-wide association study of facial morphology reveals novel associations with FREM1 and PARK2.	Facial morphology (factor 8, orbital inclination due to vertical and horizontal position of exocanthion)	2,187 European ancestry individuals	NA	2p16.3	2	51763821	NR	AC007402.1			ENSG00000231918			rs6709347-A	rs6709347	0	6709347	intron_variant	0	0.1554	2e-06	5.69897		0.1954	[0.11-0.28] unit increase	Illumina [34985077] (imputed)	N
2017-07-11	28441456	Lee MK	2017-04-25	PLoS One	www.ncbi.nlm.nih.gov/pubmed/28441456	Genome-wide association study of facial morphology reveals novel associations with FREM1 and PARK2.	Facial morphology (factor 19)	2,187 European ancestry individuals	NA	2p16.3	2	51795127	NR	AC007402.1			ENSG00000231918			rs17863705-C	rs17863705	0	17863705	intron_variant	0	0.04104	3e-07	6.52288		0.3931	[0.24-0.54] unit decrease	Illumina [10677593] (imputed)	N
2018-11-06	30174134	Qiao L	2018-08-16	J Genet Genomics	www.ncbi.nlm.nih.gov/pubmed/30174134	Genome-wide variants of Eurasian facial shape differentiation and a prospective model of DNA based face prediction.	Cheek morphology (partial least square model)	424 Uyghur ancestry female individuals, 270 Uyghur ancestry male individuals	108 Uyghur ancestry female individuals, 63 Uyghur ancestry male individuals, 1,080 Han Chinese ancestry female individuals, 424 Han Chinese ancestry male individuals	2p16.3	2	51805635	intergenic	AC007402.1			ENSG00000231918			rs17868256-?	rs17868256	0	17868256	intron_variant	0	NR	1e-09	9	(Uyghur, female)	0.0522	[NR] unit increase	Illumina [8100752] (imputed)	N
2019-02-08	30595370	Kichaev G	2018-12-27	Am J Hum Genet	www.ncbi.nlm.nih.gov/pubmed/30595370	Leveraging Polygenic Functional Enrichment to Improve GWAS Power.	Red blood cell count	approximately 445,000 European ancestry individuals	NA	2p15	2	62166992		COMMD1 - AC018462.2	ENSG00000173163	ENSG00000271657		19745	1870	rs7601633-?	rs7601633	0	7601633	intergenic_variant	1	NR	3e-20	19.5229				NR [~ 8900000] (imputed)	N
2017-08-30	27863252	Astle WJ	2016-11-17	Cell	www.ncbi.nlm.nih.gov/pubmed/27863252	The Allelic Landscape of Human Blood Cell Trait Variation and Links to Common Complex Disease.	Red blood cell count	172,952 European ancestry individuals	NA	2p15	2	62167634	RP11-270B14.1	COMMD1 - AC018462.2	ENSG00000173163	ENSG00000271657		20387	1228	rs35014657-CA	rs35014657	0	35014657	intergenic_variant	1	0.3417	2e-12	11.699		0.0262445	[0.019-0.034] unit decrease	Affymetrix [~ 2500000] (imputed)	N
2019-02-08	30595370	Kichaev G	2018-12-27	Am J Hum Genet	www.ncbi.nlm.nih.gov/pubmed/30595370	Leveraging Polygenic Functional Enrichment to Improve GWAS Power.	Mean corpuscular hemoglobin	approximately 443,000 European ancestry individuals	NA	2p15	2	62177946		AC018462.2 - B3GNT2	ENSG00000271657	ENSG00000170340		6783	18169	rs1868582-?	rs1868582	0	1868582	regulatory_region_variant	1	NR	2e-15	14.699				NR [~ 8900000] (imputed)	N
2017-08-21	28334935	Raffield LM	2017-05-15	Hum Mol Genet	www.ncbi.nlm.nih.gov/pubmed/28334935	Genome-wide association study of iron traits and relation to diabetes in the Hispanic Community Health Study/Study of Latinos (HCHS/SOL): potential genomic intersection of iron and glucose regulation?	Iron status biomarkers (total iron binding capacity)	12,586 Hispanic/Latino individuals	NA	2p15	2	62178025	COMMD1, B3GNT2	AC018462.2 - B3GNT2	ENSG00000271657	ENSG00000170340		6862	18090	rs144403535-A	rs144403535	0	144403535	regulatory_region_variant	1	NR	7e-08	7.1549		1.095	[0.7-1.49] unit increase	Illumina [27700000] (imputed)	N
2020-02-25	28915241	Ahsan M	2017-09-15	PLoS Genet	www.ncbi.nlm.nih.gov/pubmed/28915241	The relative contribution of DNA methylation and genetic variants on protein biomarkers for human diseases.	Blood protein levels	up to 961 individuals	NA	2p15	2	62182618	NR	AC018462.2 - B3GNT2	ENSG00000271657	ENSG00000170340		11455	13497	rs146327939-?	rs146327939	0	146327939	intergenic_variant	1	NR	2e-10	9.69897	(Ep-CAM)	1.46133	[1.01-1.91] unit increase	Illumina [11901634] (imputed)	N
2012-04-27	22446963	Okada Y	2012-03-25	Nat Genet	www.ncbi.nlm.nih.gov/pubmed/22446963	Meta-analysis identifies nine new loci associated with rheumatoid arthritis in the Japanese population.	Rheumatoid arthritis	4,074 Japanese ancestry cases, 16,891 Japanese ancestry controls	5,277 Japanese ancestry cases, 21,684 Japanese ancestry controls	2p15	2	62225526	B3GNT2	B3GNT2 - RN7SL51P	ENSG00000170340	ENSG00000239958		795	36861	rs11900673-T	rs11900673	0	11900673	intergenic_variant	1	0.28	1e-08	8		1.11	[1.07-1.15]	Affymetrix, Illumina [1948139]	N
2014-08-05	24390342	Okada Y	2013-12-25	Nature	www.ncbi.nlm.nih.gov/pubmed/24390342	Genetics of rheumatoid arthritis contributes to biology and drug discovery.	Rheumatoid arthritis	up to 14,361 European ancestry cases, up to 42,923 European ancestry controls, up to 4,873 East Asian ancestry cases, up to 17,642 East Asian ancestry controls	up to 3,775 European ancestry cases, up to 5,801 European ancestry controls, up to 6,871 East Asian ancestry cases, up to 6,392 East Asian ancestry controls	2p15	2	62233985	B3GNT2	B3GNT2 - RN7SL51P	ENSG00000170340	ENSG00000239958		9254	28402	rs13385025-A	rs13385025	0	13385025	intergenic_variant	1	0.17	9e-07	6.04576		1.11	[1.07-1.16]	Affymetrix, Illumina [up to 9739303] (imputed)	N
2019-01-25	30423114	Laufer VA	2018-11-13	Hum Mol Genet	www.ncbi.nlm.nih.gov/pubmed/30423114	Genetic Influences on Susceptibility to Rheumatoid Arthritis in African-Americans.	Rheumatoid arthritis	916 African American cases, 1,392 African American controls,	4,873 East Asian ancestry cases, 17,641 East Asian ancestry controls, 19,234 European ancestry cases, 61,654 European ancestry controls	2p15	2	62233985	B3GNT2	B3GNT2 - RN7SL51P	ENSG00000170340	ENSG00000239958		9254	28402	rs13385025-A	rs13385025	0	13385025	intergenic_variant	1	NR	3e-06	5.52288		0.102865	[0.061-0.145] unit increase	Illumina [8380626] (imputed)	N
2019-07-17	28552196	Tachmazidou I	2017-06-01	Am J Hum Genet	www.ncbi.nlm.nih.gov/pubmed/28552196	Whole-Genome Sequencing Coupled to Imputation Discovers Genetic Signals for Anthropometric Traits.	Trunk fat mass	3,399 whole genome sequenced individuals, 12,838 European ancestry individuals	10,667 European ancestry individuals	2p15	2	62283691	snoU13	RN7SL51P - AC093159.2	ENSG00000239958	ENSG00000270335		21020	65257	rs149198877-A	rs149198877	0	149198877	intergenic_variant	1	0.0091	7e-07	6.1549		0.3703	[0.22-0.52] unit decrease	Affymetrix, Illumina, Perlegen [15844966] (imputed)	N
2017-08-30	27863252	Astle WJ	2016-11-17	Cell	www.ncbi.nlm.nih.gov/pubmed/27863252	The Allelic Landscape of Human Blood Cell Trait Variation and Links to Common Complex Disease.	Red blood cell count	172,952 European ancestry individuals	NA	2p15	2	62296430	intergenic	RN7SL51P - AC093159.2	ENSG00000239958	ENSG00000270335		33759	52518	rs4672497-G	rs4672497	0	4672497	TF_binding_site_variant	1	0.2212	8e-10	9.09691		0.0265795	[0.018-0.035] unit increase	Affymetrix [~ 2500000] (imputed)	N
2017-08-30	27863252	Astle WJ	2016-11-17	Cell	www.ncbi.nlm.nih.gov/pubmed/27863252	The Allelic Landscape of Human Blood Cell Trait Variation and Links to Common Complex Disease.	Mean corpuscular volume	172,433 European ancestry individuals	NA	2p15	2	62296430	intergenic	RN7SL51P - AC093159.2	ENSG00000239958	ENSG00000270335		33759	52518	rs4672497-G	rs4672497	0	4672497	TF_binding_site_variant	1	0.2212	3e-12	11.5229		0.0300115	[0.022-0.038] unit decrease	Affymetrix [~ 2500000] (imputed)	N
2017-08-30	27863252	Astle WJ	2016-11-17	Cell	www.ncbi.nlm.nih.gov/pubmed/27863252	The Allelic Landscape of Human Blood Cell Trait Variation and Links to Common Complex Disease.	Red cell distribution width	171,529 European ancestry individuals	NA	2p15	2	62296430	intergenic	RN7SL51P - AC093159.2	ENSG00000239958	ENSG00000270335		33759	52518	rs4672497-G	rs4672497	0	4672497	TF_binding_site_variant	1	0.2211	7e-11	10.1549		0.0280906	[0.02-0.037] unit decrease	Affymetrix [~ 2500000] (imputed)	N
2018-07-28	29403010	Kanai M	2018-02-05	Nat Genet	www.ncbi.nlm.nih.gov/pubmed/29403010	Genetic analysis of quantitative traits in the Japanese population links cell types to complex human diseases.	Mean corpuscular hemoglobin concentration	108,728 Japanese ancestry individuals	NA	2p15	2	62296430	B3GNT2, TMEM17	RN7SL51P - AC093159.2	ENSG00000239958	ENSG00000270335		33759	52518	rs4672497-?	rs4672497	0	4672497	TF_binding_site_variant	1	NR	3e-08	7.52288		0.02578	[0.017-0.035] unit increase novel	Illumina [6108953] (imputed)	N
2018-12-17	28957414	Pilling LC	2017-09-28	PLoS One	www.ncbi.nlm.nih.gov/pubmed/28957414	Red blood cell distribution width: Genetic evidence for aging pathways in 116,666 volunteers.	Red cell distribution width	116,666 British ancestry individuals	NA	2p15	2	62296430	NR	RN7SL51P - AC093159.2	ENSG00000239958	ENSG00000270335		33759	52518	rs4672497-G	rs4672497	0	4672497	TF_binding_site_variant	1	NR	7e-15	14.1549		0.0362264	[0.027-0.046] unit decrease	Affymetrix [16832071] (imputed)	N
2018-07-28	29403010	Kanai M	2018-02-05	Nat Genet	www.ncbi.nlm.nih.gov/pubmed/29403010	Genetic analysis of quantitative traits in the Japanese population links cell types to complex human diseases.	Mean corpuscular volume	108,256 Japanese ancestry individuals	NA	2p15	2	62296430	B3GNT2, TMEM17	RN7SL51P - AC093159.2	ENSG00000239958	ENSG00000270335		33759	52518	rs4672497-?	rs4672497	0	4672497	TF_binding_site_variant	1	NR	5e-08	7.30103		0.0253	[0.016-0.034] unit decrease novel	Illumina [6108953] (imputed)	N
2019-02-08	30595370	Kichaev G	2018-12-27	Am J Hum Genet	www.ncbi.nlm.nih.gov/pubmed/30595370	Leveraging Polygenic Functional Enrichment to Improve GWAS Power.	Red cell distribution width	approximately 445,000 European ancestry individuals	NA	2p15	2	62296430		RN7SL51P - AC093159.2	ENSG00000239958	ENSG00000270335		33759	52518	rs4672497-?	rs4672497	0	4672497	TF_binding_site_variant	1	NR	1e-42	42				NR [~ 8900000] (imputed)	N
2019-02-08	30595370	Kichaev G	2018-12-27	Am J Hum Genet	www.ncbi.nlm.nih.gov/pubmed/30595370	Leveraging Polygenic Functional Enrichment to Improve GWAS Power.	Red blood cell count	approximately 445,000 European ancestry individuals	NA	2p15	2	62303123		RN7SL51P - AC093159.2	ENSG00000239958	ENSG00000270335		40452	45825	rs72803397-?	rs72803397	0	72803397	intergenic_variant	1	NR	7e-17	16.1549				NR [~ 8900000] (imputed)	N
2019-02-08	30595370	Kichaev G	2018-12-27	Am J Hum Genet	www.ncbi.nlm.nih.gov/pubmed/30595370	Leveraging Polygenic Functional Enrichment to Improve GWAS Power.	Mean corpuscular hemoglobin	approximately 443,000 European ancestry individuals	NA	2p15	2	62303123		RN7SL51P - AC093159.2	ENSG00000239958	ENSG00000270335		40452	45825	rs72803397-?	rs72803397	0	72803397	intergenic_variant	1	NR	2e-15	14.699				NR [~ 8900000] (imputed)	N
2019-06-21	31015401	Wu Y	2019-04-23	Nat Commun	www.ncbi.nlm.nih.gov/pubmed/31015401	Genome-wide association study of medication-use and associated disease in the UK Biobank.	Medication use (thyroid preparations)	24,832 European ancestry cases, 280,750 European ancestry controls	NA	2p15	2	62317256	snoU13	RN7SL51P - AC093159.2	ENSG00000239958	ENSG00000270335		54585	31692	rs7583027-A	rs7583027	0	7583027	intergenic_variant	1	0.357133	4e-10	9.39794		0.0594029	[0.041-0.078] unit decrease	Affymetrix [7288503] (imputed)	N
2019-02-08	30595370	Kichaev G	2018-12-27	Am J Hum Genet	www.ncbi.nlm.nih.gov/pubmed/30595370	Leveraging Polygenic Functional Enrichment to Improve GWAS Power.	Hypothyroidism	approximately 459,000 European ancestry individuals	NA	2p15	2	62317256		RN7SL51P - AC093159.2	ENSG00000239958	ENSG00000270335		54585	31692	rs7583027-?	rs7583027	0	7583027	intergenic_variant	1	NR	3e-10	9.52288				NR [~ 8900000] (imputed)	N
2010-02-02	20062062	Reveille JD	2010-01-10	Nat Genet	www.ncbi.nlm.nih.gov/pubmed/20062062	Genome-wide association study of ankylosing spondylitis identifies non-MHC susceptibility loci.	Ankylosing spondylitis	2,053 European ancestry cases, 5,140 European ancestry controls	898 European ancestry cases, 1,518 European ancestry controls	2p15	2	62324337	B3GNT2	RN7SL51P - AC093159.2	ENSG00000239958	ENSG00000270335		61666	24611	rs10865331-A	rs10865331	0	10865331	intergenic_variant	1	0.4	2e-19	18.699		1.27	[1.18-1.37]	Illumina [288662]	N
2011-07-30	21743469	Evans DM	2011-07-10	Nat Genet	www.ncbi.nlm.nih.gov/pubmed/21743469	Interaction between ERAP1 and HLA-B27 in ankylosing spondylitis implicates peptide handling in the mechanism for HLA-B27 in disease susceptibility.	Ankylosing spondylitis	3,023 European ancestry cases, 8,779 European ancestry controls	2,111 European ancestry cases, 4,483 European ancestry controls	2p15	2	62324337	intergenic	RN7SL51P - AC093159.2	ENSG00000239958	ENSG00000270335		61666	24611	rs10865331-A	rs10865331	0	10865331	intergenic_variant	1	0.37	7e-34	33.1549				Illumina [2223620] (imputed)	N
2013-02-12	23128233	Jostins L	2012-11-01	Nature	www.ncbi.nlm.nih.gov/pubmed/23128233	Host-microbe interactions have shaped the genetic architecture of inflammatory bowel disease.	Crohn's disease	Up to 12,924 European ancestry cases, up to 21,442 European ancestry controls	Up to 25,683 European ancestry cases, up to 17,015 European ancestry controls	2p15	2	62324337	intergenic	RN7SL51P - AC093159.2	ENSG00000239958	ENSG00000270335		61666	24611	rs10865331-A	rs10865331	0	10865331	intergenic_variant	1	0.396	1e-09	9		1.098	[1.062-1.134]	Affymetrix, Illumina [1230000] (imputed)	N
2016-07-24	26192919	Liu JZ	2015-07-20	Nat Genet	www.ncbi.nlm.nih.gov/pubmed/26192919	Association analyses identify 38 susceptibility loci for inflammatory bowel disease and highlight shared genetic risk across populations.	Crohn's disease	5,956 European ancestry cases, 14,927 European ancestry controls	14,594 European ancestry cases, 26,715 European ancestry controls, 151 Iranian ancestry cases, 342 Iranian ancestry controls, 184 Indian ancestry cases, 990 Indian ancestry controls, 1,690 East Asian ancestry cases, 3,719 East Asian ancestry controls	2p15	2	62324337	NR	RN7SL51P - AC093159.2	ENSG00000239958	ENSG00000270335		61666	24611	rs10865331-A	rs10865331	0	10865331	intergenic_variant	1	0.377	4e-10	9.39794	(EA)	1.0816	[1.06-1.11]	Affymetrix, Illumina [~ 9000000] (imputed)	N
2016-10-14	26626624	Stuart PE	2015-11-28	Am J Hum Genet	www.ncbi.nlm.nih.gov/pubmed/26626624	Genome-wide Association Analysis of Psoriatic Arthritis and Cutaneous Psoriasis Reveals Differences in Their Genetic Architecture.	Psoriasis vulgaris	4,007 European ancestry cases, 4,934 European ancestry controls	up to 9,075 European ancestry cases, up to European ancestry 12,726 controls	2p15	2	62324337	B3GNT2	RN7SL51P - AC093159.2	ENSG00000239958	ENSG00000270335		61666	24611	rs10865331-A	rs10865331	0	10865331	intergenic_variant	1	0.38	9e-12	11.0458		1.155	NR	Illumina [up to 11532644] (imputed)	N
2018-04-25	23143594	Tsoi LC	2012-12-01	Nat Genet	www.ncbi.nlm.nih.gov/pubmed/23143594	Identification of 15 new psoriasis susceptibility loci highlights the role of innate immunity.	Psoriasis	10,588 European ancestry cases, 22,806 European ancestry controls	NA	2p15	2	62324337	B3GNT2	RN7SL51P - AC093159.2	ENSG00000239958	ENSG00000270335		61666	24611	rs10865331-A	rs10865331	0	10865331	intergenic_variant	1	0.374	5e-10	9.30103		1.12		Illumina [111236] (imputed)	N
2019-02-06	30552173	Aterido A	2018-12-14	Ann Rheum Dis	www.ncbi.nlm.nih.gov/pubmed/30552173	Genetic variation at the glycosaminoglycan metabolism pathway contributes to the risk of psoriatic arthritis but not psoriasis.	Psoriatic arthritis	744 Spanish ancestry cases, 1,454 Spanish ancestry controls	1,430 cases, 1,417 controls	2p15	2	62324337	NR	RN7SL51P - AC093159.2	ENSG00000239958	ENSG00000270335		61666	24611	rs10865331-?	rs10865331	0	10865331	intergenic_variant	1	NR	1e-08	8		5.72	[NR] z-score increase	Illumina [1387382] (imputed)	N
2016-07-24	26192919	Liu JZ	2015-07-20	Nat Genet	www.ncbi.nlm.nih.gov/pubmed/26192919	Association analyses identify 38 susceptibility loci for inflammatory bowel disease and highlight shared genetic risk across populations.	Crohn's disease	5,956 European ancestry cases, 14,927 European ancestry controls	14,594 European ancestry cases, 26,715 European ancestry controls, 151 Iranian ancestry cases, 342 Iranian ancestry controls, 184 Indian ancestry cases, 990 Indian ancestry controls, 1,690 East Asian ancestry cases, 3,719 East Asian ancestry controls	2p15	2	62325186	NR	RN7SL51P - AC093159.2	ENSG00000239958	ENSG00000270335		62515	23762	rs11679753-?	rs11679753	0	11679753	regulatory_region_variant	1	NR	5e-11	10.301	(EA)			Affymetrix, Illumina [~ 9000000] (imputed)	N
2018-04-26	26974007	Ellinghaus D	2016-03-14	Nat Genet	www.ncbi.nlm.nih.gov/pubmed/26974007	Analysis of five chronic inflammatory diseases identifies 27 new associations and highlights disease-specific patterns at shared loci.	Chronic inflammatory diseases (ankylosing spondylitis, Crohn's disease, psoriasis, primary sclerosing cholangitis, ulcerative colitis) (pleiotropy)	8,726 European ancestry ankylosing spondylitis cases, 19,085 European ancestry Crohnâ€™s disease cases, 6,530 European ancestry psoriasis cases, 3,408 European ancestry primary sclerosing cholangitis cases, 14,513 European ancestry ulcerative colitis cases, 34,213 European ancestry controls	NA	2p15	2	62333197	intergenic	RN7SL51P - AC093159.2	ENSG00000239958	ENSG00000270335		70526	15751	rs4672505-?	rs4672505	0	4672505	regulatory_region_variant	1	NR	2e-52	51.699	(subset analysis)			Illumina [130052]	N
2019-05-22	30946743	Li Z	2019-04-04	PLoS Genet	www.ncbi.nlm.nih.gov/pubmed/30946743	Genome-wide association study in Turkish and Iranian populations identify rare familial Mediterranean fever gene (MEFV) polymorphisms associated with ankylosing spondylitis.	Ankylosing spondylitis	921 Turkish ancestry cases, 907 Turkish ancestry controls, 422 Iranian ancestry cases, 754 Iranian ancestry controls	NA	2p15	2	62341086	intergenic	RN7SL51P - AC093159.2	ENSG00000239958	ENSG00000270335		78415	7862	rs13001372-A	rs13001372	0	13001372	TF_binding_site_variant	1	NR	7e-09	8.1549		1.36	[1.19â€“1.56]	Illumina [up to 294091]	N
2018-04-25	23749187	Cortes A	2013-07-01	Nat Genet	www.ncbi.nlm.nih.gov/pubmed/23749187	Identification of multiple risk variants for ankylosing spondylitis through high-density genotyping of immune-related loci.	Ankylosing spondylitis	9,069 European ancestry cases, 1,550 East Asian ancestry cases, 13,578 European ancestry controls, 1,567 East Asian ancestry controls	NA	2p15	2	62341310	Intergenic	RN7SL51P - AC093159.2	ENSG00000239958	ENSG00000270335		78639	7638	rs6759298-C	rs6759298	0	6759298	regulatory_region_variant	1	0.374	2e-06	5.69897	(Asian)	1.28		Illumina [128935]	N
2018-04-25	23749187	Cortes A	2013-07-01	Nat Genet	www.ncbi.nlm.nih.gov/pubmed/23749187	Identification of multiple risk variants for ankylosing spondylitis through high-density genotyping of immune-related loci.	Ankylosing spondylitis	9,069 European ancestry cases, 1,550 East Asian ancestry cases, 13,578 European ancestry controls, 1,567 East Asian ancestry controls	NA	2p15	2	62341310	Intergenic	RN7SL51P - AC093159.2	ENSG00000239958	ENSG00000270335		78639	7638	rs6759298-C	rs6759298	0	6759298	regulatory_region_variant	1	0.378	5e-47	46.301		1.29		Illumina [128935]	N
2018-04-25	23749187	Cortes A	2013-07-01	Nat Genet	www.ncbi.nlm.nih.gov/pubmed/23749187	Identification of multiple risk variants for ankylosing spondylitis through high-density genotyping of immune-related loci.	Ankylosing spondylitis	9,069 European ancestry cases, 1,550 East Asian ancestry cases, 13,578 European ancestry controls, 1,567 East Asian ancestry controls	NA	2p15	2	62341310	Intergenic	RN7SL51P - AC093159.2	ENSG00000239958	ENSG00000270335		78639	7638	rs6759298-C	rs6759298	0	6759298	regulatory_region_variant	1	0.378	4e-41	40.3979	(EA)	1.31		Illumina [128935]	N
2019-03-20	25200001	Robinson PC	2014-09-08	Arthritis Rheumatol	www.ncbi.nlm.nih.gov/pubmed/25200001	Genetic dissection of acute anterior uveitis reveals similarities and differences in associations observed with ankylosing spondylitis.	Acute anterior uveitis (with or without ankylosing spondylitis)	238 European ancestry primary acute anterior uveitis cases, 1,199 European ancestry cases with acute anterior uveitis and ankylosing spondylitis, 9,564 European ancestry controls	NR	2p15	2	62343438	intergenic	RN7SL51P - AC093159.2	ENSG00000239958	ENSG00000270335		80767	5510	rs4672507-T	rs4672507	0	4672507	regulatory_region_variant	1	0.43	2e-12	11.699		1.38	[1.27-1.50]	Illumina [at least 106525] (imputed)	N
2016-07-23	26198764	Goes FS	2015-07-21	Am J Med Genet B Neuropsychiatr Genet	www.ncbi.nlm.nih.gov/pubmed/26198764	Genome-wide association study of schizophrenia in Ashkenazi Jews.	Schizophrenia	592 Ashkenazi Jewish ancestry cases, 505 Ashkenazi Jewish ancestry controls, 36,989 cases, 113,075 controls	NA	2p15	2	62452374	NR	AC093159.2 - AC093159.1	ENSG00000270335	ENSG00000228541		101635	10753	rs76503615-A	rs76503615	0	76503615	intergenic_variant	1	NR	8e-06	5.09691		1.11	[NR]	Illumina [7158791] (imputed)	N
2018-11-12	30038396	Lee JJ	2018-07-23	Nat Genet	www.ncbi.nlm.nih.gov/pubmed/30038396	Gene discovery and polygenic prediction from a genome-wide association study of educational attainment in 1.1 million individuals.	Self-reported math ability	564,698 European ancestry individuals	NA	2p15	2	62466982	Intergenic	AC093159.1 - RN7SL18P	ENSG00000228541	ENSG00000241625		2912	24196	rs10211312-A	rs10211312	0	10211312	regulatory_region_variant	1	0.4476	4e-12	11.3979		0.0136	[0.0097-0.0175] unit decrease	Affymetrix, Illumina [10000000] (imputed)	N
2018-11-12	30038396	Lee JJ	2018-07-23	Nat Genet	www.ncbi.nlm.nih.gov/pubmed/30038396	Gene discovery and polygenic prediction from a genome-wide association study of educational attainment in 1.1 million individuals.	Self-reported math ability (MTAG)	670,471 European ancestry individuals	NA	2p15	2	62475871	Intergenic	AC093159.1 - RN7SL18P	ENSG00000228541	ENSG00000241625		11801	15307	rs11686508-A	rs11686508	0	11686508	intergenic_variant	1	0.5509	2e-11	10.699	(MTAG)	0.0121	[0.0086-0.0156] unit decrease	Affymetrix, Illumina [7100000] (imputed)	N
2019-03-28	30643251	Liu M	2019-01-14	Nat Genet	www.ncbi.nlm.nih.gov/pubmed/30643251	Association studies of up to 1.2 million individuals yield new insights into the genetic etiology of tobacco and alcohol use.	Smoking behaviour (cigarettes smoked per day)	up to 377,334 European ancestry individuals	NA	2p15	2	62483473	NR	AC093159.1 - RN7SL18P	ENSG00000228541	ENSG00000241625		19403	7705	rs78408772-T	rs78408772	0	78408772	intergenic_variant	1	0.102	5e-08	7.30103		0.0219964	[0.014-0.03] unit decrease	NR [~ 10000000] (imputed)	N
2019-03-28	30643251	Liu M	2019-01-14	Nat Genet	www.ncbi.nlm.nih.gov/pubmed/30643251	Association studies of up to 1.2 million individuals yield new insights into the genetic etiology of tobacco and alcohol use.	Cigarettes smoked per day (MTAG)	up to 403,928 European ancestry individuals	NA	2p15	2	62483473	NR	AC093159.1 - RN7SL18P	ENSG00000228541	ENSG00000241625		19403	7705	rs78408772-T	rs78408772	0	78408772	intergenic_variant	1	0.102	5e-11	10.301		0.024119	[0.017-0.031] unit decrease	NR [9732723] (imputed)	N
2012-04-03	22412388	Kenny EE	2012-03-08	PLoS Genet	www.ncbi.nlm.nih.gov/pubmed/22412388	A genome-wide scan of Ashkenazi Jewish Crohn's disease suggests novel susceptibility loci.	Crohn's disease	737 Ashkenazi Jewish cases, 2,257 Ashkenazi Jewish controls	971 Ashkenazi Jewish cases, 2,124 Ashkenazi Jewish controls	2p15	2	62486398	TMEM17, EHBP1, CPAMD8, AK3	AC093159.1 - RN7SL18P	ENSG00000228541	ENSG00000241625		22328	4780	rs6545946-C	rs6545946	0	6545946	regulatory_region_variant	1	0.77	7e-09	8.1549		1.16	[1.06-1.27]	Affymetrix, Illumina [1060934] (imputed)	N
2019-10-17	31562322	Takata R	2019-09-27	Nat Commun	www.ncbi.nlm.nih.gov/pubmed/31562322	12 new susceptibility loci for prostate cancer identified by genome-wide association study in Japanese population.	Prostate cancer	5,088 Japanese ancestry cases, 10,682 Japanese ancestry controls	4,818 Japanese ancestry cases, 73,261 Japanese ancestry controls	2p15	2	62525840	TMEM17	TMEM17 - AC092155.2	ENSG00000186889	ENSG00000229503		13946	6743	rs11125927-G	rs11125927	0	11125927	regulatory_region_variant	1	0.772	4e-16	15.3979		1.16279	NR	Illumina [7742602] (imputed)	N
2019-03-18	30643258	Karlsson Linner R	2019-01-14	Nat Genet	www.ncbi.nlm.nih.gov/pubmed/30643258	Genome-wide association analyses of risk tolerance and risky behaviors in over 1 million individuals identify hundreds of loci and shared genetic influences.	Number of sexual partners	370,711 European ancestry individuals	NA	2p15	2	62542853	TMEM17	AC092155.1			ENSG00000226622			rs12613959-A	rs12613959	0	12613959	intron_variant	0	0.1195	3e-09	8.52288		0.0216688	[0.015-0.029] unit decrease	Affymetrix [11515109] (imputed)	N
2016-07-13	26053186	Park SL	2015-06-08	PLoS One	www.ncbi.nlm.nih.gov/pubmed/26053186	Mercapturic Acids Derived from the Toxicants Acrolein and Crotonaldehyde in the Urine of Cigarette Smokers from Five Ethnic Groups with Differing Risks for Lung Cancer.	3-hydroxy-1-methylpropylmercapturic acid levels in smokers	361 African American current smoker individuals, 329 Native Hawaiian ancestry current smoker individuals, 440 European ancestry current smoker individuals, 452 Latino current smoker individuals, 702 Japanese ancestry current smoker individuals	NA	2p15	2	62589884	NR	AC092155.1			ENSG00000226622			rs17576670-?	rs17576670	0	17576670	non_coding_transcript_exon_variant	0	NR	6e-07	6.22185		0.3445	[NR] unit decrease	Illumina [up to 11892802] (imputed)	N
2019-05-07	30850646	Tziotzios C	2019-03-08	Nat Commun	www.ncbi.nlm.nih.gov/pubmed/30850646	Genome-wide association study in frontal fibrosing alopecia identifies four susceptibility loci including HLA-B*07:02.	Frontal fibrosing alopecia	1,016 European ancestry cases, 4,145 European ancestry controls		2p15	2	62612684	NR	AC092155.1			ENSG00000226622			rs6731286-T	rs6731286	0	6731286	intron_variant	0	0.658	1e-06	6		1.32	[1.18-1.47]	Illumina [~ 8000000] (imputed)	N
2018-11-12	30038396	Lee JJ	2018-07-23	Nat Genet	www.ncbi.nlm.nih.gov/pubmed/30038396	Gene discovery and polygenic prediction from a genome-wide association study of educational attainment in 1.1 million individuals.	Highest math class taken (MTAG)	811,539 European ancestry individuals	NA	2p15	2	62617479	Intergenic	AC092155.1			ENSG00000226622			rs150209695-T	rs150209695	1	10171400	intron_variant	0	0.7446	4e-10	9.39794	(MTAG)	0.0118	[0.0081-0.0155] unit increase	Affymetrix, Illumina [7100000] (imputed)	N
2019-11-05	30239722	Pulit SL	2018-09-14	Hum Mol Genet	www.ncbi.nlm.nih.gov/pubmed/30239722	Meta-analysis of genome-wide association studies for body fat distribution in 694,649 individuals of European ancestry.	Body mass index	806,834 European ancestry individuals	NA	2p15	2	62621184	NA	AC092155.1			ENSG00000226622			rs13417156-T	rs13417156	0	13417156	intron_variant	0	0.5755	7e-16	15.1549		0.0135	[0.01-0.017] unit decrease	NR [~ 27400000] (imputed)	N
2019-11-05	30239722	Pulit SL	2018-09-14	Hum Mol Genet	www.ncbi.nlm.nih.gov/pubmed/30239722	Meta-analysis of genome-wide association studies for body fat distribution in 694,649 individuals of European ancestry.	Body mass index	434,794 European ancestry female individuals	NA	2p15	2	62621184	NA	AC092155.1			ENSG00000226622			rs13417156-T	rs13417156	0	13417156	intron_variant	0	0.5755	7e-16	15.1549		0.0135	[0.01-0.017] unit decrease	NR [~ 27400000] (imputed)	N
2019-02-06	30595370	Kichaev G	2018-12-27	Am J Hum Genet	www.ncbi.nlm.nih.gov/pubmed/30595370	Leveraging Polygenic Functional Enrichment to Improve GWAS Power.	Body mass index	approximately 458,000 European ancestry individuals	NA	2p15	2	62634218		AC092155.1			ENSG00000226622			rs6545966-?	rs6545966	0	6545966	intron_variant	0	NR	6e-12	11.2218				NR [~ 8900000] (imputed)	N
2020-04-17	31669095	Zhu Z	2019-10-24	J Allergy Clin Immunol	www.ncbi.nlm.nih.gov/pubmed/31669095	Shared Genetic and Experimental Links between Obesity-Related Traits and Asthma Subtypes in UK Biobank.	Body mass index	457,822 European ancestry individuals	NA	2p15	2	62634218	NR	AC092155.1			ENSG00000226622			rs6545966-?	rs6545966	0	6545966	intron_variant	0	NR	1e-11	11				Affymetrix [~ 8270000] (imputed)	N
2018-11-12	30038396	Lee JJ	2018-07-23	Nat Genet	www.ncbi.nlm.nih.gov/pubmed/30038396	Gene discovery and polygenic prediction from a genome-wide association study of educational attainment in 1.1 million individuals.	Highest math class taken	430,445 European ancestry individuals	NA	2p15	2	62646060	Intergenic	AC092155.1			ENSG00000226622			rs10197780-T	rs10197780	0	10197780	intron_variant	0	0.2488	2e-08	7.69897		0.0147	[0.0096-0.0198] unit decrease	Affymetrix, Illumina [10000000] (imputed)	N
2018-11-12	30038396	Lee JJ	2018-07-23	Nat Genet	www.ncbi.nlm.nih.gov/pubmed/30038396	Gene discovery and polygenic prediction from a genome-wide association study of educational attainment in 1.1 million individuals.	Self-reported math ability	564,698 European ancestry individuals	NA	2p15	2	62659875	Intergenic	AC092155.1			ENSG00000226622			rs10177638-C	rs10177638	0	10177638	intron_variant	0	0.3633	1e-10	10		0.0131	[0.0092-0.017] unit decrease	Affymetrix, Illumina [10000000] (imputed)	N
2018-11-12	30038396	Lee JJ	2018-07-23	Nat Genet	www.ncbi.nlm.nih.gov/pubmed/30038396	Gene discovery and polygenic prediction from a genome-wide association study of educational attainment in 1.1 million individuals.	Self-reported math ability (MTAG)	670,471 European ancestry individuals	NA	2p15	2	62659875	Intergenic	AC092155.1			ENSG00000226622			rs10177638-T	rs10177638	0	10177638	intron_variant	0	0.6367	2e-12	11.699	(MTAG)	0.0131	[0.0094-0.0168] unit increase	Affymetrix, Illumina [7100000] (imputed)	N
2019-03-18	30643256	Baselmans BML	2019-01-14	Nat Genet	www.ncbi.nlm.nih.gov/pubmed/30643256	Multivariate genome-wide analyses of the well-being spectrum.	Positive affect	410,603 European ancestry individuals	NA	2p15	2	62676052	NR	EHBP1			ENSG00000115504			rs10168771-A	rs10168771	0	10168771	intron_variant	0	0.658624	3e-08	7.52288		0.00665821	[0.0043-0.009] unit decrease	NR [NR]	N
2019-03-18	30643256	Baselmans BML	2019-01-14	Nat Genet	www.ncbi.nlm.nih.gov/pubmed/30643256	Multivariate genome-wide analyses of the well-being spectrum.	Well-being spectrum (multivariate analysis)	2,083,151 European ancestry individuals	287,239 European ancestry individuals	2p15	2	62676052	NR	EHBP1			ENSG00000115504			rs10168771-A	rs10168771	0	10168771	intron_variant	0	0.658624	2e-08	7.69897		0.00545208	[0.0036-0.0074] unit decrease	NR [NR]	N
2019-03-18	30643256	Baselmans BML	2019-01-14	Nat Genet	www.ncbi.nlm.nih.gov/pubmed/30643256	Multivariate genome-wide analyses of the well-being spectrum.	Depressive symptoms	1,067,913 European ancestry individuals	228,033 European ancestry individuals	2p15	2	62676052	NR	EHBP1			ENSG00000115504			rs10168771-A	rs10168771	0	10168771	intron_variant	0	0.658624	2e-08	7.69897		0.00552627	[0.0036-0.0075] unit decrease	NR [NR]	N
2019-03-18	30643256	Baselmans BML	2019-01-14	Nat Genet	www.ncbi.nlm.nih.gov/pubmed/30643256	Multivariate genome-wide analyses of the well-being spectrum.	Neuroticism	523,783 European ancestry individuals	59,206 European ancestry individuals	2p15	2	62676052	NR	EHBP1			ENSG00000115504			rs10168771-A	rs10168771	0	10168771	intron_variant	0	0.658624	2e-08	7.69897		0.00865603	[0.0056-0.0117] unit decrease	NR [NR]	N
2019-08-29	31046077	Zhong VW	2019-05-02	Hum Mol Genet	www.ncbi.nlm.nih.gov/pubmed/31046077	A genome-wide association study of bitter and sweet beverage consumption.	Coffee consumption	335,909 European ancestry individuals	39,924 European ancestry individuals	2p15	2	62703068	EHBP1	EHBP1			ENSG00000115504			rs115109216-C	rs115109216	0	115109216	intron_variant	0	0.9444	2e-06	5.69897		0.0155	[0.0092-0.0218] unit increase	Affymetrix [~ 7740000] (imputed)	N
2019-07-05	30698716	de Vries PS	2019-01-29	Am J Epidemiol	www.ncbi.nlm.nih.gov/pubmed/30698716	Multi-Ancestry Genome-Wide Association Study of Lipid Levels Incorporating Gene-Alcohol Interactions.	LDL cholesterol levels in current drinkers	56,505 European ancestry individuals, 9,870 African American individuals, 2,491 Asian ancestry individuals, 2,528 Hispanic individuals	107,548 European ancestry individuals, 2,028 African American or Afro-Caribbean individuals, 41,240 Asian ancestry individuals, 6,622 Hispanic individuals, 1,984 Brazilian ancestry individuals	2p15	2	62712262	EHBP1	EHBP1			ENSG00000115504			rs360804-A	rs360804	0	360804	intron_variant	0	NR	6e-13	12.2218		1.06	NR unit decrease	Affymetrix, Illumina [NR] (imputed)	N
2019-07-05	30698716	de Vries PS	2019-01-29	Am J Epidemiol	www.ncbi.nlm.nih.gov/pubmed/30698716	Multi-Ancestry Genome-Wide Association Study of Lipid Levels Incorporating Gene-Alcohol Interactions.	LDL cholesterol levels in current drinkers	56,505 European ancestry individuals, 9,870 African American individuals, 2,491 Asian ancestry individuals, 2,528 Hispanic individuals	107,548 European ancestry individuals, 2,028 African American or Afro-Caribbean individuals, 41,240 Asian ancestry individuals, 6,622 Hispanic individuals, 1,984 Brazilian ancestry individuals	2p15	2	62712262	EHBP1	EHBP1			ENSG00000115504			rs360804-A	rs360804	0	360804	intron_variant	0	NR	3e-06	5.52288	(EA)	0.866	NR unit decrease	Affymetrix, Illumina [NR] (imputed)	N
2019-07-05	30698716	de Vries PS	2019-01-29	Am J Epidemiol	www.ncbi.nlm.nih.gov/pubmed/30698716	Multi-Ancestry Genome-Wide Association Study of Lipid Levels Incorporating Gene-Alcohol Interactions.	LDL cholesterol levels x alcohol consumption (regular vs non-regular drinkers) interaction (2df)	44,831 European ancestry regular drinkers, 3,976 African American regular drinkers, 1,288 Asian ancestry regular drinkers, 827 Hispanic regular drinkers, 11,674 European ancestry non-regular drinkers, 5,894 African American non-regular drinkers, 1,203 Asian ancestry non-regular drinkers, 1,701 Hispanic non-regular drinkers	71,281 European ancestry regular drinkers, 711 African American or Afro-Caribbean regular drinkers, 35,088 Asian ancestry regular drinkers, 3,742 Hispanic regular drinkers, 36,267 European ancestry non-regular drinkers, 1,317 African American or Afro-Caribbean non-regular drinkers, 6,152 Asian ancestry non-regular drinkers, 2,880 Hispanic non-regular drinkers	2p15	2	62712262	EHBP1	EHBP1			ENSG00000115504			rs360804-A	rs360804	0	360804	intron_variant	0	NR	6e-19	18.2218				Affymetrix, Illumina [NR] (imputed)	N
2019-07-05	30698716	de Vries PS	2019-01-29	Am J Epidemiol	www.ncbi.nlm.nih.gov/pubmed/30698716	Multi-Ancestry Genome-Wide Association Study of Lipid Levels Incorporating Gene-Alcohol Interactions.	LDL cholesterol levels	89,893 European ancestry individuals, 20,989 African American individuals, 12,450 Asian ancestry individuals, 3,994 HIspanic individuals	136,986 European ancestry individuals, 4,475 African American or Afro-Caribbean individuals, 108,431 Asian ancestry individuals, 13,714 Hispanic individuals, 3,652 Brazilian ancestry individuals	2p15	2	62712262	EHBP1	EHBP1			ENSG00000115504			rs360804-A	rs360804	0	360804	intron_variant	0	NR	2e-07	6.69897		0.944	NR unit decrease	Affymetrix, Illumina [NR] (imputed)	N
2019-07-05	30698716	de Vries PS	2019-01-29	Am J Epidemiol	www.ncbi.nlm.nih.gov/pubmed/30698716	Multi-Ancestry Genome-Wide Association Study of Lipid Levels Incorporating Gene-Alcohol Interactions.	LDL cholesterol levels x alcohol consumption (drinkers vs non-drinkers) interaction (2df)	56,505 European ancestry current drinkers, 9,870 African American current drinkers, 2,491 Asian ancestry current drinkers, 2,528 Hispanic current drinkers, 33,388 European ancestry non-drinkers, 11,119 African American non-drinkers, 9,959 Asian ancestry non-drinkers, 1,466 Hispanic non-drinkers	107,548 European ancestry current drinkers, 2,028 African American or Afro-Caribbean current drinkers, 41,240 Asian ancestry current drinkers, 6,622 Hispanic individuals, 1,984 Brazilian ancestry individuals, 29,438 European ancestry non-drinkers, 2,447 African American or Afro-Caribbean non-drinkers, 67,191 Asian ancestry non-drinkers, 7,092 Hispanic non-drinkers, 1,668 Brazilian ancestry non-dr…	2p15	2	62712262	EHBP1	EHBP1			ENSG00000115504			rs360804-A	rs360804	0	360804	intron_variant	0	NR	1e-12	12	(EA)			Affymetrix, Illumina [NR] (imputed)	N
2019-07-05	30698716	de Vries PS	2019-01-29	Am J Epidemiol	www.ncbi.nlm.nih.gov/pubmed/30698716	Multi-Ancestry Genome-Wide Association Study of Lipid Levels Incorporating Gene-Alcohol Interactions.	LDL cholesterol levels x alcohol consumption (drinkers vs non-drinkers) interaction (2df)	56,505 European ancestry current drinkers, 9,870 African American current drinkers, 2,491 Asian ancestry current drinkers, 2,528 Hispanic current drinkers, 33,388 European ancestry non-drinkers, 11,119 African American non-drinkers, 9,959 Asian ancestry non-drinkers, 1,466 Hispanic non-drinkers	107,548 European ancestry current drinkers, 2,028 African American or Afro-Caribbean current drinkers, 41,240 Asian ancestry current drinkers, 6,622 Hispanic individuals, 1,984 Brazilian ancestry individuals, 29,438 European ancestry non-drinkers, 2,447 African American or Afro-Caribbean non-drinkers, 67,191 Asian ancestry non-drinkers, 7,092 Hispanic non-drinkers, 1,668 Brazilian ancestry non-dr…	2p15	2	62712262	EHBP1	EHBP1			ENSG00000115504			rs360804-A	rs360804	0	360804	intron_variant	0	NR	1e-18	18				Affymetrix, Illumina [NR] (imputed)	N
2019-07-05	30698716	de Vries PS	2019-01-29	Am J Epidemiol	www.ncbi.nlm.nih.gov/pubmed/30698716	Multi-Ancestry Genome-Wide Association Study of Lipid Levels Incorporating Gene-Alcohol Interactions.	LDL cholesterol levels x alcohol consumption (regular vs non-regular drinkers) interaction (2df)	44,831 European ancestry regular drinkers, 3,976 African American regular drinkers, 1,288 Asian ancestry regular drinkers, 827 Hispanic regular drinkers, 11,674 European ancestry non-regular drinkers, 5,894 African American non-regular drinkers, 1,203 Asian ancestry non-regular drinkers, 1,701 Hispanic non-regular drinkers	71,281 European ancestry regular drinkers, 711 African American or Afro-Caribbean regular drinkers, 35,088 Asian ancestry regular drinkers, 3,742 Hispanic regular drinkers, 36,267 European ancestry non-regular drinkers, 1,317 African American or Afro-Caribbean non-regular drinkers, 6,152 Asian ancestry non-regular drinkers, 2,880 Hispanic non-regular drinkers	2p15	2	62712262	EHBP1	EHBP1			ENSG00000115504			rs360804-A	rs360804	0	360804	intron_variant	0	NR	2e-12	11.699	(EA)			Affymetrix, Illumina [NR] (imputed)	N
2018-01-29	29212778	van der Harst P	2017-12-06	Circ Res	www.ncbi.nlm.nih.gov/pubmed/29212778	Identification of 64 Novel Genetic Loci Provides an Expanded View on the Genetic Architecture of Coronary Artery Disease.	Coronary artery disease	34,541 cases, 261,984 controls	88,192 cases, 162,544 controls	2p15	2	62723300	EHBP1	EHBP1			ENSG00000115504			rs360798-A	rs360798	0	360798	intron_variant	0	0.815	4e-06	5.39794		0.038	[0.022-0.054] unit increase	Affymetrix [7947838] (imputed)	N
2019-03-12	30670697	Kilpelainen TO	2019-01-22	Nat Commun	www.ncbi.nlm.nih.gov/pubmed/30670697	Multi-ancestry study of blood lipid levels identifies four loci interacting with physical activity.	LDL cholesterol x physical activity interaction (2df test)	7,260 African American inactive individuals, 12,761 African American active individuals, 2,740 Asian ancestry inactive individuals, 3,615 Asian ancestry active individuals, 22,378 European ancestry inactive individuals, 55,310 European ancestry active individuals, 2,163 Hispanic or Latin American inactive individuals, 3,461 Hispanic or Latin American active individuals	571 African American inactive individuals, 1,521 African American active individuals, 1,217 South African Black ancestry inactive individuals, 389 South African Black ancestry active individuals, 2,495 East Asian ancestry inactive individuals, 1,947 East Asian ancestry active individuals, 724 South Asian ancestry inactive individuals, 1,425 South Asian ancestry active individuals, 33,796 European…	2p15	2	62728252	NR	EHBP1			ENSG00000115504			rs360801-A	rs360801	0	360801	intron_variant	0	0.6653	3e-14	13.5229				Affymetrix, Illumina [at least 2500000] (imputed)	N
2018-11-26	30275531	Klarin D	2018-10-01	Nat Genet	www.ncbi.nlm.nih.gov/pubmed/30275531	Genetics of blood lipids among ~300,000 multi-ethnic participants of the Million Veteran Program.	LDL cholesterol	215,551 European ancestry individuals, 57,332 African American individuals, 24,743 Hispanic individuals	Up to 319,677 individuals	2p15	2	62728252	EHBP1	EHBP1			ENSG00000115504			rs360801-A	rs360801	0	360801	intron_variant	0	0.6635	7e-10	9.1549		0.0186	[0.013-0.024] mgâ€‰dlâˆ’1 increase	Affymetrix [up to 31400000] (imputed)	N
2019-02-08	30595370	Kichaev G	2018-12-27	Am J Hum Genet	www.ncbi.nlm.nih.gov/pubmed/30595370	Leveraging Polygenic Functional Enrichment to Improve GWAS Power.	Red blood cell count	approximately 445,000 European ancestry individuals	NA	2p13.3	2	70062968		PCBP1-AS1			ENSG00000179818			rs6749886-?	rs6749886	0	6749886	intron_variant	0	NR	5e-12	11.301				NR [~ 8900000] (imputed)	N
2019-05-21	30595370	Kichaev G	2018-12-27	Am J Hum Genet	www.ncbi.nlm.nih.gov/pubmed/30595370	Leveraging Polygenic Functional Enrichment to Improve GWAS Power.	Height	approximately 458,000 European ancestry individuals	NA	2p13.3	2	70111212		PCBP1-AS1 - LINC01816	ENSG00000179818	ENSG00000231327		7992	12824	rs7585767-?	rs7585767	0	7585767	intergenic_variant	1	NR	8e-18	17.0969				NR [~ 8900000] (imputed)	N
2013-04-09	23251661	Comuzzie AG	2012-12-04	PLoS One	www.ncbi.nlm.nih.gov/pubmed/23251661	Novel genetic loci identified for the pathophysiology of childhood obesity in the Hispanic population.	Obesity-related traits	815 Hispanic children from 263 families	NA	2p13.3	2	70141791	C2orf42	LINC01816 - C2orf42	ENSG00000231327	ENSG00000115998		16474	8089	rs6708331-A	rs6708331	0	6708331	regulatory_region_variant	1	0.094	6e-06	5.22185	(WC change )	0.04	[NR] cm/y increase	Illumina [899892]	N
2019-02-08	30595370	Kichaev G	2018-12-27	Am J Hum Genet	www.ncbi.nlm.nih.gov/pubmed/30595370	Leveraging Polygenic Functional Enrichment to Improve GWAS Power.	White blood cell count	approximately 444,000 European ancestry individuals	NA	2p13.3	2	70175048		C2orf42			ENSG00000115998			rs7569453-?	rs7569453	0	7569453	intron_variant	0	NR	3e-13	12.5229				NR [~ 8900000] (imputed)	N
2018-12-03	28196072	Hagenaars SP	2017-02-14	PLoS Genet	www.ncbi.nlm.nih.gov/pubmed/28196072	Genetic prediction of male pattern baldness.	Male-pattern baldness	52,874 British ancestry males		2p13.3	2	70185409	C2orf42, FAM136A, PCBP1, PCYOX1, SNRPG, TIA1	C2orf42			ENSG00000115998			rs35689231-C	rs35689231	0	35689231	intron_variant	0	NR	3e-08	7.52288		0.0364484	NR unit increase	NR [NR] (imputed)	N
2019-05-21	30595370	Kichaev G	2018-12-27	Am J Hum Genet	www.ncbi.nlm.nih.gov/pubmed/30595370	Leveraging Polygenic Functional Enrichment to Improve GWAS Power.	Height	approximately 458,000 European ancestry individuals	NA	2p13.3	2	70214643		TIA1, C2orf42			ENSG00000116001, ENSG00000115998			rs2305144-?	rs2305144	0	2305144	intron_variant	0	NR	9e-09	8.04576				NR [~ 8900000] (imputed)	N
2019-02-14	29507422	Hoffmann TJ	2018-03-05	Nat Genet	www.ncbi.nlm.nih.gov/pubmed/29507422	A large electronic-health-record-based genome-wide study of serum lipids.	Low density lipoprotein cholesterol levels	76,627 European ancestry individuals, 7,795 Hispanic individuals, 6,855 East Asian ancestry individuals, 2,958 African American individuals, 439 South Asian ancestry individuals	NA	2p13.3	2	70244767	NR	C2orf42, TIA1			ENSG00000115998, ENSG00000116001			rs2706770-A	rs2706770	0	2706770	intron_variant	0	NR	6e-08	7.22185		0.024	unit decrease	Affymetrix [at least 7091467] (imputed)	N
2019-02-14	29507422	Hoffmann TJ	2018-03-05	Nat Genet	www.ncbi.nlm.nih.gov/pubmed/29507422	A large electronic-health-record-based genome-wide study of serum lipids.	Total cholesterol levels	76,627 European ancestry individuals, 7,795 Hispanic individuals, 6,855 East Asian ancestry individuals, 2,958 African American individuals, 439 South Asian ancestry individuals	NA	2p13.3	2	70244767	NR	C2orf42, TIA1			ENSG00000115998, ENSG00000116001			rs2706770-A	rs2706770	0	2706770	intron_variant	0	0.634	7e-06	5.1549	(EA)	0.022	unit decrease	Affymetrix [at least 7091467] (imputed)	N
2019-02-14	29507422	Hoffmann TJ	2018-03-05	Nat Genet	www.ncbi.nlm.nih.gov/pubmed/29507422	A large electronic-health-record-based genome-wide study of serum lipids.	Total cholesterol levels	76,627 European ancestry individuals, 7,795 Hispanic individuals, 6,855 East Asian ancestry individuals, 2,958 African American individuals, 439 South Asian ancestry individuals	NA	2p13.3	2	70244767	NR	C2orf42, TIA1			ENSG00000115998, ENSG00000116001			rs2706770-A	rs2706770	0	2706770	intron_variant	0	NR	1e-08	8		0.025	unit decrease	Affymetrix [at least 7091467] (imputed)	N
2018-11-16	30072576	Emilsson V	2018-08-02	Science	www.ncbi.nlm.nih.gov/pubmed/30072576	Co-regulatory networks of human serum proteins link genetics to disease.	Blood protein levels	3,200 European ancestry individuals	NA	2p13.3	2	70261338	PCYOX1	PCYOX1			ENSG00000116005			rs2706762-C	rs2706762	0	2706762	missense_variant	0	0.860156	2e-75	74.699	(IAPP)	0.63965	[NR] unit increase	Illumina [> 1000000] (imputed)	N
2019-02-06	30595370	Kichaev G	2018-12-27	Am J Hum Genet	www.ncbi.nlm.nih.gov/pubmed/30595370	Leveraging Polygenic Functional Enrichment to Improve GWAS Power.	Educational attainment (years of education)	approximately 455,000 European ancestry individuals	NA	2p13.3	2	70261338		PCYOX1			ENSG00000116005			rs2706762-?	rs2706762	0	2706762	missense_variant	0	NR	2e-09	8.69897				NR [~ 8900000] (imputed)	N
2018-11-16	30072576	Emilsson V	2018-08-02	Science	www.ncbi.nlm.nih.gov/pubmed/30072576	Co-regulatory networks of human serum proteins link genetics to disease.	Blood protein levels	3,200 European ancestry individuals	NA	2p13.3	2	70261338	PCYOX1	PCYOX1			ENSG00000116005			rs2706762-C	rs2706762	0	2706762	missense_variant	0	0.86	1e-121	121	(PCYOX1)	0.79	[0.73-0.85] unit increase	Illumina [> 1000000] (imputed)	N
2019-06-25	30804565	Jansen PR	2019-02-25	Nat Genet	www.ncbi.nlm.nih.gov/pubmed/30804565	Genome-wide analysis of insomnia in 1,331,010 individuals identifies new risk loci and functional pathways.	Morningness	434,835 European ancestry individuals	NA	2p13.3	2	70261338		PCYOX1			ENSG00000116005			rs2706762-T	rs2706762	0	2706762	missense_variant	0	0.15	3e-10	9.52288		0.019	[0.013-0.025] unit decrease	Affymetrix, Illumina [11597492] (imputed)	N
2018-09-17	29844566	Davies G	2018-05-29	Nat Commun	www.ncbi.nlm.nih.gov/pubmed/29844566	Study of 300,486 individuals identifies 148 independent genetic loci influencing general cognitive function.	General cognitive ability	up to 300,486 European ancestry individuals	NA	2p13.3	2	70261338	NR	PCYOX1			ENSG00000116005			rs2706762-?	rs2706762	0	2706762	missense_variant	0	NR	3e-06	5.52288		4.683	z-score increase	Affymetrix, Illumina [at least 2500000] (imputed)	N
2019-04-12	30696823	Jones SE	2019-01-29	Nat Commun	www.ncbi.nlm.nih.gov/pubmed/30696823	Genome-wide association analyses of chronotype in 697,828 individuals provides insights into circadian rhythms.	Morning person	252,287 European ancestry cases, 150,908 European ancestry controls	120,478 European ancestry cases, 127,622 European ancestry controls	2p13.3	2	70261338	PCYOX1	PCYOX1			ENSG00000116005			rs2706762-C	rs2706762	0	2706762	missense_variant	0	0.8504	4e-14	13.3979		1.03413		Affymetrix [11880941] (imputed)	N
2019-04-15	30696823	Jones SE	2019-01-29	Nat Commun	www.ncbi.nlm.nih.gov/pubmed/30696823	Genome-wide association analyses of chronotype in 697,828 individuals provides insights into circadian rhythms.	Chronotype	449,734 European ancestry individuals	248,098 European ancestry individuals	2p13.3	2	70261338	PCYOX1	PCYOX1			ENSG00000116005			rs2706762-C	rs2706762	0	2706762	missense_variant	0	0.8504	4e-14	13.3979		1.03769		Affymetrix [11880941] (imputed)	N
2018-11-12	30038396	Lee JJ	2018-07-23	Nat Genet	www.ncbi.nlm.nih.gov/pubmed/30038396	Gene discovery and polygenic prediction from a genome-wide association study of educational attainment in 1.1 million individuals.	Educational attainment (MTAG)	1,311,438 European ancestry individuals	NA	2p13.3	2	70261338	Intergenic	PCYOX1			ENSG00000116005			rs2706762-T	rs2706762	0	2706762	missense_variant	0	0.1457	3e-09	8.52288	(MTAG)	0.0111	[0.0074-0.0148] unit increase	Affymetrix, Illumina [7100000] (imputed)	N
2018-11-12	30038396	Lee JJ	2018-07-23	Nat Genet	www.ncbi.nlm.nih.gov/pubmed/30038396	Gene discovery and polygenic prediction from a genome-wide association study of educational attainment in 1.1 million individuals.	Cognitive performance (MTAG)	402,382 European ancestry individuals	NA	2p13.3	2	70261338	Intergenic	PCYOX1			ENSG00000116005			rs2706762-T	rs2706762	0	2706762	missense_variant	0	0.1506	2e-09	8.69897	(MTAG)	0.0193	[0.013-0.026] unit increase	Affymetrix, Illumina [7100000] (imputed)	N
2018-11-12	30038396	Lee JJ	2018-07-23	Nat Genet	www.ncbi.nlm.nih.gov/pubmed/30038396	Gene discovery and polygenic prediction from a genome-wide association study of educational attainment in 1.1 million individuals.	Highest math class taken (MTAG)	811,539 European ancestry individuals	NA	2p13.3	2	70261338	Intergenic	PCYOX1			ENSG00000116005			rs2706762-T	rs2706762	0	2706762	missense_variant	0	0.1494	1e-08	8	(MTAG)	0.0132	[0.0087-0.0177] unit increase	Affymetrix, Illumina [7100000] (imputed)	N
2018-11-26	30275531	Klarin D	2018-10-01	Nat Genet	www.ncbi.nlm.nih.gov/pubmed/30275531	Genetics of blood lipids among ~300,000 multi-ethnic participants of the Million Veteran Program.	LDL cholesterol	215,551 European ancestry individuals, 57,332 African American individuals, 24,743 Hispanic individuals	Up to 319,677 individuals	2p13.3	2	70297010	FAM136A	FAM136A			ENSG00000035141			rs14234-A	rs14234	0	14234	3_prime_UTR_variant	0	0.5472	2e-08	7.69897		0.0112	[0.0073-0.0151] mgâ€‰dlâˆ’1 decrease	Affymetrix [up to 31400000] (imputed)	N
2018-11-26	30275531	Klarin D	2018-10-01	Nat Genet	www.ncbi.nlm.nih.gov/pubmed/30275531	Genetics of blood lipids among ~300,000 multi-ethnic participants of the Million Veteran Program.	Total cholesterol levels	215,551 European ancestry individuals, 57,332 African American individuals, 24,743 Hispanic individuals	Up to 319,677 individuals	2p13.3	2	70297010	FAM136A	FAM136A			ENSG00000035141			rs14234-A	rs14234	0	14234	3_prime_UTR_variant	0	0.5472	2e-11	10.699		0.0131	[0.0094-0.0168] mgâ€‰dlâˆ’1 decrease	Affymetrix [up to 31400000] (imputed)	N
2019-02-01	30573740	Yap CX	2018-12-20	Nat Commun	www.ncbi.nlm.nih.gov/pubmed/30573740	Dissection of genetic variation and evidence for pleiotropy in male pattern baldness.	Male-pattern baldness	205,327 European ancestry males	NA	2p13.3	2	70323792	NR	FAM136A - BRD7P6	ENSG00000035141	ENSG00000235289		21702	29218	rs55857565-A	rs55857565	0	55857565	intergenic_variant	1	0.194668	2e-13	12.699		0.0288467	[0.021-0.037] unit increase	NR [19129689] (imputed)	N
2019-02-08	30595370	Kichaev G	2018-12-27	Am J Hum Genet	www.ncbi.nlm.nih.gov/pubmed/30595370	Leveraging Polygenic Functional Enrichment to Improve GWAS Power.	Hair color	approximately 452,000 European ancestry individuals	NA	2p13.3	2	70324784		FAM136A - BRD7P6	ENSG00000035141	ENSG00000235289		22694	28226	rs2169838-?	rs2169838	0	2169838	intergenic_variant	1	NR	7e-11	10.1549				NR [~ 8900000] (imputed)	N
2017-03-24	27622933	Li QS	2016-09-13	Transl Psychiatry	www.ncbi.nlm.nih.gov/pubmed/27622933	Analysis of 23andMe antidepressant efficacy survey data: implication of circadian rhythm and neuroplasticity in bupropion response.	Response to citalopram or escitalopram in depression	2,963 European ancestry responder cases, 2,005 European ancestry non-responder cases	NA	2p13.3	2	70415675	FAM136A, TGFA	AC022201.1			ENSG00000229229			rs6546604-?	rs6546604	0	6546604	intron_variant	0		5e-07	6.30103		1.27877	[1.16-1.41]	Illumina [~ 12000000] (imputed)	N
2020-01-09	23823483	Rhee EP	2013-07-02	Cell Metab	www.ncbi.nlm.nih.gov/pubmed/23823483	A genome-wide association study of the human metabolome in a community-based cohort.	Metabolite levels	2,076 European ancestry individuals	NA	2p13.3	2	70420940	FAM136A	AC022201.1			ENSG00000229229			rs4852180-?	rs4852180	0	4852180	intron_variant	0	NR	7e-07	6.1549	(TAG 58:8)	0.24091	[0.15-0.34] unit increase	Affymetrix [at least 2500000] (imputed)	N
2014-12-14	24927181	Navarini AA	2014-06-13	Nat Commun	www.ncbi.nlm.nih.gov/pubmed/24927181	Genome-wide association study identifies three novel susceptibility loci for severe Acne vulgaris.	Acne (severe)	1,893 European ancestry cases, 5,132 European ancestry controls	2,063 European ancestry cases, 1,970 European ancestry controls	2p13.3	2	70438530	TGFA, ADD2, ASPRV1, Mir_548, ATP6V1B1, C2orf42, CD207, CLEC4F, FAM136A, FIGLA, LOC100133985, PCBP1, PCBP1-AS1, PCYOX1, SNRPG, TIA1, TRNA, TRNA_Gly, TRNA_Pseudo, VAX2	AC022201.1 - TGFA	ENSG00000229229	ENSG00000163235		15852	8754	rs187293906-T	rs187293906	0	187293906	intergenic_variant	1	0.0015	5e-06	5.30103		3.27	[1.65-6.49]	Illumina [7300000] (imputed)	N
2018-07-06	29559693	Zengini E	2018-03-20	Nat Genet	www.ncbi.nlm.nih.gov/pubmed/29559693	Genome-wide analyses using UK Biobank data provide insights into the genetic architecture of osteoarthritis.	Osteoarthritis (self-reported)	12,658 European ancestry cases, 50,898 European ancestry controls		2p13.3	2	70459094	NR	TGFA			ENSG00000163235			rs75659306-G	rs75659306	0	75659306	intron_variant	0	0.987609	4e-06	5.39794		1.32786	[1.52-1.33]	Affymetrix [16499239] (imputed)	N
2013-04-09	23251661	Comuzzie AG	2012-12-04	PLoS One	www.ncbi.nlm.nih.gov/pubmed/23251661	Novel genetic loci identified for the pathophysiology of childhood obesity in the Hispanic population.	Obesity-related traits	815 Hispanic children from 263 families	NA	2p13.3	2	70470535	TGFA	TGFA			ENSG00000163235			rs3771514-A	rs3771514	0	3771514	intron_variant	0	0.386	8e-06	5.09691	(Height z-score change )	0.03	[NR] SD/y increase	Illumina [899892]	N
2015-06-18	25335168	Hashimoto R	2014-10-21	Transl Psychiatry	www.ncbi.nlm.nih.gov/pubmed/25335168	Common variants at 1p36 are associated with superior frontal gyrus volume.	Superior frontal gyrus grey matter volume	158 Japanese ancestry schizophrenia cases, 378 Japanese ancestry healthy controls	NA	2p13.3	2	70470588	TGFA	TGFA			ENSG00000163235			rs3771512-A	rs3771512	0	3771512	intron_variant	0	0.45	7e-06	5.1549	(Right superior frontal gyrus)	740.3	[NR] unit increase	Affymetrix [517946]	N
2018-02-02	29313844	Willems SM	2017-07-12	Nat Commun	www.ncbi.nlm.nih.gov/pubmed/29313844	Large-scale GWAS identifies multiple loci for hand grip strength providing biological insights into muscular fitness.	Hand grip strength	142,035 European ancestry individuals	53,145 European ancestry individuals	2p13.3	2	70476715	TGFA	TGFA			ENSG00000163235			rs958685-A	rs958685	0	958685	intron_variant	0	0.515	5e-13	12.301		0.1571	[0.11-0.2] kg increase	Affymetrix [at least 17000000] (imputed)	N
2017-03-31	27701424	Castano-Betancourt MC	2016-10-04	PLoS Genet	www.ncbi.nlm.nih.gov/pubmed/27701424	Novel Genetic Variants for Cartilage Thickness and Hip Osteoarthritis.	Hip minimal joint space width	6,523 European ancestry individuals, 6,490 individuals	1,572 European ancestry individuals, 6,655 individuals	2p13.3	2	70485670	TGFA	TGFA			ENSG00000163235			rs2862851-T	rs2862851	0	2862851	intron_variant	0	0.49	5e-11	10.301		0.067	[0.047-0.087] unit decrease	Illumina [2385183] (imputed)	N
2019-02-08	30664745	Tachmazidou I	2019-01-21	Nat Genet	www.ncbi.nlm.nih.gov/pubmed/30664745	Identification of new therapeutic targets for osteoarthritis through genome-wide analyses of UK Biobank data.	Osteoarthritis (hip)	15,704 European ancestry cases, 378,169 European ancestry controls	NA	2p13.3	2	70487661	NR	TGFA			ENSG00000163235			rs7571789-T	rs7571789	0	7571789	intron_variant	0	0.48	3e-14	13.5229		1.09	[1.07-1.12]	Affymetrix, Illumina [up to 17000000] (imputed)	N
2019-01-21	30374069	Styrkarsdottir U	2018-10-29	Nat Genet	www.ncbi.nlm.nih.gov/pubmed/30374069	Meta-analysis of Icelandic and UK data sets identifies missense variants in SMO, IL11, COL11A1 and 13 more new loci associated with osteoarthritis.	Osteoarthritis (hip)	17,151 European ancestry cases, 596,639 European ancestry controls	NA	2p13.3	2	70490521	NR	TGFA			ENSG00000163235			rs3771501-?	rs3771501	0	3771501	intron_variant	0	0.47	2e-08	7.69897		1.06997	[NR]	Affymetrix, Illumina [11554240] (imputed)	N
2019-02-08	30664745	Tachmazidou I	2019-01-21	Nat Genet	www.ncbi.nlm.nih.gov/pubmed/30664745	Identification of new therapeutic targets for osteoarthritis through genome-wide analyses of UK Biobank data.	Osteoarthritis	77,052 European ancestry cases, 378,169 European ancestry controls	NA	2p13.3	2	70490521	TGFA	TGFA			ENSG00000163235			rs3771501-A	rs3771501	0	3771501	intron_variant	0	0.47	4e-16	15.3979		1.05	[1.03-1.06]	Affymetrix, Illumina [up to 17000000] (imputed)	N
2019-02-08	30664745	Tachmazidou I	2019-01-21	Nat Genet	www.ncbi.nlm.nih.gov/pubmed/30664745	Identification of new therapeutic targets for osteoarthritis through genome-wide analyses of UK Biobank data.	Osteoarthritis	77,052 European ancestry cases, 378,169 European ancestry controls	NA	2p13.3	2	70490521	TGFA	TGFA			ENSG00000163235			rs3771501-G	rs3771501	0	3771501	intron_variant	0	0.53	2e-08	7.69897		1.05	[1.03-1.06]	Affymetrix, Illumina [up to 17000000] (imputed)	N
2018-07-06	29559693	Zengini E	2018-03-20	Nat Genet	www.ncbi.nlm.nih.gov/pubmed/29559693	Genome-wide analyses using UK Biobank data provide insights into the genetic architecture of osteoarthritis.	Osteoarthritis (hospital diagnosed)	10,083 European ancestry cases, 40,425 European ancestry controls	18,069 Icelandic ancestry cases, 246,293 Icelandic ancestry controls	2p13.3	2	70490521	NR	TGFA			ENSG00000163235			rs3771501-A	rs3771501	0	3771501	intron_variant	0	0.473771	9e-07	6.04576		1.05563	[1.03-1.08]	Affymetrix [16468597] (imputed)	N
2018-07-06	29559693	Zengini E	2018-03-20	Nat Genet	www.ncbi.nlm.nih.gov/pubmed/29559693	Genome-wide analyses using UK Biobank data provide insights into the genetic architecture of osteoarthritis.	Osteoarthritis (self-reported)	12,658 European ancestry cases, 50,898 European ancestry controls		2p13.3	2	70490521	NR	TGFA			ENSG00000163235			rs3771501-A	rs3771501	0	3771501	intron_variant	0	0.474737	4e-06	5.39794		1.06703	[1.1-1.07]	Affymetrix [16499239] (imputed)	N
2018-07-09	29691431	Tikkanen E	2018-04-24	Sci Rep	www.ncbi.nlm.nih.gov/pubmed/29691431	Biological Insights Into Muscular Strength: Genetic Findings in the UK Biobank.	Hand grip strength	334,825 British ancestry individuals	NA	2p13.3	2	70492938	TGFA	TGFA			ENSG00000163235			rs3771498-T	rs3771498	0	3771498	intron_variant	0	0.5169	1e-14	14		0.002	[0.0014-0.0026] unit increase	Affymetrix [15275733] (imputed)	N
2019-02-08	30664745	Tachmazidou I	2019-01-21	Nat Genet	www.ncbi.nlm.nih.gov/pubmed/30664745	Identification of new therapeutic targets for osteoarthritis through genome-wide analyses of UK Biobank data.	Osteoarthritis of the hip or knee	39,427 European ancestry cases, 378,169 European ancestry controls	NA	2p13.3	2	70493874	NR	TGFA			ENSG00000163235			rs3821262-A	rs3821262	0	3821262	intron_variant	0	0.53	4e-13	12.3979		1.06	[1.04-1.07]	Affymetrix, Illumina [up to 17000000] (imputed)	N
2011-06-01	21507922	Ramsuran V	2011-05-01	Clin Infect Dis	www.ncbi.nlm.nih.gov/pubmed/21507922	Duffy-null-associated low neutrophil counts influence HIV-1 susceptibility in high-risk South African black women.	Neutrophil count	115 African ancestry HIV-negative individuals	NA	2p13.3	2	70509087	TGFA	TGFA			ENSG00000163235			rs454305-?	rs454305	0	454305	intron_variant	0	NR	5e-06	5.30103				Illumina [874956]	N
2017-12-01	29065906	Joo YB	2017-10-25	Arthritis Res Ther	www.ncbi.nlm.nih.gov/pubmed/29065906	Biological function integrated prediction of severe radiographic progression in rheumatoid arthritis: a nested case control study.	Severe progression in rheumatoid arthritis	120 Korean ancestry cases, 118 Korean ancestry controls	NA	2p13.3	2	70532029	TGFA	TGFA			ENSG00000163235			rs428225-?	rs428225	0	428225	intron_variant	0	NR	8e-06	5.09691		5		Illumina [1343748]	N
2017-05-17	28084903	Hallberg P	2017-01-13	Pharmacogenomics	www.ncbi.nlm.nih.gov/pubmed/28084903	Genetic variants associated with angiotensin-converting enzyme inhibitor-induced cough: a genome-wide association study in a Swedish population.	Cough in response to angiotensin-converting enzyme inhibitor drugs	123 European ancestry cases, 1,345 European and unknown ancestry controls, 1 Middle Eastern ancestry case	NR	2p13.3	2	70532529	TGFA	TGFA			ENSG00000163235			rs79070520-?	rs79070520	0	79070520	intron_variant	0	NR	9e-07	6.04576		8.73	[3.68-20.71]	Illumina [8600000] (imputed)	N
2011-07-21	20834067	Yashin AI	2010-09-01	Aging (Albany NY)	www.ncbi.nlm.nih.gov/pubmed/20834067	Joint influence of small-effect genetic variants on human longevity.	Longevity	1,173 individuals	NA	2p13.3	2	70537556	TGFA	TGFA			ENSG00000163235			rs432203-?	rs432203	0	432203	intron_variant	0	NR	1e-06	6	(less than or equal to)			NR [~ 550000]	N
2019-02-08	30595370	Kichaev G	2018-12-27	Am J Hum Genet	www.ncbi.nlm.nih.gov/pubmed/30595370	Leveraging Polygenic Functional Enrichment to Improve GWAS Power.	Heel bone mineral density	approximately 446,000 European ancestry individuals	NA	2p13.3	2	70558674		TGFA - ADD2	ENSG00000163235	ENSG00000075340		4481	48944	rs12614998-?	rs12614998	0	12614998	intergenic_variant	1	NR	8e-19	18.0969				NR [~ 8900000] (imputed)	N
2018-10-18	30048462	Kim SK	2018-07-26	PLoS One	www.ncbi.nlm.nih.gov/pubmed/30048462	Identification of 613 new loci associated with heel bone mineral density and a polygenic risk score for bone mineral density, osteoporosis and fracture.	Heel bone mineral density	394,929 European ancestry individuals	NA	2p13.3	2	70558674		TGFA - ADD2	ENSG00000163235	ENSG00000075340		4481	48944	rs12614998-?	rs12614998	0	12614998	intergenic_variant	1	NR	3e-17	16.5229		0.019861	[0.015-0.025] unit decrease	Affymetrix [20259828] (imputed)	N
2019-01-28	30598549	Morris JA	2018-12-31	Nat Genet	www.ncbi.nlm.nih.gov/pubmed/30598549	An atlas of genetic influences on osteoporosis in humans and mice.	Heel bone mineral density	426,824 British ancestry individuals	NA	2p13.3	2	70568387	TGFA	TGFA - ADD2	ENSG00000163235	ENSG00000075340		14194	39231	rs72912147-A	rs72912147	0	72912147	intergenic_variant	1	0.785015	7e-16	15.1549		0.0180284	[0.014-0.022] unit decrease	NR [13737936] (imputed)	N
2018-01-29	29220522	Liu F	2017-12-06	Hum Mol Genet	www.ncbi.nlm.nih.gov/pubmed/29220522	Meta-analysis of genome-wide association studies identifies 8 novel loci involved in shape variation of human head hair.	Hair shape	16,763 European ancestry individuals	2,340 European ancestry individuals, 2,899 Han Chinese ancestry individuals, 709 Uyghur ancestry individuals, 6,238 Latin American individuals, 15 South American, South Asian or Middle Eastern individuals	2p13.3	2	70575364	TGFA	TGFA - ADD2	ENSG00000163235	ENSG00000075340		21171	32254	rs62151617-G	rs62151617	0	62151617	intergenic_variant	1	0.268365	3e-11	10.5229		0.0374179	[0.026-0.048] unit decrease	Illumina [up to 9350000] (imputed)	N
2017-10-09	28199695	Jones AV	2017-04-01	Hum Mol Genet	www.ncbi.nlm.nih.gov/pubmed/28199695	GWAS of self-reported mosquito bite size, itch intensity and attractiveness to mosquitoes implicates immune-related predisposition loci.	Itch intensity from mosquito bite adjusted by bite size	69,057 European ancestry individuals without immune related conditions	NA	2p13.3	2	70575969	Intergenic	TGFA - ADD2	ENSG00000163235	ENSG00000075340		21776	31649	rs72912161-T	rs72912161	0	72912161	intergenic_variant	1	NR	7e-06	5.1549		0.284301	[0.16-0.41] unit increase	Illumina [13519193] (imputed)	N
2019-12-13	31530798	Alliey-Rodriguez N	2019-09-17	Transl Psychiatry	www.ncbi.nlm.nih.gov/pubmed/31530798	NRXN1 is associated with enlargement of the temporal horns of the lateral ventricles in psychosis.	Fourth ventricle volume	87 European ancestry Schizophrenia cases, 85 African American Schizophrenia cases, 15 Schizophrenia cases, 67 European ancestry Schizoaffective disorder cases, 53 African American Schizoaffective disorder cases, 7 Schizoaffective disorder cases, 130 European ancestry Bipolar disorders cases, 33 African American Bipolar disorders cases, 6 Bipolar disorders cases, 199 European ancestry controls, 79…	NA	2p13.3	2	70640124	NR	ADD2, AC005234.2			ENSG00000075340, ENSG00000286979			rs61490593-?	rs61490593	0	61490593	intron_variant	0		6e-06	5.22185				Illumina [4322238] (imputed)	N
2015-06-24	25353672	Fernandez-Navarro P	2014-10-29	Int J Cancer	www.ncbi.nlm.nih.gov/pubmed/25353672	Genome wide association study identifies a novel putative mammographic density locus at 1q12-q21.	Mammographic density	239 European ancestry low mammographic density females, 239 European ancestry high mammographic density females	NA	2p13.3	2	70642341	NR	ADD2, AC005234.2			ENSG00000075340, ENSG00000286979			rs6733938-G	rs6733938	0	6733938	intron_variant	0	0.155	5e-06	5.30103		2.38	[1.61-3.45]	Illumina [575374]	N
2019-09-02	31263887	Adams MJ	2019-07-01	Int J Epidemiol	www.ncbi.nlm.nih.gov/pubmed/31263887	Factors associated with sharing e-mail information and mental health survey participation in large population cohorts.	Mental health study participation (provided email address)	224,321 British ancestry cases, 147,096 British ancestry controls	NA	3p21.31	3	48658401	CELSR3	CELSR3			ENSG00000008300			rs73078357-C	rs73078357	0	73078357	intron_variant	0	0.12	4e-08	7.39794		0.0090208	[0.0058-0.0123] unit increase	NR [16367095] (imputed)	N
2017-08-04	27989323	Ahola-Olli AV	2016-12-13	Am J Hum Genet	www.ncbi.nlm.nih.gov/pubmed/27989323	Genome-wide Association Study Identifies 27 Loci Influencing Concentrations of Circulating Cytokines and Growth Factors.	Monocyte chemoattractant protein-1 levels	8,293 Finnish ancestry individuals	NA	3p21.31	3	48670914	NR	LINC02585 - AC141002.1	ENSG00000228350	ENSG00000271973		1740	1541	rs73078367-C	rs73078367	0	73078367	intergenic_variant	1		8e-06	5.09691		0.0833	[0.047-0.12] SD units increase	NR [10700000] (imputed)	N
2018-02-23	29326435	Hill WD	2018-01-11	Mol Psychiatry	www.ncbi.nlm.nih.gov/pubmed/29326435	A combined analysis of genetically correlated traits identifies 187 loci and a role for neurogenesis and myelination in intelligence.	Intelligence (MTAG)	120,934 British ancestry individuals, 127,548 individuals	NA	3p21.31	3	48670914	NCKIPSD	LINC02585 - AC141002.1	ENSG00000228350	ENSG00000271973		1740	1541	rs73078367-T	rs73078367	0	73078367	intergenic_variant	1	NR	9e-12	11.0458		0.0327373	[0.023-0.042] unit increase	Affymetrix [NR]	N
2018-09-12	29942086	Savage JE	2018-06-25	Nat Genet	www.ncbi.nlm.nih.gov/pubmed/29942086	Genome-wide association meta-analysis in 269,867 individuals identifies new genetic and functional links to intelligence.	Intelligence	269,867 European ancestry individuals	NA	3p21.31	3	48670914	NR	LINC02585 - AC141002.1	ENSG00000228350	ENSG00000271973		1740	1541	rs73078367-T	rs73078367	0	73078367	intergenic_variant	1	NR	2e-09	8.69897		6.014	z-score increase	Affymetrix, Illumina [9295118] (imputed)	N
2020-04-17	31669095	Zhu Z	2019-10-24	J Allergy Clin Immunol	www.ncbi.nlm.nih.gov/pubmed/31669095	Shared Genetic and Experimental Links between Obesity-Related Traits and Asthma Subtypes in UK Biobank.	Waist circumference adjusted for body mass index	457,690 European ancestry individuals	NA	3p21.31	3	48670914	NR	LINC02585 - AC141002.1	ENSG00000228350	ENSG00000271973		1740	1541	rs73078367-?	rs73078367	0	73078367	intergenic_variant	1	NR	2e-15	14.699				Affymetrix [~ 8270000] (imputed)	N
2020-04-17	31669095	Zhu Z	2019-10-24	J Allergy Clin Immunol	www.ncbi.nlm.nih.gov/pubmed/31669095	Shared Genetic and Experimental Links between Obesity-Related Traits and Asthma Subtypes in UK Biobank.	Body mass index	457,822 European ancestry individuals	NA	3p21.31	3	48670914	NR	LINC02585 - AC141002.1	ENSG00000228350	ENSG00000271973		1740	1541	rs73078367-?	rs73078367	0	73078367	intergenic_variant	1	NR	8e-13	12.0969				Affymetrix [~ 8270000] (imputed)	N
2018-11-12	30038396	Lee JJ	2018-07-23	Nat Genet	www.ncbi.nlm.nih.gov/pubmed/30038396	Gene discovery and polygenic prediction from a genome-wide association study of educational attainment in 1.1 million individuals.	Cognitive performance (MTAG)	402,382 European ancestry individuals	NA	3p21.31	3	48673306	Intergenic	AC141002.1 - NCKIPSD	ENSG00000271973	ENSG00000213672		573	538	rs75654367-T	rs75654367	0	75654367	intergenic_variant	1	0.0814	3e-14	13.5229	(MTAG)	0.0322	[0.024-0.04] unit decrease	Affymetrix, Illumina [7100000] (imputed)	N
2018-11-12	30038396	Lee JJ	2018-07-23	Nat Genet	www.ncbi.nlm.nih.gov/pubmed/30038396	Gene discovery and polygenic prediction from a genome-wide association study of educational attainment in 1.1 million individuals.	Highest math class taken (MTAG)	811,539 European ancestry individuals	NA	3p21.31	3	48673306	Intergenic	AC141002.1 - NCKIPSD	ENSG00000271973	ENSG00000213672		573	538	rs75654367-T	rs75654367	0	75654367	intergenic_variant	1	0.078	4e-17	16.3979	(MTAG)	0.0262	[0.02-0.032] unit decrease	Affymetrix, Illumina [7100000] (imputed)	N
2019-08-20	31308545	Watson HJ	2019-07-15	Nat Genet	www.ncbi.nlm.nih.gov/pubmed/31308545	Genome-wide association study identifies eight risk loci and implicates metabo-psychiatric origins for anorexia nervosa.	Anorexia nervosa	16,992 European ancestry cases, 55,525 European ancestry controls	NA	3p21.31	3	48680820	NCKIPSD	NCKIPSD			ENSG00000213672			rs9821797-A	rs9821797	0	9821797	intron_variant	0	0.12	7e-15	14.1549		1.17	[1.13-1.21]	Affymetrix, Illumina [at least 8111819] (imputed)	N
2019-02-08	30595370	Kichaev G	2018-12-27	Am J Hum Genet	www.ncbi.nlm.nih.gov/pubmed/30595370	Leveraging Polygenic Functional Enrichment to Improve GWAS Power.	Eosinophil counts	approximately 440,000 European ancestry individuals	NA	3p21.31	3	48683607		NCKIPSD			ENSG00000213672			rs990211-?	rs990211	0	990211	intron_variant	0	NR	2e-09	8.69897				NR [~ 8900000] (imputed)	N
2019-02-10	27841878	Hoffmann TJ	2016-11-14	Nat Genet	www.ncbi.nlm.nih.gov/pubmed/27841878	Genome-wide association analyses using electronic health records identify new loci influencing blood pressure variation.	Diastolic blood pressure	295,529 European ancestry individuals, 8,231 Latino individuals, 3,058 African American individuals, 2,029 African British individuals, 7,701 East Asian ancestry individuals, 2,735 South Asian ancestry individuals, 1,979 mixed and unknown ancestry individuals	NA	3p21.31	3	48694017	IP6K2	IP6K2			ENSG00000068745			rs76398786-C	rs76398786	0	76398786	3_prime_UTR_variant	0		2e-08	7.69897		0.382	unit decrease	Affymetrix [at least 2696785] (imputed)	N
2017-02-24	27225129	Okbay A	2016-05-26	Nature	www.ncbi.nlm.nih.gov/pubmed/27225129	Genome-wide association study identifies 74 loci associated with educational attainment.	Educational attainment (years of education)	405,072 European ancestry individuals	NA	3p21.31	3	48694054	NR	IP6K2			ENSG00000068745			rs3172494-T	rs3172494	0	3172494	3_prime_UTR_variant	0	0.1168	9e-11	10.0458		0.0231412	NR unit increase	Affymetrix, Illumina, Perlegen [~ 9300000] (imputed)	N
2020-01-29	31844048	Hill WD	2019-12-16	Nat Commun	www.ncbi.nlm.nih.gov/pubmed/31844048	Genome-wide analysis identifies molecular systems and 149 genetic loci associated with income.	Household income (MTAG)	505,541 British and unknown ancestry individuals	NA	3p21.31	3	48694054	IP6K2	IP6K2			ENSG00000068745			rs3172494-T	rs3172494	0	3172494	3_prime_UTR_variant	0	0.1023	6e-13	12.2218		0.0232159	[0.017-0.03] unit increase	Affymetrix [up to 18485882] (imputed)	N
2019-03-28	30643251	Liu M	2019-01-14	Nat Genet	www.ncbi.nlm.nih.gov/pubmed/30643251	Association studies of up to 1.2 million individuals yield new insights into the genetic etiology of tobacco and alcohol use.	Smoking initiation (ever regular vs never regular) (MTAG)	up to 1,359,002 European ancestry individuals	NA	3p21.31	3	48694054	NR	IP6K2			ENSG00000068745			rs3172494-T	rs3172494	0	3172494	3_prime_UTR_variant	0	0.115	1e-16	16		0.0140486	[0.011-0.017] unit decrease	NR [9732723] (imputed)	N
2019-03-28	30643251	Liu M	2019-01-14	Nat Genet	www.ncbi.nlm.nih.gov/pubmed/30643251	Association studies of up to 1.2 million individuals yield new insights into the genetic etiology of tobacco and alcohol use.	Smoking initiation (ever regular vs never regular)	up to 1,232,091 European ancestry individuals	NA	3p21.31	3	48694054	NR	IP6K2			ENSG00000068745			rs3172494-T	rs3172494	0	3172494	3_prime_UTR_variant	0	0.115	3e-13	12.5229	(Conditioned on chr3:50192760)	0.0291267	[0.021-0.037] unit decrease	NR [~ 10000000] (imputed)	N
2019-02-08	30595370	Kichaev G	2018-12-27	Am J Hum Genet	www.ncbi.nlm.nih.gov/pubmed/30595370	Leveraging Polygenic Functional Enrichment to Improve GWAS Power.	Hair color	approximately 452,000 European ancestry individuals	NA	3p21.31	3	48694528		IP6K2			ENSG00000068745			rs72929172-?	rs72929172	0	72929172	splice_region_variant	0	NR	9e-10	9.04576				NR [~ 8900000] (imputed)	N
2020-04-17	31669095	Zhu Z	2019-10-24	J Allergy Clin Immunol	www.ncbi.nlm.nih.gov/pubmed/31669095	Shared Genetic and Experimental Links between Obesity-Related Traits and Asthma Subtypes in UK Biobank.	Waist circumference adjusted for body mass index	457,690 European ancestry individuals	NA	3p21.31	3	48697428	NR	IP6K2			ENSG00000068745			rs80026423-?	rs80026423	0	80026423	intron_variant	0	NR	6e-11	10.2218				Affymetrix [~ 8270000] (imputed)	N
2015-11-08	25644384	Davies G	2015-02-03	Mol Psychiatry	www.ncbi.nlm.nih.gov/pubmed/25644384	Genetic contributions to variation in general cognitive function: a meta-analysis of genome-wide association studies in the CHARGE consortium (N=53949).	Cognitive function	51,719 European ancestry individuals, 1,473 Erasmus Rucphen (founder/genetic isolate) individuals, 327 Korculan (founder/genetic isolate) individuals, 430 Orcadian (founder/genetic isolate) individuals	NA	3p21.31	3	48698273	IP6K2	IP6K2			ENSG00000068745			rs11719291-?	rs11719291	0	11719291	intron_variant	0	NR	3e-06	5.52288		0.04	[0.023-0.057] unit decrease	Affymetrix, Illumina [2478500] (imputed)	N
2018-09-17	29844566	Davies G	2018-05-29	Nat Commun	www.ncbi.nlm.nih.gov/pubmed/29844566	Study of 300,486 individuals identifies 148 independent genetic loci influencing general cognitive function.	General cognitive ability	up to 300,486 European ancestry individuals	NA	3p21.31	3	48698783	IP6K2	IP6K2			ENSG00000068745			rs28657585-A	rs28657585	0	28657585	intron_variant	0	NR	9e-09	8.04576		5.757	z-score decrease	Affymetrix, Illumina [at least 2500000] (imputed)	N
2017-10-24	28892059	Chang D	2017-09-11	Nat Genet	www.ncbi.nlm.nih.gov/pubmed/28892059	A meta-analysis of genome-wide association studies identifies 17 new Parkinson's disease risk loci.	Parkinson's disease	20,184 European ancestry cases, 397,324 European ancestry controls	5,851 European ancestry cases, 5,866 European ancestry controls	3p21.31	3	48711556	NCKIPSD, CDC71	IP6K2			ENSG00000068745			rs12497850-T	rs12497850	0	12497850	intron_variant	0	0.653	9e-09	8.04576		1.07527	[1.04-1.1]	Illumina [11933700] (imputed)	N
2019-12-19	31701892	Nalls MA	2019-12-01	Lancet Neurol	www.ncbi.nlm.nih.gov/pubmed/31701892	Identification of novel risk loci, causal insights, and heritable risk for Parkinson's disease: a meta-analysis of genome-wide association studies.	Parkinson's disease or first degree relation to individual with Parkinson's disease	15,056 European ancestry cases, 18,618 European ancestry proxy cases, 449,056 European ancestry controls	22,632 European ancestry cases, 968,735 European ancestry controls	3p21.31	3	48711556	IP6K2	IP6K2			ENSG00000068745			rs12497850-T	rs12497850	0	12497850	intron_variant	0	0.6476	1e-10	10		0.0636	[0.044-0.083] unit increase	NR [7784415] (imputed)	N
2020-03-23	31900758	Han X	2020-01-03	Eur J Epidemiol	www.ncbi.nlm.nih.gov/pubmed/31900758	Using Mendelian randomization to evaluate the causal relationship between serum C-reactive protein levels and age-related macular degeneration.	C-reactive protein levels	418,642 British ancestry individuals	NA	3p21.31	3	48714387	NR	IP6K2			ENSG00000068745			rs6786055-?	rs6786055	0	6786055	intron_variant	0	NR	5e-08	7.30103		0.0178545	[0.014-0.022] unit increase	NR [NR]	N
2018-07-05	29875488	Sun BB	2018-06-06	Nature	www.ncbi.nlm.nih.gov/pubmed/29875488	Genomic atlas of the human plasma proteome.	Blood protein levels	3,301 European ancestry individuals	NA	3p21.31	3	48715716	NR	IP6K2			ENSG00000068745			rs9848203-C	rs9848203	0	9848203	intron_variant	0	0.102	3e-139	138.523	(Thioredoxin domain-containing protein 12, TXNDC12.4815.25.3)	0.98	[0.9-1.06] unit increase	Affymetrix [10572788] (imputed)	N
2020-01-29	31844048	Hill WD	2019-12-16	Nat Commun	www.ncbi.nlm.nih.gov/pubmed/31844048	Genome-wide analysis identifies molecular systems and 149 genetic loci associated with income.	Household income (MTAG)	505,541 British and unknown ancestry individuals	NA	3p21.31	3	48728678	IP6K2	IP6K2			ENSG00000068745			rs73080339-G	rs73080339	0	73080339	intron_variant	0	0.06257	4e-09	8.39794		0.024338	[0.016-0.032] unit increase	Affymetrix [up to 18485882] (imputed)	N
2019-05-21	30595370	Kichaev G	2018-12-27	Am J Hum Genet	www.ncbi.nlm.nih.gov/pubmed/30595370	Leveraging Polygenic Functional Enrichment to Improve GWAS Power.	Height	approximately 458,000 European ancestry individuals	NA	3p21.31	3	48728678		IP6K2			ENSG00000068745			rs73080339-?	rs73080339	0	73080339	intron_variant	0	NR	4e-39	38.3979				NR [~ 8900000] (imputed)	N
2018-11-26	30275531	Klarin D	2018-10-01	Nat Genet	www.ncbi.nlm.nih.gov/pubmed/30275531	Genetics of blood lipids among ~300,000 multi-ethnic participants of the Million Veteran Program.	HDL cholesterol	215,551 European ancestry individuals, 57,332 African American individuals, 24,743 Hispanic individuals	Up to 319,677 individuals	3p21.31	3	48730444	IP6K2	IP6K2			ENSG00000068745			rs6808104-A	rs6808104	0	6808104	intron_variant	0	0.534	7e-09	8.1549		0.0158	[0.011-0.021] mgâ€‰dlâˆ’1 increase	Affymetrix [up to 31400000] (imputed)	N
2017-08-04	27989323	Ahola-Olli AV	2016-12-13	Am J Hum Genet	www.ncbi.nlm.nih.gov/pubmed/27989323	Genome-wide Association Study Identifies 27 Loci Influencing Concentrations of Circulating Cytokines and Growth Factors.	Macrophage inflammatory protein 1b levels	8,243 Finnish ancestry individuals	NA	3p21.31	3	48731153	NR	IP6K2			ENSG00000068745			rs62261476-C	rs62261476	0	62261476	intron_variant	0	NR	1e-17	17		0.1943	[0.15-0.24] SD units decrease	NR [10700000] (imputed)	N
2019-06-25	30804565	Jansen PR	2019-02-25	Nat Genet	www.ncbi.nlm.nih.gov/pubmed/30804565	Genome-wide analysis of insomnia in 1,331,010 individuals identifies new risk loci and functional pathways.	Morningness	434,835 European ancestry individuals	NA	3p21.31	3	48732422		IP6K2			ENSG00000068745			rs56411893-A	rs56411893	0	56411893	intron_variant	0	0.8413	2e-12	11.699		0.021	[0.015-0.027] unit decrease	Affymetrix, Illumina [11597492] (imputed)	N
2019-04-12	30696823	Jones SE	2019-01-29	Nat Commun	www.ncbi.nlm.nih.gov/pubmed/30696823	Genome-wide association analyses of chronotype in 697,828 individuals provides insights into circadian rhythms.	Morning person	252,287 European ancestry cases, 150,908 European ancestry controls	120,478 European ancestry cases, 127,622 European ancestry controls	3p21.31	3	48732422	IP6K2, PRKAR2A	IP6K2			ENSG00000068745			rs56411893-G	rs56411893	0	56411893	intron_variant	0	0.1586	6e-17	16.2218		1.04417		Affymetrix [11880941] (imputed)	N
2017-07-18	28240269	Suhre K	2017-02-27	Nat Commun	www.ncbi.nlm.nih.gov/pubmed/28240269	Connecting genetic risk to disease end points through the human blood plasma proteome.	Blood protein levels	997 European ancestry individuals	338 Arab, South Asian and Filipino ancestry individuals	3p21.31	3	48733299	IP6K2, CELSR3, NCKIPSD, ARIH2, WDR6, KLHDC8B, CCDC36, USP19, PRKAR2A, P4HTM, DALRD3, IMPDH2, QARS, CCDC71, QRICH1, AC141002.1, PRKAR2A-AS1, SLC25A20, ARIH2OS, RP13-131K19.1, RP13-131K19.2, RP13-131K19.6, NDUFAF3, RN7SL182P, MIR6890, LAMB2, RP11-694I15.7, C3orf84	IP6K2			ENSG00000068745			rs11715835-T	rs11715835	0	11715835	intron_variant	0	0.0968876	2e-40	39.699	(Thioredoxin domain-containing protein 12)	0.9432	[0.81-1.08] unit increase	Affymetrix [509946]	N
2019-01-28	30598549	Morris JA	2018-12-31	Nat Genet	www.ncbi.nlm.nih.gov/pubmed/30598549	An atlas of genetic influences on osteoporosis in humans and mice.	Heel bone mineral density	426,824 British ancestry individuals	NA	3p21.31	3	48779705	PRKAR2A	PRKAR2A			ENSG00000114302			rs62261502-G	rs62261502	0	62261502	intron_variant	0	0.926716	3e-37	36.5229		0.0470703	[0.04-0.054] unit decrease	NR [13737936] (imputed)	N
2019-10-16	31530331	Thorp JG	2019-09-18	Psychol Med	www.ncbi.nlm.nih.gov/pubmed/31530331	Genetic heterogeneity in self-reported depressive symptoms identified through genetic analyses of the PHQ-9.	Depressive symptom (depressed mood) (binary trait)	32,263 European ancestry cases, 116,489 European ancestry controls	NA	3p21.31	3	48787504	KLHDC8B, PRKAR2A, AMT	PRKAR2A			ENSG00000114302			rs137997194-A	rs137997194	0	137997194	intron_variant	0	0.9555	8e-10	9.09691		0.023	[0.015-0.031] unit decrease	NR [9413637] (imputed)	N
2019-10-17	31530331	Thorp JG	2019-09-18	Psychol Med	www.ncbi.nlm.nih.gov/pubmed/31530331	Genetic heterogeneity in self-reported depressive symptoms identified through genetic analyses of the PHQ-9.	Depressive symptom (depressed mood) (ordinal trait)	148,752 European ancestry individuals	NA	3p21.31	3	48787504	PRKAR2A	PRKAR2A			ENSG00000114302			rs137997194-A	rs137997194	0	137997194	intron_variant	0	0.955	4e-10	9.39794		0.032	[0.022-0.042] unit decrease	NR [9413637] (imputed)	N
2018-09-17	29844566	Davies G	2018-05-29	Nat Commun	www.ncbi.nlm.nih.gov/pubmed/29844566	Study of 300,486 individuals identifies 148 independent genetic loci influencing general cognitive function.	General cognitive ability	up to 300,486 European ancestry individuals	NA	3p21.31	3	48800299	NR	PRKAR2A			ENSG00000114302			rs13094900-?	rs13094900	0	13094900	intron_variant	0	NR	5e-08	7.30103		5.441	z-score increase	Affymetrix, Illumina [at least 2500000] (imputed)	N
2019-10-16	31562340	Akiyama M	2019-09-27	Nat Commun	www.ncbi.nlm.nih.gov/pubmed/31562340	Characterizing rare and low-frequency height-associated variants in the Japanese population.	Height	159,095 Japanese ancestry individuals	32,692 Japanese ancestry individuals	3p21.31	3	48829607	PRKAR2A	PRKAR2A			ENSG00000114302			rs56027700-?	rs56027700	0	56027700	intron_variant	0	NR	1e-07	7		0.0215108	[0.014-0.029] unit decrease	Illumina [27896057] (imputed)	N
2019-02-08	30595370	Kichaev G	2018-12-27	Am J Hum Genet	www.ncbi.nlm.nih.gov/pubmed/30595370	Leveraging Polygenic Functional Enrichment to Improve GWAS Power.	Heel bone mineral density	approximately 446,000 European ancestry individuals	NA	3p21.31	3	48863937		SLC25A20			ENSG00000178537			rs62259531-?	rs62259531	0	62259531	intron_variant	0	NR	5e-29	28.301				NR [~ 8900000] (imputed)	N
2019-03-28	30643251	Liu M	2019-01-14	Nat Genet	www.ncbi.nlm.nih.gov/pubmed/30643251	Association studies of up to 1.2 million individuals yield new insights into the genetic etiology of tobacco and alcohol use.	Smoking behaviour (cigarettes smoked per day)	up to 377,334 European ancestry individuals	NA	3p21.31	3	48898150	NR	SLC25A20			ENSG00000178537			rs7431710-A	rs7431710	0	7431710	intron_variant	0	0.654	1e-12	12		0.0182898	[0.013-0.023] unit decrease	NR [~ 10000000] (imputed)	N
2020-04-17	31669095	Zhu Z	2019-10-24	J Allergy Clin Immunol	www.ncbi.nlm.nih.gov/pubmed/31669095	Shared Genetic and Experimental Links between Obesity-Related Traits and Asthma Subtypes in UK Biobank.	Body mass index	457,822 European ancestry individuals	NA	3p21.31	3	48901329	NR	SLC25A20 - ARIH2OS	ENSG00000178537	ENSG00000221883		2425	16453	rs11712982-?	rs11712982	0	11712982	intergenic_variant	1	NR	3e-09	8.52288				Affymetrix [~ 8270000] (imputed)	N
2019-06-25	30804565	Jansen PR	2019-02-25	Nat Genet	www.ncbi.nlm.nih.gov/pubmed/30804565	Genome-wide analysis of insomnia in 1,331,010 individuals identifies new risk loci and functional pathways.	Insomnia	651,923 European ancestry males, 679,087 European ancestry females	NA	3p21.31	3	48904118	NR	SLC25A20 - ARIH2OS	ENSG00000178537	ENSG00000221883		5214	13664	rs7432782-C	rs7432782	0	7432782	regulatory_region_variant	1	0.0442	7e-09	8.1549		1.08696	[1.06-1.11]	Affymetrix, Illumina [NR] (imputed)	N
2017-08-04	27989323	Ahola-Olli AV	2016-12-13	Am J Hum Genet	www.ncbi.nlm.nih.gov/pubmed/27989323	Genome-wide Association Study Identifies 27 Loci Influencing Concentrations of Circulating Cytokines and Growth Factors.	Macrophage inflammatory protein 1b levels	8,243 Finnish ancestry individuals	NA	3p21.31	3	48923586	NR	ARIH2			ENSG00000177479			rs62262463-G	rs62262463	0	62262463	intron_variant	0	NR	9e-17	16.0458		0.1936	[0.15-0.24] SD units increase	NR [10700000] (imputed)	N
2020-01-09	23823483	Rhee EP	2013-07-02	Cell Metab	www.ncbi.nlm.nih.gov/pubmed/23823483	A genome-wide association study of the human metabolome in a community-based cohort.	Metabolite levels	2,076 European ancestry individuals	NA	3p21.31	3	48928839	SLC25A20	ARIH2			ENSG00000177479			rs9852448-?	rs9852448	0	9852448	intron_variant	0	NR	7e-06	5.1549	(LPE 18:0)	0.695302	[0.39-1] unit decrease	Affymetrix [at least 2500000] (imputed)	N
2017-08-30	27863252	Astle WJ	2016-11-17	Cell	www.ncbi.nlm.nih.gov/pubmed/27863252	The Allelic Landscape of Human Blood Cell Trait Variation and Links to Common Complex Disease.	Sum eosinophil basophil counts	171,771 European ancestry individuals	NA	3p21.31	3	48941172	ARIH2	ARIH2			ENSG00000177479			rs11353326-C	rs11353326	0	11353326	intron_variant	0	0.6376	2e-10	9.69897		0.0260616	[0.018-0.034] unit increase	Affymetrix [~ 2500000] (imputed)	N
2020-04-17	31669095	Zhu Z	2019-10-24	J Allergy Clin Immunol	www.ncbi.nlm.nih.gov/pubmed/31669095	Shared Genetic and Experimental Links between Obesity-Related Traits and Asthma Subtypes in UK Biobank.	Waist circumference adjusted for body mass index	457,690 European ancestry individuals	NA	3p21.31	3	48942199	NR	ARIH2			ENSG00000177479			rs114970491-?	rs114970491	0	114970491	intron_variant	0	NR	1e-14	14				Affymetrix [~ 8270000] (imputed)	N
2018-10-19	30038396	Lee JJ	2018-07-23	Nat Genet	www.ncbi.nlm.nih.gov/pubmed/30038396	Gene discovery and polygenic prediction from a genome-wide association study of educational attainment in 1.1 million individuals.	Educational attainment (years of education)	up to 1,131,881 European ancestry individuals	NA	3p21.31	3	48943591		ARIH2			ENSG00000177479			rs73082325-C	rs73082325	0	73082325	intron_variant	0	0.9701	1e-08	8		0.0252	[0.017-0.034] unit decrease	Affymetrix, Illumina [10000000] (imputed)	N
2017-02-24	27225129	Okbay A	2016-05-26	Nature	www.ncbi.nlm.nih.gov/pubmed/27225129	Genome-wide association study identifies 74 loci associated with educational attainment.	Educational attainment (years of education)	405,072 European ancestry individuals	NA	3p21.31	3	48944902	NR	ARIH2			ENSG00000177479			rs55786114-T	rs55786114	0	55786114	intron_variant	0	0.0727	4e-11	10.3979		0.0296648	NR unit decrease	Affymetrix, Illumina, Perlegen [~ 9300000] (imputed)	N
2020-04-17	31669095	Zhu Z	2019-10-24	J Allergy Clin Immunol	www.ncbi.nlm.nih.gov/pubmed/31669095	Shared Genetic and Experimental Links between Obesity-Related Traits and Asthma Subtypes in UK Biobank.	Body mass index	457,822 European ancestry individuals	NA	3p21.31	3	48944902	NR	ARIH2			ENSG00000177479			rs55786114-?	rs55786114	0	55786114	intron_variant	0	NR	4e-09	8.39794				Affymetrix [~ 8270000] (imputed)	N
2018-11-12	30038396	Lee JJ	2018-07-23	Nat Genet	www.ncbi.nlm.nih.gov/pubmed/30038396	Gene discovery and polygenic prediction from a genome-wide association study of educational attainment in 1.1 million individuals.	Highest math class taken	430,445 European ancestry individuals	NA	3p21.31	3	48944902	Intergenic	ARIH2			ENSG00000177479			rs55786114-C	rs55786114	0	55786114	intron_variant	0	0.9272	1e-11	11		0.0297	[0.021-0.038] unit increase	Affymetrix, Illumina [10000000] (imputed)	N
2019-04-12	30696823	Jones SE	2019-01-29	Nat Commun	www.ncbi.nlm.nih.gov/pubmed/30696823	Genome-wide association analyses of chronotype in 697,828 individuals provides insights into circadian rhythms.	Morning person	252,287 European ancestry cases, 150,908 European ancestry controls	120,478 European ancestry cases, 127,622 European ancestry controls	3p21.31	3	48952211	ARIH2	ARIH2			ENSG00000177479			rs62262466-A	rs62262466	0	62262466	intron_variant	0	0.0794	1e-16	16		1.0555		Affymetrix [11880941] (imputed)	N
2019-03-28	30643251	Liu M	2019-01-14	Nat Genet	www.ncbi.nlm.nih.gov/pubmed/30643251	Association studies of up to 1.2 million individuals yield new insights into the genetic etiology of tobacco and alcohol use.	Cigarettes smoked per day (MTAG)	up to 403,928 European ancestry individuals	NA	3p21.31	3	48955149	NR	ARIH2			ENSG00000177479			rs7636057-T	rs7636057	0	7636057	intron_variant	0	0.657	3e-17	16.5229		0.0194149	[0.015-0.024] unit decrease	NR [9732723] (imputed)	N
2019-07-17	28552196	Tachmazidou I	2017-06-01	Am J Hum Genet	www.ncbi.nlm.nih.gov/pubmed/28552196	Whole-Genome Sequencing Coupled to Imputation Discovers Genetic Signals for Anthropometric Traits.	Hip circumference	1,254 whole genome sequenced European ancestry individuals, 3,074 whole genome sequenced individuals, 29,716 European ancestry individuals, 400 Carlantino (founder/genetic isolate) individuals, 701 Friuli Venezia Giulia (founder/genetic isolate) individuals, 1,050 Mylopotamos (founder/genetic isolate) individuals, 883 Pomak (founder/genetic isolate) individuals	205,909 European ancestry individuals	3p21.31	3	48982530	ARIH2, RP13-131K19.1	ARIH2, AC137630.2			ENSG00000177479, ENSG00000235236			rs188956527-T	rs188956527	0	188956527	intron_variant	0	0.0018	2e-06	5.69897		0.6471	[0.38-0.91] unit increase	Affymetrix, Illumina, Perlegen [15844966] (imputed)	N
2019-09-22	30575882	Lotta LA	2018-12-01	JAMA	www.ncbi.nlm.nih.gov/pubmed/30575882	Association of Genetic Variants Related to Gluteofemoral vs Abdominal Fat Distribution With Type 2 Diabetes, Coronary Disease, and Cardiovascular Risk Factors.	Waist-to-hip ratio adjusted for BMI	660,648 European ancestry individuals	NA	3p21.31	3	48997446	NR	P4HTM, AC137630.5			ENSG00000178467, ENSG00000285416			rs6446204-C	rs6446204	0	6446204	non_coding_transcript_exon_variant	0	0.75	9e-23	22.0458		0.02	[0.016-0.024] unit increase	Affymetrix [2446094] (imputed)	N
2019-09-22	30575882	Lotta LA	2018-12-01	JAMA	www.ncbi.nlm.nih.gov/pubmed/30575882	Association of Genetic Variants Related to Gluteofemoral vs Abdominal Fat Distribution With Type 2 Diabetes, Coronary Disease, and Cardiovascular Risk Factors.	Waist-hip ratio	663,598 European ancestry individuals	NA	3p21.31	3	48997446	NR	P4HTM, AC137630.5			ENSG00000178467, ENSG00000285416			rs6446204-C	rs6446204	0	6446204	non_coding_transcript_exon_variant	0	0.75	5e-08	7.30103				Affymetrix [2446094] (imputed)	N
2020-06-06	31178129	Spracklen CN	2019-06-06	Am J Hum Genet	www.ncbi.nlm.nih.gov/pubmed/31178129	Exome-Derived Adiponectin-Associated Variants Implicate Obesity and Lipid Biology.	Adiponectin levels	up to 60,465 European ancestry individuals, up to 2,568 East Asian ancestry individuals, up to 3,271 African American individuals, up to 1,435 Hispanic individuals	NA	3p21.31	3	49017259	DALRD3	DALRD3			ENSG00000178149			rs3087866-C	rs3087866	0	3087866	missense_variant	0	0.785886	5e-07	6.30103		0.035	unit decrease	Illumina [265780]	N
2018-10-19	30038396	Lee JJ	2018-07-23	Nat Genet	www.ncbi.nlm.nih.gov/pubmed/30038396	Gene discovery and polygenic prediction from a genome-wide association study of educational attainment in 1.1 million individuals.	Educational attainment (years of education)	up to 1,131,881 European ancestry individuals	NA	3p21.31	3	49027143		IMPDH2			ENSG00000178035			rs72624911-T	rs72624911	0	72624911	intron_variant	0	0.0475	6e-17	16.2218		0.0282	[0.022-0.035] unit increase	Affymetrix, Illumina [10000000] (imputed)	N
2019-08-05	31168069	Ward J	2019-06-05	Mol Psychiatry	www.ncbi.nlm.nih.gov/pubmed/31168069	The genomic basis of mood instability: identification of 46 loci in 363,705 UK Biobank participants, genetic correlation with psychiatric disorders, and association with gene expression and function.	Mood instability	157,039 European ancestry cases, 206,666 European ancestry controls	NA	3p21.31	3	49046133	QARS, LAMB2, BSN, AMIGO3, CCDC36, GPX1, RHOA, NICN1, DAG1, NDUFAF3	QRICH1			ENSG00000198218			rs73082357-?	rs73082357	0	73082357	intron_variant	0	NR	4e-11	10.3979		0.0117235	[0.0082-0.0152] unit increase	Affymetrix [NR] (imputed)	N
2018-07-05	29875488	Sun BB	2018-06-06	Nature	www.ncbi.nlm.nih.gov/pubmed/29875488	Genomic atlas of the human plasma proteome.	Blood protein levels	3,301 European ancestry individuals	NA	3p21.31	3	49046263	NR	QRICH1			ENSG00000198218			rs11374545-TA	rs11374545	0	11374545	intron_variant	0	0.288	3e-81	80.5229	(Thioredoxin domain-containing protein 12, TXNDC12.4815.25.3)	0.56	[0.5-0.62] unit increase	Affymetrix [10572788] (imputed)	N
2020-04-17	31669095	Zhu Z	2019-10-24	J Allergy Clin Immunol	www.ncbi.nlm.nih.gov/pubmed/31669095	Shared Genetic and Experimental Links between Obesity-Related Traits and Asthma Subtypes in UK Biobank.	Waist-to-hip ratio adjusted for BMI	457,690 European ancestry individuals	NA	3p21.31	3	49072486	NR	QRICH1			ENSG00000198218			rs11130181-?	rs11130181	0	11130181	intron_variant	0	NR	3e-18	17.5229				Affymetrix [~ 8270000] (imputed)	N
2018-01-29	29212778	van der Harst P	2017-12-06	Circ Res	www.ncbi.nlm.nih.gov/pubmed/29212778	Identification of 64 Novel Genetic Loci Provides an Expanded View on the Genetic Architecture of Coronary Artery Disease.	Coronary artery disease	34,541 cases, 261,984 controls	88,192 cases, 162,544 controls	3p21.31	3	49092945	MIR6890, QARS, QRICH1	QRICH1			ENSG00000198218			rs73082363-T	rs73082363	0	73082363	intron_variant	0	0.89	6e-09	8.22185		0.061	[0.039-0.083] unit increase	Affymetrix [7947838] (imputed)	N
2019-05-02	30867560	Hill WD	2019-03-13	Mol Psychiatry	www.ncbi.nlm.nih.gov/pubmed/30867560	Genetic contributions to two special factors of neuroticism are associated with affluence, higher intelligence, better health, and longer life.	General factor of neuroticism	270,059 British ancestry individuals	NA	3p21.31	3	49092945	QRICH1	QRICH1			ENSG00000198218			rs73082363-T	rs73082363	0	73082363	intron_variant	0	NR	4e-08	7.39794		0.0095769	[0.0062-0.013] unit decrease	Affymetrix [18485882] (imputed)	N
2017-08-04	27989323	Ahola-Olli AV	2016-12-13	Am J Hum Genet	www.ncbi.nlm.nih.gov/pubmed/27989323	Genome-wide Association Study Identifies 27 Loci Influencing Concentrations of Circulating Cytokines and Growth Factors.	Macrophage inflammatory protein 1b levels	8,243 Finnish ancestry individuals	NA	3p21.31	3	49094441	NR	QRICH1 - QARS1	ENSG00000198218	ENSG00000172053		78	1491	rs77440492-C	rs77440492	0	77440492	TF_binding_site_variant	1	NR	7e-15	14.1549		0.2419	[0.18-0.3] SD units decrease	NR [10700000] (imputed)	N
2019-03-13	30664634	Rask-Andersen M	2019-01-21	Nat Commun	www.ncbi.nlm.nih.gov/pubmed/30664634	Genome-wide association study of body fat distribution identifies adiposity loci and sex-specific genetic effects.	Body fat distribution (leg fat ratio)	55,006 British ancestry males, 61,132 British ancestry females	112,425 British ancestry males, 133,936 British ancestry females	3p21.31	3	49100471	ARIH2, C3orf60, C3orf71, DALRD3, IMPDH2, PH-4, QARS, QRICH1, WDR6	QARS1			ENSG00000172053			rs4521268-G	rs4521268	0	4521268	intron_variant	0	0.325548	1e-10	10	(females)	0.01938	NR unit increase (replication)	Affymetrix [25472837] (imputed)	N
2019-03-13	30664634	Rask-Andersen M	2019-01-21	Nat Commun	www.ncbi.nlm.nih.gov/pubmed/30664634	Genome-wide association study of body fat distribution identifies adiposity loci and sex-specific genetic effects.	Body fat distribution (leg fat ratio)	55,006 British ancestry males, 61,132 British ancestry females	112,425 British ancestry males, 133,936 British ancestry females	3p21.31	3	49100471	ARIH2, C3orf60, C3orf71, DALRD3, IMPDH2, PH-4, QARS, QRICH1, WDR6	QARS1			ENSG00000172053			rs4521268-G	rs4521268	0	4521268	intron_variant	0	0.325548	1e-14	14		0.01793	NR unit increase (replication)	Affymetrix [25472837] (imputed)	N
2019-03-13	30664634	Rask-Andersen M	2019-01-21	Nat Commun	www.ncbi.nlm.nih.gov/pubmed/30664634	Genome-wide association study of body fat distribution identifies adiposity loci and sex-specific genetic effects.	Body fat distribution (trunk fat ratio)	55,006 British ancestry males, 61,132 British ancestry females	112,425 British ancestry males, 133,936 British ancestry females	3p21.31	3	49100471	ARIH2, C3orf60, C3orf71, DALRD3, IMPDH2, PH-4, QARS, QRICH1, WDR6	QARS1			ENSG00000172053			rs4521268-G	rs4521268	0	4521268	intron_variant	0	0.325548	3e-15	14.5229	(females)	0.0245	NR unit decrease (replication)	Affymetrix [25472837] (imputed)	N
2019-03-13	30664634	Rask-Andersen M	2019-01-21	Nat Commun	www.ncbi.nlm.nih.gov/pubmed/30664634	Genome-wide association study of body fat distribution identifies adiposity loci and sex-specific genetic effects.	Body fat distribution (trunk fat ratio)	55,006 British ancestry males, 61,132 British ancestry females	112,425 British ancestry males, 133,936 British ancestry females	3p21.31	3	49100471	ARIH2, C3orf60, C3orf71, DALRD3, IMPDH2, PH-4, QARS, QRICH1, WDR6	QARS1			ENSG00000172053			rs4521268-G	rs4521268	0	4521268	intron_variant	0	0.325548	9e-06	5.04576	(males)	0.01688	NR unit decrease (replication)	Affymetrix [25472837] (imputed)	N
2019-03-13	30664634	Rask-Andersen M	2019-01-21	Nat Commun	www.ncbi.nlm.nih.gov/pubmed/30664634	Genome-wide association study of body fat distribution identifies adiposity loci and sex-specific genetic effects.	Body fat distribution (trunk fat ratio)	55,006 British ancestry males, 61,132 British ancestry females	112,425 British ancestry males, 133,936 British ancestry females	3p21.31	3	49100471	ARIH2, C3orf60, C3orf71, DALRD3, IMPDH2, PH-4, QARS, QRICH1, WDR6	QARS1			ENSG00000172053			rs4521268-G	rs4521268	0	4521268	intron_variant	0	0.325548	1e-18	18		0.021	NR unit decrease (replication)	Affymetrix [25472837] (imputed)	N
2019-03-13	30664634	Rask-Andersen M	2019-01-21	Nat Commun	www.ncbi.nlm.nih.gov/pubmed/30664634	Genome-wide association study of body fat distribution identifies adiposity loci and sex-specific genetic effects.	Body fat distribution (leg fat ratio)	55,006 British ancestry males, 61,132 British ancestry females	112,425 British ancestry males, 133,936 British ancestry females	3p21.31	3	49100471	ARIH2, C3orf60, C3orf71, DALRD3, IMPDH2, PH-4, QARS, QRICH1, WDR6	QARS1			ENSG00000172053			rs4521268-G	rs4521268	0	4521268	intron_variant	0	0.325548	8e-06	5.09691	(males)	0.01626	NR unit increase (replication)	Affymetrix [25472837] (imputed)	N
2019-04-12	30696823	Jones SE	2019-01-29	Nat Commun	www.ncbi.nlm.nih.gov/pubmed/30696823	Genome-wide association analyses of chronotype in 697,828 individuals provides insights into circadian rhythms.	Morning person	252,287 European ancestry cases, 150,908 European ancestry controls	120,478 European ancestry cases, 127,622 European ancestry controls	3p21.31	3	49101377	QARS	QARS1			ENSG00000172053			rs11539148-C	rs11539148	0	11539148	missense_variant	0	0.0665	4e-17	16.3979		1.06236		Affymetrix [11880941] (imputed)	N
2019-01-22	29500382	Nagel M	2018-03-02	Nat Commun	www.ncbi.nlm.nih.gov/pubmed/29500382	Item-level analyses reveal genetic heterogeneity in neuroticism.	Experiencing mood swings	373,733 European ancestry individuals	NA	3p21.31	3	49124851	IP6K2	LAMB2			ENSG00000172037			rs34759087-T	rs34759087	0	34759087	missense_variant	0	0.117824	4e-09	8.39794		5.91	z score decrease	NR [10847151] (imputed)	N
2020-01-17	31484785	Wright KM	2019-09-04	G3 (Bethesda)	www.ncbi.nlm.nih.gov/pubmed/31484785	A Prospective Analysis of Genetic Variants Associated with Human Lifespan.	Parental longevity (father's age at death or father's attained age)	up to 699,000 European ancestry individuals	NA	3p21.31	3	49124851	NR	LAMB2			ENSG00000172037			rs34759087-G	rs34759087	0	34759087	missense_variant	0		7e-06	5.1549				Illumina [458865]	N
2020-04-17	31669095	Zhu Z	2019-10-24	J Allergy Clin Immunol	www.ncbi.nlm.nih.gov/pubmed/31669095	Shared Genetic and Experimental Links between Obesity-Related Traits and Asthma Subtypes in UK Biobank.	Waist circumference adjusted for body mass index	457,690 European ancestry individuals	NA	3p21.31	3	49128636	NR	LAMB2			ENSG00000172037			rs9865051-?	rs9865051	0	9865051	non_coding_transcript_exon_variant	0	NR	2e-26	25.699				Affymetrix [~ 8270000] (imputed)	N
2017-11-30	29059683	Michailidou K	2017-10-23	Nature	www.ncbi.nlm.nih.gov/pubmed/29059683	Association analysis identifies 65 new breast cancer risk loci.	Breast cancer	76,192 European ancestry cases, 63,082 European ancestry controls	46,785 European ancestry cases, 42,892 European ancestry controls, 14,068 East Asian ancestry cases, 13,104 East Asian ancestry controls	3p21.31	3	49129027	NR	LAMB2			ENSG00000172037			rs61729152-T	rs61729152	0	61729152	missense_variant	0	0.0203	6e-06	5.22185	(EA)	0.1081	[0.061-0.155] unit decrease	Illumina [~ 11800000] (imputed)	N
2020-04-17	31669095	Zhu Z	2019-10-24	J Allergy Clin Immunol	www.ncbi.nlm.nih.gov/pubmed/31669095	Shared Genetic and Experimental Links between Obesity-Related Traits and Asthma Subtypes in UK Biobank.	Body mass index	457,822 European ancestry individuals	NA	3p21.31	3	49156536	NR	AC135506.1			ENSG00000270441			rs149534615-?	rs149534615	0	149534615	intron_variant	0	NR	7e-15	14.1549				Affymetrix [~ 8270000] (imputed)	N
2019-01-22	29500382	Nagel M	2018-03-02	Nat Commun	www.ncbi.nlm.nih.gov/pubmed/29500382	Item-level analyses reveal genetic heterogeneity in neuroticism.	Irritable mood	366,726 European ancestry individuals	NA	3p21.31	3	49165349	NR	CCDC71			ENSG00000177352			rs4499638-C	rs4499638	0	4499638	intron_variant	0	0.370376	2e-09	8.69897		6	z score increase	NR [~ 10847151] (imputed)	N
2014-07-01	21102462	Elks CE	2010-11-21	Nat Genet	www.ncbi.nlm.nih.gov/pubmed/21102462	Thirty new loci for age at menarche identified by a meta-analysis of genome-wide association studies.	Menarche (age at onset)	86,142 European ancestry female individuals, 557 Old Order Amish (founder/genetic isolate) female individuals, 1,103 Erasmus Rucphen (founder/genetic isolate) female individuals	Up to 12,813 European ancestry female individuals, 910 Val Borbera (founder/genetic isolate) female individuals, 348 Orcadian (founder/genetic isolate) female individuals, 338 Friuli Venezia Giulia (founder/genetic isolate) female individuals, 322 Carlantino (founder/genetic/isolate) female individuals	3p21.31	3	49173299	KLHDC8B	KLHDC8B			ENSG00000185909			rs7617480-A	rs7617480	0	7617480	intron_variant	0	0.22	3e-08	7.52288		2.4	[1.62-3.18] week decrease	Affymetrix, Illumina [~ 2500000] (imputed)	N
2018-02-27	29292387	Turley P	2018-01-01	Nat Genet	www.ncbi.nlm.nih.gov/pubmed/29292387	Multi-trait analysis of genome-wide association summary statistics using MTAG.	Subjective well-being (MTAG)	388,538 European ancestry individuals	NA	3p21.31	3	49173299	NR	KLHDC8B			ENSG00000185909			rs7617480-C	rs7617480	0	7617480	intron_variant	0	0.7706	9e-09	8.04576		0.0128	[0.0085-0.0171] unit increase	Illumina [NR] (imputed)	N
2019-03-28	30643251	Liu M	2019-01-14	Nat Genet	www.ncbi.nlm.nih.gov/pubmed/30643251	Association studies of up to 1.2 million individuals yield new insights into the genetic etiology of tobacco and alcohol use.	Smoking cessation	up to 547,219 European ancestry individuals	NA	3p21.31	3	49173299	NR	KLHDC8B			ENSG00000185909			rs7617480-C	rs7617480	0	7617480	intron_variant	0	0.773	2e-12	11.699		0.0328708	[0.024-0.042] unit decrease	NR [~ 10000000] (imputed)	N
2019-03-25	30804566	Lane JM	2019-02-25	Nat Genet	www.ncbi.nlm.nih.gov/pubmed/30804566	Biological and clinical insights from genetics of insomnia symptoms.	Insomnia symptoms (never/rarely vs. sometimes/usually)	345,022 European ancestry cases, 108,357 European ancestry controls	17,140 European ancestry cases, 61,850 European ancestry controls	3p21.31	3	49174556	KLHDC8B	KLHDC8B			ENSG00000185909			rs10865954-T	rs10865954	0	10865954	intron_variant	0	0.333944	5e-09	8.30103		1.02	[1.01-1.04]	Affymetrix [14661600] (imputed)	N
2019-06-25	30804565	Jansen PR	2019-02-25	Nat Genet	www.ncbi.nlm.nih.gov/pubmed/30804565	Genome-wide analysis of insomnia in 1,331,010 individuals identifies new risk loci and functional pathways.	Insomnia	651,923 European ancestry males, 679,087 European ancestry females	NA	3p21.31	3	49174556	NA	KLHDC8B			ENSG00000185909			rs10865954-T	rs10865954	0	10865954	intron_variant	0	0.3326	4e-09	8.39794	(Female)	1.047	[1.03-1.06]	Affymetrix, Illumina [NR] (imputed)	N
2019-03-25	30804566	Lane JM	2019-02-25	Nat Genet	www.ncbi.nlm.nih.gov/pubmed/30804566	Biological and clinical insights from genetics of insomnia symptoms.	Insomnia symptoms (never/rarely vs. usually)	129,270 European ancestry cases, 108,357 European ancestry controls	17,140 European ancestry cases, 61,850 European ancestry controls	3p21.31	3	49174556	KLHDC8B	KLHDC8B			ENSG00000185909			rs10865954-T	rs10865954	0	10865954	intron_variant	0	0.333944	2e-09	8.69897		1.02	[1.01-1.04]	Affymetrix [14661600] (imputed)	N
2019-06-25	30804565	Jansen PR	2019-02-25	Nat Genet	www.ncbi.nlm.nih.gov/pubmed/30804565	Genome-wide analysis of insomnia in 1,331,010 individuals identifies new risk loci and functional pathways.	Insomnia	651,923 European ancestry males, 679,087 European ancestry females	NA	3p21.31	3	49174556	NR	KLHDC8B			ENSG00000185909			rs10865954-T	rs10865954	0	10865954	intron_variant	0	0.3344	2e-11	10.699		1.043	[1.03-1.05]	Affymetrix, Illumina [NR] (imputed)	N
2018-09-17	29844566	Davies G	2018-05-29	Nat Commun	www.ncbi.nlm.nih.gov/pubmed/29844566	Study of 300,486 individuals identifies 148 independent genetic loci influencing general cognitive function.	General cognitive ability	up to 300,486 European ancestry individuals	NA	3p21.31	3	49175597	NR	KLHDC8B			ENSG00000185909			rs11713297-?	rs11713297	0	11713297	splice_region_variant	0	NR	5e-08	7.30103		5.45	z-score decrease	Affymetrix, Illumina [at least 2500000] (imputed)	N
2019-01-22	29500382	Nagel M	2018-03-02	Nat Commun	www.ncbi.nlm.nih.gov/pubmed/29500382	Item-level analyses reveal genetic heterogeneity in neuroticism.	Feeling miserable	376,097 European ancestry individuals	NA	3p21.31	3	49176204	TMA7	KLHDC8B			ENSG00000185909			rs9586-T	rs9586	0	9586	3_prime_UTR_variant	0	0.219964	2e-08	7.69897		5.65	z score decrease	NR [10847151] (imputed)	N
2018-10-31	29942085	Nagel M	2018-06-25	Nat Genet	www.ncbi.nlm.nih.gov/pubmed/29942085	Meta-analysis of genome-wide association studies for neuroticism in 449,484 individuals identifies novel genetic loci and pathways.	Depressed affect	357,957 European ancestry individuals	NA	3p21.31	3	49176204	NR	KLHDC8B			ENSG00000185909			rs9586-?	rs9586	0	9586	3_prime_UTR_variant	0	NR	4e-09	8.39794		0.01634	[0.011-0.022] unit increase	Affymetrix [10847151] (imputed)	N
2019-03-19	30718901	Howard DM	2019-02-04	Nat Neurosci	www.ncbi.nlm.nih.gov/pubmed/30718901	Genome-wide meta-analysis of depression identifies 102 independent variants and highlights the importance of the prefrontal brain regions.	Depression	118,811 European ancestry cases, 327,427 European ancestry controls, 127,552 cases, 233,763 controls	414,055 European ancestry cases, 892,299 European ancestry controls	3p21.31	3	49176633	NR	KLHDC8B - C3orf84	ENSG00000185909	ENSG00000236980		147	1001	rs13084037-G	rs13084037	0	13084037	regulatory_region_variant	1	0.226	2e-17	16.699		1.02145	[1.02-1.03]	NR [8098588] (imputed)	N
2016-07-24	26192919	Liu JZ	2015-07-20	Nat Genet	www.ncbi.nlm.nih.gov/pubmed/26192919	Association analyses identify 38 susceptibility loci for inflammatory bowel disease and highlight shared genetic risk across populations.	Crohn's disease	5,956 European ancestry cases, 14,927 European ancestry controls	14,594 European ancestry cases, 26,715 European ancestry controls, 151 Iranian ancestry cases, 342 Iranian ancestry controls, 184 Indian ancestry cases, 990 Indian ancestry controls, 1,690 East Asian ancestry cases, 3,719 East Asian ancestry controls	3p21.31	3	49191068	NR	C3orf84			ENSG00000236980			rs4541435-A	rs4541435	0	4541435	intron_variant	0	0.01341	9e-06	5.04576	(EA)	1.24946	[1.15-1.35]	Affymetrix, Illumina [~ 9000000] (imputed)	N
2017-08-30	27863252	Astle WJ	2016-11-17	Cell	www.ncbi.nlm.nih.gov/pubmed/27863252	The Allelic Landscape of Human Blood Cell Trait Variation and Links to Common Complex Disease.	Mean corpuscular volume	172,433 European ancestry individuals	NA	3p21.31	3	49201285	CCDC36	CCDC36			ENSG00000173421			rs13091206-G	rs13091206	0	13091206	intron_variant	0	0.7785	1e-11	11		0.0287447	[0.02-0.037] unit decrease	Affymetrix [~ 2500000] (imputed)	N
2017-08-30	27863252	Astle WJ	2016-11-17	Cell	www.ncbi.nlm.nih.gov/pubmed/27863252	The Allelic Landscape of Human Blood Cell Trait Variation and Links to Common Complex Disease.	Mean corpuscular hemoglobin	172,332 European ancestry individuals	NA	3p21.31	3	49201285	CCDC36	CCDC36			ENSG00000173421			rs13091206-G	rs13091206	0	13091206	intron_variant	0	0.7785	8e-12	11.0969		0.0291562	[0.021-0.038] unit decrease	Affymetrix [~ 2500000] (imputed)	N
2019-03-18	30643256	Baselmans BML	2019-01-14	Nat Genet	www.ncbi.nlm.nih.gov/pubmed/30643256	Multivariate genome-wide analyses of the well-being spectrum.	Positive affect	410,603 European ancestry individuals	NA	3p21.31	3	49207224	NR	CCDC36			ENSG00000173421			rs6769821-A	rs6769821	0	6769821	intron_variant	0	0.738632	2e-10	9.69897		0.00844053	[0.0059-0.011] unit decrease	NR [NR]	N
2019-03-18	30643256	Baselmans BML	2019-01-14	Nat Genet	www.ncbi.nlm.nih.gov/pubmed/30643256	Multivariate genome-wide analyses of the well-being spectrum.	Life satisfaction	80,852 European ancestry individuals	NA	3p21.31	3	49207224	NR	CCDC36			ENSG00000173421			rs6769821-A	rs6769821	0	6769821	intron_variant	0	0.738632	3e-10	9.52288		0.00901714	[0.0062-0.0118] unit decrease	NR [NR]	N
2017-02-24	27225129	Okbay A	2016-05-26	Nature	www.ncbi.nlm.nih.gov/pubmed/27225129	Genome-wide association study identifies 74 loci associated with educational attainment.	Educational attainment (years of education)	405,072 European ancestry individuals	NA	3p21.31	3	49212574	NR	CCDC36			ENSG00000173421			rs113011189-T	rs113011189	0	113011189	intron_variant	0	0.0855	3e-08	7.52288		0.0246942	NR unit decrease	Affymetrix, Illumina, Perlegen [~ 9300000] (imputed)	N
2019-03-18	30643256	Baselmans BML	2019-01-14	Nat Genet	www.ncbi.nlm.nih.gov/pubmed/30643256	Multivariate genome-wide analyses of the well-being spectrum.	Depressive symptoms	1,067,913 European ancestry individuals	228,033 European ancestry individuals	3p21.31	3	49217739	NR	CCDC36			ENSG00000173421			rs2082923-C	rs2082923	0	2082923	intron_variant	0	0.735591	1e-10	10		0.00698637	[0.0049-0.0091] unit decrease	NR [NR]	N
2019-07-17	28552196	Tachmazidou I	2017-06-01	Am J Hum Genet	www.ncbi.nlm.nih.gov/pubmed/28552196	Whole-Genome Sequencing Coupled to Imputation Discovers Genetic Signals for Anthropometric Traits.	Height	1,249 whole genome sequenced European ancestry individuals, 3,541 whole genome sequenced individuals, 46,910 European ancestry individuals, 471 Carlantino (founder/genetic isolate) individuals, 1,197 Friuli Venezia Giulia (founder/genetic isolate) individuals, 1,043 Mylopotamos (founder/genetic isolate) individuals, 933 Pomak (founder/genetic isolate) individuals, 1,785 Val Borbera (founder/genet…	205,003 European ancestry individuals	3p21.31	3	49226205	CCDC36	CCDC36			ENSG00000173421			rs202238847-CT	rs202238847	0	202238847	intron_variant	0	0.9787	3e-06	5.52288		0.1091	[0.063-0.155] unit decrease	Affymetrix, Illumina, Perlegen [15844966] (imputed)	N
2019-02-08	30595370	Kichaev G	2018-12-27	Am J Hum Genet	www.ncbi.nlm.nih.gov/pubmed/30595370	Leveraging Polygenic Functional Enrichment to Improve GWAS Power.	Eosinophil counts	approximately 440,000 European ancestry individuals	NA	3p21.31	3	49230002		CCDC36			ENSG00000173421			rs140195698-?	rs140195698	0	140195698	intron_variant	0	NR	3e-12	11.5229				NR [~ 8900000] (imputed)	N
2019-08-29	31046077	Zhong VW	2019-05-02	Hum Mol Genet	www.ncbi.nlm.nih.gov/pubmed/31046077	A genome-wide association study of bitter and sweet beverage consumption.	Coffee consumption	335,909 European ancestry individuals	39,924 European ancestry individuals	3p21.31	3	49237393	CCDC36	CCDC36			ENSG00000173421			rs13064780-G	rs13064780	0	13064780	intron_variant	0	0.623	2e-06	5.69897		0.0072	[0.0043-0.0101] unit increase	Affymetrix [~ 7740000] (imputed)	N
2017-11-30	29059683	Michailidou K	2017-10-23	Nature	www.ncbi.nlm.nih.gov/pubmed/29059683	Association analysis identifies 65 new breast cancer risk loci.	Breast cancer	76,192 European ancestry cases, 63,082 European ancestry controls	46,785 European ancestry cases, 42,892 European ancestry controls, 14,068 East Asian ancestry cases, 13,104 East Asian ancestry controls	4q22.1	4	88058377	NR	PKD2			ENSG00000118762			rs2725207-A	rs2725207	0	2725207	intron_variant	0	0.1439	6e-07	6.22185	(EA)	0.0455	[0.028-0.063] unit decrease	Illumina [~ 11800000] (imputed)	N
2020-01-28	31676860	Zhao B	2019-11-01	Nat Genet	www.ncbi.nlm.nih.gov/pubmed/31676860	Genome-wide association analysis of 19,629 individuals identifies variants influencing regional brain volumes and refines their genetic co-architecture with cognitive and mental health traits.	Brain region volumes	19,629 British ancestry individuals	NA	4q22.1	4	88060442	NR	PKD2			ENSG00000118762			rs139497546-?	rs139497546	0	139497546	intron_variant	0	NR	4e-08	7.39794	(Brain stem)			NR [9227495] (imputed)	N
2015-11-07	25646370	Matsuo H	2015-02-02	Ann Rheum Dis	www.ncbi.nlm.nih.gov/pubmed/25646370	Genome-wide association study of clinically defined gout identifies multiple risk loci and its association with clinical subtypes.	Gout	945 Japanese ancestry cases, 1,213 Japanese ancestry controls	1,048 Japanese ancestry cases, 1,334 Japanese ancestry controls	4q22.1	4	88080741	ABCG2	PKD2 - ABCG2	ENSG00000118762	ENSG00000118777		2964	9409	rs2728125-C	rs2728125	0	2728125	intergenic_variant	1	0.24	7e-54	53.1549		2.04	[1.86-2.23]	Illumina [570442]	N
2019-08-19	31289104	Kawamura Y	2019-07-08	Ann Rheum Dis	www.ncbi.nlm.nih.gov/pubmed/31289104	Genome-wide association study revealed novel loci which aggravate asymptomatic hyperuricaemia into gout.	Gout vs. Hyperuricemia	945 Japanese ancestry cases, 1,003 Japanese ancestry controls	1,915 Japanese ancestry cases, 2,146 Japanese ancestry controls	4q22.1	4	88080741	ABCG2	PKD2 - ABCG2	ENSG00000118762	ENSG00000118777		2964	9409	rs2728125-G	rs2728125	0	2728125	intergenic_variant	1	0.313	7e-20	19.1549		1.49	[1.37-1.63]	Illumina [569200]	N
2016-02-10	25865494	Chan Y	2015-04-09	Am J Hum Genet	www.ncbi.nlm.nih.gov/pubmed/25865494	Genome-wide Analysis of Body Proportion Classifies Height-Associated Variants by Mechanism of Action and Implicates Genes Important for Skeletal Development.	Sitting height ratio	3,545 African American individuals, 12,965 European ancestry women, 8,625 European ancestry men	NA	4q22.1	4	88085008	NR	PKD2 - ABCG2	ENSG00000118762	ENSG00000118777		7231	5142	rs2728124-A	rs2728124	0	2728124	intergenic_variant	1	0.463	8e-06	5.09691	(EA)	0.044	[0.024-0.064] unit decrease	Affymetrix, Illumina [up to 10250422] (imputed)	N
2019-06-20	29124443	Yasukochi Y	2017-11-09	Mol Genet Genomics	www.ncbi.nlm.nih.gov/pubmed/29124443	Identification of CDC42BPG as a novel susceptibility locus for hyperuricemia in a Japanese population.	Serum uric acid levels	5,847 Japanese ancestry individuals	NA	4q22.1	4	88094576	ABCG2	ABCG2			ENSG00000118777			rs199897813-?	rs199897813	0	199897813	splice_donor_variant	0	9.98e-05	2e-16	15.699				Illumina [~ 244000]	N
2019-06-20	29124443	Yasukochi Y	2017-11-09	Mol Genet Genomics	www.ncbi.nlm.nih.gov/pubmed/29124443	Identification of CDC42BPG as a novel susceptibility locus for hyperuricemia in a Japanese population.	Hyperuricemia	847 Japanese ancestry cases, 4,640 Japanese ancestry controls	972 Japanese ancestry cases, 4,584 Japanese ancestry controls	4q22.1	4	88094576	ABCG2	ABCG2			ENSG00000118777			rs199897813-?	rs199897813	0	199897813	splice_donor_variant	0	9.98e-05	2e-12	11.699				Illumina [~ 244000]	N
2017-09-29	28776340	Son CN	2017-09-01	J Korean Med Sci	www.ncbi.nlm.nih.gov/pubmed/28776340	ABCG2 Polymorphism Is Associated with Hyperuricemia in a Study of a Community-Based Korean Cohort.	Hyperuricemia	234 Korean ancestry cases, 3,413 Korean ancestry controls	NA	4q22.1	4	88107623	ABCG2	ABCG2			ENSG00000118777			rs2054576-G	rs2054576	0	2054576	intron_variant	0	0.227	5e-08	7.30103		1.883	[NR]	Illumina [748585]	N
2019-10-29	31578528	Tin A	2019-10-02	Nat Genet	www.ncbi.nlm.nih.gov/pubmed/31578528	Target genes, variants, tissues and transcriptional pathways influencing human serum urate levels.	Urate levels	288,649 European ancestry individuals, 125,725 East Asian ancestry individuals, 33,671 African American individuals, 9,037 South Asian ancestry individuals, 608 Hispanic individuals	NA	4q22.1	4	88107623	ABCG2	ABCG2			ENSG00000118777			rs2054576-A	rs2054576	0	2054576	intron_variant	0	0.7374	2e-122	121.699	(East Asian)	0.1531	[0.14-0.17] mg/dL decrease	Affymetrix, Illumina [8249849] (imputed)	N
2018-07-28	29403010	Kanai M	2018-02-05	Nat Genet	www.ncbi.nlm.nih.gov/pubmed/29403010	Genetic analysis of quantitative traits in the Japanese population links cell types to complex human diseases.	Glomerular filtration rate	143,658 Japanese ancestry individuals	NA	4q22.1	4	88115201	ABCG2	ABCG2			ENSG00000118777			rs2725261-?	rs2725261	0	2725261	intron_variant	0	NR	9e-09	8.04576		0.02265	[0.015-0.03] unit decrease novel	Illumina [6108953] (imputed)	N
2013-03-15	23263486	Kottgen A	2012-12-23	Nat Genet	www.ncbi.nlm.nih.gov/pubmed/23263486	Genome-wide association analyses identify 18 new loci associated with serum urate concentrations.	Gout	2,115 European ancestry cases, 67,259 European ancestry controls	1,036 European ancestry cases	4q22.1	4	88117930	ABCG2	ABCG2			ENSG00000118777			rs1481012-A	rs1481012	0	1481012	intron_variant	0	0.8903	2e-32	31.699		0.5484	[0.46-0.64] unit decrease	Affymetrix, Illumina [2538056] (imputed)	N
2012-03-14	22331829	Chasman DI	2012-02-13	Circ Cardiovasc Genet	www.ncbi.nlm.nih.gov/pubmed/22331829	Genetic determinants of statin-induced low-density lipoprotein cholesterol reduction: the Justification for the Use of Statins in Prevention: an Intervention Trial Evaluating Rosuvastatin (JUPITER) trial.	Response to statins (LDL cholesterol change)	6,989 European ancestry individuals	NA	4q22.1	4	88117930	ABCG2	ABCG2			ENSG00000118777			rs1481012-?	rs1481012	0	1481012	intron_variant	0	NR	2e-15	14.699	(fractional LDL-C reduction)	5.1	[3.34-6.86] % decrease	Illumina [814418]	N
2016-01-22	25811787	Huffman JE	2015-03-26	PLoS One	www.ncbi.nlm.nih.gov/pubmed/25811787	Modulation of genetic associations with serum urate levels by body-mass-index in humans.	Urate levels in obese individuals	4,613 European ancestry male individuals, 4,690 European ancestry female individuals, 142 European ancestry individuals	NA	4q22.1	4	88117930	ABCG2	ABCG2			ENSG00000118777			rs1481012-G	rs1481012	0	1481012	intron_variant	0	0.11	9e-08	7.04576		0.136	[0.085-0.187] kg/m2 increase	Affymetrix, Illumina [at least 188473] (imputed)	N
2015-07-07	25288136	Cornelis MC	2014-10-07	Mol Psychiatry	www.ncbi.nlm.nih.gov/pubmed/25288136	Genome-wide meta-analysis identifies six novel loci associated with habitual coffee consumption.	Coffee consumption (cups per day)	91,462 European ancestry individuals	30,062 European ancestry individuals, 7,964 African American individuals	4q22.1	4	88117930	ABCG2, PKD2, PPM1K	ABCG2			ENSG00000118777			rs1481012-A	rs1481012	0	1481012	intron_variant	0	0.89	9e-08	7.04576		0.06	[0.040-0.080] unit increase	Affymetrix, Illumina [2373958] (imputed)	N
2019-11-05	30239722	Pulit SL	2018-09-14	Hum Mol Genet	www.ncbi.nlm.nih.gov/pubmed/30239722	Meta-analysis of genome-wide association studies for body fat distribution in 694,649 individuals of European ancestry.	Body mass index	806,834 European ancestry individuals	NA	4q22.1	4	88117930	NA	ABCG2			ENSG00000118777			rs1481012-A	rs1481012	0	1481012	intron_variant	0	0.8895	5e-13	12.301		0.0188	[0.014-0.024] unit increase	NR [~ 27400000] (imputed)	N
2020-02-11	31729369	Howles SA	2019-11-15	Nat Commun	www.ncbi.nlm.nih.gov/pubmed/31729369	Genetic variants of calcium and vitamin D metabolism in kidney stone disease.	Kidney stones	6,536 British ancestry cases, 5,587 Japanese ancestry cases, 388,508 British ancestry controls, 28,870 Japanese ancestry controls	NA	4q22.1	4	88117930	ABCG2	ABCG2			ENSG00000118777			rs1481012-G	rs1481012	0	1481012	intron_variant	0	0.11	3e-08	7.52288		1.11	[1.07-1.16]	Affymetrix, Illumina [~ 5000000] (imputed)	N
2019-08-29	31046077	Zhong VW	2019-05-02	Hum Mol Genet	www.ncbi.nlm.nih.gov/pubmed/31046077	A genome-wide association study of bitter and sweet beverage consumption.	Tea consumption	336,898 European ancestry individuals	39,924 European ancestry individuals	4q22.1	4	88117930	ABCG2	ABCG2			ENSG00000118777			rs1481012-A	rs1481012	0	1481012	intron_variant	0	0.888	2e-06	5.69897		0.0116	[0.0069-0.0163] unit increase	Affymetrix [~ 7740000] (imputed)	N
2019-08-29	31046077	Zhong VW	2019-05-02	Hum Mol Genet	www.ncbi.nlm.nih.gov/pubmed/31046077	A genome-wide association study of bitter and sweet beverage consumption.	Bitter beverage consumption	85,852 European ancestry individuals	39,924 European ancestry individuals	4q22.1	4	88117930	ABCG2	ABCG2			ENSG00000118777			rs1481012-A	rs1481012	0	1481012	intron_variant	0	0.8869	8e-09	8.09691		0.0146	[0.0097-0.0195] unit increase	Affymetrix [~ 7740000] (imputed)	N
2019-10-29	31578528	Tin A	2019-10-02	Nat Genet	www.ncbi.nlm.nih.gov/pubmed/31578528	Target genes, variants, tissues and transcriptional pathways influencing human serum urate levels.	Urate levels	288,649 European ancestry individuals	NA	4q22.1	4	88117930	ABCG2	ABCG2			ENSG00000118777			rs1481012-A	rs1481012	0	1481012	intron_variant	0	0.8893	7E-353	352.155		0.248838	[0.24-0.26] mg/dL decrease	Affymetrix, Illumina [8217339] (imputed)	N
2017-04-21	27899376	Nakayama A	2016-11-29	Ann Rheum Dis	www.ncbi.nlm.nih.gov/pubmed/27899376	GWAS of clinically defined gout and subtypes identifies multiple susceptibility loci that include urate transporter genes.	Renal underexcretion gout	619 Japanese ancestry cases, 1,213 Japanese ancestry controls	696 Japanese ancestry cases, 1,268 Japanese ancestry controls	4q22.1	4	88118477	ABCG2	ABCG2			ENSG00000118777			rs1871744-T	rs1871744	0	1871744	intron_variant	0	0.724	2e-22	21.699		1.81	[1.60-2.04]	Illumina [570442]	N
2013-01-31	23118302	Chu AY	2012-11-01	Circ Cardiovasc Genet	www.ncbi.nlm.nih.gov/pubmed/23118302	Genome-wide association study evaluating lipoprotein-associated phospholipase A2 mass and activity at baseline and after rosuvastatin therapy.	Lipoprotein-associated phospholipase A2 activity change in response to statin therapy	2,673 European ancestry cases, 2,656 European ancestry controls	NA	4q22.1	4	88124179	ABCG2	ABCG2			ENSG00000118777			rs2199936-A	rs2199936	0	2199936	intron_variant	0	0.11	2e-10	9.69897	(percent change)	2.8	[1.82-3.78] percent decrease	Illumina [796174]	N
2011-10-20	21943158	Middelberg RP	2011-09-24	BMC Med Genet	www.ncbi.nlm.nih.gov/pubmed/21943158	Genetic variants in LPL, OASL and TOMM40/APOE-C1-C2-C4 genes are associated with multiple cardiovascular-related traits.	Cardiovascular disease risk factors	11,683 European ancestry individuals	NA	4q22.1	4	88124179	ABCG2	ABCG2			ENSG00000118777			rs2199936-A	rs2199936	0	2199936	intron_variant	0	0.12	2e-17	16.699	(UA)	0.188	[0.14-0.23] umol/l increase	Illumina [NR] (imputed)	N
2010-10-15	20884846	Yang Q	2010-09-30	Circ Cardiovasc Genet	www.ncbi.nlm.nih.gov/pubmed/20884846	Multiple genetic loci influence serum urate levels and their relationship with gout and cardiovascular disease risk factors.	Urate levels	28,283 European ancestry individuals	22,054 European ancestry individuals	4q22.1	4	88124179	ABCG2	ABCG2			ENSG00000118777			rs2199936-A	rs2199936	0	2199936	intron_variant	0	0.11	3e-23	22.5229	(Gout)	1.86	[1.64-2.10]	Affymetrix, Illumina [~ 2500000] (imputed)	N
2010-10-15	20884846	Yang Q	2010-09-30	Circ Cardiovasc Genet	www.ncbi.nlm.nih.gov/pubmed/20884846	Multiple genetic loci influence serum urate levels and their relationship with gout and cardiovascular disease risk factors.	Urate levels	28,283 European ancestry individuals	22,054 European ancestry individuals	4q22.1	4	88124179	ABCG2	ABCG2			ENSG00000118777			rs2199936-A	rs2199936	0	2199936	intron_variant	0	0.11	1e-75	75	(Urate)	18.08	[16.16-20.00] umol/l increase	Affymetrix, Illumina [~ 2500000] (imputed)	N
2016-01-25	25811787	Huffman JE	2015-03-26	PLoS One	www.ncbi.nlm.nih.gov/pubmed/25811787	Modulation of genetic associations with serum urate levels by body-mass-index in humans.	Urate levels in overweight individuals	up to 10,058 European ancestry male individuals, up to 7,189 European ancestry female individuals	NA	4q22.1	4	88124179	ABCG2	ABCG2			ENSG00000118777			rs2199936-G	rs2199936	0	2199936	intron_variant	0	0.89	1e-22	22	(men)	0.243	[0.19-0.29] kg/m2 decrease	Affymetrix, Illumina [at least 188473] (imputed)	N
2016-01-25	25811787	Huffman JE	2015-03-26	PLoS One	www.ncbi.nlm.nih.gov/pubmed/25811787	Modulation of genetic associations with serum urate levels by body-mass-index in humans.	Urate levels in lean individuals	up to 5,529 European ancestry male individuals, up to 9,753 European ancestry female individuals	NA	4q22.1	4	88124179	ABCG2	ABCG2			ENSG00000118777			rs2199936-G	rs2199936	0	2199936	intron_variant	0	0.9	1e-22	22	(Men)	0.323	[0.26-0.39] kg/m2 decrease	Affymetrix, Illumina [at least 188473] (imputed)	N
2017-09-18	25676789	Wen CC	2015-05-01	Clin Pharmacol Ther	www.ncbi.nlm.nih.gov/pubmed/25676789	Genome-wide association study identifies ABCG2 (BCRP) as an allopurinol transporter and a determinant of drug response.	Serum uric acid levels in response to allopurinol in gout	1,607 European ancestry individuals, 238 East Asian individuals, 84 African American individuals, 85 Hispanic individuals, 13 individuals	NA	4q22.1	4	88124179	PKD2, ABCG2	ABCG2			ENSG00000118777			rs75544042-?	rs75544042	1	2199936	intron_variant	0	NR	2e-07	6.69897		0.298	unit increase	Affymetrix [NR] (imputed)	N
2020-03-31	31959922	Matoba N	2020-01-20	Nat Hum Behav	www.ncbi.nlm.nih.gov/pubmed/31959922	GWAS of 165,084 Japanese individuals identified nine loci associated with dietary habits.	Coffee consumption	152,634 Japanese ancestry individuals	NA	4q22.1	4	88124179	ABCG2	ABCG2			ENSG00000118777			rs75544042-?	rs75544042	1	2199936	intron_variant	0	NR	5e-08	7.30103		0.069	[0.045-0.093] unit increase	Illumina [6108828] (imputed)	N
2019-08-29	31046077	Zhong VW	2019-05-02	Hum Mol Genet	www.ncbi.nlm.nih.gov/pubmed/31046077	A genome-wide association study of bitter and sweet beverage consumption.	Coffee consumption	335,909 European ancestry individuals	39,924 European ancestry individuals	4q22.1	4	88124179	ABCG2	ABCG2			ENSG00000118777			rs2199936-G	rs2199936	0	2199936	intron_variant	0	0.8866	4e-11	10.3979		0.0153	[0.011-0.02] unit increase	Affymetrix [~ 7740000] (imputed)	N
2020-04-17	31669095	Zhu Z	2019-10-24	J Allergy Clin Immunol	www.ncbi.nlm.nih.gov/pubmed/31669095	Shared Genetic and Experimental Links between Obesity-Related Traits and Asthma Subtypes in UK Biobank.	Body mass index	457,822 European ancestry individuals	NA	4q22.1	4	88124179	NR	ABCG2			ENSG00000118777			rs2199936-?	rs2199936	0	2199936	intron_variant	0	NR	4e-12	11.3979				Affymetrix [~ 8270000] (imputed)	N
2019-05-08	30993211	Nakatochi M	2019-04-08	Commun Biol	www.ncbi.nlm.nih.gov/pubmed/30993211	Genome-wide meta-analysis identifies multiple novel loci associated with serum uric acid levels in Japanese individuals.	Serum uric acid levels	121,745 Japanese ancestry individuals, at least 88,461 European ancestry individuals	NA	4q22.1	4	88124179	ABCG2	ABCG2			ENSG00000118777			rs2199936-A	rs2199936	0	2199936	intron_variant	0	0.2962	1e-148	148	(Japanese)	0.1145	[0.11-0.12] unit increase	Illumina [1986983] (imputed)	N
2019-05-08	30993211	Nakatochi M	2019-04-08	Commun Biol	www.ncbi.nlm.nih.gov/pubmed/30993211	Genome-wide meta-analysis identifies multiple novel loci associated with serum uric acid levels in Japanese individuals.	Serum uric acid levels	121,745 Japanese ancestry individuals, at least 88,461 European ancestry individuals	NA	4q22.1	4	88124179	ABCG2	ABCG2			ENSG00000118777			rs2199936-A	rs2199936	0	2199936	intron_variant	0	0.095	5e-128	127.301	(EA)	0.164286	[0.15-0.18] unit increase	Illumina [1986983] (imputed)	N
2019-10-29	31578528	Tin A	2019-10-02	Nat Genet	www.ncbi.nlm.nih.gov/pubmed/31578528	Target genes, variants, tissues and transcriptional pathways influencing human serum urate levels.	Urate levels	288,649 European ancestry individuals, 125,725 East Asian ancestry individuals, 33,671 African American individuals, 9,037 South Asian ancestry individuals, 608 Hispanic individuals	NA	4q22.1	4	88128874	ABCG2	ABCG2			ENSG00000118777			rs74904971-A	rs74904971	0	74904971	intron_variant	0	0.1961	5E-555	554.301		0.2167	[0.21-0.23] mg/dL increase	Affymetrix, Illumina [8249849] (imputed)	N
2019-10-29	31578528	Tin A	2019-10-02	Nat Genet	www.ncbi.nlm.nih.gov/pubmed/31578528	Target genes, variants, tissues and transcriptional pathways influencing human serum urate levels.	Urate levels	174,111 European, East Asian, African American, South Asian and Hispanic ancestry men, 172,102 European, East Asian, African American, South Asian and Hispanic ancestry women	NA	4q22.1	4	88128874	NR	ABCG2			ENSG00000118777			rs74904971-A	rs74904971	0	74904971	intron_variant	0	0.2183	1e-285	285	(men)	0.2338	[0.22-0.25] mg/dL increase	Affymetrix, Illumina [8249849] (imputed)	N
2019-10-29	31578528	Tin A	2019-10-02	Nat Genet	www.ncbi.nlm.nih.gov/pubmed/31578528	Target genes, variants, tissues and transcriptional pathways influencing human serum urate levels.	Urate levels	174,111 European, East Asian, African American, South Asian and Hispanic ancestry men, 172,102 European, East Asian, African American, South Asian and Hispanic ancestry women	NA	4q22.1	4	88128874	NR	ABCG2			ENSG00000118777			rs74904971-A	rs74904971	0	74904971	intron_variant	0	0.2047	1e-169	169	(women)	0.1692	[0.16-0.18] mg/dL increase	Affymetrix, Illumina [8249849] (imputed)	N
2009-06-22	19503597	Kolz M	2009-06-05	PLoS Genet	www.ncbi.nlm.nih.gov/pubmed/19503597	Meta-analysis of 28,141 individuals identifies common variants within five new loci that influence uric acid concentrations.	Uric acid levels	12,328 European ancestry males, 15,813 European ancestry females	NA	4q22.1	4	88131171	ABCG2	ABCG2			ENSG00000118777			rs2231142-T	rs2231142	0	2231142	missense_variant	0	0.11	1e-10	10	(women)	0.14	[0.096-0.181] mg/dl increase	Affymetrix, Illumina [2493963] (imputed)	N
2009-06-22	19503597	Kolz M	2009-06-05	PLoS Genet	www.ncbi.nlm.nih.gov/pubmed/19503597	Meta-analysis of 28,141 individuals identifies common variants within five new loci that influence uric acid concentrations.	Uric acid levels	12,328 European ancestry males, 15,813 European ancestry females	NA	4q22.1	4	88131171	ABCG2	ABCG2			ENSG00000118777			rs2231142-T	rs2231142	0	2231142	missense_variant	0	0.11	2e-18	17.699	(men)	0.22	[0.171-0.270] mg/dl increase	Affymetrix, Illumina [2493963] (imputed)	N
2008-11-12	18834626	Dehghan A	2008-10-01	Lancet	www.ncbi.nlm.nih.gov/pubmed/18834626	Association of three genetic loci with uric acid concentration and risk of gout: a genome-wide association study.	Urate levels	11,847 European ancestry individuals	11,024 European ancestry individuals, 3,843 African American individuals	4q22.1	4	88131171	ABCG2	ABCG2			ENSG00000118777			rs2231142-?	rs2231142	0	2231142	missense_variant	0	0.11	3e-60	59.5229	(EA)	0.24	[0.20-0.28] unit increase	Affymetrix, Illumina [up to 530683]	N
2012-02-08	22229870	Karns R	2012-01-09	Ann Hum Genet	www.ncbi.nlm.nih.gov/pubmed/22229870	Genome-wide association of serum uric acid concentration: replication of sequence variants in an island population of the Adriatic coast of Croatia.	Uric acid levels	1,300 European ancestry individuals	NA	4q22.1	4	88131171	ABCG2	ABCG2			ENSG00000118777			rs2231142-T	rs2231142	0	2231142	missense_variant	0	0.08	5e-06	5.30103		27.4	[NR] umol/L increase	Affymetrix [2241249] (imputed)	N
2013-03-15	23263486	Kottgen A	2012-12-23	Nat Genet	www.ncbi.nlm.nih.gov/pubmed/23263486	Genome-wide association analyses identify 18 new loci associated with serum urate concentrations.	Urate levels	49,825 European ancestry males, 60,522 European ancestry females	Up to 32,813 European ancestry individuals	4q22.1	4	88131171	ABCG2	ABCG2			ENSG00000118777			rs2231142-T	rs2231142	0	2231142	missense_variant	0	0.11	1e-134	134		0.217	[0.20-0.23] mg/dl increase	Affymetrix, Illumina, Perlegen [2450547] (imputed)	N
2014-02-13	21983786	Sulem P	2011-10-09	Nat Genet	www.ncbi.nlm.nih.gov/pubmed/21983786	Identification of low-frequency variants associated with gout and serum uric acid levels.	Gout	968 European ancestry cases, 40,000 European ancestry controls	NA	4q22.1	4	88131171	ABCG2	ABCG2			ENSG00000118777			rs2231142-T	rs2231142	0	2231142	missense_variant	0	0.101	3e-12	11.5229		1.67	[1.43-1.92]	Illumina [15957390] (imputed)	N
2014-02-13	21983786	Sulem P	2011-10-09	Nat Genet	www.ncbi.nlm.nih.gov/pubmed/21983786	Identification of low-frequency variants associated with gout and serum uric acid levels.	Serum uric acid levels	15,506 European ancestry individuals	NA	4q22.1	4	88131171	ABCG2	ABCG2			ENSG00000118777			rs2231142-T	rs2231142	0	2231142	missense_variant	0	0.101	2e-20	19.699		0.16	[0.12-0.19] s.d. increase	Illumina [15957390] (imputed)	N
2014-10-22	24513273	Yang B	2014-02-11	BMC Med Genomics	www.ncbi.nlm.nih.gov/pubmed/24513273	A genome-wide association study identifies common variants influencing serum uric acid concentrations in a Chinese population.	Serum uric acid levels	3,451 Han Chinese ancestry individuals	8,830 Chinese ancestry individuals	4q22.1	4	88131171	ABCG2	ABCG2			ENSG00000118777			rs2231142-T	rs2231142	0	2231142	missense_variant	0	0.31	3e-42	41.5229		0.045	[0.037-0.053] unit increase	Affymetrix, Illumina [658288]	N
2016-01-25	25811787	Huffman JE	2015-03-26	PLoS One	www.ncbi.nlm.nih.gov/pubmed/25811787	Modulation of genetic associations with serum urate levels by body-mass-index in humans.	Urate levels in overweight individuals	up to 10,058 European ancestry male individuals, up to 7,189 European ancestry female individuals	NA	4q22.1	4	88131171	ABCG2	ABCG2			ENSG00000118777			rs2231142-G	rs2231142	0	2231142	missense_variant	0	0.89	2e-30	29.699		0.215	[0.18-0.25] kg/m2 decrease	Affymetrix, Illumina [at least 188473] (imputed)	N
2016-01-25	25811787	Huffman JE	2015-03-26	PLoS One	www.ncbi.nlm.nih.gov/pubmed/25811787	Modulation of genetic associations with serum urate levels by body-mass-index in humans.	Urate levels in overweight individuals	up to 10,058 European ancestry male individuals, up to 7,189 European ancestry female individuals	NA	4q22.1	4	88131171	ABCG2	ABCG2			ENSG00000118777			rs2231142-G	rs2231142	0	2231142	missense_variant	0	0.89	2e-11	10.699	(women)	0.19	[0.14-0.24] kg/m2 decrease	Affymetrix, Illumina [at least 188473] (imputed)	N
2016-01-22	25811787	Huffman JE	2015-03-26	PLoS One	www.ncbi.nlm.nih.gov/pubmed/25811787	Modulation of genetic associations with serum urate levels by body-mass-index in humans.	Urate levels in obese individuals	4,613 European ancestry male individuals, 4,690 European ancestry female individuals, 142 European ancestry individuals	NA	4q22.1	4	88131171	ABCG2	ABCG2			ENSG00000118777			rs2231142-G	rs2231142	0	2231142	missense_variant	0	0.89	1e-07	7		0.135	[0.086-0.184] kg/m2 decrease	Affymetrix, Illumina [at least 188473] (imputed)	N
2016-01-25	25811787	Huffman JE	2015-03-26	PLoS One	www.ncbi.nlm.nih.gov/pubmed/25811787	Modulation of genetic associations with serum urate levels by body-mass-index in humans.	Urate levels in lean individuals	up to 5,529 European ancestry male individuals, up to 9,753 European ancestry female individuals	NA	4q22.1	4	88131171	ABCG2	ABCG2			ENSG00000118777			rs2231142-G	rs2231142	0	2231142	missense_variant	0	0.89	2e-29	28.699		0.223	[0.18-0.26] kg/m2 decrease	Affymetrix, Illumina [at least 188473] (imputed)	N
2016-01-25	25811787	Huffman JE	2015-03-26	PLoS One	www.ncbi.nlm.nih.gov/pubmed/25811787	Modulation of genetic associations with serum urate levels by body-mass-index in humans.	Urate levels in lean individuals	up to 5,529 European ancestry male individuals, up to 9,753 European ancestry female individuals	NA	4q22.1	4	88131171	ABCG2	ABCG2			ENSG00000118777			rs2231142-G	rs2231142	0	2231142	missense_variant	0	0.89	6e-13	12.2218	(Women)	0.173	[0.13-0.22] kg/m2 decrease	Affymetrix, Illumina [at least 188473] (imputed)	N
2018-07-04	29453348	Chen CJ	2018-02-16	Sci Rep	www.ncbi.nlm.nih.gov/pubmed/29453348	ABCG2 contributes to the development of gout and hyperuricemia in a genome-wide association study.	Gout	747 East Asian ancestry cases, 2,071 East Asian ancestry controls	NA	4q22.1	4	88131171	ABCG2	ABCG2			ENSG00000118777			rs2231142-T	rs2231142	0	2231142	missense_variant	0	0.278	2e-42	41.699		4.34	[2.97-6.36] (TT genotype)	Affymetrix [537478]	N
2018-07-04	29453348	Chen CJ	2018-02-16	Sci Rep	www.ncbi.nlm.nih.gov/pubmed/29453348	ABCG2 contributes to the development of gout and hyperuricemia in a genome-wide association study.	Gout vs. Hyperuricemia	747 East Asian ancestry gout cases, 747 East Asian ancestry hyperuricemia cases	NA	4q22.1	4	88131171	ABCG2	ABCG2			ENSG00000118777			rs2231142-T	rs2231142	0	2231142	missense_variant	0	0.278	1e-07	7		3.37	[2.43-4.68] (TT genotype)	Affymetrix [537478]	N
2018-07-04	29453348	Chen CJ	2018-02-16	Sci Rep	www.ncbi.nlm.nih.gov/pubmed/29453348	ABCG2 contributes to the development of gout and hyperuricemia in a genome-wide association study.	Hyperuricemia	747 East Asian ancestry cases, 2,071 East Asian ancestry controls	NA	4q22.1	4	88131171	ABCG2	ABCG2			ENSG00000118777			rs2231142-T	rs2231142	0	2231142	missense_variant	0	0.278	1e-07	7		2.15	[1.57-2.94] (TT genotype)	Affymetrix [537478]	N
2016-11-22	26902266	Giri AK	2016-02-23	Sci Rep	www.ncbi.nlm.nih.gov/pubmed/26902266	Genome wide association study of uric acid in Indian population and interaction of identified variants with Type 2 diabetes.	Serum uric acid levels	1,109 Indo-European ancestry individuals	3,725 Indo-European ancestry individuals	4q22.1	4	88131171	ABCG2	ABCG2			ENSG00000118777			rs2231142-A	rs2231142	0	2231142	missense_variant	0	NR	8e-08	7.09691		15.75	[10.01-21.50] unit increase	Illumina [539662]	N
2016-02-12	25967671	Li C	2015-05-13	Nat Commun	www.ncbi.nlm.nih.gov/pubmed/25967671	Genome-wide association analysis identifies three new risk loci for gout arthritis in Han Chinese.	Gout	1,255 Han Chinese ancestry male cases, 1,848 Han Chinese ancestry male controls	3,020 Han Chinese ancestry male cases, 4,424 Han Chinese ancestry male controls	4q22.1	4	88131171	NR	ABCG2			ENSG00000118777			rs2231142-T	rs2231142	0	2231142	missense_variant	0	0.309	5e-10	9.30103		1.82	[NR]	Affymetrix [603505]	N
2017-09-18	25676789	Wen CC	2015-05-01	Clin Pharmacol Ther	www.ncbi.nlm.nih.gov/pubmed/25676789	Genome-wide association study identifies ABCG2 (BCRP) as an allopurinol transporter and a determinant of drug response.	Serum uric acid levels in response to allopurinol in gout	1,607 European ancestry individuals, 238 East Asian individuals, 84 African American individuals, 85 Hispanic individuals, 13 individuals	NA	4q22.1	4	88131171	ABCG2	ABCG2			ENSG00000118777			rs2231142-?	rs2231142	0	2231142	missense_variant	0		3e-07	6.52288		0.2978	unit decrease	Affymetrix [NR] (imputed)	N
2018-07-04	29558500	Lee J	2018-03-20	PLoS One	www.ncbi.nlm.nih.gov/pubmed/29558500	Genome-wide association analysis identifies multiple loci associated with kidney disease-related traits in Korean populations.	Uric acid levels	7,064 Korean ancestry individuals	3,703 Korean ancestry individuals	4q22.1	4	88131171	ABCG2, PKD2	ABCG2			ENSG00000118777			rs2231142-?	rs2231142	0	2231142	missense_variant	0		3e-39	38.5229		0.2804	[0.24-0.32] unit increase	Affymetrix [345072]	N
2019-07-16	30924126	Brackman DJ	2019-03-28	Clin Pharmacol Ther	www.ncbi.nlm.nih.gov/pubmed/30924126	Genome-wide Association and Functional Studies Reveal Novel Pharmacological Mechanisms for Allopurinol.	Response to allopurinol in gout (change in serum uric acid levels)	2,647 European ancestry cases, 303 East Asian cases, 115 African American cases, 114 Latino cases	318 European ancestry cases, 502 European ancestry cases	4q22.1	4	88131171	ABCG2	ABCG2			ENSG00000118777			rs2231142-T	rs2231142	0	2231142	missense_variant	0	NR	8e-11	10.0969		0.293	[0.19-0.39] mg/dL increase	Affymetrix, Illumina [NR] (imputed)	N
2018-10-17	30181573	Jing J	2018-09-04	Sci Rep	www.ncbi.nlm.nih.gov/pubmed/30181573	Genetics of serum urate concentrations and gout in a high-risk population, patients with chronic kidney disease.	Serum urate levels in chronic kidney disease	4,941 European ancestry cases	NA	4q22.1	4	88131171	ABCG2	ABCG2			ENSG00000118777			rs2231142-T	rs2231142	0	2231142	missense_variant	0	0.11	9e-14	13.0458		0.4	[0.3-0.5] mg/dl increase	Illumina [9281895] (imputed)	N
2019-01-16	30305239	Macias-Kauffer LR	2018-10-01	Int J Cardiol	www.ncbi.nlm.nih.gov/pubmed/30305239	Genetic contributors to serum uric acid levels in Mexicans and their effect on premature coronary artery disease.	Serum uric acid levels	2153 Mexican ancestry individuals	NA	4q22.1	4	88131171	ABCG2	ABCG2			ENSG00000118777			rs2231142-T	rs2231142	0	2231142	missense_variant	0	NR	2e-10	9.69897		0.23	[NR] unit increase	Illumina [865896] (imputed)	N
2019-08-16	31207883	Rivera-Paredez B	2019-06-14	Nutrients	www.ncbi.nlm.nih.gov/pubmed/31207883	Influence of Genetic and Non-Genetic Risk Factors for Serum Uric Acid Levels and Hyperuricemia in Mexicans.	Serum uric acid levels	396 Mexican ancestry individuals	3,693 Mexican ancestry individuals	4q22.1	4	88131171	ABCG2	ABCG2			ENSG00000118777			rs2231142-T	rs2231142	0	2231142	missense_variant	0	NR	1e-18	18		0.23	[0.18-0.28] unit increase	Illumina [7200000] (imputed)	N
2019-10-29	31578528	Tin A	2019-10-02	Nat Genet	www.ncbi.nlm.nih.gov/pubmed/31578528	Target genes, variants, tissues and transcriptional pathways influencing human serum urate levels.	Urate levels	288,649 European ancestry individuals, 125,725 East Asian ancestry individuals, 33,671 African American individuals, 9,037 South Asian ancestry individuals, 608 Hispanic individuals	NA	4q22.1	4	88131171	ABCG2	ABCG2			ENSG00000118777			rs2231142-T	rs2231142	0	2231142	missense_variant	0	0.0852	7e-21	20.1549	(South Asian)	0.3369	[0.27-0.41] mg/dL increase	Affymetrix, Illumina [8249849] (imputed)	N
2019-10-29	31578528	Tin A	2019-10-02	Nat Genet	www.ncbi.nlm.nih.gov/pubmed/31578528	Target genes, variants, tissues and transcriptional pathways influencing human serum urate levels.	Gout	13,179 European, African American and unknown ancestry cases, 750,634 European, African American and unknown ancestry controls	NA	4q22.1	4	88131171	ABCG2	ABCG2			ENSG00000118777			rs2231142-?	rs2231142	0	2231142	missense_variant	0	NR	1e-290	290	(EA)			Affymetrix, Illumina [8249849] (imputed)	N
2013-09-04	20139978	Kamatani Y	2010-02-07	Nat Genet	www.ncbi.nlm.nih.gov/pubmed/20139978	Genome-wide association study of hematological and biochemical traits in a Japanese population.	Urate levels	8,868 Japanese ancestry individuals	NA	4q22.1	4	88133515	ABCG2	ABCG2			ENSG00000118777			rs4148155-G	rs4148155	0	4148155	intron_variant	0	0.3	1e-13	13		0.121	[0.09-0.152] unit increase	Illumina [561583]	N
2018-07-28	29403010	Kanai M	2018-02-05	Nat Genet	www.ncbi.nlm.nih.gov/pubmed/29403010	Genetic analysis of quantitative traits in the Japanese population links cell types to complex human diseases.	Serum uric acid levels	109,029 Japanese ancestry individuals	NA	4q22.1	4	88133515	ABCG2	ABCG2			ENSG00000118777			rs4148155-?	rs4148155	0	4148155	intron_variant	0	NR	2e-132	131.699		0.1136	[0.1-0.12] unit increase novel	Illumina [6108953] (imputed)	N
2019-02-06	30595370	Kichaev G	2018-12-27	Am J Hum Genet	www.ncbi.nlm.nih.gov/pubmed/30595370	Leveraging Polygenic Functional Enrichment to Improve GWAS Power.	Body mass index	approximately 458,000 European ancestry individuals	NA	4q22.1	4	88133515		ABCG2			ENSG00000118777			rs4148155-?	rs4148155	0	4148155	intron_variant	0	NR	1e-11	11				NR [~ 8900000] (imputed)	N
2020-03-23	31900758	Han X	2020-01-03	Eur J Epidemiol	www.ncbi.nlm.nih.gov/pubmed/31900758	Using Mendelian randomization to evaluate the causal relationship between serum C-reactive protein levels and age-related macular degeneration.	C-reactive protein levels	418,642 British ancestry individuals	NA	4q22.1	4	88133515	NR	ABCG2			ENSG00000118777			rs4148155-?	rs4148155	0	4148155	intron_variant	0	NR	5e-08	7.30103		0.0221716	[0.016-0.029] unit increase	NR [NR]	N
2018-10-17	30181573	Jing J	2018-09-04	Sci Rep	www.ncbi.nlm.nih.gov/pubmed/30181573	Genetics of serum urate concentrations and gout in a high-risk population, patients with chronic kidney disease.	Gout in chronic kidney disease	1,217 European ancestry cases, 3,724 European ancestry controls	NA	4q22.1	4	88133515	ABCG2	ABCG2			ENSG00000118777			rs4148155-G	rs4148155	0	4148155	intron_variant	0	0.11	5e-09	8.30103		1.55	[1.34-1.79]	Illumina [9281895] (imputed)	N
2019-07-16	30899057	Lee MG	2019-03-21	Sci Rep	www.ncbi.nlm.nih.gov/pubmed/30899057	Integrative Genome-Wide Association Studies of eQTL and GWAS Data for Gout Disease Susceptibility.	Gout	373 Han Chinese ancestry cases, 6,721 Han Chinese ancestry controls	385 Han Chinese ancestry cases, 7,445 Han Chinese ancestry controls	4q22.1	4	88133515	PKD2, NAP1L5, ABCG2	ABCG2			ENSG00000118777			rs4148155-G	rs4148155	0	4148155	intron_variant	0	0.31	4e-35	34.3979		2	[NR]	Affymetrix [607675]	N
2019-05-07	30993211	Nakatochi M	2019-04-08	Commun Biol	www.ncbi.nlm.nih.gov/pubmed/30993211	Genome-wide meta-analysis identifies multiple novel loci associated with serum uric acid levels in Japanese individuals.	Serum uric acid levels	121,745 Japanese ancestry individuals	at least 101,293 European ancestry individuals	4q22.1	4	88133515	ABCG2	ABCG2			ENSG00000118777			rs4148155-A	rs4148155	0	4148155	intron_variant	0	0.705	2e-149	148.699	(Japanese)	0.115	[0.11-0.12] unit decrease	Illumina [5864938] (imputed)	N
2014-10-22	24513273	Yang B	2014-02-11	BMC Med Genomics	www.ncbi.nlm.nih.gov/pubmed/24513273	A genome-wide association study identifies common variants influencing serum uric acid concentrations in a Chinese population.	Serum uric acid levels	3,451 Han Chinese ancestry individuals	8,830 Chinese ancestry individuals	4q22.1	4	88139757	ABCG2	ABCG2			ENSG00000118777			rs4148152-C	rs4148152	0	4148152	intron_variant	0	0.33	3e-18	17.5229		0.029	[0.021-0.037] unit decrease	Affymetrix, Illumina [658288]	N
2014-10-22	24513273	Yang B	2014-02-11	BMC Med Genomics	www.ncbi.nlm.nih.gov/pubmed/24513273	A genome-wide association study identifies common variants influencing serum uric acid concentrations in a Chinese population.	Serum uric acid levels	3,451 Han Chinese ancestry individuals	8,830 Chinese ancestry individuals	4q22.1	4	88143429	ABCG2	ABCG2			ENSG00000118777			rs3114018-T	rs3114018	0	3114018	intron_variant	0	0.38	4e-20	19.3979		0.029	[0.021-0.037] unit decrease	Affymetrix, Illumina [658288]	N
2013-01-16	23064961	Shaffer JR	2012-10-11	J Dent Res	www.ncbi.nlm.nih.gov/pubmed/23064961	GWAS of dental caries patterns in the permanent dentition.	Dental caries	920 European ancestry individuals	NA	4q22.1	4	88143429	PKD2, SPP1, MEPE, IBSP, DMP1, DSPP, ABCG2	ABCG2			ENSG00000118777			rs3114018-?	rs3114018	0	3114018	intron_variant	0	NR	7e-08	7.1549	(DMFS5mand,DMFS5)			Illumina [518997]	N
2018-07-04	29558500	Lee J	2018-03-20	PLoS One	www.ncbi.nlm.nih.gov/pubmed/29558500	Genome-wide association analysis identifies multiple loci associated with kidney disease-related traits in Korean populations.	Uric acid levels	7,064 Korean ancestry individuals	3,703 Korean ancestry individuals	4q22.1	4	88143429	ABCG2	ABCG2			ENSG00000118777			rs3114018-?	rs3114018	0	3114018	intron_variant	0		2e-16	15.699		0.1648	[0.13-0.20] unit decrease	Affymetrix [345072]	N
2016-07-11	26112879	Rudkowska I	2015-06-20	J Nutrigenet Nutrigenomics	www.ncbi.nlm.nih.gov/pubmed/26112879	Interaction between Common Genetic Variants and Total Fat Intake on Low-Density Lipoprotein Peak Particle Diameter: A Genome-Wide Association Study.	LDL peak particle diameter (total fat intake interaction)	541 European ancestry individuals	NA	4q22.1	4	88157772	ABCG2	ABCG2			ENSG00000118777			rs2622604-T	rs2622604	0	2622604	intron_variant	0	0.23	9e-06	5.04576		0.04	[0.02-0.06] unit decrease	Illumina [1632371] (imputed)	N
2017-04-21	27899376	Nakayama A	2016-11-29	Ann Rheum Dis	www.ncbi.nlm.nih.gov/pubmed/27899376	GWAS of clinically defined gout and subtypes identifies multiple susceptibility loci that include urate transporter genes.	Gout	945 Japanese ancestry cases, 1,213 Japanese ancestry controls	1,396 Japanese ancestry cases, 1,268 Japanese ancestry controls, 1,319 European ancestry cases, 514 European ancestry controls, 971 Polynesian ancestry cases, 565 Polynesian ancestry controls	4q22.1	4	88162514	ABCG2	ABCG2			ENSG00000118777			rs3114020-C	rs3114020	0	3114020	intron_variant	0	0.724	9e-35	34.0458	(Japanese)	1.89	[1.71-2.09]	Illumina [570442]	N
2019-10-29	31578528	Tin A	2019-10-02	Nat Genet	www.ncbi.nlm.nih.gov/pubmed/31578528	Target genes, variants, tissues and transcriptional pathways influencing human serum urate levels.	Urate levels	288,649 European ancestry individuals, 125,725 East Asian ancestry individuals, 33,671 African American individuals, 9,037 South Asian ancestry individuals, 608 Hispanic individuals	NA	4q22.1	4	88165592	ABCG2	ABCG2			ENSG00000118777			rs2622608-A	rs2622608	0	2622608	intron_variant	0	0.797	2e-18	17.699	(AA)	0.1421	[0.11-0.17] mg/dL decrease	Affymetrix, Illumina [8249849] (imputed)	N
2017-09-18	25676789	Wen CC	2015-05-01	Clin Pharmacol Ther	www.ncbi.nlm.nih.gov/pubmed/25676789	Genome-wide association study identifies ABCG2 (BCRP) as an allopurinol transporter and a determinant of drug response.	Serum uric acid levels in response to allopurinol in gout	1,607 European ancestry individuals, 238 East Asian individuals, 84 African American individuals, 85 Hispanic individuals, 13 individuals	NA	4q22.1	4	88169725	PKD2, ABCG2	ABCG2			ENSG00000118777			rs10011796-?	rs10011796	0	10011796	intron_variant	0		2e-08	7.69897	(EA)	0.2799	[0.18-0.38] unit increase	Affymetrix [NR] (imputed)	N
2017-09-18	25676789	Wen CC	2015-05-01	Clin Pharmacol Ther	www.ncbi.nlm.nih.gov/pubmed/25676789	Genome-wide association study identifies ABCG2 (BCRP) as an allopurinol transporter and a determinant of drug response.	Serum uric acid levels in response to allopurinol in gout	1,607 European ancestry individuals, 238 East Asian individuals, 84 African American individuals, 85 Hispanic individuals, 13 individuals	NA	4q22.1	4	88170035	ABCG2	ABCG2			ENSG00000118777			rs2725271-?	rs2725271	0	2725271	intron_variant	0		1e-07	7		0.2376	[NR] unit decrease	Affymetrix [NR] (imputed)	N
2019-10-29	31578528	Tin A	2019-10-02	Nat Genet	www.ncbi.nlm.nih.gov/pubmed/31578528	Target genes, variants, tissues and transcriptional pathways influencing human serum urate levels.	Urate levels	288,649 European ancestry individuals	NA	4q22.1	4	88172912	ABCG2	ABCG2			ENSG00000118777			rs2622629-T	rs2622629	0	2622629	intron_variant	0	0.6359	8e-44	43.0969		0.056927	[0.049-0.065] mg/dL decrease	Affymetrix, Illumina [8217339] (imputed)	N
2018-07-28	29403010	Kanai M	2018-02-05	Nat Genet	www.ncbi.nlm.nih.gov/pubmed/29403010	Genetic analysis of quantitative traits in the Japanese population links cell types to complex human diseases.	Serum uric acid levels	109,029 Japanese ancestry individuals	NA	4q22.1	4	88174538	NR	ABCG2			ENSG00000118777			rs55930652-?	rs55930652	0	55930652	intron_variant	0	NR	2e-36	35.699		0.07758	[0.066-0.09] unit decrease novel	Illumina [6108953] (imputed)	N
2017-09-18	28604730	McKay JD	2017-06-12	Nat Genet	www.ncbi.nlm.nih.gov/pubmed/28604730	Large-scale association analysis identifies new lung cancer susceptibility loci and heterogeneity in genetic susceptibility across histological subtypes.	Squamous cell lung carcinoma	7,426 European ancestry cases, 55,627 European ancestry controls	NA	4q22.1	4	88175489	ABCG2	ABCG2			ENSG00000118777			rs7658584-A	rs7658584	0	7658584	intron_variant	0	0.154582	2e-06	5.69897		1.12686	[1.072285124-1.184206472]	Illumina [10439017] (imputed)	N
2017-02-24	27005778	Kettunen J	2016-03-23	Nat Commun	www.ncbi.nlm.nih.gov/pubmed/27005778	Genome-wide study for circulating metabolites identifies 62 loci and reveals novel systemic effects of LPA.	Metabolite levels (small molecules and protein measures)	2,118 Erasmus Rucphen (founder/genetic isolate), 22,807 European ancestry individuals	NA	4q22.1	4	88242371	NR	ABCG2 - PPM1K	ENSG00000118777	ENSG00000163644		10743	15249	rs34226052-?	rs34226052	0	34226052	intergenic_variant	1	NR	5e-12	11.301	(Valine, conditioned)	0.0967459	[0.069-0.124] unit decrease	Affymetrix, Illumina, Perlegen [12133295] (imputed)	N
2020-04-17	31669095	Zhu Z	2019-10-24	J Allergy Clin Immunol	www.ncbi.nlm.nih.gov/pubmed/31669095	Shared Genetic and Experimental Links between Obesity-Related Traits and Asthma Subtypes in UK Biobank.	Body mass index	457,822 European ancestry individuals	NA	4q22.1	4	88261979	NR	PPM1K			ENSG00000163644			rs1129043-?	rs1129043	0	1129043	3_prime_UTR_variant	0	NR	1e-08	8				Affymetrix [~ 8270000] (imputed)	N
2019-12-10	31636271	Gallois A	2019-10-21	Nat Commun	www.ncbi.nlm.nih.gov/pubmed/31636271	A comprehensive study of metabolite genetics reveals strong pleiotropy and heterogeneity across time and context.	Serum metabolite levels (CMS)	6,263 Finnish ancestry men	NA	4q22.1	4	88279855	PPM1K	PPM1K			ENSG00000163644			rs7661312-?	rs7661312	0	7661312	intron_variant	0	NR	2e-17	16.699	(Val)	0.0907729	NR unit increase	Illumina [609262]	N
2019-12-10	31636271	Gallois A	2019-10-21	Nat Commun	www.ncbi.nlm.nih.gov/pubmed/31636271	A comprehensive study of metabolite genetics reveals strong pleiotropy and heterogeneity across time and context.	Serum metabolite levels	6,263 Finnish ancestry men	NA	4q22.1	4	88279855	PPM1K	PPM1K			ENSG00000163644			rs7661312-?	rs7661312	0	7661312	intron_variant	0	NR	4e-13	12.3979	(Val)	0.0912636	NR unit increase	Illumina [609262]	N
2009-01-15	18846501	Sonuga-Barke EJ	2008-10-07	Am J Med Genet B Neuropsychiatr Genet	www.ncbi.nlm.nih.gov/pubmed/18846501	Does parental expressed emotion moderate genetic effects in ADHD? An exploration using a genome wide association scan.	Conduct disorder (maternal expressed emotions interaction)	909 European ancestry trios	NA	4q22.1	4	88282518	PPM1K	PPM1K			ENSG00000163644			rs893971-T	rs893971	0	893971	intron_variant	0	0.6	7e-06	5.1549	(maternal warmth)	1.15	[NR] unit decrease	Perlegen [429901]	N
2017-02-24	27005778	Kettunen J	2016-03-23	Nat Commun	www.ncbi.nlm.nih.gov/pubmed/27005778	Genome-wide study for circulating metabolites identifies 62 loci and reveals novel systemic effects of LPA.	Metabolite levels (small molecules and protein measures)	2,118 Erasmus Rucphen (founder/genetic isolate), 22,807 European ancestry individuals	NA	4q22.1	4	88285078	PPM1K	PPM1K-DT			ENSG00000246375			rs9637599-C	rs9637599	0	9637599	intron_variant	0	0.47	2e-35	34.699	(Valine)	0.11	[0.09-0.13] unit increase	Affymetrix, Illumina, Perlegen [12133295] (imputed)	N
2019-12-10	31636271	Gallois A	2019-10-21	Nat Commun	www.ncbi.nlm.nih.gov/pubmed/31636271	A comprehensive study of metabolite genetics reveals strong pleiotropy and heterogeneity across time and context.	Serum metabolite levels	6,263 Finnish ancestry men	NA	4q22.1	4	88291925	LOC105369192	PPM1K-DT			ENSG00000246375			rs34813495-?	rs34813495	0	34813495	intron_variant	0	NR	1e-06	6	(Leu)	0.0604844	NR unit increase	Illumina [609262]	N
2019-12-10	31636271	Gallois A	2019-10-21	Nat Commun	www.ncbi.nlm.nih.gov/pubmed/31636271	A comprehensive study of metabolite genetics reveals strong pleiotropy and heterogeneity across time and context.	Serum metabolite levels (CMS)	6,263 Finnish ancestry men	NA	4q22.1	4	88291925	LOC105369192	PPM1K-DT			ENSG00000246375			rs34813495-?	rs34813495	0	34813495	intron_variant	0	NR	2e-16	15.699	(Leu)	0.0685747	NR unit increase	Illumina [609262]	N
2012-11-19	22925353	Lee HJ	2012-08-25	J Affect Disord	www.ncbi.nlm.nih.gov/pubmed/22925353	A genome-wide association study of seasonal pattern mania identifies NF1A as a possible susceptibility gene for bipolar disorder.	Bipolar disorder	2,191 European ancestry cases, 1,434 European ancestry controls	NA	4q22.1	4	88299792	PIGY	PPM1K-DT			ENSG00000246375			rs9995093-?	rs9995093	0	9995093	intron_variant	0	NR	7e-06	5.1549	(NSM vs. Control)	2.067	[NR]	Affymetrix [703012]	N
2018-08-13	27898682	Lotta LA	2016-11-29	PLoS Med	www.ncbi.nlm.nih.gov/pubmed/27898682	Genetic Predisposition to an Impaired Metabolism of the Branched-Chain Amino Acids and Risk of Type 2 Diabetes: A Mendelian Randomisation Analysis.	Branched-chain amino acid levels (Isoleucine)	16,596 European ancestry individuals	NA	4q22.1	4	88301675	PPM1K	PPM1K-DT			ENSG00000246375			rs7678928-T	rs7678928	0	7678928	intron_variant	0	0.46	6e-19	18.2218		0.09	[0.065-0.115] unit increase	Affymetrix, Illumina [10500000] (imputed)	N
2012-02-28	22286219	Kettunen J	2012-01-29	Nat Genet	www.ncbi.nlm.nih.gov/pubmed/22286219	Genome-wide association study identifies multiple loci influencing human serum metabolite levels.	Metabolite levels	8,330 European ancestry individuals	NA	4q22.1	4	88305270	PPM1K	PPM1K-DT			ENSG00000246375			rs1440581-?	rs1440581	0	1440581	intron_variant	0	NR	2e-16	15.699	(Fischer's ratio)	0.13	[0.091-0.169] unit increase	Illumina [~ 7700000] (imputed)	N
2014-12-10	24816252	Shin SY	2014-05-11	Nat Genet	www.ncbi.nlm.nih.gov/pubmed/24816252	An atlas of genetic influences on human blood metabolites.	Blood metabolite levels	7,824 European ancestry individuals	NA	4q22.1	4	88305270	PPM1K	PPM1K-DT			ENSG00000246375			rs1440581-T	rs1440581	0	1440581	intron_variant	0	0.46	1e-19	19	(leucine)	0.008	[0.006-0.01] unit decrease	Affymetrix, Illumina [2100000] (imputed)	N
2014-12-10	24816252	Shin SY	2014-05-11	Nat Genet	www.ncbi.nlm.nih.gov/pubmed/24816252	An atlas of genetic influences on human blood metabolites.	Blood metabolite levels	7,824 European ancestry individuals	NA	4q22.1	4	88305270	PPM1K	PPM1K-DT			ENSG00000246375			rs1440581-T	rs1440581	0	1440581	intron_variant	0	0.46	1e-16	16	(3-methyl-2-oxovalerate)	0.014	[0.01-0.018] unit decrease	Affymetrix, Illumina [2100000] (imputed)	N
2014-12-10	24816252	Shin SY	2014-05-11	Nat Genet	www.ncbi.nlm.nih.gov/pubmed/24816252	An atlas of genetic influences on human blood metabolites.	Blood metabolite levels	7,824 European ancestry individuals	NA	4q22.1	4	88305270	PPM1K	PPM1K-DT			ENSG00000246375			rs1440581-T	rs1440581	0	1440581	intron_variant	0	0.46	3e-12	11.5229	(valine)	0.008	[0.006-0.01] unit decrease	Affymetrix, Illumina [2100000] (imputed)	N
2012-11-21	22916037	Inouye M	2012-08-16	PLoS Genet	www.ncbi.nlm.nih.gov/pubmed/22916037	Novel Loci for metabolic networks and multi-tissue expression studies reveal genes for atherosclerosis.	Metabolite levels	6,608 European ancestry individuals	NA	4q22.1	4	88305270	HERC6, PPM1K	PPM1K-DT			ENSG00000246375			rs1440581-?	rs1440581	0	1440581	intron_variant	0	0.47	1e-10	10				Illumina [~ 2000000] (imputed)	N
2018-08-13	27898682	Lotta LA	2016-11-29	PLoS Med	www.ncbi.nlm.nih.gov/pubmed/27898682	Genetic Predisposition to an Impaired Metabolism of the Branched-Chain Amino Acids and Risk of Type 2 Diabetes: A Mendelian Randomisation Analysis.	Branched-chain amino acid levels (Leucine)	16,596 European ancestry individuals	NA	4q22.1	4	88305270	PPM1K	PPM1K-DT			ENSG00000246375			rs1440581-C	rs1440581	0	1440581	intron_variant	0	0.53	4e-25	24.3979		0.08	[0.055-0.105] unit increase	Affymetrix, Illumina [10500000] (imputed)	N
2018-08-13	27898682	Lotta LA	2016-11-29	PLoS Med	www.ncbi.nlm.nih.gov/pubmed/27898682	Genetic Predisposition to an Impaired Metabolism of the Branched-Chain Amino Acids and Risk of Type 2 Diabetes: A Mendelian Randomisation Analysis.	Branched-chain amino acid levels (Valine)	16,596 European ancestry individuals	NA	4q22.1	4	88305270	PPM1K	PPM1K-DT			ENSG00000246375			rs1440581-C	rs1440581	0	1440581	intron_variant	0	0.53	4e-24	23.3979		0.1	[-0.15480-0.35480] unit increase	Affymetrix, Illumina [10500000] (imputed)	N
2014-12-10	24816252	Shin SY	2014-05-11	Nat Genet	www.ncbi.nlm.nih.gov/pubmed/24816252	An atlas of genetic influences on human blood metabolites.	Blood metabolite levels	7,824 European ancestry individuals	NA	4q22.1	4	88322666	PPM1K	PPM1K-DT			ENSG00000246375			rs10022462-T	rs10022462	0	10022462	intron_variant	0	0.45	5e-11	10.301	(2-aminobutyrate)	0.012	[0.0081-0.0159] unit decrease	Affymetrix, Illumina [2100000] (imputed)	N
2017-11-30	29059683	Michailidou K	2017-10-23	Nature	www.ncbi.nlm.nih.gov/pubmed/29059683	Association analysis identifies 65 new breast cancer risk loci.	Breast cancer	76,192 European ancestry cases, 63,082 European ancestry controls	46,785 European ancestry cases, 42,892 European ancestry controls, 14,068 East Asian ancestry cases, 13,104 East Asian ancestry controls	4q22.1	4	88322666	LOC105369192	PPM1K-DT			ENSG00000246375			rs10022462-T	rs10022462	0	10022462	intron_variant	0	0.44	2e-09	8.69897	(EA)	1.04	[1.02-1.06] (Oncoarray)	Illumina [~ 11800000] (imputed)	N
2019-07-17	28552196	Tachmazidou I	2017-06-01	Am J Hum Genet	www.ncbi.nlm.nih.gov/pubmed/28552196	Whole-Genome Sequencing Coupled to Imputation Discovers Genetic Signals for Anthropometric Traits.	Lean body mass	3,399 whole genome sequenced individuals, 11,801 European ancestry individuals	10,676 European ancestry individuals	4q22.1	4	88427009	HERC6	HERC6			ENSG00000138642			rs779437994-A	rs779437994	0	779437994	intron_variant	0	0.9979	9e-06	5.04576		1.3479	[0.75-1.94] unit increase	Affymetrix, Illumina, Perlegen [15844966] (imputed)	N
2012-04-27	22424883	Imboden M	2012-03-15	J Allergy Clin Immunol	www.ncbi.nlm.nih.gov/pubmed/22424883	Genome-wide association study of lung function decline in adults with and without asthma.	Pulmonary function decline	1,441 European ancestry asthma cases, 2,677 European ancestry controls	1,160 European ancestry asthma cases, 10,858 European ancestry controls	4q22.1	4	88499935	HERC5	HERC5			ENSG00000138646			rs10516809-?	rs10516809	0	10516809	synonymous_variant	0	NR	9e-06	5.04576	(FEV1 decline in asthmatics)	0.3063	[0.17-0.44] unit increase	Illumina [~ 2500000] (imputed)	N
2018-09-17	29844566	Davies G	2018-05-29	Nat Commun	www.ncbi.nlm.nih.gov/pubmed/29844566	Study of 300,486 individuals identifies 148 independent genetic loci influencing general cognitive function.	Reaction time	330,069 European ancestry individuals	NA	4q22.1	4	88545184	NR	AC098582.1			ENSG00000287542			rs11932693-?	rs11932693	0	11932693	intron_variant	0	NR	2e-07	6.69897		0.0091307	[0.0057-0.0125] unit increase	Affymetrix [805426] (imputed)	N
2016-10-14	26634245	Lutz SM	2015-12-03	BMC Genet	www.ncbi.nlm.nih.gov/pubmed/26634245	A genome-wide association study identifies risk loci for spirometric measures among smokers of European and African ancestry.	Post bronchodilator FEV1	10,094 European ancestry current and former smoker individuals, 3,260 African American current and former smoker individuals, 178 current and former smoker individuals	NA	4q22.1	4	88591861	Intergenic	AC098582.1			ENSG00000287542			rs113228472-A	rs113228472	0	113228472	intron_variant	0	0.04	4e-06	5.39794		0.126	NR unit decrease	Illumina [NR] (imputed)	N
2020-01-09	23823483	Rhee EP	2013-07-02	Cell Metab	www.ncbi.nlm.nih.gov/pubmed/23823483	A genome-wide association study of the human metabolome in a community-based cohort.	Metabolite levels	2,076 European ancestry individuals	NA	4q31.21	4	141754259	INPP4B	IL15 - INPP4B	ENSG00000164136	ENSG00000109452		20272	268901	rs9990563-?	rs9990563	0	9990563	intergenic_variant	1	NR	1e-06	6	(pyridoxate)	0.26312	[0.16-0.37] unit decrease	Affymetrix [at least 2500000] (imputed)	N
2019-08-20	31311600	Namjou B	2019-07-17	BMC Med	www.ncbi.nlm.nih.gov/pubmed/31311600	GWAS and enrichment analyses of non-alcoholic fatty liver disease identify new trait-associated genes and pathways across eMERGE Network.	Aspartate aminotransferase levels in non-alcoholic fatty liver disease	1,075 European ancestry individuals	NA	4q31.21	4	141766642	intergenic	IL15 - INPP4B	ENSG00000164136	ENSG00000109452		32655	256518	rs4956410-A	rs4956410	0	4956410	intergenic_variant	1	0.0744879	8e-06	5.09691		0.34206	[0.19-0.49] unit decrease	NR [7263501] (imputed)	N
2009-02-26	19176441	Yang JJ	2009-01-28	JAMA	www.ncbi.nlm.nih.gov/pubmed/19176441	Genome-wide interrogation of germline genetic variation associated with treatment response in childhood acute lymphoblastic leukemia.	Response to treatment for acute lymphoblastic leukemia	356 European ancestry cases, 53 Black cases, 78 cases	NA	4q31.21	4	141788570	IL15	IL15 - INPP4B	ENSG00000164136	ENSG00000109452		54583	234590	rs17007695-C	rs17007695	0	17007695	intergenic_variant	1	NR	9e-07	6.04576		2.67	[1.53-4.68]	Affymetrix [476796]	N
2017-08-30	27863252	Astle WJ	2016-11-17	Cell	www.ncbi.nlm.nih.gov/pubmed/27863252	The Allelic Landscape of Human Blood Cell Trait Variation and Links to Common Complex Disease.	Mean platelet volume	164,454 European ancestry individuals	NA	5q33.3	5	159195524	RNF145	RNF145			ENSG00000145860			rs55801554-A	rs55801554	0	55801554	intron_variant	0	0.2451	6e-58	57.2218		0.067642	[0.059-0.076] unit increase	Affymetrix [~ 2500000] (imputed)	N
2017-08-30	27863252	Astle WJ	2016-11-17	Cell	www.ncbi.nlm.nih.gov/pubmed/27863252	The Allelic Landscape of Human Blood Cell Trait Variation and Links to Common Complex Disease.	Platelet distribution width	164,433 European ancestry individuals	NA	5q33.3	5	159225387	CTB-11I22.1	AC134043.2			ENSG00000253256			rs2901184-A	rs2901184	0	2901184	intron_variant	0	0.2479	6e-19	18.2218		0.0371716	[0.029-0.045] unit increase	Affymetrix [~ 2500000] (imputed)	N
2015-12-18	25574825	Baurecht H	2015-01-08	Am J Hum Genet	www.ncbi.nlm.nih.gov/pubmed/25574825	Genome-wide comparative analysis of atopic dermatitis and psoriasis gives insight into opposing genetic mechanisms.	Inflammatory skin disease	2,079 European ancestry atopic dermatitis cases, 4,212 European ancestry psoriasis cases, 11,899 European ancestry controls	NA	5q33.3	5	159231004	CTB-11I22.1	LINC01932, AC134043.2			ENSG00000253315, ENSG00000253256			rs10515778-?	rs10515778	0	10515778	intron_variant	0	NR	2e-14	13.699	(Psoriasis)	1.29	[1.21â€“1.38]	Affymetrix, Illumina [~ 5200000]	N
2015-12-18	25574825	Baurecht H	2015-01-08	Am J Hum Genet	www.ncbi.nlm.nih.gov/pubmed/25574825	Genome-wide comparative analysis of atopic dermatitis and psoriasis gives insight into opposing genetic mechanisms.	Inflammatory skin disease	2,079 European ancestry atopic dermatitis cases, 4,212 European ancestry psoriasis cases, 11,899 European ancestry controls	NA	5q33.3	5	159260273	UBLCP1	AC134043.2 - UBLCP1	ENSG00000253256	ENSG00000164332		11477	3017	rs11135056-?	rs11135056	0	11135056	intergenic_variant	1	NR	1e-25	25	(Psoriasis)	1.45	[1.35â€“1.56]	Affymetrix, Illumina [~ 5200000]	N
2016-07-23	26198764	Goes FS	2015-07-21	Am J Med Genet B Neuropsychiatr Genet	www.ncbi.nlm.nih.gov/pubmed/26198764	Genome-wide association study of schizophrenia in Ashkenazi Jews.	Schizophrenia	592 Ashkenazi Jewish ancestry cases, 505 Ashkenazi Jewish ancestry controls, 36,989 cases, 113,075 controls	NA	5q33.3	5	159261655	NR	AC134043.2 - UBLCP1	ENSG00000253256	ENSG00000164332		12859	1635	rs34411452-T	rs34411452	0	34411452	intergenic_variant	1	NR	4e-06	5.39794		1.06	[NR]	Illumina [7158791] (imputed)	N
2009-02-06	19169254	Nair RP	2009-01-25	Nat Genet	www.ncbi.nlm.nih.gov/pubmed/19169254	Genome-wide scan reveals association of psoriasis with IL-23 and NF-kappaB pathways.	Psoriasis	1,359 European ancestry cases, 1,400 European ancestry controls	5,048 European ancestry cases, 5,041 European ancestry controls	5q33.3	5	159290781	IL12B	UBLCP1 - AC008691.1	ENSG00000164332	ENSG00000249738		4745	19964	rs2082412-G	rs2082412	0	2082412	regulatory_region_variant	1	0.8	2e-28	27.699		1.44	[NR]	Perlegen [~ 2500000] (imputed)	N
2016-10-14	26626624	Stuart PE	2015-11-28	Am J Hum Genet	www.ncbi.nlm.nih.gov/pubmed/26626624	Genome-wide Association Analysis of Psoriatic Arthritis and Cutaneous Psoriasis Reveals Differences in Their Genetic Architecture.	Cutaneous psoriasis	1,363 European ancestry cases, 4,934 European ancestry controls	up to 2,969 European ancestry cases, up to European ancestry 14,384 controls	5q33.3	5	159290781	IL12B	UBLCP1 - AC008691.1	ENSG00000164332	ENSG00000249738		4745	19964	rs2082412-G	rs2082412	0	2082412	regulatory_region_variant	1	NR	1e-13	13		1.35	NR	Illumina [11532644] (imputed)	N
2018-01-19	29221444	Divers J	2017-12-08	BMC Genet	www.ncbi.nlm.nih.gov/pubmed/29221444	Genome-wide association study of coronary artery calcified atherosclerotic plaque in African Americans with type 2 diabetes.	Coronary artery calcified atherosclerotic plaque score in type 2 diabetes	691 African American individuals	205 African American individuals	5q33.3	5	159299527	intergenic	UBLCP1 - AC008691.1	ENSG00000164332	ENSG00000249738		13491	11218	rs73307775-?	rs73307775	0	73307775	intergenic_variant	1	NR	4e-06	5.39794		0.998	[0.46-1.54] unit decrease	Illumina [at least 13000000] (imputed)	N
2019-02-08	30595370	Kichaev G	2018-12-27	Am J Hum Genet	www.ncbi.nlm.nih.gov/pubmed/30595370	Leveraging Polygenic Functional Enrichment to Improve GWAS Power.	Autoimmune traits	approximately 459,000 European ancestry individuals	NA	5q33.3	5	159304540		UBLCP1 - AC008691.1	ENSG00000164332	ENSG00000249738		18504	6205	rs1549922-?	rs1549922	0	1549922	intergenic_variant	1	NR	2e-08	7.69897				NR [~ 8900000] (imputed)	N
2017-03-10	27412988	Tise CG	2016-07-13	G3 (Bethesda)	www.ncbi.nlm.nih.gov/pubmed/27412988	From Genotype to Phenotype: Nonsense Variants in SLC13A1 Are Associated with Decreased Serum Sulfate and Increased Serum Aminotransferases.	Serum sulfate level	917 Old Order Amish (founder/genetic isolate) individuals	NA	5q33.3	5	159309984	UBLCP1, IL12B	UBLCP1 - AC008691.1	ENSG00000164332	ENSG00000249738		23948	761	rs6859018-?	rs6859018	0	6859018	intergenic_variant	1	NR	3e-06	5.52288		0.021	NR unit increase	Affymetrix [NR]	N
2016-02-10	25903422	Yin X	2015-04-23	Nat Commun	www.ncbi.nlm.nih.gov/pubmed/25903422	Genome-wide meta-analysis identifies multiple novel associations and ethnic heterogeneity of psoriasis susceptibility.	Psoriasis	3,496 European ancestry cases, 5,186 European ancestry controls, 1,588 Chinese ancestry cases, 3,546 Chinese ancestry controls	5,134 European ancestry cases, 5,633 European ancestry controls, 5,151 Chinese ancestry cases, 5,152 Chinese ancestry controls	5q33.3	5	159322080	IL12B	AC008691.1, IL12B			ENSG00000249738, ENSG00000113302			rs2853694-G	rs2853694	0	2853694	intron_variant	0	0.495	5e-10	9.30103	(conditional on rs7709212, rs4921493)	1.23	[1.16-1.29]	Illumina [up to 4778154] (imputed)	N
2016-02-10	25903422	Yin X	2015-04-23	Nat Commun	www.ncbi.nlm.nih.gov/pubmed/25903422	Genome-wide meta-analysis identifies multiple novel associations and ethnic heterogeneity of psoriasis susceptibility.	Psoriasis	3,496 European ancestry cases, 5,186 European ancestry controls, 1,588 Chinese ancestry cases, 3,546 Chinese ancestry controls	5,134 European ancestry cases, 5,633 European ancestry controls, 5,151 Chinese ancestry cases, 5,152 Chinese ancestry controls	5q33.3	5	159322080	IL12B	AC008691.1, IL12B			ENSG00000249738, ENSG00000113302			rs2853694-G	rs2853694	0	2853694	intron_variant	0	0.495	2e-08	7.69897	(EA, conditional on rs7709212, rs4921493)	1.25	[1.17-1.32]	Illumina [up to 4778154] (imputed)	N
2011-01-18	20953190	Strange A	2010-10-17	Nat Genet	www.ncbi.nlm.nih.gov/pubmed/20953190	A genome-wide association study identifies new psoriasis susceptibility loci and an interaction between HLA-C and ERAP1.	Psoriasis	2,178 European ancestry cases, 5,175 European ancestry controls	3,174 European ancestry cases, 5,464 European ancestry controls	5q33.3	5	159323761	IL12B	AC008691.1, IL12B			ENSG00000249738, ENSG00000113302			rs3213094-?	rs3213094	0	3213094	intron_variant	0	NR	5e-11	10.301		1.39	[1.26-1.53]	Illumina [535475]	N
2009-02-07	19169255	Zhang XJ	2009-01-25	Nat Genet	www.ncbi.nlm.nih.gov/pubmed/19169255	Psoriasis genome-wide association study identifies susceptibility variants within LCE gene cluster at 1q21.	Psoriasis	1,139 Han Chinese ancestry cases, 1,132 Han Chinese ancestry controls	5,721 Chinese ancestry cases, 7,340 Chinese ancestry controls	5q33.3	5	159323761	IL12B	AC008691.1, IL12B			ENSG00000249738, ENSG00000113302			rs3213094-A	rs3213094	0	3213094	intron_variant	0	0.45	3e-26	25.5229		1.28	[1.23-1.35]	Illumina [494902]	N
2012-01-17	22190364	Patsopoulos NA	2011-12-01	Ann Neurol	www.ncbi.nlm.nih.gov/pubmed/22190364	Genome-wide meta-analysis identifies novel multiple sclerosis susceptibility loci.	Multiple sclerosis	5,545 European ancestry cases, 12,153 European ancestry controls	NA	5q33.3	5	159332892	IL12B	AC008691.1			ENSG00000249738			rs2546890-A	rs2546890	0	2546890	non_coding_transcript_exon_variant	0	0.52	8e-08	7.09691		1.16	[NR]	Affymetrix, Illumina [2529394]	N
2010-12-01	20953188	Ellinghaus E	2010-10-17	Nat Genet	www.ncbi.nlm.nih.gov/pubmed/20953188	Genome-wide association study identifies a psoriasis susceptibility locus at TRAF3IP2.	Psoriasis	472 European ancestry cases, 1,146 European ancestry controls	2,668, European ancestry cases, 762 French Canadian founder population cases, 2,585 cases, 3,485 European ancestry controls, 994 French Canadian founder population controls, 2,412 controls	5q33.3	5	159332892	IL12B	AC008691.1			ENSG00000249738			rs2546890-A	rs2546890	0	2546890	non_coding_transcript_exon_variant	0	0.56	1e-20	20		1.54	[1.32-1.79]	Illumina [2339118] (imputed)	N
2012-10-24	21833088	Sawcer S	2011-08-11	Nature	www.ncbi.nlm.nih.gov/pubmed/21833088	Genetic risk and a primary role for cell-mediated immune mechanisms in multiple sclerosis.	Multiple sclerosis	9,772 European ancestry cases, 16,849 European ancestry controls	4,218 European ancestry cases, 7,296 European ancestry controls	5q33.3	5	159332892	IL12B	AC008691.1			ENSG00000249738			rs2546890-A	rs2546890	0	2546890	non_coding_transcript_exon_variant	0	NR	1e-11	11		1.11	[1.1-1.13]	Illumina [465434]	N
2015-12-18	25574825	Baurecht H	2015-01-08	Am J Hum Genet	www.ncbi.nlm.nih.gov/pubmed/25574825	Genome-wide comparative analysis of atopic dermatitis and psoriasis gives insight into opposing genetic mechanisms.	Inflammatory skin disease	2,079 European ancestry atopic dermatitis cases, 4,212 European ancestry psoriasis cases, 11,899 European ancestry controls	NA	5q33.3	5	159332892	AC008697.1	AC008691.1			ENSG00000249738			rs2546890-?	rs2546890	0	2546890	non_coding_transcript_exon_variant	0	NR	3e-35	34.5229	(Psoriasis)	1.39	[1.32â€“1.47]	Affymetrix, Illumina [~ 5200000]	N
2016-09-12	26394269	Cordell HJ	2015-09-22	Nat Commun	www.ncbi.nlm.nih.gov/pubmed/26394269	International genome-wide meta-analysis identifies new primary biliary cirrhosis risk loci and targetable pathogenic pathways.	Primary biliary cholangitis	2,764 European ancestry cases, 10,475 European ancestry controls	3,716 European ancestry cases, 4,261 European ancestry controls	5q33.3	5	159332892	RNF145, UBLCP1, RNU4ATAC2P, IL12B, LOC285626	AC008691.1			ENSG00000249738			rs2546890-A	rs2546890	0	2546890	non_coding_transcript_exon_variant	0		1e-10	10		1.14943	[1.08-1.22]	Illumina [1143634] (imputed)	N
2020-02-10	31604244	International Multiple Sclerosis Genetics Consortium	2019-09-01	Science	www.ncbi.nlm.nih.gov/pubmed/31604244	Multiple sclerosis genomic map implicates peripheral immune cells and microglia in susceptibility.	Multiple sclerosis	14,802 European and unknown ancestry cases, 26,703 European and unknown ancestry controls	32,627 European and unknown ancestry cases, 41,672 European and unknown ancestry controls	5q33.3	5	159332892	LOC285626	AC008691.1			ENSG00000249738			rs2546890-A	rs2546890	0	2546890	non_coding_transcript_exon_variant	0	NR	5e-19	18.301		1.0878	NR	Affymetrix, Illumina [8278136] (imputed)	N
2016-02-10	25903422	Yin X	2015-04-23	Nat Commun	www.ncbi.nlm.nih.gov/pubmed/25903422	Genome-wide meta-analysis identifies multiple novel associations and ethnic heterogeneity of psoriasis susceptibility.	Psoriasis	3,496 European ancestry cases, 5,186 European ancestry controls, 1,588 Chinese ancestry cases, 3,546 Chinese ancestry controls	5,134 European ancestry cases, 5,633 European ancestry controls, 5,151 Chinese ancestry cases, 5,152 Chinese ancestry controls	5q33.3	5	159337169	IFIH1	AC008691.1			ENSG00000249738			rs3747517-T	rs7709212	0	7709212	intron_variant	0	0.682	5e-09	8.30103	(Chinese, conditional on rs1990760)	1.25	[1.16-1.35]	Illumina [up to 4778154] (imputed)	N
2016-02-10	25903422	Yin X	2015-04-23	Nat Commun	www.ncbi.nlm.nih.gov/pubmed/25903422	Genome-wide meta-analysis identifies multiple novel associations and ethnic heterogeneity of psoriasis susceptibility.	Psoriasis	3,496 European ancestry cases, 5,186 European ancestry controls, 1,588 Chinese ancestry cases, 3,546 Chinese ancestry controls	5,134 European ancestry cases, 5,633 European ancestry controls, 5,151 Chinese ancestry cases, 5,152 Chinese ancestry controls	5q33.3	5	159337169	IL12B	AC008691.1			ENSG00000249738			rs7709212-T	rs7709212	0	7709212	intron_variant	0	0.657	2e-30	29.699		1.38	[1.31-1.46]	Illumina [up to 4778154] (imputed)	N
2016-02-10	25903422	Yin X	2015-04-23	Nat Commun	www.ncbi.nlm.nih.gov/pubmed/25903422	Genome-wide meta-analysis identifies multiple novel associations and ethnic heterogeneity of psoriasis susceptibility.	Psoriasis	3,496 European ancestry cases, 5,186 European ancestry controls, 1,588 Chinese ancestry cases, 3,546 Chinese ancestry controls	5,134 European ancestry cases, 5,633 European ancestry controls, 5,151 Chinese ancestry cases, 5,152 Chinese ancestry controls	5q33.3	5	159337169	IL12B	AC008691.1			ENSG00000249738			rs7709212-T	rs7709212	0	7709212	intron_variant	0	0.657	3e-20	19.5229	(EA)	1.37	[1.28-1.47]	Illumina [up to 4778154] (imputed)	N
2016-02-10	25903422	Yin X	2015-04-23	Nat Commun	www.ncbi.nlm.nih.gov/pubmed/25903422	Genome-wide meta-analysis identifies multiple novel associations and ethnic heterogeneity of psoriasis susceptibility.	Psoriasis	3,496 European ancestry cases, 5,186 European ancestry controls, 1,588 Chinese ancestry cases, 3,546 Chinese ancestry controls	5,134 European ancestry cases, 5,633 European ancestry controls, 5,151 Chinese ancestry cases, 5,152 Chinese ancestry controls	5q33.3	5	159337169	IL12B	AC008691.1			ENSG00000249738			rs7709212-T	rs7709212	0	7709212	intron_variant	0	0.5189	1e-11	11	(Chinese)	1.4	[1.27-1.55]	Illumina [up to 4778154] (imputed)	N
2016-10-14	26626624	Stuart PE	2015-11-28	Am J Hum Genet	www.ncbi.nlm.nih.gov/pubmed/26626624	Genome-wide Association Analysis of Psoriatic Arthritis and Cutaneous Psoriasis Reveals Differences in Their Genetic Architecture.	Psoriasis vulgaris	4,007 European ancestry cases, 4,934 European ancestry controls	up to 9,075 European ancestry cases, up to European ancestry 12,726 controls	5q33.3	5	159337169	IL12B	AC008691.1			ENSG00000249738			rs7709212-T	rs7709212	0	7709212	intron_variant	0	NR	2e-42	41.699		1.364	NR	Illumina [up to 11532644] (imputed)	N
2016-10-14	26626624	Stuart PE	2015-11-28	Am J Hum Genet	www.ncbi.nlm.nih.gov/pubmed/26626624	Genome-wide Association Analysis of Psoriatic Arthritis and Cutaneous Psoriasis Reveals Differences in Their Genetic Architecture.	Psoriatic arthritis	1,946 European ancestry cases, 4,934 European ancestry controls	up to 2,883 European ancestry cases, up to 14,179 European ancestry controls	5q33.3	5	159337470	IL12B, ADRA1B, RNF145	AC008691.1			ENSG00000249738			rs4921482-T	rs4921482	0	4921482	intron_variant	0	NR	1e-24	24		1.465	NR	Illumina [11532644] (imputed)	N
2018-04-26	26974007	Ellinghaus D	2016-03-14	Nat Genet	www.ncbi.nlm.nih.gov/pubmed/26974007	Analysis of five chronic inflammatory diseases identifies 27 new associations and highlights disease-specific patterns at shared loci.	Chronic inflammatory diseases (ankylosing spondylitis, Crohn's disease, psoriasis, primary sclerosing cholangitis, ulcerative colitis) (pleiotropy)	8,726 European ancestry ankylosing spondylitis cases, 19,085 European ancestry Crohnâ€™s disease cases, 6,530 European ancestry psoriasis cases, 3,408 European ancestry primary sclerosing cholangitis cases, 14,513 European ancestry ulcerative colitis cases, 34,213 European ancestry controls	NA	5q33.3	5	159337470	IL12B	AC008691.1			ENSG00000249738			rs4921482-?	rs4921482	0	4921482	intron_variant	0	NR	9e-25	24.0458	(subset analysis)			Illumina [130052]	N
2019-02-06	30552173	Aterido A	2018-12-14	Ann Rheum Dis	www.ncbi.nlm.nih.gov/pubmed/30552173	Genetic variation at the glycosaminoglycan metabolism pathway contributes to the risk of psoriatic arthritis but not psoriasis.	Psoriatic arthritis	744 Spanish ancestry cases, 1,454 Spanish ancestry controls	1,430 cases, 1,417 controls	5q33.3	5	159341357	NR	AC008691.1			ENSG00000249738			rs4921483-?	rs4921483	0	4921483	intron_variant	0	NR	9e-10	9.04576		6.13	[NR] z-score increase	Illumina [1387382] (imputed)	N
2018-07-05	29875488	Sun BB	2018-06-06	Nature	www.ncbi.nlm.nih.gov/pubmed/29875488	Genomic atlas of the human plasma proteome.	Blood protein levels	3,301 European ancestry individuals	NA	5q33.3	5	159342745	IL12B	AC008691.1			ENSG00000249738			rs4921484-C	rs4921484	0	4921484	intron_variant	0	0.678	7e-33	32.1549	(Interleukin-23, IL12B.IL23A.10365.132.3)	0.31	[0.25-0.37] unit increase	Affymetrix [10572788] (imputed)	N
2019-05-20	30837455	Dudding T	2019-03-05	Nat Commun	www.ncbi.nlm.nih.gov/pubmed/30837455	Genome wide analysis for mouth ulcers identifies associations at immune regulatory loci.	Mouth ulcers	47,079 British or unknown ancestry cases, 414,027 British or unknown ancestry controls	98,298 cases, 247,446 controls	5q33.3	5	159342745		AC008691.1			ENSG00000249738			rs4921484-C	rs4921484	0	4921484	intron_variant	0	0.682072	1e-28	28		1.05182	[1.04-1.06]	Affymetrix, Illumina [9851866] (imputed)	N
2018-11-16	30072576	Emilsson V	2018-08-02	Science	www.ncbi.nlm.nih.gov/pubmed/30072576	Co-regulatory networks of human serum proteins link genetics to disease.	Blood protein levels	3,200 European ancestry individuals	NA	5q33.3	5	159347957	IL12B	AC008691.1			ENSG00000249738			rs983825-A	rs983825	0	983825	intron_variant	0	0.691	3e-87	86.5229	(IL12B)	0.5	[0.45-0.55] unit increase	Illumina [> 1000000] (imputed)	N
2018-04-26	26974007	Ellinghaus D	2016-03-14	Nat Genet	www.ncbi.nlm.nih.gov/pubmed/26974007	Analysis of five chronic inflammatory diseases identifies 27 new associations and highlights disease-specific patterns at shared loci.	Chronic inflammatory diseases (ankylosing spondylitis, Crohn's disease, psoriasis, primary sclerosing cholangitis, ulcerative colitis) (pleiotropy)	8,726 European ancestry ankylosing spondylitis cases, 19,085 European ancestry Crohnâ€™s disease cases, 6,530 European ancestry psoriasis cases, 3,408 European ancestry primary sclerosing cholangitis cases, 14,513 European ancestry ulcerative colitis cases, 34,213 European ancestry controls	NA	5q33.3	5	159356215	AC008697.1	AC008691.1			ENSG00000249738			rs6556411-?	rs6556411	0	6556411	intron_variant	0	NR	3e-11	10.5229	(subset analysis)			Illumina [130052]	N
2012-10-19	21102463	Franke A	2010-11-21	Nat Genet	www.ncbi.nlm.nih.gov/pubmed/21102463	Genome-wide meta-analysis increases to 71 the number of confirmed Crohn's disease susceptibility loci.	Crohn's disease	6,333 European ancestry cases, 15,056 European ancestry controls	15,694 European ancestry cases, 14,026 European ancestry controls, 414 European ancestry trios	5q33.3	5	159360377	IL12B	AC008691.1			ENSG00000249738			rs6556412-A	rs6556412	0	6556412	intron_variant	0	0.332	5e-14	13.301		1.18	[1.13-1.24]	Affymetrix, Illumina [953241] (imputed)	N
2016-07-24	26192919	Liu JZ	2015-07-20	Nat Genet	www.ncbi.nlm.nih.gov/pubmed/26192919	Association analyses identify 38 susceptibility loci for inflammatory bowel disease and highlight shared genetic risk across populations.	Inflammatory bowel disease	12,882 European ancestry cases, 21,770 European ancestry controls	25,273 European ancestry cases, 26,715 European ancestry controls, 548 Iranian ancestry cases, 342 Iranian ancestry control, 1,423 Indian ancestry cases, 990 Indian ancestry controls, 2,824 East Asian ancestry cases, 3,719 East Asian ancestry controls	5q33.3	5	159360377	NR	AC008691.1			ENSG00000249738			rs6556412-A	rs6556412	0	6556412	intron_variant	0	0.326	1e-32	32	(EA)	1.13363	[1.11-1.15]	Affymetrix, Illumina [~ 9000000] (imputed)	N
2020-02-25	28915241	Ahsan M	2017-09-15	PLoS Genet	www.ncbi.nlm.nih.gov/pubmed/28915241	The relative contribution of DNA methylation and genetic variants on protein biomarkers for human diseases.	Blood protein levels	up to 961 individuals	NA	5q33.3	5	159365811	NR	AC008691.1			ENSG00000249738			rs10076557-?	rs10076557	0	10076557	intron_variant	0	NR	1e-17	17	(IL-12)	0.482367	[0.37-0.59] unit increase	Illumina [11901634] (imputed)	N
2019-09-20	26278503	Huang C	2015-11-01	Gastroenterology	www.ncbi.nlm.nih.gov/pubmed/26278503	Characterization of genetic loci that affect susceptibility to inflammatory bowel diseases in African Americans.	Inflammatory bowel disease	1,511 African American cases, 1,797 African American controls	NA	5q33.3	5	159372740	IL12B	AC008691.1			ENSG00000249738			rs35990859-G	rs35990859	0	35990859	intron_variant	0	NR	7e-06	5.1549		2.54453	[1.69-3.83]	Illumina [130241]	N
2018-04-25	23143594	Tsoi LC	2012-12-01	Nat Genet	www.ncbi.nlm.nih.gov/pubmed/23143594	Identification of 15 new psoriasis susceptibility loci highlights the role of innate immunity.	Psoriasis	10,588 European ancestry cases, 22,806 European ancestry controls	NA	5q33.3	5	159377920	IL12B	AC008691.1			ENSG00000249738			rs4379175-G	rs4379175	0	4379175	intron_variant	0	0.68	9e-40	39.0458	(conditioned on rs12188300)	1.31		Illumina [111236] (imputed)	N
2010-07-12	20570966	McGovern DP	2010-06-22	Hum Mol Genet	www.ncbi.nlm.nih.gov/pubmed/20570966	Fucosyltransferase 2 (FUT2) non-secretor status is associated with Crohn's disease.	Crohn's disease	896 European ancestry cases, 3,204 European ancestry controls	1,174 European ancestry cases, 357 European ancestry controls	5q33.3	5	159387525	IL12B	AC008691.1			ENSG00000249738			rs10045431-?	rs10045431	0	10045431	intron_variant	0	NR	7e-08	7.1549		1.45	[1.27-1.64]	Illumina [304825]	N
2008-07-11	18587394	Barrett JC	2008-06-29	Nat Genet	www.ncbi.nlm.nih.gov/pubmed/18587394	Genome-wide association defines more than 30 distinct susceptibility loci for Crohn's disease.	Crohn's disease	3,230 European ancestry cases, 4,829 European ancestry controls	1,339 European ancestry trios, 2,325 European ancestry cases, 1,809 European ancestry controls	5q33.3	5	159387525	IL12B	AC008691.1			ENSG00000249738			rs10045431-C	rs10045431	0	10045431	intron_variant	0	0.71	4e-13	12.3979		1.11	[NR]	Affymetrix, Illumina [635547] (imputed)	N
2020-02-07	25147954	Enroth S	2014-08-22	Nat Commun	www.ncbi.nlm.nih.gov/pubmed/25147954	Strong effects of genetic and lifestyle factors on biomarker variation and use of personalized cutoffs.	interleukin 12 receptor subunit beta-1 levels	up to 653 individuals	up to 317 individuals	5q33.3	5	159387525	IL12B	AC008691.1			ENSG00000249738			rs10045431-A	rs10045431	0	10045431	intron_variant	0	0.25603	9e-17	16.0458		0.47	[0.36-0.58] unit increase	Illumina [4840842] (imputed)	N
2011-07-30	21743469	Evans DM	2011-07-10	Nat Genet	www.ncbi.nlm.nih.gov/pubmed/21743469	Interaction between ERAP1 and HLA-B27 in ankylosing spondylitis implicates peptide handling in the mechanism for HLA-B27 in disease susceptibility.	Ankylosing spondylitis	3,023 European ancestry cases, 8,779 European ancestry controls	2,111 European ancestry cases, 4,483 European ancestry controls	5q33.3	5	159391737	IL12B	AC008691.1			ENSG00000249738			rs6556416-C	rs6556416	0	6556416	intron_variant	0	0.67	2e-08	7.69897				Illumina [2223620] (imputed)	N
2018-04-25	23749187	Cortes A	2013-07-01	Nat Genet	www.ncbi.nlm.nih.gov/pubmed/23749187	Identification of multiple risk variants for ankylosing spondylitis through high-density genotyping of immune-related loci.	Ankylosing spondylitis	9,069 European ancestry cases, 1,550 East Asian ancestry cases, 13,578 European ancestry controls, 1,567 East Asian ancestry controls	NA	5q33.3	5	159391737	IL12B	AC008691.1			ENSG00000249738			rs6556416-C	rs6556416	0	6556416	intron_variant	0	0.675	4e-06	5.39794	(conditioned on rs6871626, EA)	1.11		Illumina [128935]	N
2019-08-21	31320639	Hillary RF	2019-07-18	Nat Commun	www.ncbi.nlm.nih.gov/pubmed/31320639	Genome and epigenome wide studies of neurological protein biomarkers in the Lothian Birth Cohort 1936.	Neurological blood protein biomarker levels	750 European ancestry individuals	NA	5q33.3	5	159391737	AC008697.1	AC008691.1			ENSG00000249738			rs6556416-A	rs6556416	0	6556416	intron_variant	0	0.3124	7e-18	17.1549	(IL12)	0.49166	[0.38-0.6] unit decrease	Illumina [8683751] (imputed)	N
2016-07-24	26192919	Liu JZ	2015-07-20	Nat Genet	www.ncbi.nlm.nih.gov/pubmed/26192919	Association analyses identify 38 susceptibility loci for inflammatory bowel disease and highlight shared genetic risk across populations.	Inflammatory bowel disease	12,882 European ancestry cases, 21,770 European ancestry controls	25,273 European ancestry cases, 26,715 European ancestry controls, 548 Iranian ancestry cases, 342 Iranian ancestry control, 1,423 Indian ancestry cases, 990 Indian ancestry controls, 2,824 East Asian ancestry cases, 3,719 East Asian ancestry controls	5q33.3	5	159393836	NR	AC008691.1			ENSG00000249738			rs9313808-G	rs9313808	0	9313808	intron_variant	0	0.83	1e-25	25	(EA)	1.15283		Affymetrix, Illumina [~ 9000000] (imputed)	N
2008-06-16	17554261	Parkes M	2007-06-06	Nat Genet	www.ncbi.nlm.nih.gov/pubmed/17554261	Sequence variants in the autophagy gene IRGM and multiple other replicating loci contribute to Crohn's disease susceptibility.	Crohn's disease	1,748 cases, 2,938 controls	1,182 European ancestry cases, 2,024 European ancestry controls	5q33.3	5	159395637	IL12B	AC008691.1			ENSG00000249738			rs6887695-?	rs6887695	0	6887695	intron_variant	0	0.32	9e-06	5.04576		1.26	[1.12-1.41]	Affymetrix [see WTCCC]	N
2018-09-19	29739359	Graham PS	2018-05-08	BMC Med Genet	www.ncbi.nlm.nih.gov/pubmed/29739359	Genome-wide association studies for diabetic macular edema and proliferative diabetic retinopathy.	Proliferative diabetic retinopathy in type 2 diabetes	176 European ancestry cases, 435 European ancestry controls	NA	5q33.3	5	159399349	LOC285626	AC008691.1			ENSG00000249738			rs918519-?	rs918519	0	918519	intron_variant	0	0.769	4e-06	5.39794		2.86	[1.85-4.55]	Illumina [617130]	N
2011-03-29	21297633	Anderson CA	2011-02-06	Nat Genet	www.ncbi.nlm.nih.gov/pubmed/21297633	Meta-analysis identifies 29 additional ulcerative colitis risk loci, increasing the number of confirmed associations to 47.	Ulcerative colitis	6,687 European ancestry cases, 19,718 European ancestry controls	9,628 European ancestry cases, 12,917 European ancestry controls	5q33.3	5	159399784	IL12B	AC008691.1			ENSG00000249738			rs6871626-A	rs6871626	0	6871626	intron_variant	0	0.33	1e-21	21		1.17	[1.12-1.22]	Affymetrix, Illumina [~ 1100000] (imputed)	N
2013-02-12	23128233	Jostins L	2012-11-01	Nature	www.ncbi.nlm.nih.gov/pubmed/23128233	Host-microbe interactions have shaped the genetic architecture of inflammatory bowel disease.	Inflammatory bowel disease	12,924 European ancestry cases, 21,442 European ancestry controls	25,683 European ancestry cases, 17,015 European ancestry controls	5q33.3	5	159399784	IL12B	AC008691.1			ENSG00000249738			rs6871626-A	rs6871626	0	6871626	intron_variant	0	0.337	1e-42	42		1.181	[1.146-1.216]	Affymetrix, Illumina [1230000] (imputed)	N
2018-04-25	23749187	Cortes A	2013-07-01	Nat Genet	www.ncbi.nlm.nih.gov/pubmed/23749187	Identification of multiple risk variants for ankylosing spondylitis through high-density genotyping of immune-related loci.	Ankylosing spondylitis	9,069 European ancestry cases, 1,550 East Asian ancestry cases, 13,578 European ancestry controls, 1,567 East Asian ancestry controls	NA	5q33.3	5	159399784	IL12B	AC008691.1			ENSG00000249738			rs6871626-A	rs6871626	0	6871626	intron_variant	0	0.337	3e-08	7.52288		1.1		Illumina [128935]	N
2018-04-25	23749187	Cortes A	2013-07-01	Nat Genet	www.ncbi.nlm.nih.gov/pubmed/23749187	Identification of multiple risk variants for ankylosing spondylitis through high-density genotyping of immune-related loci.	Ankylosing spondylitis	9,069 European ancestry cases, 1,550 East Asian ancestry cases, 13,578 European ancestry controls, 1,567 East Asian ancestry controls	NA	5q33.3	5	159399784	IL12B	AC008691.1			ENSG00000249738			rs6871626-A	rs6871626	0	6871626	intron_variant	0	0.337	6e-08	7.22185	(EA)	1.12		Illumina [128935]	N
2017-06-02	28067908	de Lange KM	2017-01-09	Nat Genet	www.ncbi.nlm.nih.gov/pubmed/28067908	Genome-wide association study implicates immune activation of multiple integrin genes in inflammatory bowel disease.	Inflammatory bowel disease	25,042 European and unknown ancestry cases, 34,915 European and unknown ancestry controls	NA	5q33.3	5	159400761	UBLCP1, IL12B	AC008691.1			ENSG00000249738			rs56167332-?	rs56167332	0	56167332	intron_variant	0		3e-38	37.5229				Illumina [9725440] (imputed)	N
2016-07-24	26192919	Liu JZ	2015-07-20	Nat Genet	www.ncbi.nlm.nih.gov/pubmed/26192919	Association analyses identify 38 susceptibility loci for inflammatory bowel disease and highlight shared genetic risk across populations.	Ulcerative colitis	6,968 European ancestry cases, 20,464 European ancestry controls	10,679 European ancestry cases, 26,715 European ancestry controls, 397 Iranian ancestry cases, 342 Iranian ancestry controls, 1,239 Indian ancestry cases, 990 Indian ancestry controls, 1,134 East Asian ancestry cases, 3,719 East Asian ancestry controls	5q33.3	5	159400761	NR	AC008691.1			ENSG00000249738			rs56167332-A	rs56167332	0	56167332	intron_variant	0	0.3375	7e-27	26.1549	(EA)	1.15185	[1.13-1.18]	Affymetrix, Illumina [~ 9000000] (imputed)	N
2016-07-24	26192919	Liu JZ	2015-07-20	Nat Genet	www.ncbi.nlm.nih.gov/pubmed/26192919	Association analyses identify 38 susceptibility loci for inflammatory bowel disease and highlight shared genetic risk across populations.	Crohn's disease	5,956 European ancestry cases, 14,927 European ancestry controls	14,594 European ancestry cases, 26,715 European ancestry controls, 151 Iranian ancestry cases, 342 Iranian ancestry controls, 184 Indian ancestry cases, 990 Indian ancestry controls, 1,690 East Asian ancestry cases, 3,719 East Asian ancestry controls	5q33.3	5	159400761	NR	AC008691.1			ENSG00000249738			rs56167332-A	rs56167332	0	56167332	intron_variant	0	0.3375	2e-41	40.699	(EA)	1.18598	[1.16-1.21]	Affymetrix, Illumina [~ 9000000] (imputed)	N
2016-07-24	26192919	Liu JZ	2015-07-20	Nat Genet	www.ncbi.nlm.nih.gov/pubmed/26192919	Association analyses identify 38 susceptibility loci for inflammatory bowel disease and highlight shared genetic risk across populations.	Inflammatory bowel disease	12,882 European ancestry cases, 21,770 European ancestry controls	25,273 European ancestry cases, 26,715 European ancestry controls, 548 Iranian ancestry cases, 342 Iranian ancestry control, 1,423 Indian ancestry cases, 990 Indian ancestry controls, 2,824 East Asian ancestry cases, 3,719 East Asian ancestry controls	5q33.3	5	159400761	NR	AC008691.1			ENSG00000249738			rs56167332-A	rs56167332	0	56167332	intron_variant	0	0.3375	7e-50	49.1549	(EA)	1.16866	[1.15-1.19]	Affymetrix, Illumina [~ 9000000] (imputed)	N
2018-04-26	26974007	Ellinghaus D	2016-03-14	Nat Genet	www.ncbi.nlm.nih.gov/pubmed/26974007	Analysis of five chronic inflammatory diseases identifies 27 new associations and highlights disease-specific patterns at shared loci.	Chronic inflammatory diseases (ankylosing spondylitis, Crohn's disease, psoriasis, primary sclerosing cholangitis, ulcerative colitis) (pleiotropy)	8,726 European ancestry ankylosing spondylitis cases, 19,085 European ancestry Crohnâ€™s disease cases, 6,530 European ancestry psoriasis cases, 3,408 European ancestry primary sclerosing cholangitis cases, 14,513 European ancestry ulcerative colitis cases, 34,213 European ancestry controls	NA	5q33.3	5	159400761	intergenic	AC008691.1			ENSG00000249738			rs56167332-?	rs56167332	0	56167332	intron_variant	0	NR	3e-43	42.5229	(subset analysis)			Illumina [130052]	N
2017-06-02	28067908	de Lange KM	2017-01-09	Nat Genet	www.ncbi.nlm.nih.gov/pubmed/28067908	Genome-wide association study implicates immune activation of multiple integrin genes in inflammatory bowel disease.	Crohn's disease	12,194 European and unknown ancestry cases, 28,072 European and unknown ancestry controls	NA	5q33.3	5	159400761	UBLCP1, IL12B	AC008691.1			ENSG00000249738			rs56167332-?	rs56167332	0	56167332	intron_variant	0		1e-27	27				Illumina [9560910] (imputed)	N
2017-06-02	28067908	de Lange KM	2017-01-09	Nat Genet	www.ncbi.nlm.nih.gov/pubmed/28067908	Genome-wide association study implicates immune activation of multiple integrin genes in inflammatory bowel disease.	Ulcerative colitis	12,366 European and unknown ancestry cases, 33,609 European and unknown ancestry controls	NA	5q33.3	5	159400761	UBLCP1, IL12B	AC008691.1			ENSG00000249738			rs56167332-?	rs56167332	0	56167332	intron_variant	0		1e-23	23				Illumina [9578670] (imputed)	N
2019-02-26	30500874	Kakuta Y	2018-11-29	J Crohns Colitis	www.ncbi.nlm.nih.gov/pubmed/30500874	A genome-wide association study identifying RAP1A as a novel susceptibility gene for Crohn's disease in Japanese individuals.	Crohn's disease	713 Japanese ancestry cases, 2,083 Japanese ancestry controls	770 Japanese ancestry cases, 852 Japanese ancestry controls	5q33.3	5	159400761	IL12B	AC008691.1			ENSG00000249738			rs56167332-?	rs56167332	0	56167332	intron_variant	0	0.381	9e-08	7.04576		1.43	NR	NR [4335144] (imputed)	N
2019-01-10	23830517	Saruhan-Direskeneli G	2013-07-03	Am J Hum Genet	www.ncbi.nlm.nih.gov/pubmed/23830517	Identification of multiple genetic susceptibility loci in Takayasu arteritis.	Takayasu arteritis	305 Turkish ancestry cases, 106 European ancestry cases, 483 Turkish ancestry controls, 553 European ancestry controls	NA	5q33.3	5	159400761	IL12B	AC008691.1			ENSG00000249738			rs56167332-A	rs56167332	0	56167332	intron_variant	0	NR	2e-06	5.69897		1.54		Illumina [at least 124312]	N
2016-08-31	26301688	Li YR	2015-08-24	Nat Med	www.ncbi.nlm.nih.gov/pubmed/26301688	Meta-analysis of shared genetic architecture across ten pediatric autoimmune diseases.	Pediatric autoimmune diseases	97 European ancestry thyroiditis cases, 107 European ancestry ankylosing spondylitis cases, 100 European ancestry psoriasis cases, 173 European ancestry celiac disease cases, 254 European ancestry systemic lupus erythematosus cases, 308 European ancestry common variable inmunodeficiency cases, 865 European ancestry ulcerative colitis cases, 1,086 European ancestry Type 1 diabetes cases, 1,123 Eur…	NA	5q33.3	5	159402286	IL12B	AC008691.1			ENSG00000249738			rs755374-T	rs755374	0	755374	intron_variant	0	0.32	2e-10	9.69897				Illumina [7347414] (imputed)	N
2010-11-30	20953186	Huffmeier U	2010-10-17	Nat Genet	www.ncbi.nlm.nih.gov/pubmed/20953186	Common variants at TRAF3IP2 are associated with susceptibility to psoriatic arthritis and psoriasis.	Psoriatic arthritis	572 European ancestry cases, 888 European ancestry controls	Up to 1,761 European ancestry cases, 3,727 European ancestry controls	5q33.3	5	159402519	IL12B	AC008691.1			ENSG00000249738			rs12188300-T	rs12188300	0	12188300	intron_variant	0	0.08	7e-17	16.1549		1.7	[1.50-1.93]	Affymetrix [1585307] (imputed)	N
2018-04-26	26974007	Ellinghaus D	2016-03-14	Nat Genet	www.ncbi.nlm.nih.gov/pubmed/26974007	Analysis of five chronic inflammatory diseases identifies 27 new associations and highlights disease-specific patterns at shared loci.	Chronic inflammatory diseases (ankylosing spondylitis, Crohn's disease, psoriasis, primary sclerosing cholangitis, ulcerative colitis) (pleiotropy)	8,726 European ancestry ankylosing spondylitis cases, 19,085 European ancestry Crohnâ€™s disease cases, 6,530 European ancestry psoriasis cases, 3,408 European ancestry primary sclerosing cholangitis cases, 14,513 European ancestry ulcerative colitis cases, 34,213 European ancestry controls	NA	5q33.3	5	159402519	intergenic	AC008691.1			ENSG00000249738			rs12188300-?	rs12188300	0	12188300	intron_variant	0	NR	3e-34	33.5229	(subset analysis)			Illumina [130052]	N
2018-04-25	23143594	Tsoi LC	2012-12-01	Nat Genet	www.ncbi.nlm.nih.gov/pubmed/23143594	Identification of 15 new psoriasis susceptibility loci highlights the role of innate immunity.	Psoriasis	10,588 European ancestry cases, 22,806 European ancestry controls	NA	5q33.3	5	159402519	IL12B	AC008691.1			ENSG00000249738			rs12188300-T	rs12188300	0	12188300	intron_variant	0	0.095	3e-53	52.5229		1.58		Illumina [111236] (imputed)	N
2018-04-26	26051272	Fischer A	2015-09-15	Am J Respir Crit Care Med	www.ncbi.nlm.nih.gov/pubmed/26051272	Identification of Immune-Relevant Factors Conferring Sarcoidosis Genetic Risk.	Sarcoidosis	1,726 European ancestry cases, 5,482 European ancestry controls	1,912 European ancestry cases, 5,938 European ancestry controls, 781 African American cases, 876 African American controls	5q33.3	5	159405269	IL12B	AC008691.1			ENSG00000249738			rs4921492-A	rs4921492	0	4921492	intron_variant	0	0.34	2e-09	8.69897	(EA)	1.2	[1.13-1.27]	Illumina [128705]	N
2016-02-10	25903422	Yin X	2015-04-23	Nat Commun	www.ncbi.nlm.nih.gov/pubmed/25903422	Genome-wide meta-analysis identifies multiple novel associations and ethnic heterogeneity of psoriasis susceptibility.	Psoriasis	3,496 European ancestry cases, 5,186 European ancestry controls, 1,588 Chinese ancestry cases, 3,546 Chinese ancestry controls	5,134 European ancestry cases, 5,633 European ancestry controls, 5,151 Chinese ancestry cases, 5,152 Chinese ancestry controls	5q33.3	5	159409099	IL12B	AC008691.1			ENSG00000249738			rs4921493-T	rs4921493	0	4921493	intron_variant	0	0.641	7e-13	12.1549	(conditional on rs7709212)	1.23	[1.17-1.29]	Illumina [up to 4778154] (imputed)	N
2016-02-10	25903422	Yin X	2015-04-23	Nat Commun	www.ncbi.nlm.nih.gov/pubmed/25903422	Genome-wide meta-analysis identifies multiple novel associations and ethnic heterogeneity of psoriasis susceptibility.	Psoriasis	3,496 European ancestry cases, 5,186 European ancestry controls, 1,588 Chinese ancestry cases, 3,546 Chinese ancestry controls	5,134 European ancestry cases, 5,633 European ancestry controls, 5,151 Chinese ancestry cases, 5,152 Chinese ancestry controls	5q33.3	5	159409099	IL12B_2nd	AC008691.1			ENSG00000249738			rs4921493-T	rs4921493	0	4921493	intron_variant	0	0.641	3e-11	10.5229	(EA, conditional on rs7709212)	1.26	[1.19-1.32]	Illumina [up to 4778154] (imputed)	N
2015-05-18	25642632	Liu H	2015-02-02	Nat Genet	www.ncbi.nlm.nih.gov/pubmed/25642632	Discovery of six new susceptibility loci and analysis of pleiotropic effects in leprosy.	Leprosy	1,548 Chinese ancestry cases, 2,150 Chinese ancestry controls, 4,362 Chinese ancestry controls with immune-related diseases	6,765 Chinese ancestry cases, 9,505 Chinese ancestry controls	5q33.3	5	159416227	IL12B	AC008691.1			ENSG00000249738			rs6863015-C	rs6863015	0	6863015	intron_variant	0	0.696	2e-21	20.699		1.25	[NR]	Illumina [4577171] (imputed)	N
2015-12-18	25574825	Baurecht H	2015-01-08	Am J Hum Genet	www.ncbi.nlm.nih.gov/pubmed/25574825	Genome-wide comparative analysis of atopic dermatitis and psoriasis gives insight into opposing genetic mechanisms.	Inflammatory skin disease	2,079 European ancestry atopic dermatitis cases, 4,212 European ancestry psoriasis cases, 11,899 European ancestry controls	NA	5q33.3	5	159436379	AC008703.1	AC008691.1			ENSG00000249738			rs73818525-?	rs73818525	0	73818525	intron_variant	0	NR	5e-11	10.301	(Psoriasis)			Affymetrix, Illumina [~ 5200000]	N
2020-05-21	31969693	Coleman JRI	2020-01-23	Mol Psychiatry	www.ncbi.nlm.nih.gov/pubmed/31969693	Genome-wide gene-environment analyses of major depressive disorder and reported lifetime traumatic experiences in UK Biobank.	Trauma exposure in major depressive disorder	13,393 European ancestry cases, 9,487 European ancestry controls	NA	5q33.3	5	159436452	NR	AC008691.1			ENSG00000249738			rs146419710-A	rs146419710	0	146419710	intron_variant	0	0.0225273	3e-06	5.52288		1.135	[1.08-1.19]	Affymetrix [7791636] (imputed)	N
2018-06-29	28714469	Langefeld CD	2017-07-17	Nat Commun	www.ncbi.nlm.nih.gov/pubmed/28714469	Transancestral mapping and genetic load in systemic lupus erythematosus.	Systemic lupus erythematosus	6,748 European ancestry cases, 11,516 European ancestry controls, 2,970 African American cases, 2,452 African American controls, 1,872 Hispanic cases, 2,016 Hispanic controls	NA	5q33.3	5	159453388	LOC285627	AC008691.1, LINC01845			ENSG00000249738, ENSG00000253298			rs4921230-?	rs4921230	0	4921230	splice_donor_variant	0	0.238	7e-06	5.1549	(Hispanic)	1.35135	[1.19-1.54]	Illumina [at least 5000000] (imputed)	N
2018-06-29	28714469	Langefeld CD	2017-07-17	Nat Commun	www.ncbi.nlm.nih.gov/pubmed/28714469	Transancestral mapping and genetic load in systemic lupus erythematosus.	Systemic lupus erythematosus	6,748 European ancestry cases, 11,516 European ancestry controls, 2,970 African American cases, 2,452 African American controls, 1,872 Hispanic cases, 2,016 Hispanic controls	NA	5q33.3	5	159456019	LOC285627	AC008691.1, LINC01845			ENSG00000249738, ENSG00000253298			rs6869688-C	rs6869688	0	6869688	intron_variant	0	NR	4e-07	6.39794		1.14943	[1.08-1.22]	Illumina [at least 5000000] (imputed)	N
2019-03-26	28714469	Langefeld CD	2017-07-17	Nat Commun	www.ncbi.nlm.nih.gov/pubmed/28714469	Transancestral mapping and genetic load in systemic lupus erythematosus.	Systemic lupus erythematosus	6,748 European ancestry cases, 11,516 European ancestry controls	NA	5q33.3	5	159457527	LOC285627	LINC01845, AC008691.1			ENSG00000253298, ENSG00000249738			rs7720046-?	rs7720046	0	7720046	intron_variant	0	0.507	3e-07	6.52288		1.1236	[1.08-1.18]	Illumina [at least 5000000] (imputed)	N
2012-12-06	23006423	Niu N	2012-09-24	BMC Cancer	www.ncbi.nlm.nih.gov/pubmed/23006423	Genetic association with overall survival of taxane-treated lung cancer patients - a genome-wide association study in human lymphoblastoid cell lines followed by a clinical association study.	Response to taxane treatment (placlitaxel)	96 African American lymphoblastoid cell lines, 96 European ancestry lymphoblastoid cell lines, 96 Han Chinese ancestry lymphoblastoid cell lines	NA	5q33.3	5	159477305	IL12B	AC008691.1			ENSG00000249738			rs12657996-?	rs12657996	0	12657996	intron_variant	0	NR	9e-06	5.04576				Affymetrix, Illumina [~ 1300000]	N
2017-08-04	27989323	Ahola-Olli AV	2016-12-13	Am J Hum Genet	www.ncbi.nlm.nih.gov/pubmed/27989323	Genome-wide Association Study Identifies 27 Loci Influencing Concentrations of Circulating Cytokines and Growth Factors.	Interleukin-13 levels	3,557 Finnish ancestry individuals	NA	5q33.3	5	159480729	NR	AC008691.1			ENSG00000249738			rs17722688-C	rs17722688	0	17722688	intron_variant	0		8e-06	5.09691		0.1167	[0.065-0.168] SD units increase	NR [10700000] (imputed)	N
2012-01-17	22190364	Patsopoulos NA	2011-12-01	Ann Neurol	www.ncbi.nlm.nih.gov/pubmed/22190364	Genome-wide meta-analysis identifies novel multiple sclerosis susceptibility loci.	Multiple sclerosis	5,545 European ancestry cases, 12,153 European ancestry controls	NA	5q33.3	5	159491886	IL12B	AC008703.1, AC008691.1			ENSG00000283413, ENSG00000249738			rs10866713-A	rs10866713	0	10866713	intron_variant	0	0.22	7e-07	6.1549		1.17	[NR]	Affymetrix, Illumina [2529394]	N
2019-05-21	30595370	Kichaev G	2018-12-27	Am J Hum Genet	www.ncbi.nlm.nih.gov/pubmed/30595370	Leveraging Polygenic Functional Enrichment to Improve GWAS Power.	Height	approximately 458,000 European ancestry individuals	NA	5q33.3	5	159494887		AC008691.1, AC008703.1			ENSG00000249738, ENSG00000283413			rs6880702-?	rs6880702	0	6880702	intron_variant	0	NR	3e-10	9.52288				NR [~ 8900000] (imputed)	N
2013-05-09	23377640	GENDEP Investigators	2013-02-01	Am J Psychiatry	www.ncbi.nlm.nih.gov/pubmed/23377640	Common genetic variation and antidepressant efficacy in major depressive disorder: a meta-analysis of three genome-wide pharmacogenetic studies.	Major depressive disorder	Up to 2,256 European ancestry cases	NA	5q33.3	5	159580770	MIR548D2	AC008691.1			ENSG00000249738			rs10065906-C	rs10065906	0	10065906	intron_variant	0	0.332	2e-06	5.69897	(% improvement - 2 weeks)	1.1655	[1.11-1.22]	Affymetrix, Illumina [1200000] (imputed)	N
2013-05-09	23377640	GENDEP Investigators	2013-02-01	Am J Psychiatry	www.ncbi.nlm.nih.gov/pubmed/23377640	Common genetic variation and antidepressant efficacy in major depressive disorder: a meta-analysis of three genome-wide pharmacogenetic studies.	Major depressive disorder	Up to 2,256 European ancestry cases	NA	5q33.3	5	159580770	MIR548D2	AC008691.1			ENSG00000249738			rs10065906-C	rs10065906	0	10065906	intron_variant	0	0.362288	2e-06	5.69897	(partial response - SSRI treated - 2 weeks)	1.5298	[1.36-1.7]	Affymetrix, Illumina [1200000] (imputed)	N
2013-05-09	23377640	GENDEP Investigators	2013-02-01	Am J Psychiatry	www.ncbi.nlm.nih.gov/pubmed/23377640	Common genetic variation and antidepressant efficacy in major depressive disorder: a meta-analysis of three genome-wide pharmacogenetic studies.	Major depressive disorder	Up to 2,256 European ancestry cases	NA	5q33.3	5	159580770	intergenic	AC008691.1			ENSG00000249738			rs10065906-C	rs10065906	0	10065906	intron_variant	0	0.308	5e-08	7.30103	(partial response - 2 weeks)	1.4712	[1.33-1.61]	Affymetrix, Illumina [1200000] (imputed)	N
2019-08-06	29678681	Matana A	2018-04-18	Genomics	www.ncbi.nlm.nih.gov/pubmed/29678681	Genome-wide meta-analysis identifies novel gender specific loci associated with thyroid antibodies level in Croatians.	Plasma anti-thyroglobulin levels	1,596 Croatian ancestry women, 1,033 Croatian ancestry men	NA	5q33.3	5	159595797	ADRA1B	AC008691.1			ENSG00000249738			rs11952006-A	rs11952006	0	11952006	intron_variant	0	NR	3e-06	5.52288	(men)	0.267676	[0.16-0.38] unit increase	Illumina [5527232] (imputed)	N
2019-01-11	29532581	Hallfors J	2018-03-13	Addict Biol	www.ncbi.nlm.nih.gov/pubmed/29532581	Genome-wide association study in Finnish twins highlights the connection between nicotine addiction and neurotrophin signaling pathway.	Nicotine withdrawal	540 Finnish ancestry cases and 1,163 Finnish ancestry controls from up to 739 families	NA	5q33.3	5	159597201	NR	AC008691.1			ENSG00000249738			rs143140428-A	rs143140428	0	143140428	intron_variant	0	0.014931	9e-07	6.04576		0.348422	[0.21-0.49] unit increase	Illumina [9469131] (imputed)	N
2019-02-08	30595370	Kichaev G	2018-12-27	Am J Hum Genet	www.ncbi.nlm.nih.gov/pubmed/30595370	Leveraging Polygenic Functional Enrichment to Improve GWAS Power.	White blood cell count	approximately 444,000 European ancestry individuals	NA	5q33.3	5	159674699		AC008691.1			ENSG00000249738			rs7705455-?	rs7705455	0	7705455	intron_variant	0	NR	6e-09	8.22185				NR [~ 8900000] (imputed)	N
2019-03-25	30589442	Whitfield JB	2018-12-27	Alcohol Clin Exp Res	www.ncbi.nlm.nih.gov/pubmed/30589442	Biomarker and genomic risk factors for liver function test abnormality in hazardous drinkers.	Alanine aminotransferase levels in low alcohol consumption	8,716 individuals	NA	5q33.3	5	159739352	NR	AC008691.1, LINC01847			ENSG00000249738, ENSG00000253311			rs62379337-?	rs62379337	0	62379337	intron_variant	0	NR	3e-06	5.52288		0.151	[0.088-0.214] unit increase	Illumina [~ 7800000] (imputed)	N
2018-01-19	29221444	Divers J	2017-12-08	BMC Genet	www.ncbi.nlm.nih.gov/pubmed/29221444	Genome-wide association study of coronary artery calcified atherosclerotic plaque in African Americans with type 2 diabetes.	Coronary artery calcified atherosclerotic plaque (130 HU threshold) in type 2 diabetes	345 African American cases, 346 African American controls	137 African American cases, 68 African American controls	5q33.3	5	159754803	intergenic	AC008691.1, LINC01847			ENSG00000249738, ENSG00000253311			rs73303785-?	rs73303785	0	73303785	intron_variant	0	NR	3e-06	5.52288		0.247	[0.13-0.36] unit decrease	Illumina [at least 13000000] (imputed)	N
2017-11-30	29059683	Michailidou K	2017-10-23	Nature	www.ncbi.nlm.nih.gov/pubmed/29059683	Association analysis identifies 65 new breast cancer risk loci.	Breast cancer	76,192 European ancestry cases, 63,082 European ancestry controls	46,785 European ancestry cases, 42,892 European ancestry controls, 14,068 East Asian ancestry cases, 13,104 East Asian ancestry controls	6q27	6	170017397	NR	AL049612.1 - AL603783.1	ENSG00000236173	ENSG00000287823		207295	70625	rs6940159-C	rs6940159	0	6940159	regulatory_region_variant	1	0.6162	3e-07	6.52288	(EA)	0.033	[0.02-0.046] unit increase	Illumina [~ 11800000] (imputed)	N
2019-12-06	31530798	Alliey-Rodriguez N	2019-09-17	Transl Psychiatry	www.ncbi.nlm.nih.gov/pubmed/31530798	NRXN1 is associated with enlargement of the temporal horns of the lateral ventricles in psychosis.	Cortex volume	87 European ancestry Schizophrenia cases, 85 African American Schizophrenia cases, 15 Schizophrenia cases, 67 European ancestry Schizoaffective disorder cases, 53 African American Schizoaffective disorder cases, 7 Schizoaffective disorder cases, 130 European ancestry Bipolar disorders cases, 33 African American Bipolar disorders cases, 6 Bipolar disorders cases, 199 European ancestry controls, 79…	NA	6q27	6	170024003	NR	AL049612.1 - AL603783.1	ENSG00000236173	ENSG00000287823		213901	64019	rs73790307-?	rs73790307	0	73790307	intergenic_variant	1		7e-06	5.1549				Illumina [4322238] (imputed)	N
2011-10-26	21980299	Bradfield JP	2011-09-29	PLoS Genet	www.ncbi.nlm.nih.gov/pubmed/21980299	A genome-wide meta-analysis of six type 1 diabetes cohorts identifies multiple associated loci.	Type 1 diabetes	9,934 European ancestry cases, 16,956 European ancestry controls	1,120 European ancestry affected trios	6q27	6	170063801	WDR27, C6orf120, PHF10, TCTE3, C6orf208, LOC154449, DLL1, FAM120B, PSMB1, TBP, PCD2	AL049612.1 - AL603783.1	ENSG00000236173	ENSG00000287823		253699	24221	rs924043-?	rs924043	0	924043	regulatory_region_variant	1	0.85	8e-09	8.09691		1.35	[NR]	Affymetrix, Illumina [~ 2540000] (imputed)	N
2019-05-08	30895295	Jonnalagadda M	2019-03-21	Genome Biol Evol	www.ncbi.nlm.nih.gov/pubmed/30895295	A genome-wide association study of skin and iris pigmentation among individuals of South Asian ancestry.	Skin reflectance (Melanin index)	720 South Asian ancestry individuals		6q27	6	170064062	NR	AL049612.1 - AL603783.1	ENSG00000236173	ENSG00000287823		253960	23960	rs9460028-A	rs9460028	0	9460028	regulatory_region_variant	1	NR	4e-06	5.39794	(conditioned on rs1426654)	0.409592	[0.24-0.58] unit decrease	Affymetrix, Illumina [at least 398118] (imputed)	N
2019-07-12	31049640	Chen J	2019-05-02	Diabetologia	www.ncbi.nlm.nih.gov/pubmed/31049640	Genome-wide association study of type 2 diabetes in Africa.	Type 2 diabetes	2,633 African ancestry cases, 1,714 African ancestry controls	NA	6q27	6	170103681	LINC00574, LOC102724511	AL603783.1 - AL596442.4	ENSG00000287823	ENSG00000288162		6447	31693	rs7747641-C	rs7747641	0	7747641	intergenic_variant	1	0.954	5e-06	5.30103		1.56	[1.29-1.89]	Affymetrix, Illumina [12148595] (imputed)	N
2013-04-09	23251661	Comuzzie AG	2012-12-04	PLoS One	www.ncbi.nlm.nih.gov/pubmed/23251661	Novel genetic loci identified for the pathophysiology of childhood obesity in the Hispanic population.	Obesity-related traits	815 Hispanic children from 263 families	NA	6q27	6	170110297	LOC154449	AL603783.1 - AL596442.4	ENSG00000287823	ENSG00000288162		13063	25077	rs10946292-G	rs10946292	0	10946292	intergenic_variant	1	0.289	3e-06	5.52288	(Adiponectin )	0.03	[NR] ng/mL increase	Illumina [899892]	N
2018-08-13	29891935	Choquet H	2018-06-11	Nat Commun	www.ncbi.nlm.nih.gov/pubmed/29891935	A multiethnic genome-wide association study of primary open-angle glaucoma identifies novel risk loci.	Glaucoma (primary open-angle)	10,523 European ancestry cases, 203,579 European ancestry controls, 411 Hispanic cases, 4,778 Hispanic controls, 463 East Asian ancestry cases, 4,907 East Asian ancestry controls, 298 African American cases, 1,549 African American controls, 204 South Asian ancestry cases, 4,916 South Asian ancestry controls, 272 African British cases, 4,831 African British controls, 144 mixed ancestry cases, 3,42…	NA	6q27	6	170132792	FAM120B	AL603783.1 - AL596442.4	ENSG00000287823	ENSG00000288162		35558	2582	rs3012455-A	rs3012455	0	3012455	intergenic_variant	1	NR	9e-09	8.04576		1.14	1.09-1.20	Affymetrix [at least 665500] (imputed)	N
2018-10-10	30054594	MacGregor S	2018-07-27	Nat Genet	www.ncbi.nlm.nih.gov/pubmed/30054594	Genome-wide association study of intraocular pressure uncovers new pathways to glaucoma.	Glaucoma	11,018 European ancestry cases, 126,068 European ancestry controls	NA	6q27	6	170139691	LOC101929614, LOC105378153	AL596442.4			ENSG00000288162			rs2935057-A	rs2935057	0	2935057	intron_variant	0	NR	8e-10	9.09691		1.15	[1.11-1.20]	Affymetrix [up to 40000000] (imputed)	N
2019-02-01	30573740	Yap CX	2018-12-20	Nat Commun	www.ncbi.nlm.nih.gov/pubmed/30573740	Dissection of genetic variation and evidence for pleiotropy in male pattern baldness.	Male-pattern baldness	205,327 European ancestry males	NA	6q27	6	170139836	NR	AL596442.4			ENSG00000288162			rs4710758-T	rs4710758	0	4710758	intron_variant	0	0.318189	4e-16	15.3979		0.0266678	[0.02-0.033] unit decrease	NR [19129689] (imputed)	N
2019-02-06	30595370	Kichaev G	2018-12-27	Am J Hum Genet	www.ncbi.nlm.nih.gov/pubmed/30595370	Leveraging Polygenic Functional Enrichment to Improve GWAS Power.	Balding type 1	approximately 208,000 European ancestry individuals	NA	6q27	6	170140034		AL596442.4			ENSG00000288162			rs4710703-?	rs4710703	0	4710703	intron_variant	0	NR	1e-11	11				NR [~ 8900000] (imputed)	N
2020-03-03	31959993	Craig JE	2020-01-20	Nat Genet	www.ncbi.nlm.nih.gov/pubmed/31959993	Multitrait analysis of glaucoma identifies new risk loci and enables polygenic prediction of disease susceptibility and progression.	Glaucoma	7,947 British ancestry cases, 119,318 British ancestry controls	NA	6q27	6	170145688	LOC154449	AL596442.4 - AL596442.3	ENSG00000288162	ENSG00000287407		2762	13040	rs2935072-T	rs2935072	0	2935072	intergenic_variant	1	0.12	2e-09	8.69897		1.16279	NR	Affymetrix [at least 8002429] (imputed)	N
2020-03-03	31959993	Craig JE	2020-01-20	Nat Genet	www.ncbi.nlm.nih.gov/pubmed/31959993	Multitrait analysis of glaucoma identifies new risk loci and enables polygenic prediction of disease susceptibility and progression.	Intraocular pressure	133,492 European ancestry individuals	NA	6q27	6	170145688	LOC154449	AL596442.4 - AL596442.3	ENSG00000288162	ENSG00000287407		2762	13040	rs2935072-C	rs2935072	0	2935072	intergenic_variant	1	0.88	6e-09	8.22185				Affymetrix, Illumina [8002429] (imputed)	N
2018-10-17	29785010	Khawaja AP	2018-05-21	Nat Genet	www.ncbi.nlm.nih.gov/pubmed/29785010	Genome-wide analyses identify 68 new loci associated with intraocular pressure and improve risk prediction for primary open-angle glaucoma.	Intraocular pressure	139,555 European ancestry individuals	NA	6q27	6	170146547	DLL1	AL596442.4 - AL596442.3	ENSG00000288162	ENSG00000287407		3621	12181	rs59020521-T	rs59020521	0	59020521	intergenic_variant	1	0.877	5e-14	13.301		0.148	[0.11-0.19] unit decrease	Affymetrix, Illumina [NR] (imputed)	N
2018-10-10	30054594	MacGregor S	2018-07-27	Nat Genet	www.ncbi.nlm.nih.gov/pubmed/30054594	Genome-wide association study of intraocular pressure uncovers new pathways to glaucoma.	Intraocular pressure	133,492 European ancestry individuals	NA	6q27	6	170149143	LOC154449	AL596442.4 - AL596442.3	ENSG00000288162	ENSG00000287407		6217	9585	rs3013274-?	rs3013274	0	3013274	intergenic_variant	1	NR	4e-10	9.39794		0.0837	[0.057-0.11] unit decrease	Affymetrix, Illumina [up to 40000000] (imputed)	N
2018-10-10	30054594	MacGregor S	2018-07-27	Nat Genet	www.ncbi.nlm.nih.gov/pubmed/30054594	Genome-wide association study of intraocular pressure uncovers new pathways to glaucoma.	Glaucoma	11,018 European ancestry cases, 126,068 European ancestry controls	NA	6q27	6	170149143	LOC154449	AL596442.4 - AL596442.3	ENSG00000288162	ENSG00000287407		6217	9585	rs3013274-?	rs3013274	0	3013274	intergenic_variant	1	NR	3e-07	6.52288		1.08383	[1.05-1.12]	Affymetrix [up to 40000000] (imputed)	N
2018-08-14	29892016	Schumacher FR	2018-06-11	Nat Genet	www.ncbi.nlm.nih.gov/pubmed/29892016	Association analyses of more than 140,000 men identify 63 new prostate cancer susceptibility loci.	Prostate cancer (early onset)	6,988 European ancestry cases, 44,256 European ancestry controls	NA	6q27	6	170160655	LOC154449	AL596442.1			ENSG00000232197			rs138004030-G	rs138004030	0	138004030	non_coding_transcript_exon_variant	0	0.91	3e-08	7.52288		1.27	[1.17-1.38]	Illumina [20370935] (imputed)	N
2016-08-17	26265036	Parra EJ	2015-08-12	Pharmacogenomics	www.ncbi.nlm.nih.gov/pubmed/26265036	Genome-wide association study of warfarin maintenance dose in a Brazilian sample.	Warfarin maintenance dose	180 Brazilian ancestry low dose individuals, 187 Brazilian ancestry high dose individuals	798 European ancestry individuals, 1611 Japanese ancestry individuals, 191 African American individuals	6q27	6	170191780	NR	AL596442.2 - RPL12P23	ENSG00000273100	ENSG00000218716		12120	7989	rs6904125-G	rs6904125	0	6904125	intergenic_variant	1	0.471	8e-06	5.09691	(conditional on rs749671,CYP2C9*2 and CYP2C9*3, Brazilians)	5.49451	[NR]	Affymetrix [> 650000] (imputed)	N
2020-01-28	31676860	Zhao B	2019-11-01	Nat Genet	www.ncbi.nlm.nih.gov/pubmed/31676860	Genome-wide association analysis of 19,629 individuals identifies variants influencing regional brain volumes and refines their genetic co-architecture with cognitive and mental health traits.	Brain region volumes	19,629 British ancestry individuals	NA	6q27	6	170235489	NR	RPL12P23 - AL109910.1	ENSG00000218716	ENSG00000230960		35231	18845	rs3012434-?	rs3012434	0	3012434	regulatory_region_variant	1	NR	3e-09	8.52288	(left pericalcarine)			NR [9227495] (imputed)	N
2020-01-28	31676860	Zhao B	2019-11-01	Nat Genet	www.ncbi.nlm.nih.gov/pubmed/31676860	Genome-wide association analysis of 19,629 individuals identifies variants influencing regional brain volumes and refines their genetic co-architecture with cognitive and mental health traits.	Brain region volumes	19,629 British ancestry individuals	NA	6q27	6	170236318	NR	RPL12P23 - AL109910.1	ENSG00000218716	ENSG00000230960		36060	18016	rs6456182-?	rs6456182	0	6456182	regulatory_region_variant	1	NR	2e-08	7.69897	(left pericalcarine)			NR [9227495] (imputed)	N
2019-02-08	30595370	Kichaev G	2018-12-27	Am J Hum Genet	www.ncbi.nlm.nih.gov/pubmed/30595370	Leveraging Polygenic Functional Enrichment to Improve GWAS Power.	Red blood cell count	approximately 445,000 European ancestry individuals	NA	6q27	6	170254018		RPL12P23 - AL109910.1	ENSG00000218716	ENSG00000230960		53760	316	rs2860300-?	rs2860300	0	2860300	intergenic_variant	1	NR	4e-12	11.3979				NR [~ 8900000] (imputed)	N
2019-08-06	29678681	Matana A	2018-04-18	Genomics	www.ncbi.nlm.nih.gov/pubmed/29678681	Genome-wide meta-analysis identifies novel gender specific loci associated with thyroid antibodies level in Croatians.	Plasma anti-thyroglobulin levels	1,596 Croatian ancestry women, 1,033 Croatian ancestry men	NA	6q27	6	170272976	DLL1	LINC01624, LINC01624, AL109910.2			ENSG00000280592, ENSG00000227508, ENSG00000271820			rs4710782-C	rs4710782	0	4710782	non_coding_transcript_exon_variant	0	NR	6e-08	7.22185	(women)	0.21	[0.13-0.29] unit increase	Illumina [5527232] (imputed)	N
2020-02-10	31604244	International Multiple Sclerosis Genetics Consortium	2019-09-01	Science	www.ncbi.nlm.nih.gov/pubmed/31604244	Multiple sclerosis genomic map implicates peripheral immune cells and microglia in susceptibility.	Multiple sclerosis	14,802 European and unknown ancestry cases, 26,703 European and unknown ancestry controls	32,627 European and unknown ancestry cases, 41,672 European and unknown ancestry controls	6q27	6	170276994	FLJ38122	LINC01624, LINC01624			ENSG00000280592, ENSG00000227508			rs2273215-G	rs2273215	0	2273215	non_coding_transcript_exon_variant	0	NR	3e-06	5.52288		1.07677	NR	Affymetrix, Illumina [8278136] (imputed)	N
2019-02-08	30595370	Kichaev G	2018-12-27	Am J Hum Genet	www.ncbi.nlm.nih.gov/pubmed/30595370	Leveraging Polygenic Functional Enrichment to Improve GWAS Power.	White blood cell count	approximately 444,000 European ancestry individuals	NA	6q27	6	170276994		LINC01624, LINC01624			ENSG00000280592, ENSG00000227508			rs2273215-?	rs2273215	0	2273215	non_coding_transcript_exon_variant	0	NR	3e-08	7.52288				NR [~ 8900000] (imputed)	N
2018-07-05	29875488	Sun BB	2018-06-06	Nature	www.ncbi.nlm.nih.gov/pubmed/29875488	Genomic atlas of the human plasma proteome.	Blood protein levels	3,301 European ancestry individuals	NA	6q27	6	170279566	DLL1	LINC01624, LINC01624			ENSG00000280592, ENSG00000227508			rs959025-T	rs959025	0	959025	intron_variant	0	0.416	1e-14	14	(Delta-like protein 1, DLL1.5349.69.3)	0.19	[0.15-0.23] unit increase	Affymetrix [10572788] (imputed)	N
2019-03-07	30578418	Giri A	2018-12-21	Nat Genet	www.ncbi.nlm.nih.gov/pubmed/30578418	Trans-ethnic association study of blood pressure determinants in over 750,000 individuals.	Systolic blood pressure	365,998 European ancestry individuals, 63,490 African ancestry individuals, 22,802 Hispanic individuals, 4,792 Asian ancestry individuals, 2,695 Native American ancestry individuals	299,024 European ancestry individuals, 17,277 individuals	6q27	6	170280715	intergenic	LINC01624 - DLL1	ENSG00000227508	ENSG00000198719		828	1491	rs9356632-A	rs9356632	0	9356632	intergenic_variant	1	0.1762	7e-14	13.1549		0.2743	[0.2-0.35] mmHg decrease	Affymetrix [NR] (imputed)	N
2015-06-22	25338677	Kariuki SN	2014-10-23	Genes Immun	www.ncbi.nlm.nih.gov/pubmed/25338677	Genetic analysis of the pathogenic molecular sub-phenotype interferon-alpha identifies multiple novel loci involved in systemic lupus erythematosus.	Interferon alpha levels in systemic lupus erythematosus	88 European ancestry high interferon alpha cases, 322 European ancestry low interferon alpha cases	715 European ancestry cases, 450 African American cases	6q27	6	170281387	LOC154449, DLL1	LINC01624 - DLL1	ENSG00000227508	ENSG00000198719		1500	819	rs1028488-?	rs1028488	0	1028488	intergenic_variant	1	NR	2e-07	6.69897	(EA)	1.96078	[1.43-2.63]	Illumina [291943]	N
2019-03-18	30643258	Karlsson Linner R	2019-01-14	Nat Genet	www.ncbi.nlm.nih.gov/pubmed/30643258	Genome-wide association analyses of risk tolerance and risky behaviors in over 1 million individuals identify hundreds of loci and shared genetic influences.	General risk tolerance (MTAG)	975,353 European ancestry individuals	NA	6q27	6	170296868	FAM120B	FAM120B, FAM120B, DLL1, DLL1			ENSG00000275333, ENSG00000112584, ENSG00000275555, ENSG00000198719			rs62425620-T	rs62425620	0	62425620	intron_variant	0	0.367	1e-10	10		0.0079	[0.0055-0.0103] unit decrease	Affymetrix, Illumina [5869552] (imputed)	N
2019-02-08	30595370	Kichaev G	2018-12-27	Am J Hum Genet	www.ncbi.nlm.nih.gov/pubmed/30595370	Leveraging Polygenic Functional Enrichment to Improve GWAS Power.	Menarche (age at onset)	approximately 242,000 European ancestry individuals	NA	6q27	6	170313834		FAM120B, FAM120B			ENSG00000275333, ENSG00000112584			rs6456198-?	rs6456198	0	6456198	intron_variant	0	NR	3e-08	7.52288				NR [~ 8900000] (imputed)	N
2019-12-06	31530798	Alliey-Rodriguez N	2019-09-17	Transl Psychiatry	www.ncbi.nlm.nih.gov/pubmed/31530798	NRXN1 is associated with enlargement of the temporal horns of the lateral ventricles in psychosis.	Paracentral lobule volume	87 European ancestry Schizophrenia cases, 85 African American Schizophrenia cases, 15 Schizophrenia cases, 67 European ancestry Schizoaffective disorder cases, 53 African American Schizoaffective disorder cases, 7 Schizoaffective disorder cases, 130 European ancestry Bipolar disorders cases, 33 African American Bipolar disorders cases, 6 Bipolar disorders cases, 199 European ancestry controls, 79…	NA	6q27	6	170345806	FAM120B	FAM120B, FAM120B			ENSG00000275333, ENSG00000112584			rs4710716-?	rs4710716	0	4710716	intron_variant	0		6e-06	5.22185				Illumina [4322238] (imputed)	N
2018-05-18	29495422	Xu H	2018-02-26	J Pers Med	www.ncbi.nlm.nih.gov/pubmed/29495422	A Genome-Wide Association Study of Idiopathic Dilated Cardiomyopathy in African Americans.	Idiopathic dilated cardiomyopathy	662 African American cases, 1,138 African American controls	NA	6q27	6	170392743	FAM120B	FAM120B, FAM120B			ENSG00000275333, ENSG00000112584			rs149215314-C	rs149215314	0	149215314	intron_variant	0	0.024	7e-06	5.1549		2.09	[1.44-3.02]	Affymetrix [up to 27494467] (imputed)	N
2018-09-20	30019117	Liu J	2018-07-17	Hum Genet	www.ncbi.nlm.nih.gov/pubmed/30019117	The coexistence of copy number variations (CNVs) and single nucleotide polymorphisms (SNPs) at a locus can result in distorted calculations of the significance in associating SNPs to disease.	Adolescent idiopathic scoliosis	196 cases, 303 controls	NA	6q27	6	170416299	NR	AL008628.1			ENSG00000261003			rs760500-?	rs760500	0	760500	non_coding_transcript_exon_variant	0	NR	1e-31	31				Affymetrix [NR]	N
2018-11-16	30072576	Emilsson V	2018-08-02	Science	www.ncbi.nlm.nih.gov/pubmed/30072576	Co-regulatory networks of human serum proteins link genetics to disease.	Blood protein levels	3,200 European ancestry individuals	NA	6q27	6	170541774	PSMB1	PSMB1			ENSG00000008018			rs756519-G	rs756519	0	756519	intron_variant	0	0.531	8e-67	66.0969	(PSMB1)	0.412	[0.37-0.46] unit increase	Illumina [> 1000000] (imputed)	N
2018-09-20	30019117	Liu J	2018-07-17	Hum Genet	www.ncbi.nlm.nih.gov/pubmed/30019117	The coexistence of copy number variations (CNVs) and single nucleotide polymorphisms (SNPs) at a locus can result in distorted calculations of the significance in associating SNPs to disease.	Adolescent idiopathic scoliosis	196 cases, 303 controls	NA	7q11.22	7	71745815	NR	GALNT17 - CALN1	ENSG00000185274	ENSG00000183166		32215	33676	rs2024235-?	rs2024235	0	2024235	intergenic_variant	1	NR	1e-06	6				Affymetrix [NR]	N
2018-09-20	30019117	Liu J	2018-07-17	Hum Genet	www.ncbi.nlm.nih.gov/pubmed/30019117	The coexistence of copy number variations (CNVs) and single nucleotide polymorphisms (SNPs) at a locus can result in distorted calculations of the significance in associating SNPs to disease.	Adolescent idiopathic scoliosis	196 cases, 303 controls	NA	7q11.22	7	71771869	NR	GALNT17 - CALN1	ENSG00000185274	ENSG00000183166		58269	7622	rs7802051-?	rs7802051	0	7802051	intergenic_variant	1	NR	7e-06	5.1549				Affymetrix [NR]	N
2018-07-04	29422769	Shah RL	2018-02-05	Mol Vis	www.ncbi.nlm.nih.gov/pubmed/29422769	A genome-wide association study of corneal astigmatism: The CREAM Consortium.	Corneal astigmatism	9,293 European ancestry cases, 12,957 European ancestry controls, 4,349 Asian ancestry cases, 4,771 Asian ancestry controls	NA	7q11.22	7	71788667	CALN1	CALN1			ENSG00000183166			rs142168171-I	rs142168171	0	142168171	intron_variant	0	0.09	9e-06	5.04576		1.37	[1.19-1.57]	NR [~ 55000000] (imputed)	N
2018-11-30	29855537	Hirata T	2018-05-31	Sci Rep	www.ncbi.nlm.nih.gov/pubmed/29855537	Japanese GWAS identifies variants for bust-size, dysmenorrhea, and menstrual fever that are eQTLs for relevant protein-coding or long non-coding RNAs.	Menstruation quality of life impact (acne)	1,115 Japanese ancestry female cases, 4,619 Japanese ancestry female controls	1,204 Japanese ancestry female cases, 4,410 Japanese ancestry female controls	7q11.22	7	71842387	NR	CALN1			ENSG00000183166			rs987034-T	rs987034	0	987034	intron_variant	0	0.304063	7e-06	5.1549		0.16415	[0.092-0.236] unit increase	Affymetrix [536506]	N
2012-09-26	22837378	Wilk JB	2012-07-26	Am J Respir Crit Care Med	www.ncbi.nlm.nih.gov/pubmed/22837378	Genome-wide association studies identify CHRNA5/3 and HTR4 in the development of airflow obstruction.	Airflow obstruction	up to 3,368 European ancestry cases, up to 29,507 European ancestry controls	331 European ancestry cases, 2,550 European ancestry controls	7q11.22	7	71923865	CALN1	CALN1			ENSG00000183166			rs11766496-C	rs11766496	0	11766496	intron_variant	0	0.12	2e-06	5.69897	(All)	1.3		Affymetrix, Illumina [up to 2500000] (imputed)	N
2020-04-17	31669095	Zhu Z	2019-10-24	J Allergy Clin Immunol	www.ncbi.nlm.nih.gov/pubmed/31669095	Shared Genetic and Experimental Links between Obesity-Related Traits and Asthma Subtypes in UK Biobank.	Body mass index	457,822 European ancestry individuals	NA	7q11.22	7	71963975	NR	CALN1			ENSG00000183166			rs3973896-?	rs3973896	0	3973896	intron_variant	0	NR	3e-11	10.5229				Affymetrix [~ 8270000] (imputed)	N
2019-11-05	30239722	Pulit SL	2018-09-14	Hum Mol Genet	www.ncbi.nlm.nih.gov/pubmed/30239722	Meta-analysis of genome-wide association studies for body fat distribution in 694,649 individuals of European ancestry.	Body mass index	806,834 European ancestry individuals	NA	7q11.22	7	71964323	NA	CALN1			ENSG00000183166			rs10950289-A	rs10950289	0	10950289	intron_variant	0	0.8388	1e-11	11		0.0177	[0.013-0.023] unit increase	NR [~ 27400000] (imputed)	N
2019-11-05	30239722	Pulit SL	2018-09-14	Hum Mol Genet	www.ncbi.nlm.nih.gov/pubmed/30239722	Meta-analysis of genome-wide association studies for body fat distribution in 694,649 individuals of European ancestry.	Body mass index	434,794 European ancestry female individuals	NA	7q11.22	7	71964323	NA	CALN1			ENSG00000183166			rs10950289-A	rs10950289	0	10950289	intron_variant	0	0.8388	1e-11	11		0.0177	[0.013-0.023] unit increase	NR [~ 27400000] (imputed)	N
2019-02-06	30595370	Kichaev G	2018-12-27	Am J Hum Genet	www.ncbi.nlm.nih.gov/pubmed/30595370	Leveraging Polygenic Functional Enrichment to Improve GWAS Power.	Body mass index	approximately 458,000 European ancestry individuals	NA	7q11.22	7	71972119		CALN1			ENSG00000183166			rs12538435-?	rs12538435	0	12538435	intron_variant	0	NR	4e-14	13.3979				NR [~ 8900000] (imputed)	N
2018-11-12	30038396	Lee JJ	2018-07-23	Nat Genet	www.ncbi.nlm.nih.gov/pubmed/30038396	Gene discovery and polygenic prediction from a genome-wide association study of educational attainment in 1.1 million individuals.	Educational attainment (MTAG)	1,311,438 European ancestry individuals	NA	7q11.22	7	72028757	Intergenic	CALN1			ENSG00000183166			rs2867566-A	rs2867566	0	2867566	intron_variant	0	0.2951	3e-10	9.52288	(MTAG)	0.009	[0.0063-0.0117] unit decrease	Affymetrix, Illumina [7100000] (imputed)	N
2018-09-20	30019117	Liu J	2018-07-17	Hum Genet	www.ncbi.nlm.nih.gov/pubmed/30019117	The coexistence of copy number variations (CNVs) and single nucleotide polymorphisms (SNPs) at a locus can result in distorted calculations of the significance in associating SNPs to disease.	Adolescent idiopathic scoliosis	196 cases, 303 controls	NA	7q11.22	7	72110729	NR	CALN1			ENSG00000183166			rs860010-?	rs860010	0	860010	intron_variant	0	NR	6e-11	10.2218				Affymetrix [NR]	N
2018-09-12	29942086	Savage JE	2018-06-25	Nat Genet	www.ncbi.nlm.nih.gov/pubmed/29942086	Genome-wide association meta-analysis in 269,867 individuals identifies new genetic and functional links to intelligence.	Intelligence	269,867 European ancestry individuals	NA	7q11.22	7	72115265	NR	CALN1			ENSG00000183166			rs865225-A	rs865225	0	865225	intron_variant	0	NR	9e-09	8.04576		5.757	z-score increase	Affymetrix, Illumina [9295118] (imputed)	N
2015-05-18	21685187	Siedlinski M	2011-06-16	Thorax	www.ncbi.nlm.nih.gov/pubmed/21685187	Genome-wide association study of smoking behaviours in patients with COPD.	Lifetime average cigarettes per day in chronic obstructive pulmonary disease	3,440 European ancestry cases	NA	7q11.22	7	72189371	CALN1	CALN1			ENSG00000183166			rs12699125-A	rs12699125	0	12699125	intron_variant	0	0.66	3e-06	5.52288		0.072	unit increase	Illumina [~ 6300000] (imputed)	N
2020-04-17	31669095	Zhu Z	2019-10-24	J Allergy Clin Immunol	www.ncbi.nlm.nih.gov/pubmed/31669095	Shared Genetic and Experimental Links between Obesity-Related Traits and Asthma Subtypes in UK Biobank.	Body mass index	457,822 European ancestry individuals	NA	7q11.22	7	72190241	NR	CALN1			ENSG00000183166			rs73141567-?	rs73141567	0	73141567	intron_variant	0	NR	3e-08	7.52288				Affymetrix [~ 8270000] (imputed)	N
2014-10-06	24529757	Xie T	2014-01-17	Neurobiol Aging	www.ncbi.nlm.nih.gov/pubmed/24529757	Genome-wide association study combining pathway analysis for typical sporadic amyotrophic lateral sclerosis in Chinese Han populations.	Amyotrophic lateral sclerosis (sporadic)	250 Han Chinese ancestry cases, 250 Han Chinese ancestry controls	NA	7q11.22	7	72215718	CALN1	CALN1			ENSG00000183166			rs4719220-?	rs4719220	0	4719220	intron_variant	0		4e-06	5.39794				Illumina [859311]	N
2018-09-12	29942086	Savage JE	2018-06-25	Nat Genet	www.ncbi.nlm.nih.gov/pubmed/29942086	Genome-wide association meta-analysis in 269,867 individuals identifies new genetic and functional links to intelligence.	Intelligence	269,867 European ancestry individuals	NA	7q11.22	7	72224689	NR	CALN1			ENSG00000183166			rs34711194-A	rs34711194	0	34711194	intron_variant	0	NR	7e-11	10.1549		6.53	z-score decrease	Affymetrix, Illumina [9295118] (imputed)	N
2018-09-12	29942086	Savage JE	2018-06-25	Nat Genet	www.ncbi.nlm.nih.gov/pubmed/29942086	Genome-wide association meta-analysis in 269,867 individuals identifies new genetic and functional links to intelligence.	Intelligence	269,867 European ancestry individuals	NA	7q11.22	7	72227405	NR	CALN1			ENSG00000183166			rs7808347-T	rs7808347	0	7808347	intron_variant	0	NR	3e-10	9.52288		6.313	z-score increase	Affymetrix, Illumina [9295118] (imputed)	N
2018-10-19	30038396	Lee JJ	2018-07-23	Nat Genet	www.ncbi.nlm.nih.gov/pubmed/30038396	Gene discovery and polygenic prediction from a genome-wide association study of educational attainment in 1.1 million individuals.	Educational attainment (years of education)	up to 1,131,881 European ancestry individuals	NA	7q11.22	7	72255696		CALN1			ENSG00000183166			rs78193153-A	rs78193153	0	78193153	intron_variant	0	0.0647	3e-11	10.5229		0.0191	[0.013-0.025] unit increase	Affymetrix, Illumina [10000000] (imputed)	N
2019-01-18	30531941	Doherty A	2018-12-10	Nat Commun	www.ncbi.nlm.nih.gov/pubmed/30531941	GWAS identifies 14 loci for device-measured physical activity and sleep duration.	Sedentary behaviour duration	91,105 European ancestry individuals	NA	7q11.22	7	72258898	CALN1	CALN1			ENSG00000183166			rs34858520-A	rs34858520	0	34858520	intron_variant	0	0.558	4e-09	8.39794		0.028	[0.018-0.038] SD units increase	NR [9926106] (imputed)	N
2018-02-23	29326435	Hill WD	2018-01-11	Mol Psychiatry	www.ncbi.nlm.nih.gov/pubmed/29326435	A combined analysis of genetically correlated traits identifies 187 loci and a role for neurogenesis and myelination in intelligence.	Intelligence (MTAG)	120,934 British ancestry individuals, 127,548 individuals	NA	7q11.22	7	72269589	CALN1	CALN1			ENSG00000183166			rs7783256-C	rs7783256	0	7783256	intron_variant	0	NR	3e-12	11.5229		0.0204837	[0.015-0.026] unit decrease	Affymetrix [NR]	N
2019-09-04	31374203	Lam M	2019-08-01	Am J Hum Genet	www.ncbi.nlm.nih.gov/pubmed/31374203	Pleiotropic Meta-Analysis of Cognition, Education, and Schizophrenia Differentiates Roles of Early Neurodevelopmental and Adult Synaptic Pathways.	Cognitive ability, years of educational attainment or schizophrenia (pleiotropy)	328,917 individuals with educational attainment measurements, 107,207 individuals with cognitive ability measurements, 77,096 European ancestry schizophrenia cases, 43,456 European ancestry controls	NA	7q11.22	7	72274931	CALN1	CALN1			ENSG00000183166			rs35417702-?	rs35417702	0	35417702	intron_variant	0	NR	1e-10	10		0.0131695	[0.0092-0.0172] unit decrease	NR [7306098]	N
2018-10-19	30038396	Lee JJ	2018-07-23	Nat Genet	www.ncbi.nlm.nih.gov/pubmed/30038396	Gene discovery and polygenic prediction from a genome-wide association study of educational attainment in 1.1 million individuals.	Educational attainment (years of education)	up to 1,131,881 European ancestry individuals	NA	7q11.22	7	72274931		CALN1			ENSG00000183166			rs35417702-T	rs35417702	0	35417702	intron_variant	0	0.5235	2e-27	26.699		0.0152	[0.012-0.018] unit decrease	Affymetrix, Illumina [10000000] (imputed)	N
2018-11-12	30038396	Lee JJ	2018-07-23	Nat Genet	www.ncbi.nlm.nih.gov/pubmed/30038396	Gene discovery and polygenic prediction from a genome-wide association study of educational attainment in 1.1 million individuals.	Educational attainment (MTAG)	1,311,438 European ancestry individuals	NA	7q11.22	7	72276247	Intergenic	CALN1			ENSG00000183166			rs35526560-C	rs35526560	0	35526560	intron_variant	0	0.4769	2e-36	35.699	(MTAG)	0.0165	[0.014-0.019] unit increase	Affymetrix, Illumina [7100000] (imputed)	N
2018-11-12	30038396	Lee JJ	2018-07-23	Nat Genet	www.ncbi.nlm.nih.gov/pubmed/30038396	Gene discovery and polygenic prediction from a genome-wide association study of educational attainment in 1.1 million individuals.	Cognitive performance	257,841 European ancestry individuals	NA	7q11.22	7	72276247	Intergenic	CALN1			ENSG00000183166			rs35526560-C	rs35526560	0	35526560	intron_variant	0	0.4752	7e-12	11.1549		0.0196	[0.014-0.025] unit increase	Affymetrix, Illumina [10100000] (imputed)	N
2018-11-12	30038396	Lee JJ	2018-07-23	Nat Genet	www.ncbi.nlm.nih.gov/pubmed/30038396	Gene discovery and polygenic prediction from a genome-wide association study of educational attainment in 1.1 million individuals.	Cognitive performance (MTAG)	402,382 European ancestry individuals	NA	7q11.22	7	72276247	Intergenic	CALN1			ENSG00000183166			rs35526560-C	rs35526560	0	35526560	intron_variant	0	0.4752	2e-23	22.699	(MTAG)	0.0229	[0.018-0.027] unit increase	Affymetrix, Illumina [7100000] (imputed)	N
2017-02-24	27225129	Okbay A	2016-05-26	Nature	www.ncbi.nlm.nih.gov/pubmed/27225129	Genome-wide association study identifies 74 loci associated with educational attainment.	Educational attainment (years of education)	405,072 European ancestry individuals	NA	7q11.22	7	72276812	NR	CALN1			ENSG00000183166			rs756912-T	rs756912	0	756912	intron_variant	0	0.5217	1e-09	9		0.0135404	NR unit decrease	Affymetrix, Illumina, Perlegen [~ 9300000] (imputed)	N
2018-11-12	30038396	Lee JJ	2018-07-23	Nat Genet	www.ncbi.nlm.nih.gov/pubmed/30038396	Gene discovery and polygenic prediction from a genome-wide association study of educational attainment in 1.1 million individuals.	Self-reported math ability (MTAG)	670,471 European ancestry individuals	NA	7q11.22	7	72280714	Intergenic	CALN1			ENSG00000183166			rs35069269-A	rs35069269	0	35069269	intron_variant	0	0.4471	2e-19	18.699	(MTAG)	0.0162	[0.013-0.02] unit decrease	Affymetrix, Illumina [7100000] (imputed)	N
2018-11-12	30038396	Lee JJ	2018-07-23	Nat Genet	www.ncbi.nlm.nih.gov/pubmed/30038396	Gene discovery and polygenic prediction from a genome-wide association study of educational attainment in 1.1 million individuals.	Self-reported math ability	564,698 European ancestry individuals	NA	7q11.22	7	72280714	Intergenic	CALN1			ENSG00000183166			rs35069269-G	rs35069269	0	35069269	intron_variant	0	0.5529	4e-11	10.3979		0.013	[0.0091-0.0169] unit increase	Affymetrix, Illumina [10000000] (imputed)	N
2018-11-12	30038396	Lee JJ	2018-07-23	Nat Genet	www.ncbi.nlm.nih.gov/pubmed/30038396	Gene discovery and polygenic prediction from a genome-wide association study of educational attainment in 1.1 million individuals.	Highest math class taken (MTAG)	811,539 European ancestry individuals	NA	7q11.22	7	72280714	Intergenic	CALN1			ENSG00000183166			rs35069269-A	rs35069269	0	35069269	intron_variant	0	0.4471	1e-32	32	(MTAG)	0.0197	[0.016-0.023] unit decrease	Affymetrix, Illumina [7100000] (imputed)	N
2020-01-29	31844048	Hill WD	2019-12-16	Nat Commun	www.ncbi.nlm.nih.gov/pubmed/31844048	Genome-wide analysis identifies molecular systems and 149 genetic loci associated with income.	Household income (MTAG)	505,541 British and unknown ancestry individuals	NA	7q11.22	7	72285313	CALN1	CALN1			ENSG00000183166			rs1978102-T	rs1978102	0	1978102	intron_variant	0	0.4701	2e-08	7.69897		0.0113072	[0.0073-0.0153] unit decrease	Affymetrix [up to 18485882] (imputed)	N
2018-10-19	30038396	Lee JJ	2018-07-23	Nat Genet	www.ncbi.nlm.nih.gov/pubmed/30038396	Gene discovery and polygenic prediction from a genome-wide association study of educational attainment in 1.1 million individuals.	Educational attainment (years of education)	up to 1,131,881 European ancestry individuals	NA	7q11.22	7	72285313		CALN1			ENSG00000183166			rs1978102-T	rs1978102	0	1978102	intron_variant	0	0.5209	5e-27	26.301	(conditional-joint)	0.0151	[0.012-0.018] unit decrease	Affymetrix, Illumina [10000000] (imputed)	N
2011-10-17	21926974	Ripke S	2011-09-18	Nat Genet	www.ncbi.nlm.nih.gov/pubmed/21926974	Genome-wide association study identifies five new schizophrenia loci.	Schizophrenia	9,394 European ancestry cases, 12,462 European ancestry controls	8,442 European ancestry cases, 21,397 European ancestry controls	7q11.22	7	72286331	NR	CALN1			ENSG00000183166			rs12699131-?	rs12699131	0	12699131	intron_variant	0	NR	2e-06	5.69897		1.08	[1.04-1.11]	Affymetrix, Illumina [1252901] (imputed)	N
2017-02-25	27225129	Okbay A	2016-05-26	Nature	www.ncbi.nlm.nih.gov/pubmed/27225129	Genome-wide association study identifies 74 loci associated with educational attainment.	Educational attainment (college completion)	280,007 European ancestry individuals	NA	7q11.22	7	72286331	NR	CALN1			ENSG00000183166			rs12699131-A	rs12699131	0	12699131	intron_variant	0	0.4801	3e-08	7.52288		1.03319	[NR]	Affymetrix, Illumina, Perlegen [~ 9300000] (imputed)	N
2020-05-28	32231278	Hysi PG	2020-03-30	Nat Genet	www.ncbi.nlm.nih.gov/pubmed/32231278	Meta-analysis of 542,934 subjects of European ancestry identifies new genes and mechanisms predisposing to refractive error and myopia.	Refractive error	542,934 European ancestry individuals	NA	7q11.22	7	72287667	CALN1	CALN1			ENSG00000183166			rs2867673-?	rs2867673	0	2867673	intron_variant	0		2e-09	8.69897				Affymetrix, Illumina [NR] (imputed)	N
2019-02-06	30595370	Kichaev G	2018-12-27	Am J Hum Genet	www.ncbi.nlm.nih.gov/pubmed/30595370	Leveraging Polygenic Functional Enrichment to Improve GWAS Power.	Educational attainment (years of education)	approximately 455,000 European ancestry individuals	NA	7q11.22	7	72293649		CALN1			ENSG00000183166			rs12532494-?	rs12532494	0	12532494	intron_variant	0	NR	8e-15	14.0969				NR [~ 8900000] (imputed)	N
2018-09-12	29942086	Savage JE	2018-06-25	Nat Genet	www.ncbi.nlm.nih.gov/pubmed/29942086	Genome-wide association meta-analysis in 269,867 individuals identifies new genetic and functional links to intelligence.	Intelligence	269,867 European ancestry individuals	NA	7q11.22	7	72294084	NR	CALN1			ENSG00000183166			rs56150095-A	rs56150095	0	56150095	intron_variant	0	NR	1e-15	15		7.997	z-score decrease	Affymetrix, Illumina [9295118] (imputed)	N
2018-09-17	29844566	Davies G	2018-05-29	Nat Commun	www.ncbi.nlm.nih.gov/pubmed/29844566	Study of 300,486 individuals identifies 148 independent genetic loci influencing general cognitive function.	General cognitive ability	up to 300,486 European ancestry individuals	NA	7q11.22	7	72294084	CALN1	CALN1			ENSG00000183166			rs56150095-A	rs56150095	0	56150095	intron_variant	0	NR	1e-08	8		5.697	z-score decrease	Affymetrix, Illumina [at least 2500000] (imputed)	N
2018-11-12	30038396	Lee JJ	2018-07-23	Nat Genet	www.ncbi.nlm.nih.gov/pubmed/30038396	Gene discovery and polygenic prediction from a genome-wide association study of educational attainment in 1.1 million individuals.	Highest math class taken	430,445 European ancestry individuals	NA	7q11.22	7	72298876	Intergenic	CALN1			ENSG00000183166			rs4719223-C	rs4719223	0	4719223	intron_variant	0	0.5432	1e-18	18		0.0201	[0.016-0.025] unit increase	Affymetrix, Illumina [10000000] (imputed)	N
2018-02-23	29326435	Hill WD	2018-01-11	Mol Psychiatry	www.ncbi.nlm.nih.gov/pubmed/29326435	A combined analysis of genetically correlated traits identifies 187 loci and a role for neurogenesis and myelination in intelligence.	Intelligence (MTAG)	120,934 British ancestry individuals, 127,548 individuals	NA	7q11.22	7	72305718	CALN1	CALN1			ENSG00000183166			rs2944839-T	rs2944839	0	2944839	intron_variant	0	NR	1e-13	13		0.0216613	[0.016-0.027] unit decrease	Affymetrix [NR]	N
2013-06-14	23382691	Lauc G	2013-01-31	PLoS Genet	www.ncbi.nlm.nih.gov/pubmed/23382691	Loci associated with N-glycosylation of human immunoglobulin G show pleiotropy with autoimmune diseases and haematological cancers.	IgG glycosylation	2,247 European ancestry individuals	NA	7q21.13	7	89065756	NR	ZNF804B			ENSG00000182348			rs10236237-T	rs10236237	0	10236237	intron_variant	0	0.267902	7e-06	5.1549	(IGP6)	0.1584	[0.089-0.228] unit decrease	Illumina [~ 2500000] (imputed)	N
2013-06-14	23382691	Lauc G	2013-01-31	PLoS Genet	www.ncbi.nlm.nih.gov/pubmed/23382691	Loci associated with N-glycosylation of human immunoglobulin G show pleiotropy with autoimmune diseases and haematological cancers.	IgG glycosylation	2,247 European ancestry individuals	NA	7q21.13	7	89065756	NR	ZNF804B			ENSG00000182348			rs10236237-T	rs10236237	0	10236237	intron_variant	0	0.267516	6e-06	5.22185	(IGP60)	0.16	[0.091-0.229] unit increase	Illumina [~ 2500000] (imputed)	N
2013-06-14	23382691	Lauc G	2013-01-31	PLoS Genet	www.ncbi.nlm.nih.gov/pubmed/23382691	Loci associated with N-glycosylation of human immunoglobulin G show pleiotropy with autoimmune diseases and haematological cancers.	IgG glycosylation	2,247 European ancestry individuals	NA	7q21.13	7	89065756	NR	ZNF804B			ENSG00000182348			rs10236237-T	rs10236237	0	10236237	intron_variant	0	0.267778	5e-06	5.30103	(IGP46)	0.1613	[0.092-0.23] unit decrease	Illumina [~ 2500000] (imputed)	N
2020-01-09	23823483	Rhee EP	2013-07-02	Cell Metab	www.ncbi.nlm.nih.gov/pubmed/23823483	A genome-wide association study of the human metabolome in a community-based cohort.	Metabolite levels	2,076 European ancestry individuals	NA	7q21.13	7	89107878	MGC26647	ZNF804B			ENSG00000182348			rs10242213-?	rs10242213	0	10242213	intron_variant	0	NR	1e-06	6	(dimethylglycine)	0.206184	[0.12-0.29] unit decrease	Affymetrix [at least 2500000] (imputed)	N
2020-01-09	23823483	Rhee EP	2013-07-02	Cell Metab	www.ncbi.nlm.nih.gov/pubmed/23823483	A genome-wide association study of the human metabolome in a community-based cohort.	Metabolite levels	2,076 European ancestry individuals	NA	7q21.13	7	89214447	MGC26647	ZNF804B			ENSG00000182348			rs13438433-?	rs13438433	0	13438433	intron_variant	0	NR	5e-06	5.30103	(quinolinic acid)	0.425133	[0.24-0.61] unit increase	Affymetrix [at least 2500000] (imputed)	N
2020-01-09	23823483	Rhee EP	2013-07-02	Cell Metab	www.ncbi.nlm.nih.gov/pubmed/23823483	A genome-wide association study of the human metabolome in a community-based cohort.	Metabolite levels	2,076 European ancestry individuals	NA	7q21.13	7	89217757	MGC26647	ZNF804B			ENSG00000182348			rs11761593-?	rs11761593	0	11761593	intron_variant	0	NR	1e-06	6	(ornithine)	0.40693	[0.24-0.57] unit increase	Affymetrix [at least 2500000] (imputed)	N
2020-01-09	23823483	Rhee EP	2013-07-02	Cell Metab	www.ncbi.nlm.nih.gov/pubmed/23823483	A genome-wide association study of the human metabolome in a community-based cohort.	Metabolite levels	2,076 European ancestry individuals	NA	7q21.13	7	89217757	MGC26647	ZNF804B			ENSG00000182348			rs11761593-?	rs11761593	0	11761593	intron_variant	0	NR	2e-06	5.69897	(isoleucine)	0.397381	[0.23-0.56] unit increase	Affymetrix [at least 2500000] (imputed)	N
2019-02-21	30456828	Khramtsova EA	2018-11-20	Am J Med Genet B Neuropsychiatr Genet	www.ncbi.nlm.nih.gov/pubmed/30456828	Sex differences in the genetic architecture of obsessive-compulsive disorder.	Obsessive-compulsive disorder	1,249 European ancestry male cases, 2,789 European ancestry male controls, 1,525 European ancestry female cases, 4,307 European ancestry female controls	NA	7q21.13	7	89349373	Intergenic	ZNF804B - AC002383.1	ENSG00000182348	ENSG00000227863		10845	94573	rs12536521-?	rs12536521	0	12536521	intergenic_variant	1		3e-07	6.52288	(female)	1.378	[0.85-1.9] unit increase	NR [~ 5500000] (imputed)	N
2013-02-26	23259602	Wang X	2012-12-21	BMC Oral Health	www.ncbi.nlm.nih.gov/pubmed/23259602	Genome-wide association scan of dental caries in the permanent dentition.	Dental caries	1,483 European ancestry comparatively younger individuals, 5,960 European ancestry comparatively older individuals	NA	7q21.13	7	89431419	ZNF804B	ZNF804B - AC002383.1	ENSG00000182348	ENSG00000227863		92891	12527	rs6973392-?	rs6973392	0	6973392	intergenic_variant	1	NR	7e-06	5.1549	(Comparatively Younger)			Affymetrix, Illumina [~ 1400000] (imputed)	N
2016-02-11	25935875	Varenhorst C	2015-05-02	Eur Heart J	www.ncbi.nlm.nih.gov/pubmed/25935875	Effect of genetic variations on ticagrelor plasma levels and clinical outcomes.	Ticagrelor levels in individuals with acute coronary syndromes treated with ticagrelor	1,794 European ancestry cases, 18 African and Asian ancestry cases	1,922 European ancestry cases, 19 African and Asian ancestry cases	7q22.1	7	100505900	NR	NYAP1 - AC069281.1	ENSG00000166924	ENSG00000225807		11098	3516	rs140607780-G	rs140607780	0	140607780	intergenic_variant	1	0.016	3e-11	10.5229		0.273	[0.19-0.35] unit increase	Illumina [10962468] (imputed)	N
2017-08-30	27863252	Astle WJ	2016-11-17	Cell	www.ncbi.nlm.nih.gov/pubmed/27863252	The Allelic Landscape of Human Blood Cell Trait Variation and Links to Common Complex Disease.	Hematocrit	173,039 European ancestry individuals	NA	7q22.1	7	100537063	AGFG2	RN7SL416P - AGFG2	ENSG00000242101	ENSG00000106351		6404	2140	rs554093579-C	rs554093579	0	554093579	intergenic_variant	1	0.007	1e-14	14		0.175847	[0.13-0.22] unit decrease	Affymetrix [~ 2500000] (imputed)	N
2018-07-20	29777097	Marioni RE	2018-05-18	Transl Psychiatry	www.ncbi.nlm.nih.gov/pubmed/29777097	GWAS on family history of Alzheimer's disease.	Alzheimer's disease or family history of Alzheimer's disease	up to 42,034 British ancestry individuals with parental history of Alzheimer's disease, at least 272,244 British ancestry individuals with no parental history of Alzheimer's disease, 25,580 Alzheimer's disease cases, 48,466 controls	NA	7q22.1	7	100561944	NR	AGFG2			ENSG00000106351			rs2734897-?	rs2734897	0	2734897	intron_variant	0	NR	5e-08	7.30103				Affymetrix [7795605] (imputed)	N
2019-01-28	30535121	Gao XR	2018-12-07	Hum Mol Genet	www.ncbi.nlm.nih.gov/pubmed/30535121	Genome-wide association analyses identify 139 loci associated with macular thickness in the UK Biobank cohort.	Macular thickness	59,814 European ancestry individuals	8,609 European ancestry individuals	7q22.1	7	100575235	LRCH4	AC069281.2, LRCH4			ENSG00000274272, ENSG00000077454			rs3197597-?	rs3197597	0	3197597	missense_variant	0	NR	6e-10	9.22185		0.6131	[0.42-0.8] unit increase	Affymetrix [11100000] (imputed)	N
2017-05-11	28017375	van Rooij FJA	2016-12-22	Am J Hum Genet	www.ncbi.nlm.nih.gov/pubmed/28017375	Genome-wide Trans-ethnic Meta-analysis Identifies Seven Genetic Loci Influencing Erythrocyte Traits and a Role for RBPMS in Erythropoiesis.	Mean corpuscular hemoglobin	up to 21,020 European ancestry individuals, up to 3,621 African American individuals, up to 15,062 East Asian individuals.	16,389 individuals of European and African American ancestry.	7q22.1	7	100614631	MOSPD3	MOSPD3			ENSG00000106330			rs12532878-A	rs12532878	0	12532878	intron_variant	0	NR	6e-08	7.22185	(Asian)	0.0061	[0.0039-0.0083] unit decrease	NR [2500000] (imputed)	N
2009-11-03	19862010	Ganesh SK	2009-10-11	Nat Genet	www.ncbi.nlm.nih.gov/pubmed/19862010	Multiple loci influence erythrocyte phenotypes in the CHARGE Consortium.	Mean corpuscular volume	24,167 European ancestry individuals	9,456 European ancestry individuals	7q22.1	7	100616392	TFR2	MOSPD3 - TFR2	ENSG00000106330	ENSG00000106327		1008	4024	rs7786877-G	rs7786877	0	7786877	intergenic_variant	1	NR	3e-11	10.5229		0	[0.002-0.004] fl increase	Affymetrix, Illumina [~ 2500000] (imputed)	N
2017-05-11	28017375	van Rooij FJA	2016-12-22	Am J Hum Genet	www.ncbi.nlm.nih.gov/pubmed/28017375	Genome-wide Trans-ethnic Meta-analysis Identifies Seven Genetic Loci Influencing Erythrocyte Traits and a Role for RBPMS in Erythropoiesis.	Mean corpuscular hemoglobin	up to 21,020 European ancestry individuals, up to 3,621 African American individuals, up to 15,062 East Asian individuals.	16,389 individuals of European and African American ancestry.	7q22.1	7	100616392	TFR2, ACTL6B	MOSPD3 - TFR2	ENSG00000106330	ENSG00000106327		1008	4024	rs7786877-?	rs7786877	0	7786877	intergenic_variant	1	NR	1e-13	13				NR [2500000] (imputed)	N
2017-08-30	27863252	Astle WJ	2016-11-17	Cell	www.ncbi.nlm.nih.gov/pubmed/27863252	The Allelic Landscape of Human Blood Cell Trait Variation and Links to Common Complex Disease.	Red cell distribution width	171,529 European ancestry individuals	NA	7q22.1	7	100621008	TFR2	TFR2			ENSG00000106327			rs41295942-T	rs41295942	0	41295942	missense_variant	0	0.0356	2e-13	12.699		0.0851854	[0.062-0.108] unit decrease	Affymetrix [~ 2500000] (imputed)	N
2018-11-16	30072576	Emilsson V	2018-08-02	Science	www.ncbi.nlm.nih.gov/pubmed/30072576	Co-regulatory networks of human serum proteins link genetics to disease.	Blood protein levels	3,200 European ancestry individuals	NA	7q22.1	7	100624226	PCOLCE	TFR2			ENSG00000106327			rs4729597-T	rs4729597	0	4729597	intron_variant	0	0.644	2e-12	11.699	(PCOLCE)	0.18	[0.13-0.23] unit increase	Illumina [> 1000000] (imputed)	N
2019-02-08	30595370	Kichaev G	2018-12-27	Am J Hum Genet	www.ncbi.nlm.nih.gov/pubmed/30595370	Leveraging Polygenic Functional Enrichment to Improve GWAS Power.	Mean corpuscular hemoglobin	approximately 443,000 European ancestry individuals	NA	7q22.1	7	100624226		TFR2			ENSG00000106327			rs4729597-?	rs4729597	0	4729597	intron_variant	0	NR	1e-300	300				NR [~ 8900000] (imputed)	N
2017-08-30	27863252	Astle WJ	2016-11-17	Cell	www.ncbi.nlm.nih.gov/pubmed/27863252	The Allelic Landscape of Human Blood Cell Trait Variation and Links to Common Complex Disease.	Red cell distribution width	171,529 European ancestry individuals	NA	7q22.1	7	100628224	TFR2	TFR2			ENSG00000106327			rs139178017-T	rs139178017	0	139178017	splice_region_variant	0	0.0049	7e-10	9.1549		0.160002	[0.11-0.21] unit decrease	Affymetrix [~ 2500000] (imputed)	N
2020-01-22	24777453	Auer PL	2014-04-28	Nat Genet	www.ncbi.nlm.nih.gov/pubmed/24777453	Rare and low-frequency coding variants in CXCR2 and other genes are associated with hematological traits.	Hemoglobin levels	24,814 European ancestry individuals	6,526 European ancestry individuals	7q22.1	7	100628224	TRF2	TFR2			ENSG00000106327			rs139178017-T	rs139178017	0	139178017	splice_region_variant	0	0.0042	3e-06	5.52288		0.321	[0.19-0.46] unit increase	Illumina [183585]	N
2017-08-30	27863252	Astle WJ	2016-11-17	Cell	www.ncbi.nlm.nih.gov/pubmed/27863252	The Allelic Landscape of Human Blood Cell Trait Variation and Links to Common Complex Disease.	Plateletcrit	164,339 European ancestry individuals	NA	7q22.1	7	100629042	TFR2	TFR2			ENSG00000106327			rs4548095-T	rs4548095	0	4548095	intron_variant	0	0.6356	2e-10	9.69897		0.0242055	[0.017-0.032] unit increase	Affymetrix [~ 2500000] (imputed)	N
2018-07-28	29403010	Kanai M	2018-02-05	Nat Genet	www.ncbi.nlm.nih.gov/pubmed/29403010	Genetic analysis of quantitative traits in the Japanese population links cell types to complex human diseases.	Mean corpuscular hemoglobin concentration	108,728 Japanese ancestry individuals	NA	7q22.1	7	100629042	TFR2	TFR2			ENSG00000106327			rs4548095-?	rs4548095	0	4548095	intron_variant	0	NR	9e-15	14.0458		0.04707	[0.035-0.059] unit increase novel	Illumina [6108953] (imputed)	N
2017-08-30	27863252	Astle WJ	2016-11-17	Cell	www.ncbi.nlm.nih.gov/pubmed/27863252	The Allelic Landscape of Human Blood Cell Trait Variation and Links to Common Complex Disease.	Hematocrit	173,039 European ancestry individuals	NA	7q22.1	7	100635310	TFR2	TFR2			ENSG00000106327			rs769651870-A	rs769651870	0	769651870	intron_variant	0	0.0035	8e-12	11.0969		0.226117	[0.16-0.29] unit increase	Affymetrix [~ 2500000] (imputed)	N
2018-07-28	29403010	Kanai M	2018-02-05	Nat Genet	www.ncbi.nlm.nih.gov/pubmed/29403010	Genetic analysis of quantitative traits in the Japanese population links cell types to complex human diseases.	Red blood cell count	108,794 Japanese ancestry individuals	NA	7q22.1	7	100637885	TFR2	TFR2			ENSG00000106327			rs62482241-?	rs62482241	0	62482241	intron_variant	0	NR	2e-18	17.699		0.05201	[0.04-0.064] unit increase novel	Illumina [6108953] (imputed)	N
2018-07-28	29403010	Kanai M	2018-02-05	Nat Genet	www.ncbi.nlm.nih.gov/pubmed/29403010	Genetic analysis of quantitative traits in the Japanese population links cell types to complex human diseases.	Mean corpuscular hemoglobin	108,054 Japanese ancestry individuals	NA	7q22.1	7	100637885	TFR2	TFR2			ENSG00000106327			rs62482241-?	rs62482241	0	62482241	intron_variant	0	NR	5e-21	20.301		0.05604	[0.044-0.068] unit decrease novel	Illumina [6108953] (imputed)	N
2009-10-30	19820697	Soranzo N	2009-10-11	Nat Genet	www.ncbi.nlm.nih.gov/pubmed/19820697	A genome-wide meta-analysis identifies 22 loci associated with eight hematological parameters in the HaemGen consortium.	Hematological parameters	4,627 European ancestry individuals	9,316 European ancestry individuals	7q22.1	7	100638347	TFR2	TFR2			ENSG00000106327			rs7385804-C	rs7385804	0	7385804	intron_variant	0	NR	5e-10	9.30103	(RBC)	0.01	[0.004-0.008] 10^12/l increase	Affymetrix, Illumina [~ 2110000] (imputed)	N
2009-11-03	19862010	Ganesh SK	2009-10-11	Nat Genet	www.ncbi.nlm.nih.gov/pubmed/19862010	Multiple loci influence erythrocyte phenotypes in the CHARGE Consortium.	Hematocrit	24,167 European ancestry individuals	9,456 European ancestry individuals	7q22.1	7	100638347	TFR2	TFR2			ENSG00000106327			rs7385804-C	rs7385804	0	7385804	intron_variant	0	NR	4e-10	9.39794		0.15	[0.10-0.20] % decrease	Affymetrix, Illumina [~ 2500000] (imputed)	N
2015-05-23	21208937	Pichler I	2011-01-04	Hum Mol Genet	www.ncbi.nlm.nih.gov/pubmed/21208937	Identification of a common variant in the TFR2 gene implicated in the physiological regulation of serum iron levels.	Iron status biomarkers	Up to 5,633 European ancestry individuals	Up to 3,457 European ancestry individuals	7q22.1	7	100638347	TFR2	TFR2			ENSG00000106327			rs7385804-A	rs7385804	0	7385804	intron_variant	0	0.65	7e-08	7.1549	(iron)	3.23	[2.05-4.41] ug/dl increase	Affymetrix, Illumina [~ 2500000] (imputed)	N
2015-06-14	25352340	Benyamin B	2014-10-29	Nat Commun	www.ncbi.nlm.nih.gov/pubmed/25352340	Novel loci affecting iron homeostasis and their effects in individuals at risk for hemochromatosis.	Iron status biomarkers (transferrin saturation)	23,986 European ancestry individuals	Up to 24,986 European ancestry individuals	7q22.1	7	100638347	TFR2	TFR2			ENSG00000106327			rs7385804-A	rs7385804	0	7385804	intron_variant	0	0.621	6e-12	11.2218		0.054	[0.038-0.07] unit increase	Affymetrix, Illumina [~ 2100000] (imputed)	N
2015-06-14	25352340	Benyamin B	2014-10-29	Nat Commun	www.ncbi.nlm.nih.gov/pubmed/25352340	Novel loci affecting iron homeostasis and their effects in individuals at risk for hemochromatosis.	Iron status biomarkers (iron levels)	23,986 European ancestry individuals	Up to 24,986 European ancestry individuals	7q22.1	7	100638347	TFR2	TFR2			ENSG00000106327			rs7385804-A	rs7385804	0	7385804	intron_variant	0	0.621	1e-18	18		0.064	[0.050-0.078] unit increase	Affymetrix, Illumina [~ 2100000] (imputed)	N
2017-08-30	27863252	Astle WJ	2016-11-17	Cell	www.ncbi.nlm.nih.gov/pubmed/27863252	The Allelic Landscape of Human Blood Cell Trait Variation and Links to Common Complex Disease.	Red blood cell count	172,952 European ancestry individuals	NA	7q22.1	7	100638347	TFR2	TFR2			ENSG00000106327			rs7385804-A	rs7385804	0	7385804	intron_variant	0	0.6251	4e-90	89.3979		0.0739629	[0.067-0.081] unit decrease	Affymetrix [~ 2500000] (imputed)	N
2017-05-11	28017375	van Rooij FJA	2016-12-22	Am J Hum Genet	www.ncbi.nlm.nih.gov/pubmed/28017375	Genome-wide Trans-ethnic Meta-analysis Identifies Seven Genetic Loci Influencing Erythrocyte Traits and a Role for RBPMS in Erythropoiesis.	Mean corpuscular volume	up to 29,946 European ancestry individuals, up to 6150 African American individuals, 15,074 East Asian individuals.	16,389 individuals of European and African American ancestry.	7q22.1	7	100638347	TFR2	TFR2			ENSG00000106327			rs7385804-A	rs7385804	0	7385804	intron_variant	0	NR	1e-07	7	(Asian)	0.0046	[0.0028-0.0064] unit increase	NR [2500000] (imputed)	N
2017-08-30	27863252	Astle WJ	2016-11-17	Cell	www.ncbi.nlm.nih.gov/pubmed/27863252	The Allelic Landscape of Human Blood Cell Trait Variation and Links to Common Complex Disease.	Mean corpuscular volume	172,433 European ancestry individuals	NA	7q22.1	7	100638347	TFR2	TFR2			ENSG00000106327			rs7385804-A	rs7385804	0	7385804	intron_variant	0	0.6251	9e-85	84.0458		0.0711532	[0.064-0.078] unit increase	Affymetrix [~ 2500000] (imputed)	N
2017-08-30	27863252	Astle WJ	2016-11-17	Cell	www.ncbi.nlm.nih.gov/pubmed/27863252	The Allelic Landscape of Human Blood Cell Trait Variation and Links to Common Complex Disease.	Mean corpuscular hemoglobin	172,332 European ancestry individuals	NA	7q22.1	7	100638347	TFR2	TFR2			ENSG00000106327			rs7385804-A	rs7385804	0	7385804	intron_variant	0	0.6252	3e-116	115.523		0.0838295	[0.077-0.091] unit increase	Affymetrix [~ 2500000] (imputed)	N
2019-02-08	30595370	Kichaev G	2018-12-27	Am J Hum Genet	www.ncbi.nlm.nih.gov/pubmed/30595370	Leveraging Polygenic Functional Enrichment to Improve GWAS Power.	Red blood cell count	approximately 445,000 European ancestry individuals	NA	7q22.1	7	100638347		TFR2			ENSG00000106327			rs7385804-?	rs7385804	0	7385804	intron_variant	0	NR	1e-300	300				NR [~ 8900000] (imputed)	N
2017-08-30	27863252	Astle WJ	2016-11-17	Cell	www.ncbi.nlm.nih.gov/pubmed/27863252	The Allelic Landscape of Human Blood Cell Trait Variation and Links to Common Complex Disease.	Red cell distribution width	171,529 European ancestry individuals	NA	7q22.1	7	100638579	TFR2	TFR2			ENSG00000106327			rs9801017-A	rs9801017	0	9801017	intron_variant	0	0.6258	9e-37	36.0458		0.0463403	[0.039-0.054] unit decrease	Affymetrix [~ 2500000] (imputed)	N
2018-12-17	28957414	Pilling LC	2017-09-28	PLoS One	www.ncbi.nlm.nih.gov/pubmed/28957414	Red blood cell distribution width: Genetic evidence for aging pathways in 116,666 volunteers.	Red cell distribution width	116,666 British ancestry individuals	NA	7q22.1	7	100638579	TFR2	TFR2			ENSG00000106327			rs9801017-A	rs9801017	0	9801017	intron_variant	0	NR	7e-28	27.1549		0.0436834	[0.036-0.052] unit decrease	Affymetrix [16832071] (imputed)	N
2018-07-05	29875488	Sun BB	2018-06-06	Nature	www.ncbi.nlm.nih.gov/pubmed/29875488	Genomic atlas of the human plasma proteome.	Blood protein levels	3,301 European ancestry individuals	NA	7q22.1	7	100638579	PCOLCE	TFR2			ENSG00000106327			rs9801017-A	rs9801017	0	9801017	intron_variant	0	0.636	1e-16	16	(Procollagen C-endopeptidase enhancer 1, PCOLCE.11237.49.3)	0.21	[0.15-0.27] unit increase	Affymetrix [10572788] (imputed)	N
2017-08-30	27863252	Astle WJ	2016-11-17	Cell	www.ncbi.nlm.nih.gov/pubmed/27863252	The Allelic Landscape of Human Blood Cell Trait Variation and Links to Common Complex Disease.	High light scatter reticulocyte percentage of red cells	170,763 European ancestry individuals	NA	7q22.1	7	100639580	TFR2	TFR2			ENSG00000106327			rs564636753-GA	rs564636753	1	371949132	intron_variant	0	0.2071	2e-12	11.699		0.0320845	[0.023-0.041] unit decrease	Affymetrix [~ 2500000] (imputed)	N
2017-08-30	27863252	Astle WJ	2016-11-17	Cell	www.ncbi.nlm.nih.gov/pubmed/27863252	The Allelic Landscape of Human Blood Cell Trait Variation and Links to Common Complex Disease.	Immature fraction of reticulocytes	170,548 European ancestry individuals	NA	7q22.1	7	100639580	TFR2	TFR2			ENSG00000106327			rs564636753-GA	rs564636753	1	371949132	intron_variant	0	0.2071	2e-09	8.69897		0.0269479	[0.018-0.036] unit decrease	Affymetrix [~ 2500000] (imputed)	N
2017-08-30	27863252	Astle WJ	2016-11-17	Cell	www.ncbi.nlm.nih.gov/pubmed/27863252	The Allelic Landscape of Human Blood Cell Trait Variation and Links to Common Complex Disease.	Hemoglobin concentration	172,925 European ancestry individuals	NA	7q22.1	7	100641799	TFR2	TFR2			ENSG00000106327			rs531909210-A	rs531909210	0	531909210	intron_variant	0	0.0045	2e-16	15.699		0.235309	[0.18-0.29] unit increase	Affymetrix [~ 2500000] (imputed)	N
2018-12-17	28957414	Pilling LC	2017-09-28	PLoS One	www.ncbi.nlm.nih.gov/pubmed/28957414	Red blood cell distribution width: Genetic evidence for aging pathways in 116,666 volunteers.	Red cell distribution width	116,666 British ancestry individuals	NA	7q22.1	7	100641799	ACTL6B	TFR2			ENSG00000106327			rs531909210-A	rs531909210	0	531909210	intron_variant	0	NR	1e-08	8		0.191794	[0.13-0.26] unit decrease	Affymetrix [16832071] (imputed)	N
2017-08-30	27863252	Astle WJ	2016-11-17	Cell	www.ncbi.nlm.nih.gov/pubmed/27863252	The Allelic Landscape of Human Blood Cell Trait Variation and Links to Common Complex Disease.	Reticulocyte fraction of red cells	170,690 European ancestry individuals	NA	7q22.1	7	100642568	TFR2	TFR2			ENSG00000106327			rs4434553-G	rs4434553	0	4434553	intron_variant	0	0.4942	9e-16	15.0458		0.0288265	[0.022-0.036] unit increase	Affymetrix [~ 2500000] (imputed)	N
2013-03-19	23222517	van der Harst P	2012-12-05	Nature	www.ncbi.nlm.nih.gov/pubmed/23222517	Seventy-five genetic loci influencing the human red blood cell.	Red blood cell traits	62,553 European ancestry individuals, 9,308 South Asian ancestry individuals	63,506 European ancestry individuals	7q22.1	7	100642673	ACTL6B, TFR2	TFR2			ENSG00000106327			rs2075672-A	rs2075672	0	2075672	intron_variant	0	0.39	2e-20	19.699	(EA, RBCC)	0.022	[0.016-0.028] unit increase	Affymetrix, Illumina, Perlegen [2711806] (imputed)	N
2017-07-12	28453575	Hodonsky CJ	2017-04-28	PLoS Genet	www.ncbi.nlm.nih.gov/pubmed/28453575	Genome-wide association study of red blood cell traits in Hispanics/Latinos: The Hispanic Community Health Study/Study of Latinos.	Red blood cell count	12,502 Hispanic/Latino individuals	4,772 Hispanic/Latino individuals	7q22.1	7	100642673	TFR2, PRKAG2, MOSPD3	TFR2			ENSG00000106327			rs2075672-A	rs2075672	0	2075672	intron_variant	0	0.3	1e-08	8		0.028	[0.0084-0.0476] cells x E9 increase	Illumina [27801688] (imputed)	N
2017-05-11	28017375	van Rooij FJA	2016-12-22	Am J Hum Genet	www.ncbi.nlm.nih.gov/pubmed/28017375	Genome-wide Trans-ethnic Meta-analysis Identifies Seven Genetic Loci Influencing Erythrocyte Traits and a Role for RBPMS in Erythropoiesis.	Mean corpuscular volume	up to 29,946 European ancestry individuals, up to 6150 African American individuals, 15,074 East Asian individuals.	16,389 individuals of European and African American ancestry.	7q22.1	7	100642673	TFR2, ACTL6B	TFR2			ENSG00000106327			rs2075672-?	rs2075672	0	2075672	intron_variant	0	NR	1e-08	8				NR [2500000] (imputed)	N
2017-08-30	27863252	Astle WJ	2016-11-17	Cell	www.ncbi.nlm.nih.gov/pubmed/27863252	The Allelic Landscape of Human Blood Cell Trait Variation and Links to Common Complex Disease.	Platelet count	166,066 European ancestry individuals	NA	7q22.1	7	100642673	TFR2	TFR2			ENSG00000106327			rs2075672-G	rs2075672	0	2075672	intron_variant	0	0.6254	2e-13	12.699		0.0277245	[0.02-0.035] unit increase	Affymetrix [~ 2500000] (imputed)	N
2017-05-11	28017375	van Rooij FJA	2016-12-22	Am J Hum Genet	www.ncbi.nlm.nih.gov/pubmed/28017375	Genome-wide Trans-ethnic Meta-analysis Identifies Seven Genetic Loci Influencing Erythrocyte Traits and a Role for RBPMS in Erythropoiesis.	Hemoglobin levels	up to 40,258 European ancestry individuals, 16,128 African American individuals, up to 15,252 East Asian ancestry individuals.	16,389 European and African American individuals	7q22.1	7	100642673	TFR2, ACTL6B	TFR2			ENSG00000106327			rs2075672-?	rs2075672	0	2075672	intron_variant	0	NR	1e-08	8				Affymetrix, Illumina [2500000] (imputed)	N
2017-08-30	27863252	Astle WJ	2016-11-17	Cell	www.ncbi.nlm.nih.gov/pubmed/27863252	The Allelic Landscape of Human Blood Cell Trait Variation and Links to Common Complex Disease.	Mean corpuscular hemoglobin concentration	172,851 European ancestry individuals	NA	7q22.1	7	100642673	TFR2	TFR2			ENSG00000106327			rs2075672-G	rs2075672	0	2075672	intron_variant	0	0.6253	5e-42	41.301		0.0485978	[0.042-0.056] unit increase	Affymetrix [~ 2500000] (imputed)	N
2017-05-11	28017375	van Rooij FJA	2016-12-22	Am J Hum Genet	www.ncbi.nlm.nih.gov/pubmed/28017375	Genome-wide Trans-ethnic Meta-analysis Identifies Seven Genetic Loci Influencing Erythrocyte Traits and a Role for RBPMS in Erythropoiesis.	Red blood cell count	up to 40,258 European ancestry individuals, up to 16,128 African American individuals, up to 15,252 East Asian individuals.	16,389 individuals of European and African American ancestry.	7q22.1	7	100642673	TFR2, ACTL6B	TFR2			ENSG00000106327			rs2075672-?	rs2075672	0	2075672	intron_variant	0	NR	3e-16	15.5229				NR [2500000] (imputed)	N
2017-05-11	28017375	van Rooij FJA	2016-12-22	Am J Hum Genet	www.ncbi.nlm.nih.gov/pubmed/28017375	Genome-wide Trans-ethnic Meta-analysis Identifies Seven Genetic Loci Influencing Erythrocyte Traits and a Role for RBPMS in Erythropoiesis.	Hematocrit	up to 40,258 European ancestry individuals, up to 16,128 African American individuals, up to 15,252 East Asian ancestry individuals.	16,389 European and African American individuals	7q22.1	7	100642673	ACTL6B	TFR2			ENSG00000106327			rs2075672-A	rs2075672	0	2075672	intron_variant	0	NR	6e-09	8.22185	(Asian)	0.2508	[0.17-0.34] percentage increase	NR [2500000] (imputed)	N
2017-05-11	28017375	van Rooij FJA	2016-12-22	Am J Hum Genet	www.ncbi.nlm.nih.gov/pubmed/28017375	Genome-wide Trans-ethnic Meta-analysis Identifies Seven Genetic Loci Influencing Erythrocyte Traits and a Role for RBPMS in Erythropoiesis.	Hematocrit	up to 40,258 European ancestry individuals, up to 16,128 African American individuals, up to 15,252 East Asian ancestry individuals.	16,389 European and African American individuals	7q22.1	7	100642673	TFR2, ACTL6B	TFR2			ENSG00000106327			rs2075672-?	rs2075672	0	2075672	intron_variant	0	NR	1e-08	8				NR [2500000] (imputed)	N
2019-02-08	30595370	Kichaev G	2018-12-27	Am J Hum Genet	www.ncbi.nlm.nih.gov/pubmed/30595370	Leveraging Polygenic Functional Enrichment to Improve GWAS Power.	Red cell distribution width	approximately 445,000 European ancestry individuals	NA	7q22.1	7	100642673		TFR2			ENSG00000106327			rs2075672-?	rs2075672	0	2075672	intron_variant	0	NR	1e-134	134				NR [~ 8900000] (imputed)	N
2018-07-28	29403010	Kanai M	2018-02-05	Nat Genet	www.ncbi.nlm.nih.gov/pubmed/29403010	Genetic analysis of quantitative traits in the Japanese population links cell types to complex human diseases.	Mean corpuscular volume	108,256 Japanese ancestry individuals	NA	7q22.1	7	100644788	ACTL6B	ACTL6B			ENSG00000077080			rs7383856-?	rs7383856	0	7383856	intron_variant	0	NR	4e-15	14.3979		0.03573	[0.027-0.045] unit increase novel	Illumina [6108953] (imputed)	N
2018-07-28	29403010	Kanai M	2018-02-05	Nat Genet	www.ncbi.nlm.nih.gov/pubmed/29403010	Genetic analysis of quantitative traits in the Japanese population links cell types to complex human diseases.	Hematocrit	108,757 Japanese ancestry individuals	NA	7q22.1	7	100645788	ACTL6B	ACTL6B			ENSG00000077080			rs10953299-?	rs10953299	0	10953299	intron_variant	0	NR	1e-10	10		0.03871	[0.027-0.05] unit increase novel	Illumina [6108953] (imputed)	N
2019-03-07	30578418	Giri A	2018-12-21	Nat Genet	www.ncbi.nlm.nih.gov/pubmed/30578418	Trans-ethnic association study of blood pressure determinants in over 750,000 individuals.	Pulse pressure	365,998 European ancestry individuals, 63,490 African ancestry individuals, 22,802 Hispanic individuals, 4,792 Asian ancestry individuals, 2,695 Native American ancestry individuals	299,024 European ancestry individuals, 17,277 individuals	7q22.1	7	100673816	intergenic	GNB2			ENSG00000172354			rs374292503-GCGC	rs374292503	0	374292503	5_prime_UTR_variant	0	0.8528	3e-17	16.5229		0.3	[0.23-0.37] mmHg increase	Affymetrix [NR] (imputed)	N
2017-08-30	27863252	Astle WJ	2016-11-17	Cell	www.ncbi.nlm.nih.gov/pubmed/27863252	The Allelic Landscape of Human Blood Cell Trait Variation and Links to Common Complex Disease.	Hematocrit	173,039 European ancestry individuals	NA	7q22.1	7	100677821	GNB2	GNB2			ENSG00000172354			rs62482253-A	rs62482253	0	62482253	splice_region_variant	0	0.0068	3e-15	14.5229		0.197468	[0.15-0.25] unit decrease	Affymetrix [~ 2500000] (imputed)	N
2017-08-30	27863252	Astle WJ	2016-11-17	Cell	www.ncbi.nlm.nih.gov/pubmed/27863252	The Allelic Landscape of Human Blood Cell Trait Variation and Links to Common Complex Disease.	Hemoglobin concentration	172,925 European ancestry individuals	NA	7q22.1	7	100677821	GNB2	GNB2			ENSG00000172354			rs62482253-A	rs62482253	0	62482253	splice_region_variant	0	0.0068	2e-12	11.699		0.177673	[0.13-0.23] unit decrease	Affymetrix [~ 2500000] (imputed)	N
2019-02-08	30595370	Kichaev G	2018-12-27	Am J Hum Genet	www.ncbi.nlm.nih.gov/pubmed/30595370	Leveraging Polygenic Functional Enrichment to Improve GWAS Power.	Eosinophil counts	approximately 440,000 European ancestry individuals	NA	7q22.1	7	100681034		GIGYF1			ENSG00000146830			rs221792-?	rs221792	0	221792	3_prime_UTR_variant	0	NR	1e-08	8				NR [~ 8900000] (imputed)	N
2018-11-26	30275531	Klarin D	2018-10-01	Nat Genet	www.ncbi.nlm.nih.gov/pubmed/30275531	Genetics of blood lipids among ~300,000 multi-ethnic participants of the Million Veteran Program.	LDL cholesterol	215,551 European ancestry individuals, 57,332 African American individuals, 24,743 Hispanic individuals	Up to 319,677 individuals	7q22.1	7	100688351	GIGYF1	GIGYF1			ENSG00000146830			rs221797-A	rs221797	0	221797	5_prime_UTR_variant	0	0.0992	4e-08	7.39794		0.0197	[0.013-0.027] mgâ€‰dlâˆ’1 increase	Affymetrix [up to 31400000] (imputed)	N
2017-12-05	29064472	Lencer R	2017-10-24	Transl Psychiatry	www.ncbi.nlm.nih.gov/pubmed/29064472	Genome-wide association studies of smooth pursuit and antisaccade eye movements in psychotic disorders: findings from the B-SNIP study.	Pursuit maintenance gain in psychotic disorders	114 African ancestry schizophrenia cases, 69 African schizo-affective cases, 41 African ancestry bipolar disorder cases, 116 European ancestry schizophrenia cases, 86 European ancestry schizo-affective cases, 165 European ancestry bipolar disorder cases	NA	7q22.1	7	100689872	GIGYF1	GIGYF1			ENSG00000146830			rs221798-?	rs221798	0	221798	intron_variant	0	NR	1e-08	8	(African)			Illumina [4404269] (imputed)	N
2017-12-05	29064472	Lencer R	2017-10-24	Transl Psychiatry	www.ncbi.nlm.nih.gov/pubmed/29064472	Genome-wide association studies of smooth pursuit and antisaccade eye movements in psychotic disorders: findings from the B-SNIP study.	Pursuit maintenance gain	114 African ancestry schizophrenia cases, 69 African schizo-affective cases, 41 African ancestry bipolar disorder cases, 76 African ancestry controls, 116 European ancestry schizophrenia cases, 86 European ancestry schizo-affective cases, 165 European ancestry bipolar disorder cases, 182 European ancestry controls	NA	7q22.1	7	100689872	GIGYF1	GIGYF1			ENSG00000146830			rs221798-C	rs221798	0	221798	intron_variant	0	0.06536	7e-08	7.1549	(African)			Illumina [4404269] (imputed)	N
2019-02-08	30595370	Kichaev G	2018-12-27	Am J Hum Genet	www.ncbi.nlm.nih.gov/pubmed/30595370	Leveraging Polygenic Functional Enrichment to Improve GWAS Power.	Autoimmune traits	approximately 459,000 European ancestry individuals	NA	7q22.1	7	100698285		GIGYF1 - POP7	ENSG00000146830	ENSG00000172336		4248	7836	rs221781-?	rs221781	0	221781	intergenic_variant	1	NR	3e-08	7.52288				NR [~ 8900000] (imputed)	N
2017-11-10	28991256	Li Z	2017-10-09	Nat Genet	www.ncbi.nlm.nih.gov/pubmed/28991256	Genome-wide association analysis identifies 30 new susceptibility loci for schizophrenia.	Schizophrenia	7,699 Chinese ancestry cases, 35,476 European ancestry cases, 18,327 Chinese ancestry controls, 46,839 European ancestry controls	4,384 Chinese ancestry cases, 5,770 Chinese ancestry controls	7q22.1	7	100699412	intergenic	GIGYF1 - POP7	ENSG00000146830	ENSG00000172336		5375	6709	rs221780-G	rs221780	0	221780	regulatory_region_variant	1	NR	3e-07	6.52288		1.07181	[1.05-1.1]	Affymetrix, Illumina [up to 5107227] (imputed)	N
2019-02-21	30285260	Ikeda M	2018-10-03	Schizophr Bull	www.ncbi.nlm.nih.gov/pubmed/30285260	Genome-Wide Association Study Detected Novel Susceptibility Genes for Schizophrenia and Shared Trans-Populations/Diseases Genetic Effect.	Schizophrenia	14,023 East Asian ancestry cases, 33,640 European ancestry cases, 31,505 East Asian ancestry controls, 43,456 European ancestry controls	NA	7q22.1	7	100699412	POP7	GIGYF1 - POP7	ENSG00000146830	ENSG00000172336		5375	6709	rs221780-G	rs221780	0	221780	regulatory_region_variant	1	NR	1e-07	7		1.07527	[1.05-1.1]	Illumina [6627481] (imputed)	N
2019-02-21	30285260	Ikeda M	2018-10-03	Schizophr Bull	www.ncbi.nlm.nih.gov/pubmed/30285260	Genome-Wide Association Study Detected Novel Susceptibility Genes for Schizophrenia and Shared Trans-Populations/Diseases Genetic Effect.	Schizophrenia	14,023 East Asian ancestry cases, 33,640 European ancestry cases, 31,505 East Asian ancestry controls, 43,456 European ancestry controls	NA	7q22.1	7	100699412	POP7	GIGYF1 - POP7	ENSG00000146830	ENSG00000172336		5375	6709	rs221780-G	rs221780	0	221780	regulatory_region_variant	1	NR	3e-06	5.52288	(EA)	1.07193	[1.04-1.1]	Illumina [6627481] (imputed)	N
2017-08-30	27863252	Astle WJ	2016-11-17	Cell	www.ncbi.nlm.nih.gov/pubmed/27863252	The Allelic Landscape of Human Blood Cell Trait Variation and Links to Common Complex Disease.	Hemoglobin concentration	172,925 European ancestry individuals	NA	7q22.1	7	100701281	POP7	GIGYF1 - POP7	ENSG00000146830	ENSG00000172336		7244	4840	rs11772705-C	rs11772705	0	11772705	regulatory_region_variant	1	0.2881	3e-14	13.5229		0.0297982	[0.022-0.037] unit increase	Affymetrix [~ 2500000] (imputed)	N
2017-12-05	29064472	Lencer R	2017-10-24	Transl Psychiatry	www.ncbi.nlm.nih.gov/pubmed/29064472	Genome-wide association studies of smooth pursuit and antisaccade eye movements in psychotic disorders: findings from the B-SNIP study.	Pursuit maintenance gain in psychotic disorders	114 African ancestry schizophrenia cases, 69 African schizo-affective cases, 41 African ancestry bipolar disorder cases, 116 European ancestry schizophrenia cases, 86 European ancestry schizo-affective cases, 165 European ancestry bipolar disorder cases	NA	7q22.1	7	100701361	POP7	GIGYF1 - POP7	ENSG00000146830	ENSG00000172336		7324	4760	rs221774-?	rs221774	0	221774	regulatory_region_variant	1	NR	1e-08	8	(African)			Illumina [4404269] (imputed)	N
2019-02-08	30595370	Kichaev G	2018-12-27	Am J Hum Genet	www.ncbi.nlm.nih.gov/pubmed/30595370	Leveraging Polygenic Functional Enrichment to Improve GWAS Power.	Hypothyroidism	approximately 459,000 European ancestry individuals	NA	7q22.1	7	100701361		GIGYF1 - POP7	ENSG00000146830	ENSG00000172336		7324	4760	rs221774-?	rs221774	0	221774	regulatory_region_variant	1	NR	3e-10	9.52288				NR [~ 8900000] (imputed)	N
2019-06-21	31015401	Wu Y	2019-04-23	Nat Commun	www.ncbi.nlm.nih.gov/pubmed/31015401	Genome-wide association study of medication-use and associated disease in the UK Biobank.	Medication use (thyroid preparations)	24,832 European ancestry cases, 280,750 European ancestry controls	NA	7q22.1	7	100711188	POP7	POP7 - EPO	ENSG00000172336	ENSG00000130427		3702	9280	rs1734911-C	rs1734911	0	1734911	intergenic_variant	1	0.113645	1e-08	8		0.0813135	[0.053-0.109] unit decrease	Affymetrix [7288503] (imputed)	N
2017-08-30	27863252	Astle WJ	2016-11-17	Cell	www.ncbi.nlm.nih.gov/pubmed/27863252	The Allelic Landscape of Human Blood Cell Trait Variation and Links to Common Complex Disease.	Red blood cell count	172,952 European ancestry individuals	NA	7q22.1	7	100711557	POP7	POP7 - EPO	ENSG00000172336	ENSG00000130427		4071	8911	rs143593369-G	rs143593369	0	143593369	intergenic_variant	1	0.0092	3e-38	37.5229		0.287167	[0.24-0.33] unit decrease	Affymetrix [~ 2500000] (imputed)	N
2019-02-08	30595370	Kichaev G	2018-12-27	Am J Hum Genet	www.ncbi.nlm.nih.gov/pubmed/30595370	Leveraging Polygenic Functional Enrichment to Improve GWAS Power.	Red blood cell count	approximately 445,000 European ancestry individuals	NA	7q22.1	7	100711557		POP7 - EPO	ENSG00000172336	ENSG00000130427		4071	8911	rs143593369-?	rs143593369	0	143593369	intergenic_variant	1	NR	1e-123	123				NR [~ 8900000] (imputed)	N
2017-12-05	29064472	Lencer R	2017-10-24	Transl Psychiatry	www.ncbi.nlm.nih.gov/pubmed/29064472	Genome-wide association studies of smooth pursuit and antisaccade eye movements in psychotic disorders: findings from the B-SNIP study.	Pursuit maintenance gain in psychotic disorders	114 African ancestry schizophrenia cases, 69 African schizo-affective cases, 41 African ancestry bipolar disorder cases, 116 European ancestry schizophrenia cases, 86 European ancestry schizo-affective cases, 165 European ancestry bipolar disorder cases	NA	7q22.1	7	100715797	EPO	POP7 - EPO	ENSG00000172336	ENSG00000130427		8311	4671	rs506597-?	rs506597	0	506597	intergenic_variant	1	NR	1e-07	7	(African)			Illumina [4404269] (imputed)	N
2017-08-30	27863252	Astle WJ	2016-11-17	Cell	www.ncbi.nlm.nih.gov/pubmed/27863252	The Allelic Landscape of Human Blood Cell Trait Variation and Links to Common Complex Disease.	Hematocrit	173,039 European ancestry individuals	NA	7q22.1	7	100716851	EPO	POP7 - EPO	ENSG00000172336	ENSG00000130427		9365	3617	rs149823406-T	rs149823406	0	149823406	intergenic_variant	1	0.0103	4e-12	11.3979		0.131423	[0.094-0.169] unit decrease	Affymetrix [~ 2500000] (imputed)	N
2017-08-30	27863252	Astle WJ	2016-11-17	Cell	www.ncbi.nlm.nih.gov/pubmed/27863252	The Allelic Landscape of Human Blood Cell Trait Variation and Links to Common Complex Disease.	Hemoglobin concentration	172,925 European ancestry individuals	NA	7q22.1	7	100716851	EPO	POP7 - EPO	ENSG00000172336	ENSG00000130427		9365	3617	rs149823406-T	rs149823406	0	149823406	intergenic_variant	1	0.0103	1e-10	10		0.123229	[0.086-0.161] unit decrease	Affymetrix [~ 2500000] (imputed)	N
2013-02-12	23128233	Jostins L	2012-11-01	Nature	www.ncbi.nlm.nih.gov/pubmed/23128233	Host-microbe interactions have shaped the genetic architecture of inflammatory bowel disease.	Inflammatory bowel disease	12,924 European ancestry cases, 21,442 European ancestry controls	25,683 European ancestry cases, 17,015 European ancestry controls	7q22.1	7	100717894	EPO	POP7 - EPO	ENSG00000172336	ENSG00000130427		10408	2574	rs1734907-A	rs1734907	0	1734907	intergenic_variant	1	0.149	2e-13	12.699		1.114	[1.071-1.158]	Affymetrix, Illumina [1230000] (imputed)	N
2016-07-23	26198764	Goes FS	2015-07-21	Am J Med Genet B Neuropsychiatr Genet	www.ncbi.nlm.nih.gov/pubmed/26198764	Genome-wide association study of schizophrenia in Ashkenazi Jews.	Schizophrenia	592 Ashkenazi Jewish ancestry cases, 505 Ashkenazi Jewish ancestry controls, 36,989 cases, 113,075 controls	NA	7q22.1	7	100717894	NR	POP7 - EPO	ENSG00000172336	ENSG00000130427		10408	2574	rs1734907-A	rs1734907	0	1734907	intergenic_variant	1	NR	4e-06	5.39794		1.07	[NR]	Illumina [7158791] (imputed)	N
2018-11-16	30072576	Emilsson V	2018-08-02	Science	www.ncbi.nlm.nih.gov/pubmed/30072576	Co-regulatory networks of human serum proteins link genetics to disease.	Blood protein levels	3,200 European ancestry individuals	NA	7q22.1	7	100719352	EPO	POP7 - EPO	ENSG00000172336	ENSG00000130427		11866	1116	rs576236-T	rs576236	0	576236	intergenic_variant	1	0.578	2e-06	5.69897	(EPO)	0.118	[0.069-0.167] unit increase	Illumina [> 1000000] (imputed)	N
2020-01-22	24777453	Auer PL	2014-04-28	Nat Genet	www.ncbi.nlm.nih.gov/pubmed/24777453	Rare and low-frequency coding variants in CXCR2 and other genes are associated with hematological traits.	Hematocrit	24,814 European ancestry individuals	6,526 European ancestry individuals	7q22.1	7	100722010	EPO	EPO			ENSG00000130427			rs62483572-A	rs62483572	0	62483572	missense_variant	0	0.0045	6e-09	8.22185		1.079	[0.71-1.44] unit decrease	Illumina [183585]	N
2020-01-22	24777453	Auer PL	2014-04-28	Nat Genet	www.ncbi.nlm.nih.gov/pubmed/24777453	Rare and low-frequency coding variants in CXCR2 and other genes are associated with hematological traits.	Hemoglobin levels	24,814 European ancestry individuals	6,526 European ancestry individuals	7q22.1	7	100722010	EPO	EPO			ENSG00000130427			rs62483572-A	rs62483572	0	62483572	missense_variant	0	0.0045	3e-08	7.52288		0.348	[0.22-0.47] unit decrease	Illumina [183585]	N
2019-02-08	30595370	Kichaev G	2018-12-27	Am J Hum Genet	www.ncbi.nlm.nih.gov/pubmed/30595370	Leveraging Polygenic Functional Enrichment to Improve GWAS Power.	Heel bone mineral density	approximately 446,000 European ancestry individuals	NA	7q22.1	7	100723400		EPO			ENSG00000130427			rs78182250-?	rs78182250	0	78182250	3_prime_UTR_variant	0	NR	2e-11	10.699				NR [~ 8900000] (imputed)	N
2020-04-17	31669095	Zhu Z	2019-10-24	J Allergy Clin Immunol	www.ncbi.nlm.nih.gov/pubmed/31669095	Shared Genetic and Experimental Links between Obesity-Related Traits and Asthma Subtypes in UK Biobank.	Waist circumference adjusted for body mass index	457,690 European ancestry individuals	NA	7q22.1	7	100723400	NR	EPO			ENSG00000130427			rs78182250-?	rs78182250	0	78182250	3_prime_UTR_variant	0	NR	1e-09	9				Affymetrix [~ 8270000] (imputed)	N
2017-08-30	27863252	Astle WJ	2016-11-17	Cell	www.ncbi.nlm.nih.gov/pubmed/27863252	The Allelic Landscape of Human Blood Cell Trait Variation and Links to Common Complex Disease.	Red blood cell count	172,952 European ancestry individuals	NA	7q22.1	7	100723905	EPO	EPO - ZAN	ENSG00000130427	ENSG00000146839		205	9690	rs551238-T	rs551238	0	551238	intergenic_variant	1	0.5983	2e-92	91.699		0.0742667	[0.067-0.081] unit decrease	Affymetrix [~ 2500000] (imputed)	N
2017-08-30	27863252	Astle WJ	2016-11-17	Cell	www.ncbi.nlm.nih.gov/pubmed/27863252	The Allelic Landscape of Human Blood Cell Trait Variation and Links to Common Complex Disease.	Hematocrit	173,039 European ancestry individuals	NA	7q22.1	7	100723905	EPO	EPO - ZAN	ENSG00000130427	ENSG00000146839		205	9690	rs551238-T	rs551238	0	551238	intergenic_variant	1	0.5984	4e-32	31.3979		0.0427105	[0.036-0.05] unit decrease	Affymetrix [~ 2500000] (imputed)	N
2019-02-08	30595370	Kichaev G	2018-12-27	Am J Hum Genet	www.ncbi.nlm.nih.gov/pubmed/30595370	Leveraging Polygenic Functional Enrichment to Improve GWAS Power.	Mean corpuscular hemoglobin	approximately 443,000 European ancestry individuals	NA	7q22.1	7	100743255		ZAN			ENSG00000146839			rs142267802-?	rs142267802	0	142267802	intron_variant	0	NR	9e-19	18.0458				NR [~ 8900000] (imputed)	N
2009-11-03	19862010	Ganesh SK	2009-10-11	Nat Genet	www.ncbi.nlm.nih.gov/pubmed/19862010	Multiple loci influence erythrocyte phenotypes in the CHARGE Consortium.	Other erythrocyte phenotypes	24,167 European ancestry individuals	9,456 European ancestry individuals	7q22.1	7	100747483	EPO	ZAN			ENSG00000146839			rs2075671-A	rs2075671	0	2075671	intron_variant	0	NR	1e-09	9	(RBC)	0	[0.005-0.009] 1 M cell/mm^3 increase	Affymetrix, Illumina [~ 2500000] (imputed)	N
2019-01-28	30598549	Morris JA	2018-12-31	Nat Genet	www.ncbi.nlm.nih.gov/pubmed/30598549	An atlas of genetic influences on osteoporosis in humans and mice.	Heel bone mineral density	426,824 British ancestry individuals	NA	7q22.1	7	100748430	ZAN	ZAN			ENSG00000146839			rs79163323-C	rs79163323	0	79163323	synonymous_variant	0	0.967301	4e-09	8.39794		0.0297719	[0.02-0.04] unit decrease	NR [13737936] (imputed)	N
2019-05-21	30595370	Kichaev G	2018-12-27	Am J Hum Genet	www.ncbi.nlm.nih.gov/pubmed/30595370	Leveraging Polygenic Functional Enrichment to Improve GWAS Power.	Height	approximately 458,000 European ancestry individuals	NA	7q22.1	7	100794560		ZAN			ENSG00000146839			rs79990258-?	rs79990258	0	79990258	intron_variant	0	NR	4e-13	12.3979				NR [~ 8900000] (imputed)	N
2019-01-30	30531825	Morgan MD	2018-12-10	Nat Commun	www.ncbi.nlm.nih.gov/pubmed/30531825	Genome-wide study of hair colour in UK Biobank explains most of the SNP heritability.	Blond vs. brown/black hair color	39,397 British ancestry blond hair individuals, 283,920 British ancestry brown or black hair individuals	NA	7q22.1	7	100804203	EPHB4	EPHB4			ENSG00000196411			rs314349-?	rs314349	0	314349	intron_variant	0	NR	8e-12	11.0969		1.05652	NR	Affymetrix [9154080] (imputed)	N
2017-08-30	27863252	Astle WJ	2016-11-17	Cell	www.ncbi.nlm.nih.gov/pubmed/27863252	The Allelic Landscape of Human Blood Cell Trait Variation and Links to Common Complex Disease.	Mean corpuscular volume	172,433 European ancestry individuals	NA	7q22.1	7	100816525	EPHB4	EPHB4			ENSG00000196411			rs116979562-A	rs116979562	0	116979562	intron_variant	0	0.037	3e-15	14.5229		0.0856936	[0.064-0.107] unit increase	Affymetrix [~ 2500000] (imputed)	N
2017-08-30	27863252	Astle WJ	2016-11-17	Cell	www.ncbi.nlm.nih.gov/pubmed/27863252	The Allelic Landscape of Human Blood Cell Trait Variation and Links to Common Complex Disease.	Mean corpuscular hemoglobin	172,332 European ancestry individuals	NA	7q22.1	7	100816525	EPHB4	EPHB4			ENSG00000196411			rs116979562-A	rs116979562	0	116979562	intron_variant	0	0.0368	1e-23	23		0.109149	[0.088-0.131] unit increase	Affymetrix [~ 2500000] (imputed)	N
2019-02-13	29507422	Hoffmann TJ	2018-03-05	Nat Genet	www.ncbi.nlm.nih.gov/pubmed/29507422	A large electronic-health-record-based genome-wide study of serum lipids.	Low density lipoprotein cholesterol levels	265,204 European ancestry individuals, 7,795 Hispanic individuals, 6,855 East Asian ancestry individuals, 2,958 African American individuals, 439 South Asian ancestry individuals	NA	7q22.1	7	100824859	NR	EPHB4			ENSG00000196411			rs314311-TÂ	rs314311	0	314311	non_coding_transcript_exon_variant	0	NR	2e-06	5.69897		0.019	unit decrease	Affymetrix [at least 7091467] (imputed)	N
2019-02-13	29507422	Hoffmann TJ	2018-03-05	Nat Genet	www.ncbi.nlm.nih.gov/pubmed/29507422	A large electronic-health-record-based genome-wide study of serum lipids.	Total cholesterol levels	265,204 European ancestry individuals, 7,795 Hispanic individuals, 6,855 East Asian ancestry individuals, 2,958 African American individuals, 439 South Asian ancestry individuals	NA	7q22.1	7	100824859	NR	EPHB4			ENSG00000196411			rs314311-TÂ	rs314311	0	314311	non_coding_transcript_exon_variant	0	NR	1e-08	8		0.023	unit decrease	Affymetrix [at least 7091467] (imputed)	N
2016-07-24	26192919	Liu JZ	2015-07-20	Nat Genet	www.ncbi.nlm.nih.gov/pubmed/26192919	Association analyses identify 38 susceptibility loci for inflammatory bowel disease and highlight shared genetic risk across populations.	Ulcerative colitis	6,968 European ancestry cases, 20,464 European ancestry controls	10,679 European ancestry cases, 26,715 European ancestry controls, 397 Iranian ancestry cases, 342 Iranian ancestry controls, 1,239 Indian ancestry cases, 990 Indian ancestry controls, 1,134 East Asian ancestry cases, 3,719 East Asian ancestry controls	7q22.1	7	100825743	NR	EPHB4			ENSG00000196411			rs314313-G	rs314313	0	314313	intron_variant	0	0.3043	4e-06	5.39794	(EA)	1.06412	[1.04-1.09]	Affymetrix, Illumina [~ 9000000] (imputed)	N
2016-07-24	26192919	Liu JZ	2015-07-20	Nat Genet	www.ncbi.nlm.nih.gov/pubmed/26192919	Association analyses identify 38 susceptibility loci for inflammatory bowel disease and highlight shared genetic risk across populations.	Crohn's disease	5,956 European ancestry cases, 14,927 European ancestry controls	14,594 European ancestry cases, 26,715 European ancestry controls, 151 Iranian ancestry cases, 342 Iranian ancestry controls, 184 Indian ancestry cases, 990 Indian ancestry controls, 1,690 East Asian ancestry cases, 3,719 East Asian ancestry controls	7q22.1	7	100825743	NR	EPHB4			ENSG00000196411			rs314313-G	rs314313	0	314313	intron_variant	0	0.3043	3e-08	7.52288	(EA)	1.0735	[1.05-1.1]	Affymetrix, Illumina [~ 9000000] (imputed)	N
2016-07-24	26192919	Liu JZ	2015-07-20	Nat Genet	www.ncbi.nlm.nih.gov/pubmed/26192919	Association analyses identify 38 susceptibility loci for inflammatory bowel disease and highlight shared genetic risk across populations.	Inflammatory bowel disease	12,882 European ancestry cases, 21,770 European ancestry controls	25,273 European ancestry cases, 26,715 European ancestry controls, 548 Iranian ancestry cases, 342 Iranian ancestry control, 1,423 Indian ancestry cases, 990 Indian ancestry controls, 2,824 East Asian ancestry cases, 3,719 East Asian ancestry controls	7q22.1	7	100825743	NR	EPHB4			ENSG00000196411			rs314313-G	rs314313	0	314313	intron_variant	0	0.3043	4e-10	9.39794	(EA)	1.06883	[1.05-1.09]	Affymetrix, Illumina [~ 9000000] (imputed)	N
2019-02-08	30595370	Kichaev G	2018-12-27	Am J Hum Genet	www.ncbi.nlm.nih.gov/pubmed/30595370	Leveraging Polygenic Functional Enrichment to Improve GWAS Power.	Mean corpuscular hemoglobin	approximately 443,000 European ancestry individuals	NA	7q22.1	7	100834812		SLC12A9			ENSG00000146828			rs143228326-?	rs143228326	0	143228326	intron_variant	0	NR	2e-08	7.69897				NR [~ 8900000] (imputed)	N
2019-07-09	31043756	Stahl EA	2019-05-01	Nat Genet	www.ncbi.nlm.nih.gov/pubmed/31043756	Genome-wide association study identifies 30 loci associated with bipolar disorder.	Bipolar disorder	20,352 European ancestry cases, 31,358 European ancestry controls	9,412 European ancestry cases, 137,760 European ancestry controls	7q22.1	7	100848615	ZAN, EPHB4, SLC12A9, TRIP6, SRRT, UFSP1, ACHE	SLC12A9-AS1, SLC12A9			ENSG00000236305, ENSG00000146828			rs117450257-G	rs117450257	0	117450257	intron_variant	0	0.041	7e-06	5.1549		1.13361		NR [9372253] (imputed)	N
2019-01-30	30531825	Morgan MD	2018-12-10	Nat Commun	www.ncbi.nlm.nih.gov/pubmed/30531825	Genome-wide study of hair colour in UK Biobank explains most of the SNP heritability.	Blond vs. brown/black hair color	39,397 British ancestry blond hair individuals, 283,920 British ancestry brown or black hair individuals	NA	7q22.1	7	100854110	SLC12A9	SLC12A9			ENSG00000146828			rs12535629-T	rs12535629	0	12535629	intron_variant	0	0.28	2e-15	14.699		1.07	NR	Affymetrix [9154080] (imputed)	N
2019-02-08	30595370	Kichaev G	2018-12-27	Am J Hum Genet	www.ncbi.nlm.nih.gov/pubmed/30595370	Leveraging Polygenic Functional Enrichment to Improve GWAS Power.	Hair color	approximately 452,000 European ancestry individuals	NA	7q22.1	7	100854110		SLC12A9			ENSG00000146828			rs12535629-?	rs12535629	0	12535629	intron_variant	0	NR	7e-33	32.1549				NR [~ 8900000] (imputed)	N
2010-09-02	20639392	Eijgelsheim M	2010-07-16	Hum Mol Genet	www.ncbi.nlm.nih.gov/pubmed/20639392	Genome-wide association analysis identifies multiple loci related to resting heart rate.	Resting heart rate	38,991 European ancestry individuals	NA	7q22.1	7	100855586	SLC12A9	SLC12A9			ENSG00000146828			rs314370-C	rs314370	0	314370	non_coding_transcript_exon_variant	0	0.19	6e-10	9.22185		7.6	[5.23-9.97] ms decrease	Affymetrix, Illumina [~ 2500000] (imputed)	N
2019-01-30	30531825	Morgan MD	2018-12-10	Nat Commun	www.ncbi.nlm.nih.gov/pubmed/30531825	Genome-wide study of hair colour in UK Biobank explains most of the SNP heritability.	Blond vs. brown/black hair color	39,397 British ancestry blond hair individuals, 283,920 British ancestry brown or black hair individuals	NA	7q22.1	7	100859956	SLC12A9	SLC12A9			ENSG00000146828			rs80308281-C	rs80308281	0	80308281	missense_variant	0	0.005442	2e-34	33.699		1.696	NR	Affymetrix [9154080] (imputed)	N
2015-05-13	21347282	Lettre G	2011-02-10	PLoS Genet	www.ncbi.nlm.nih.gov/pubmed/21347282	Genome-wide association study of coronary heart disease and its risk factors in 8,090 African Americans: the NHLBI CARe Project.	Hypertension	4,069 African American cases, 3,848 African American controls	1,372 African American cases, 1,482 African American controls	7q22.1	7	100860471	SLC12A9	SLC12A9			ENSG00000146828			rs7801190-C	rs7801190	0	7801190	non_coding_transcript_exon_variant	0	0.72	3e-08	7.52288		1.31	[1.19-1.44]	Affymetrix [~ 2740000] (imputed)	N
2018-09-07	27618448	Liu C	2016-10-01	Nat Genet	www.ncbi.nlm.nih.gov/pubmed/27618448	Meta-analysis identifies common and rare variants influencing blood pressure and overlapping with metabolic trait loci.	Mean arterial pressure	120,473 European ancestry individuals, 21,503 African American individuals, 4,586 Hispanic individuals	NA	7q22.1	7	100860471	SLC12A9	SLC12A9			ENSG00000146828			rs7801190-G	rs7801190	0	7801190	non_coding_transcript_exon_variant	0	0.0691962	2e-06	5.69897		0.50577	[0.3-0.71] unit decrease	Illumina [247039]	N
2018-07-11	29497042	Verweij N	2018-03-01	Nat Commun	www.ncbi.nlm.nih.gov/pubmed/29497042	Genetic study links components of the autonomous nervous system to heart-rate profile during exercise.	Heart rate response to recovery post exercise (40 sec)	5,4137 European ancestry individuals, 1,744 Asian individuals, 1,445 African individuals, 468 admixed individuals, 1,024 individuals	NA	7q22.1	7	100885099	SRRT, ACHE, TRIP6, C7orf43, UFSP1	SRRT			ENSG00000087087			rs3757868-G	rs3757868	0	3757868	intron_variant	0	0.824148	6e-24	23.2218		0.0767169	[0.062-0.092] unit increase	Affymetrix [509255] (imputed)	N
2018-07-11	29497042	Verweij N	2018-03-01	Nat Commun	www.ncbi.nlm.nih.gov/pubmed/29497042	Genetic study links components of the autonomous nervous system to heart-rate profile during exercise.	Heart rate response to recovery post exercise (50 sec)	5,4137 European ancestry individuals, 1,744 Asian individuals, 1,445 African individuals, 468 admixed individuals, 1,024 individuals	NA	7q22.1	7	100885099	SRRT, ACHE, TRIP6, C7orf43, UFSP1	SRRT			ENSG00000087087			rs3757868-G	rs3757868	0	3757868	intron_variant	0	0.824148	4e-23	22.3979		0.075208	[0.06-0.09] unit increase	Affymetrix [509255] (imputed)	N
2018-07-11	29497042	Verweij N	2018-03-01	Nat Commun	www.ncbi.nlm.nih.gov/pubmed/29497042	Genetic study links components of the autonomous nervous system to heart-rate profile during exercise.	Heart rate response to recovery post exercise (30 sec)	5,4137 European ancestry individuals, 1,744 Asian individuals, 1,445 African individuals, 468 admixed individuals, 1,024 individuals	NA	7q22.1	7	100885099	SRRT, ACHE, TRIP6, C7orf43, UFSP1	SRRT			ENSG00000087087			rs3757868-G	rs3757868	0	3757868	intron_variant	0	0.824202	8e-23	22.0969		0.0746972	[0.06-0.09] unit increase	Affymetrix [509255] (imputed)	N
2018-07-11	29497042	Verweij N	2018-03-01	Nat Commun	www.ncbi.nlm.nih.gov/pubmed/29497042	Genetic study links components of the autonomous nervous system to heart-rate profile during exercise.	Heart rate response to recovery post exercise (20 sec)	5,4137 European ancestry individuals, 1,744 Asian individuals, 1,445 African individuals, 468 admixed individuals, 1,024 individuals	NA	7q22.1	7	100885099	SRRT, ACHE, TRIP6, C7orf43, UFSP1	SRRT			ENSG00000087087			rs3757868-G	rs3757868	0	3757868	intron_variant	0	0.824132	3e-21	20.5229		0.0720074	[0.057-0.087] unit increase	Affymetrix [509255] (imputed)	N
2018-07-04	29769521	Ramirez J	2018-05-16	Nat Commun	www.ncbi.nlm.nih.gov/pubmed/29769521	Thirty loci identified for heart rate response to exercise and recovery implicate autonomic nervous system.	Heart rate response to recovery post exercise	up to 35,455 European ancestry females, up to 31,802 European ancestry males	NA	7q22.1	7	100885099	ACHE	SRRT			ENSG00000087087			rs3757868-G	rs3757868	0	3757868	intron_variant	0	0.815	7e-11	10.1549		0.454	[0.32-0.59] bpm increase	Affymetrix [~ 7800000] (imputed)	N
2019-02-26	30679814	van Setten J	2019-01-24	Eur J Hum Genet	www.ncbi.nlm.nih.gov/pubmed/30679814	Genome-wide association meta-analysis of 30,000 samples identifies seven novel loci for quantitative ECG traits.	RR interval (heart rate)	2,006 Erasmus Rucphen Family (founder/genetic isolate) individuals, 26,692 European ancestry individuals	NA	7q22.1	7	100885099	SRRT	SRRT			ENSG00000087087			rs3757868-A	rs3757868	0	3757868	intron_variant	0	0.191	7e-11	10.1549		8.956	[6.26-11.65] unit decrease	Affymetrix, Illumina [at least 19000000] (imputed)	N
2010-09-02	20639392	Eijgelsheim M	2010-07-16	Hum Mol Genet	www.ncbi.nlm.nih.gov/pubmed/20639392	Genome-wide association analysis identifies multiple loci related to resting heart rate.	Resting heart rate	38,991 European ancestry individuals	NA	7q22.1	7	100889133	UFSP1	UFSP1			ENSG00000176125			rs12666989-C	rs12666989	0	12666989	missense_variant	0	0.18	2e-08	7.69897		7	[4.63-9.37] ms decrease	Affymetrix, Illumina [~ 2500000] (imputed)	N
2011-05-24	21490949	Sim X	2011-04-07	PLoS Genet	www.ncbi.nlm.nih.gov/pubmed/21490949	Transferability of type 2 diabetes implicated loci in multi-ethnic cohorts from Southeast Asia.	Type 2 diabetes	2,010 Chinese ancestry cases, 1,945 Chinese ancestry controls, 794 Malay ancestry cases, 1,240 Malay ancestry controls, 977 Asian Indian ancestry cases, 1,169 Asian Indian ancestry controls	NA	7q22.1	7	100892456	ACHE	ACHE			ENSG00000087085			rs7636-A	rs7636	0	7636	synonymous_variant	0	0.06	5e-06	5.30103	(Indian)	1.85	[1.42-2.41]	Illumina [~ 2000000] (imputed)	N
2018-07-19	29782485	Rueger S	2018-05-21	PLoS Genet	www.ncbi.nlm.nih.gov/pubmed/29782485	Evaluation and application of summary statistic imputation to discover new height-associated loci.	Height	253,288 European ancestry individuals	336,474 European ancestry individuals	7q22.1	7	100892456	NR	ACHE			ENSG00000087085			rs7636-A	rs7636	0	7636	synonymous_variant	0	0.0380852	5e-06	5.30103				NR [9276018] (imputed)	N
2019-07-12	29273807	Turcot V	2017-12-22	Nat Genet	www.ncbi.nlm.nih.gov/pubmed/29273807	Protein-altering variants associated with body mass index implicate pathways that control energy intake and expenditure in obesity.	Body mass index	up to 449,889 European ancestry individuals, up to 29,398 South Asian ancestry individuals, up to 27,610 African American individuals, up to 8,839 East Asian individuals, up to 10,772 Hispanic ancestry individuals	up to 196,766 European ancestry individuals	7q22.1	7	100893176	ACHE	ACHE			ENSG00000087085			rs1799805-T	rs1799805	0	1799805	missense_variant	0	3.9	3e-10	9.52288		0.029	[0.019-0.039] unit increase	Illumina [246328]	N
2017-03-27	27798624	Eppinga RN	2016-10-31	Nat Genet	www.ncbi.nlm.nih.gov/pubmed/27798624	Identification of genomic loci associated with resting heart rate and shared genetic predictors with all-cause mortality.	Resting heart rate	127,919 European ancestry individuals, 2,478 Asian ancestry individuals, 1,734 Black individuals, 684 Mixed ancestry individuals, 1,436 individuals	130,795 European ancestry individuals	7q22.1	7	100895738	UFSP1, SRRT, ACHE, EPHB4, GIGYF1, PCOLCE	ACHE			ENSG00000087085			rs17881696-A	rs17881696	0	17881696	intron_variant	0	0.18	1e-41	41		0.5784	[0.49-0.66] unit increase	Affymetrix [19941912] (imputed)	N
2018-07-04	29769521	Ramirez J	2018-05-16	Nat Commun	www.ncbi.nlm.nih.gov/pubmed/29769521	Thirty loci identified for heart rate response to exercise and recovery implicate autonomic nervous system.	Resting heart rate	67,062 European ancestry individuals	NA	7q22.1	7	100895738	UFSP1	ACHE			ENSG00000087085			rs17881696-G	rs17881696	0	17881696	intron_variant	0	0.816422	7e-15	14.1549		0.641347	[0.48-0.8] unit decrease	Affymetrix [~ 7800000] (imputed)	N
2018-07-11	29497042	Verweij N	2018-03-01	Nat Commun	www.ncbi.nlm.nih.gov/pubmed/29497042	Genetic study links components of the autonomous nervous system to heart-rate profile during exercise.	Heart rate response to recovery post exercise (10 sec)	5,4137 European ancestry individuals, 1,744 Asian individuals, 1,445 African individuals, 468 admixed individuals, 1,024 individuals	NA	7q22.1	7	100897329	SRRT, ACHE, TRIP6, C7orf43	ACHE - RN7SL549P	ENSG00000087085	ENSG00000239825		355	8962	rs17883557-G	rs17883557	0	17883557	regulatory_region_variant	1	0.822785	6e-21	20.2218		0.0706643	[0.056-0.086] unit increase	Affymetrix [509255] (imputed)	N
2018-07-11	29497042	Verweij N	2018-03-01	Nat Commun	www.ncbi.nlm.nih.gov/pubmed/29497042	Genetic study links components of the autonomous nervous system to heart-rate profile during exercise.	Heart rate increase in response to exercise	5,4137 European ancestry individuals, 1,744 Asian ancestry individuals, 1,445 African ancestry individuals, 468 admixed individuals, 1,024 individuals	NA	7q22.1	7	100897340	SRRT, ACHE, TRIP6, C7orf43, UFSP1	ACHE - RN7SL549P	ENSG00000087085	ENSG00000239825		366	8951	rs76181418-G	rs76181418	0	76181418	TF_binding_site_variant	1	0.822734	3e-16	15.5229		0.0615519	[0.047-0.076] unit increase	Affymetrix [509255] (imputed)	N
2019-03-07	30578418	Giri A	2018-12-21	Nat Genet	www.ncbi.nlm.nih.gov/pubmed/30578418	Trans-ethnic association study of blood pressure determinants in over 750,000 individuals.	Diastolic blood pressure	365,998 European ancestry individuals, 63,490 African ancestry individuals, 22,802 Hispanic individuals, 4,792 Asian ancestry individuals, 2,695 Native American ancestry individuals	299,024 European ancestry individuals, 17,277 individuals	7q22.1	7	100899020	ACHE	ACHE - RN7SL549P	ENSG00000087085	ENSG00000239825		2046	7271	rs138475089-AAT	rs138475089	0	138475089	intergenic_variant	1	0.6472	1e-10	10		0.2078	[0.14-0.27] mmHg decrease	Affymetrix [NR] (imputed)	N
2013-08-20	23583979	den Hoed M	2013-04-14	Nat Genet	www.ncbi.nlm.nih.gov/pubmed/23583979	Identification of heart rate-associated loci and their effects on cardiac conduction and rhythm disorders.	Heart rate	85,787 European ancestry individuals, 6,568 Indian Asian ancestry indiviudals	88,823 European ancestry individuals	7q22.1	7	100899511	ACHE	ACHE - RN7SL549P	ENSG00000087085	ENSG00000239825		2537	6780	rs13245899-G	rs13245899	0	13245899	intergenic_variant	1	0.195	8e-27	26.0969		0.447	[0.34-0.55] unit increase	Affymetrix, Illumina [2516789] (imputed)	N
2019-01-28	30598549	Morris JA	2018-12-31	Nat Genet	www.ncbi.nlm.nih.gov/pubmed/30598549	An atlas of genetic influences on osteoporosis in humans and mice.	Heel bone mineral density	426,824 British ancestry individuals	NA	7q22.1	7	100900855	ACHE	ACHE - RN7SL549P	ENSG00000087085	ENSG00000239825		3881	5436	rs3847063-A	rs3847063	0	3847063	intergenic_variant	1	0.524169	3e-12	11.5229		0.0127804	[0.0092-0.0164] unit increase	NR [13737936] (imputed)	N
2019-02-08	30595370	Kichaev G	2018-12-27	Am J Hum Genet	www.ncbi.nlm.nih.gov/pubmed/30595370	Leveraging Polygenic Functional Enrichment to Improve GWAS Power.	Red blood cell count	approximately 445,000 European ancestry individuals	NA	7q22.1	7	100903574		ACHE - RN7SL549P	ENSG00000087085	ENSG00000239825		6600	2717	rs538605220-?	rs538605220	0	538605220	intergenic_variant	1	NR	5e-16	15.301				NR [~ 8900000] (imputed)	N
2018-11-16	30072576	Emilsson V	2018-08-02	Science	www.ncbi.nlm.nih.gov/pubmed/30072576	Co-regulatory networks of human serum proteins link genetics to disease.	Blood protein levels	3,200 European ancestry individuals	NA	7q22.1	7	100911543	ACHE	RN7SL549P - RPS29P15	ENSG00000239825	ENSG00000235926		4971	16827	rs4727469-C	rs4727469	0	4727469	intergenic_variant	1	0.524	8e-37	36.0969	(ACHE)	0.297	[0.25-0.34] unit decrease	Illumina [> 1000000] (imputed)	N
2018-11-16	30072576	Emilsson V	2018-08-02	Science	www.ncbi.nlm.nih.gov/pubmed/30072576	Co-regulatory networks of human serum proteins link genetics to disease.	Blood protein levels	3,200 European ancestry individuals	NA	7q22.1	7	100911543	ACHE	RN7SL549P - RPS29P15	ENSG00000239825	ENSG00000235926		4971	16827	rs4727469-C	rs4727469	0	4727469	intergenic_variant	1	0.52375	1e-32	32	(PILRA)	0.29263	[NR] unit decrease	Illumina [> 1000000] (imputed)	N
2018-11-16	30072576	Emilsson V	2018-08-02	Science	www.ncbi.nlm.nih.gov/pubmed/30072576	Co-regulatory networks of human serum proteins link genetics to disease.	Blood protein levels	3,200 European ancestry individuals	NA	7q22.1	7	100911543	ACHE	RN7SL549P - RPS29P15	ENSG00000239825	ENSG00000235926		4971	16827	rs4727469-C	rs4727469	0	4727469	intergenic_variant	1	0.52375	6e-32	31.2218	(PILRA)	0.291329	[NR] unit decrease	Illumina [> 1000000] (imputed)	N
2019-05-21	30595370	Kichaev G	2018-12-27	Am J Hum Genet	www.ncbi.nlm.nih.gov/pubmed/30595370	Leveraging Polygenic Functional Enrichment to Improve GWAS Power.	Height	approximately 458,000 European ancestry individuals	NA	7q22.1	7	100911633		RN7SL549P - RPS29P15	ENSG00000239825	ENSG00000235926		5061	16737	rs13244629-?	rs13244629	0	13244629	intergenic_variant	1	NR	1e-16	16				NR [~ 8900000] (imputed)	N
2018-10-18	30048462	Kim SK	2018-07-26	PLoS One	www.ncbi.nlm.nih.gov/pubmed/30048462	Identification of 613 new loci associated with heel bone mineral density and a polygenic risk score for bone mineral density, osteoporosis and fracture.	Heel bone mineral density	394,929 European ancestry individuals	NA	7q22.1	7	100912818		RN7SL549P - RPS29P15	ENSG00000239825	ENSG00000235926		6246	15552	rs576872277-?	rs576872277	1	397772927	intergenic_variant	1	NR	8e-13	12.0969		0.0155358	[0.011-0.02] unit increase	Affymetrix [20259828] (imputed)	N
2012-11-28	22990020	Huang J	2012-09-18	Blood	www.ncbi.nlm.nih.gov/pubmed/22990020	Genome-wide association study for circulating levels of PAI-1 provides novel insights into its regulation.	Plasminogen activator inhibitor type 1 levels (PAI-1)	19,599 European ancestry individuals	10,764 European ancestry individuals	7q22.1	7	100914499	UFSP1, SLC12A9, TRIP6, SRRT, EPHB4, ACHE, MUC3	RN7SL549P - RPS29P15	ENSG00000239825	ENSG00000235926		7927	13871	rs6976053-?	rs6976053	0	6976053	intergenic_variant	1	NR	6e-13	12.2218		0.048	[NR] unit increase	Affymetrix, Illumina [2445683] (imputed)	N
2019-02-08	30595370	Kichaev G	2018-12-27	Am J Hum Genet	www.ncbi.nlm.nih.gov/pubmed/30595370	Leveraging Polygenic Functional Enrichment to Improve GWAS Power.	Heel bone mineral density	approximately 446,000 European ancestry individuals	NA	7q22.1	7	100920067		RN7SL549P - RPS29P15	ENSG00000239825	ENSG00000235926		13495	8303	rs9691107-?	rs9691107	0	9691107	intergenic_variant	1	NR	5e-13	12.301				NR [~ 8900000] (imputed)	N
2019-02-10	27841878	Hoffmann TJ	2016-11-14	Nat Genet	www.ncbi.nlm.nih.gov/pubmed/27841878	Genome-wide association analyses using electronic health records identify new loci influencing blood pressure variation.	Pulse pressure	295,529 European ancestry individuals, 8,231 Latino individuals, 3,058 African American individuals, 2,029 African British individuals, 7,701 East Asian ancestry individuals, 2,735 South Asian ancestry individuals, 1,979 mixed and unknown ancestry individuals	NA	7q22.1	7	100927939	ACHE, MUC12	RN7SL549P - RPS29P15	ENSG00000239825	ENSG00000235926		21367	431	rs34489224-C	rs34489224	0	34489224	intergenic_variant	1		4e-10	9.39794		0.185	unit increase	Affymetrix [at least 2696785] (imputed)	N
2019-02-08	30595370	Kichaev G	2018-12-27	Am J Hum Genet	www.ncbi.nlm.nih.gov/pubmed/30595370	Leveraging Polygenic Functional Enrichment to Improve GWAS Power.	Red cell distribution width	approximately 445,000 European ancestry individuals	NA	7q22.1	7	101065852		MUC17 - TRIM56	ENSG00000169876	ENSG00000169871		6993	19629	rs7797559-?	rs7797559	0	7797559	intergenic_variant	1	NR	3e-08	7.52288				NR [~ 8900000] (imputed)	N
2019-04-17	30636644	Nazarian A	2019-01-12	Alzheimers Res Ther	www.ncbi.nlm.nih.gov/pubmed/30636644	Genome-wide analysis of genetic predisposition to Alzheimer's disease and related sex disparities.	Alzheimer's disease	952 European ancestry male cases, 1,789 European ancestry female cases, 6,337 European ancestry male controls, 8,402 European ancestry female controls	NA	7q22.1	7	101103377	TRIM56	TRIM56 - SERPINE1	ENSG00000169871	ENSG00000106366		5410	23727	rs10953322-?	rs10953322	0	10953322	TF_binding_site_variant	1	NR	5e-06	5.30103		1.31871		Affymetrix, Illumina [2928658] (imputed)	N
2019-02-08	30595370	Kichaev G	2018-12-27	Am J Hum Genet	www.ncbi.nlm.nih.gov/pubmed/30595370	Leveraging Polygenic Functional Enrichment to Improve GWAS Power.	Mean corpuscular hemoglobin	approximately 443,000 European ancestry individuals	NA	7q22.1	7	101111694		TRIM56 - SERPINE1	ENSG00000169871	ENSG00000106366		13727	15410	rs7790961-?	rs7790961	0	7790961	intergenic_variant	1	NR	3e-12	11.5229				NR [~ 8900000] (imputed)	N
2018-11-16	30072576	Emilsson V	2018-08-02	Science	www.ncbi.nlm.nih.gov/pubmed/30072576	Co-regulatory networks of human serum proteins link genetics to disease.	Blood protein levels	3,200 European ancestry individuals	NA	7q22.1	7	101113778	SERPINE1	TRIM56 - SERPINE1	ENSG00000169871	ENSG00000106366		15811	13326	rs4729660-C	rs4729660	0	4729660	intergenic_variant	1	0.373	1e-06	6	(SERPINE1)	0.126	[0.075-0.177] unit decrease	Illumina [> 1000000] (imputed)	N
2019-03-28	30586737	Sabater-Lleal M	2018-11-20	Circulation	www.ncbi.nlm.nih.gov/pubmed/30586737	Genome-Wide Association Trans-Ethnic Meta-Analyses Identifies Novel Associations Regulating Coagulation Factor VIII and von Willebrand Factor Plasma Levels.	Factor VIII levels	25,897 European ancestry individuals, 4,500 African American individuals, 773 Asian ancestry individuals, 1,440 Hispanic individuals	NA	9p23	9	13930483	LINC00583, NFIB	LINC00583			ENSG00000205636			rs35468074-?	rs35468074	0	35468074	intron_variant	0	0.84	2e-10	9.69897	(EA)	0.0335	[0.023-0.044] unit decrease	Affymetrix, Illumina [13887196] (imputed)	N
2019-03-28	30586737	Sabater-Lleal M	2018-11-20	Circulation	www.ncbi.nlm.nih.gov/pubmed/30586737	Genome-Wide Association Trans-Ethnic Meta-Analyses Identifies Novel Associations Regulating Coagulation Factor VIII and von Willebrand Factor Plasma Levels.	Factor VIII levels	25,897 European ancestry individuals, 4,500 African American individuals, 773 Asian ancestry individuals, 1,440 Hispanic individuals	NA	9p23	9	13930483	LINC00583, NFIB	LINC00583			ENSG00000205636			rs35468074-?	rs35468074	0	35468074	intron_variant	0	0.85	3e-10	9.52288		0.0315	[0.022-0.041] unit decrease	Affymetrix, Illumina [13887196] (imputed)	N
2019-02-06	30595370	Kichaev G	2018-12-27	Am J Hum Genet	www.ncbi.nlm.nih.gov/pubmed/30595370	Leveraging Polygenic Functional Enrichment to Improve GWAS Power.	Body mass index	approximately 458,000 European ancestry individuals	NA	9p23	9	13941397		LINC00583			ENSG00000205636			rs13299074-?	rs13299074	0	13299074	intron_variant	0	NR	1e-09	9				NR [~ 8900000] (imputed)	N
2019-11-05	30239722	Pulit SL	2018-09-14	Hum Mol Genet	www.ncbi.nlm.nih.gov/pubmed/30239722	Meta-analysis of genome-wide association studies for body fat distribution in 694,649 individuals of European ancestry.	Body mass index	806,834 European ancestry individuals	NA	9p23	9	13941514	NA	LINC00583			ENSG00000205636			rs13298062-A	rs13298062	0	13298062	intron_variant	0	0.8111	2e-09	8.69897		0.0131	[0.0088-0.0174] unit increase	NR [~ 27400000] (imputed)	N
2017-11-30	29059683	Michailidou K	2017-10-23	Nature	www.ncbi.nlm.nih.gov/pubmed/29059683	Association analysis identifies 65 new breast cancer risk loci.	Breast cancer	76,192 European ancestry cases, 63,082 European ancestry controls	46,785 European ancestry cases, 42,892 European ancestry controls, 14,068 East Asian ancestry cases, 13,104 East Asian ancestry controls	9p23	9	13942941	NR	LINC00583			ENSG00000205636			rs77457752-A	rs77457752	0	77457752	intron_variant	0	0.1294	8e-07	6.09691	(EA)	0.0462	[0.028-0.064] unit decrease	Illumina [~ 11800000] (imputed)	N
2020-04-17	31669095	Zhu Z	2019-10-24	J Allergy Clin Immunol	www.ncbi.nlm.nih.gov/pubmed/31669095	Shared Genetic and Experimental Links between Obesity-Related Traits and Asthma Subtypes in UK Biobank.	Body mass index	457,822 European ancestry individuals	NA	9p23	9	13949667	NR	LINC00583 - PES1P2	ENSG00000205636	ENSG00000229268		4057	36508	rs13283645-?	rs13283645	0	13283645	intergenic_variant	1	NR	2e-09	8.69897				Affymetrix [~ 8270000] (imputed)	N
2017-10-09	28881265	Sobalska-Kwapis M	2017-09-01	Eur J Obstet Gynecol Reprod Biol	www.ncbi.nlm.nih.gov/pubmed/28881265	New variants near RHOJ and C2, HLA-DRA region and susceptibility to endometriosis in the Polish population-The genome-wide association study.	Endometriosis	171 European ancestry cases, 2,934 European ancestry controls	NA	9p23	9	13950594	NR	LINC00583 - PES1P2	ENSG00000205636	ENSG00000229268		4984	35581	rs17277593-A	rs17277593	0	17277593	intergenic_variant	1	0.2127	5e-06	5.30103		1.802	[1.396-2.327]	Illumina [274400]	N
2019-02-08	30595370	Kichaev G	2018-12-27	Am J Hum Genet	www.ncbi.nlm.nih.gov/pubmed/30595370	Leveraging Polygenic Functional Enrichment to Improve GWAS Power.	Red blood cell count	approximately 445,000 European ancestry individuals	NA	9p23	9	13976286		LINC00583 - PES1P2	ENSG00000205636	ENSG00000229268		30676	9889	rs17278406-?	rs17278406	0	17278406	regulatory_region_variant	1	NR	7e-40	39.1549				NR [~ 8900000] (imputed)	N
2017-08-30	27863252	Astle WJ	2016-11-17	Cell	www.ncbi.nlm.nih.gov/pubmed/27863252	The Allelic Landscape of Human Blood Cell Trait Variation and Links to Common Complex Disease.	Red blood cell count	172,952 European ancestry individuals	NA	9p23	9	13980153	intergenic	LINC00583 - PES1P2	ENSG00000205636	ENSG00000229268		34543	6022	rs7875291-A	rs7875291	0	7875291	intergenic_variant	1	0.3628	2e-15	14.699		0.0294431	[0.022-0.037] unit decrease	Affymetrix [~ 2500000] (imputed)	N
2017-08-30	27863252	Astle WJ	2016-11-17	Cell	www.ncbi.nlm.nih.gov/pubmed/27863252	The Allelic Landscape of Human Blood Cell Trait Variation and Links to Common Complex Disease.	Hematocrit	173,039 European ancestry individuals	NA	9p23	9	13980153	intergenic	LINC00583 - PES1P2	ENSG00000205636	ENSG00000229268		34543	6022	rs7875291-A	rs7875291	0	7875291	intergenic_variant	1	0.3629	4e-18	17.3979		0.0320265	[0.025-0.039] unit decrease	Affymetrix [~ 2500000] (imputed)	N
2017-08-30	27863252	Astle WJ	2016-11-17	Cell	www.ncbi.nlm.nih.gov/pubmed/27863252	The Allelic Landscape of Human Blood Cell Trait Variation and Links to Common Complex Disease.	Hemoglobin concentration	172,925 European ancestry individuals	NA	9p23	9	13980153	intergenic	LINC00583 - PES1P2	ENSG00000205636	ENSG00000229268		34543	6022	rs7875291-A	rs7875291	0	7875291	intergenic_variant	1	0.3628	1e-17	17		0.0317271	[0.024-0.039] unit decrease	Affymetrix [~ 2500000] (imputed)	N
2019-02-08	30595370	Kichaev G	2018-12-27	Am J Hum Genet	www.ncbi.nlm.nih.gov/pubmed/30595370	Leveraging Polygenic Functional Enrichment to Improve GWAS Power.	Heel bone mineral density	approximately 446,000 European ancestry individuals	NA	9p23	9	13986134		LINC00583 - PES1P2	ENSG00000205636	ENSG00000229268		40524	41	rs17278798-?	rs17278798	0	17278798	intergenic_variant	1	NR	4e-08	7.39794				NR [~ 8900000] (imputed)	N
2019-01-28	30598549	Morris JA	2018-12-31	Nat Genet	www.ncbi.nlm.nih.gov/pubmed/30598549	An atlas of genetic influences on osteoporosis in humans and mice.	Heel bone mineral density	426,824 British ancestry individuals	NA	9p23	9	13986134	LINC00583	LINC00583 - PES1P2	ENSG00000205636	ENSG00000229268		40524	41	rs17278798-G	rs17278798	0	17278798	intergenic_variant	1	0.626646	7e-10	9.1549		0.0118149	[0.0081-0.0156] unit decrease	NR [13737936] (imputed)	N
2018-10-18	30048462	Kim SK	2018-07-26	PLoS One	www.ncbi.nlm.nih.gov/pubmed/30048462	Identification of 613 new loci associated with heel bone mineral density and a polygenic risk score for bone mineral density, osteoporosis and fracture.	Heel bone mineral density	394,929 European ancestry individuals	NA	9p23	9	13986134		LINC00583 - PES1P2	ENSG00000205636	ENSG00000229268		40524	41	rs17278798-?	rs17278798	0	17278798	intergenic_variant	1	NR	3e-11	10.5229		0.0127976	[0.0086-0.017] unit decrease	Affymetrix [20259828] (imputed)	N
2019-02-08	30595370	Kichaev G	2018-12-27	Am J Hum Genet	www.ncbi.nlm.nih.gov/pubmed/30595370	Leveraging Polygenic Functional Enrichment to Improve GWAS Power.	Menarche (age at onset)	approximately 242,000 European ancestry individuals	NA	9p23	9	13992264		PES1P2 - AL360089.1	ENSG00000229268	ENSG00000235533		4355	33707	rs10810071-?	rs10810071	0	10810071	TF_binding_site_variant	1	NR	5e-09	8.30103				NR [~ 8900000] (imputed)	N
2019-05-21	30595370	Kichaev G	2018-12-27	Am J Hum Genet	www.ncbi.nlm.nih.gov/pubmed/30595370	Leveraging Polygenic Functional Enrichment to Improve GWAS Power.	Height	approximately 458,000 European ancestry individuals	NA	9p23	9	13993596		PES1P2 - AL360089.1	ENSG00000229268	ENSG00000235533		5687	32375	rs1885429-?	rs1885429	0	1885429	intergenic_variant	1	NR	6e-09	8.22185				NR [~ 8900000] (imputed)	N
2017-06-12	28282560	Pott J	2017-02-24	Atherosclerosis	www.ncbi.nlm.nih.gov/pubmed/28282560	Genome-wide meta-analysis identifies novel loci of plaque burden in carotid artery.	Carotid plaque burden	7,189 European ancestry individuals	NA	9p23	9	14014290	PES1P2	PES1P2 - AL360089.1	ENSG00000229268	ENSG00000235533		26381	11681	rs12001652-A	rs12001652	0	12001652	regulatory_region_variant	1	NR	7e-06	5.1549		0.144928	[0.082-0.208] unit decrease	Affymetrix [9576485] (imputed)	N
2018-11-12	30038396	Lee JJ	2018-07-23	Nat Genet	www.ncbi.nlm.nih.gov/pubmed/30038396	Gene discovery and polygenic prediction from a genome-wide association study of educational attainment in 1.1 million individuals.	Self-reported math ability	564,698 European ancestry individuals	NA	9p23	9	14017186	Intergenic	PES1P2 - AL360089.1	ENSG00000229268	ENSG00000235533		29277	8785	rs1322131-A	rs1322131	0	1322131	intergenic_variant	1	0.4202	9e-09	8.04576		0.0113	[0.0074-0.0152] unit decrease	Affymetrix, Illumina [10000000] (imputed)	N
2018-11-12	30038396	Lee JJ	2018-07-23	Nat Genet	www.ncbi.nlm.nih.gov/pubmed/30038396	Gene discovery and polygenic prediction from a genome-wide association study of educational attainment in 1.1 million individuals.	Self-reported math ability (MTAG)	670,471 European ancestry individuals	NA	9p23	9	14017186	Intergenic	PES1P2 - AL360089.1	ENSG00000229268	ENSG00000235533		29277	8785	rs1322131-A	rs1322131	0	1322131	intergenic_variant	1	0.4202	1e-08	8	(MTAG)	0.0103	[0.0068-0.0138] unit decrease	Affymetrix, Illumina [7100000] (imputed)	N
2013-06-06	23419831	Ramanan VK	2013-02-19	Mol Psychiatry	www.ncbi.nlm.nih.gov/pubmed/23419831	APOE and BCHE as modulators of cerebral amyloid deposition: a florbetapir PET genome-wide association study.	Alzheimer's disease biomarkers	555 European ancestry individuals	NA	9p23	9	14064742	NFIB	RPL3P11 - ATP5PDP3	ENSG00000223568	ENSG00000213954		22881	4190	rs7039300-G	rs7039300	0	7039300	intergenic_variant	1	0.23	2e-06	5.69897	(Cortical Ab)			Illumina [6108668] (imputed)	N
2017-02-24	27225129	Okbay A	2016-05-26	Nature	www.ncbi.nlm.nih.gov/pubmed/27225129	Genome-wide association study identifies 74 loci associated with educational attainment.	Educational attainment (years of education)	405,072 European ancestry individuals	NA	9p23	9	14075096	NR	ATP5PDP3 - NFIB	ENSG00000213954	ENSG00000147862		5679	6747	rs4741343-A	rs4741343	0	4741343	intergenic_variant	1	0.1776	2e-08	7.69897		0.0162549	NR unit decrease	Affymetrix, Illumina, Perlegen [~ 9300000] (imputed)	N
2018-10-19	30038396	Lee JJ	2018-07-23	Nat Genet	www.ncbi.nlm.nih.gov/pubmed/30038396	Gene discovery and polygenic prediction from a genome-wide association study of educational attainment in 1.1 million individuals.	Educational attainment (years of education)	up to 1,131,881 European ancestry individuals	NA	9p23	9	14077379		ATP5PDP3 - NFIB	ENSG00000213954	ENSG00000147862		7962	4464	rs73648455-T	rs73648455	0	73648455	intergenic_variant	1	0.0797	2e-12	11.699		0.0183	[0.013-0.023] unit decrease	Affymetrix, Illumina [10000000] (imputed)	N
2019-02-06	30595370	Kichaev G	2018-12-27	Am J Hum Genet	www.ncbi.nlm.nih.gov/pubmed/30595370	Leveraging Polygenic Functional Enrichment to Improve GWAS Power.	Educational attainment (years of education)	approximately 455,000 European ancestry individuals	NA	9p23	9	14136870		NFIB			ENSG00000147862			rs7030475-?	rs7030475	0	7030475	intron_variant	0	NR	3e-11	10.5229				NR [~ 8900000] (imputed)	N
2018-11-12	30038396	Lee JJ	2018-07-23	Nat Genet	www.ncbi.nlm.nih.gov/pubmed/30038396	Gene discovery and polygenic prediction from a genome-wide association study of educational attainment in 1.1 million individuals.	Highest math class taken (MTAG)	811,539 European ancestry individuals	NA	9p23	9	14151961	Intergenic	NFIB			ENSG00000147862			rs4237133-C	rs4237133	0	4237133	intron_variant	0	0.1718	3e-16	15.5229	(MTAG)	0.0178	[0.013-0.022] unit decrease	Affymetrix, Illumina [7100000] (imputed)	N
2018-10-19	30038396	Lee JJ	2018-07-23	Nat Genet	www.ncbi.nlm.nih.gov/pubmed/30038396	Gene discovery and polygenic prediction from a genome-wide association study of educational attainment in 1.1 million individuals.	Educational attainment (years of education)	up to 1,131,881 European ancestry individuals	NA	9p23	9	14154232		NFIB			ENSG00000147862			rs723968-T	rs723968	0	723968	intron_variant	0	0.8557	7e-18	17.1549	(conditional-joint)	0.0172	[0.013-0.021] unit increase	Affymetrix, Illumina [10000000] (imputed)	N
2019-02-08	30595370	Kichaev G	2018-12-27	Am J Hum Genet	www.ncbi.nlm.nih.gov/pubmed/30595370	Leveraging Polygenic Functional Enrichment to Improve GWAS Power.	White blood cell count	approximately 444,000 European ancestry individuals	NA	9p23	9	14161671		NFIB			ENSG00000147862			rs10810098-?	rs10810098	0	10810098	intron_variant	0	NR	2e-09	8.69897				NR [~ 8900000] (imputed)	N
2018-10-19	30038396	Lee JJ	2018-07-23	Nat Genet	www.ncbi.nlm.nih.gov/pubmed/30038396	Gene discovery and polygenic prediction from a genome-wide association study of educational attainment in 1.1 million individuals.	Educational attainment (years of education)	up to 1,131,881 European ancestry individuals	NA	9p23	9	14161928		NFIB			ENSG00000147862			rs10810099-A	rs10810099	0	10810099	intron_variant	0	0.2734	2e-20	19.699		0.0146	[0.011-0.018] unit decrease	Affymetrix, Illumina [10000000] (imputed)	N
2018-11-12	30038396	Lee JJ	2018-07-23	Nat Genet	www.ncbi.nlm.nih.gov/pubmed/30038396	Gene discovery and polygenic prediction from a genome-wide association study of educational attainment in 1.1 million individuals.	Educational attainment (MTAG)	1,311,438 European ancestry individuals	NA	9p23	9	14161928	Intergenic	NFIB			ENSG00000147862			rs10810099-A	rs10810099	0	10810099	intron_variant	0	0.2734	3e-23	22.5229	(MTAG)	0.0146	[0.012-0.018] unit decrease	Affymetrix, Illumina [7100000] (imputed)	N
2018-11-12	30038396	Lee JJ	2018-07-23	Nat Genet	www.ncbi.nlm.nih.gov/pubmed/30038396	Gene discovery and polygenic prediction from a genome-wide association study of educational attainment in 1.1 million individuals.	Cognitive performance (MTAG)	402,382 European ancestry individuals	NA	9p23	9	14161928	Intergenic	NFIB			ENSG00000147862			rs10810099-A	rs10810099	0	10810099	intron_variant	0	0.2783	9e-10	9.04576	(MTAG)	0.0157	[0.011-0.021] unit decrease	Affymetrix, Illumina [7100000] (imputed)	N
2016-07-11	26084801	Mirabello L	2015-06-17	Cancer Discov	www.ncbi.nlm.nih.gov/pubmed/26084801	A Genome-Wide Scan Identifies Variants in NFIB Associated with Metastasis in Patients with Osteosarcoma.	Metastasis at diagnosis in osteosarcoma	122 European ancestry cases with metastasis, 419 European ancestry cases without metastasis	43 European ancestry cases with metastasis, 22 African ancestry cases with metastasis, 40 Brazilian ancestry cases with metastasis, 183 European ancestry cases without metastasis, 39 African ancestry cases without metastasis, 67 Brazilian ancestry cases without metastasis	9p23	9	14190288	NFIB	NFIB			ENSG00000147862			rs7034162-A	rs7034162	0	7034162	intron_variant	0	0.1	1e-09	9		2.43	[1.83-3.24]	Illumina [447040]	N
2016-07-11	26084801	Mirabello L	2015-06-17	Cancer Discov	www.ncbi.nlm.nih.gov/pubmed/26084801	A Genome-Wide Scan Identifies Variants in NFIB Associated with Metastasis in Patients with Osteosarcoma.	Metastasis at diagnosis in osteosarcoma	122 European ancestry cases with metastasis, 419 European ancestry cases without metastasis	43 European ancestry cases with metastasis, 22 African ancestry cases with metastasis, 40 Brazilian ancestry cases with metastasis, 183 European ancestry cases without metastasis, 39 African ancestry cases without metastasis, 67 Brazilian ancestry cases without metastasis	9p23	9	14190288	NFIB	NFIB			ENSG00000147862			rs7034162-A	rs7034162	0	7034162	intron_variant	0	0.11	3e-08	7.52288	(EA)	2.62	[1.86-3.68]	Illumina [447040]	N
2018-11-12	30038396	Lee JJ	2018-07-23	Nat Genet	www.ncbi.nlm.nih.gov/pubmed/30038396	Gene discovery and polygenic prediction from a genome-wide association study of educational attainment in 1.1 million individuals.	Highest math class taken	430,445 European ancestry individuals	NA	9p23	9	14195828	Intergenic	NFIB			ENSG00000147862			rs10810107-C	rs10810107	0	10810107	intron_variant	0	0.4539	6e-10	9.22185		0.0141	[0.0096-0.0186] unit decrease	Affymetrix, Illumina [10000000] (imputed)	N
2018-10-19	30038396	Lee JJ	2018-07-23	Nat Genet	www.ncbi.nlm.nih.gov/pubmed/30038396	Gene discovery and polygenic prediction from a genome-wide association study of educational attainment in 1.1 million individuals.	Educational attainment (years of education)	up to 1,131,881 European ancestry individuals	NA	9p22.3	9	14210898		NFIB			ENSG00000147862			rs12238011-T	rs12238011	0	12238011	intron_variant	0	0.0809	5e-08	7.30103		0.0141	[0.009-0.0192] unit decrease	Affymetrix, Illumina [10000000] (imputed)	N
2017-02-24	27225129	Okbay A	2016-05-26	Nature	www.ncbi.nlm.nih.gov/pubmed/27225129	Genome-wide association study identifies 74 loci associated with educational attainment.	Educational attainment (years of education)	405,072 European ancestry individuals	NA	9p22.3	9	14222783	NR	NFIB			ENSG00000147862			rs4741351-A	rs4741351	0	4741351	intron_variant	0	0.3029	3e-10	9.52288		0.0153873	NR unit decrease	Affymetrix, Illumina, Perlegen [~ 9300000] (imputed)	N
2019-09-04	31374203	Lam M	2019-08-01	Am J Hum Genet	www.ncbi.nlm.nih.gov/pubmed/31374203	Pleiotropic Meta-Analysis of Cognition, Education, and Schizophrenia Differentiates Roles of Early Neurodevelopmental and Adult Synaptic Pathways.	Cognitive ability, years of educational attainment or schizophrenia (pleiotropy)	328,917 individuals with educational attainment measurements, 107,207 individuals with cognitive ability measurements, 77,096 European ancestry schizophrenia cases, 43,456 European ancestry controls	NA	9p22.3	9	14224064	NFIB	NFIB			ENSG00000147862			rs10961430-?	rs10961430	0	10961430	intron_variant	0	NR	1e-10	10		0.0137403	[0.0095-0.0179] unit increase	NR [7306098]	N
2018-09-17	29844566	Davies G	2018-05-29	Nat Commun	www.ncbi.nlm.nih.gov/pubmed/29844566	Study of 300,486 individuals identifies 148 independent genetic loci influencing general cognitive function.	General cognitive ability	up to 300,486 European ancestry individuals	NA	9p22.3	9	14224627	NR	NFIB			ENSG00000147862			rs10810118-?	rs10810118	0	10810118	intron_variant	0	NR	8e-06	5.09691		4.474	z-score decrease	Affymetrix, Illumina [at least 2500000] (imputed)	N
2019-02-08	30595370	Kichaev G	2018-12-27	Am J Hum Genet	www.ncbi.nlm.nih.gov/pubmed/30595370	Leveraging Polygenic Functional Enrichment to Improve GWAS Power.	Red blood cell count	approximately 445,000 European ancestry individuals	NA	9p22.3	9	14238794		NFIB			ENSG00000147862			rs1322985-?	rs1322985	0	1322985	intron_variant	0	NR	3e-08	7.52288				NR [~ 8900000] (imputed)	N
2017-11-17	28957384	Kim SK	2017-09-28	PLoS One	www.ncbi.nlm.nih.gov/pubmed/28957384	Two genetic loci associated with ankle injury.	Ankle injury	1,421 European ancestry cases, 154 Hispanic/Latino cases, 121 East Asian ancestry cases, 81,843 European ancestry controls, 8,406 Hispanic/Latino controls, 7,397 East Asian ancestry controls	NA	9p22.3	9	14247347	NFIB	NFIB			ENSG00000147862			rs13286037-A	rs13286037	0	13286037	intron_variant	0	0.025	5e-08	7.30103		1.6254	[1.46-1.8]	Affymetrix [8183964] (imputed)	N
2020-02-14	31806883	de Las Fuentes L	2019-12-06	Pharmacogenomics J	www.ncbi.nlm.nih.gov/pubmed/31806883	Genome-wide meta-analysis of variant-by-diuretic interactions as modulators of lipid traits in persons of European and African ancestry.	HDL cholesterol levels x thiazide or thiazide-like diuretics use interaction	6,878 European ancestry exposed individuals, 30,715 European ancestry unexposed individuals, 3,923 African American and African ancestry exposed individuals, 5,218 African American and African ancestry unexposed individuals	NA	9p22.3	9	14256214	NFIB	NFIB			ENSG00000147862			rs10733277-?	rs10733277	0	10733277	intron_variant	0	NR	7e-07	6.1549	(African)	0.2219	[0.14-0.31] unit increase	Affymetrix, Illumina [NR] (imputed)	N
2018-01-29	29212778	van der Harst P	2017-12-06	Circ Res	www.ncbi.nlm.nih.gov/pubmed/29212778	Identification of 64 Novel Genetic Loci Provides an Expanded View on the Genetic Architecture of Coronary Artery Disease.	Coronary artery disease	34,541 cases, 261,984 controls	88,192 cases, 162,544 controls	9p22.3	9	14292721	NFIB	NFIB			ENSG00000147862			rs10121140-A	rs10121140	0	10121140	intron_variant	0	0.322	4e-06	5.39794		0.031	[0.017-0.045] unit decrease	Affymetrix [7947838] (imputed)	N
2018-11-12	30038396	Lee JJ	2018-07-23	Nat Genet	www.ncbi.nlm.nih.gov/pubmed/30038396	Gene discovery and polygenic prediction from a genome-wide association study of educational attainment in 1.1 million individuals.	Educational attainment (MTAG)	1,311,438 European ancestry individuals	NA	9p22.3	9	14302729	Intergenic	NFIB			ENSG00000147862			rs10961468-C	rs10961468	0	10961468	intron_variant	0	0.697	4e-08	7.39794	(MTAG)	0.0081	[0.0052-0.011] unit decrease	Affymetrix, Illumina [7100000] (imputed)	N
2019-11-15	30420678	Tasa T	2018-11-12	Eur J Hum Genet	www.ncbi.nlm.nih.gov/pubmed/30420678	Genetic variation in the Estonian population: pharmacogenomics study of adverse drug effects using electronic health records.	Adverse response to drug	16,226 European ancestry individuals	NA	9p22.3	9	14346344	NFIB	AL136366.1, NFIB			ENSG00000225472, ENSG00000147862			rs72700531-T	rs72700531	0	72700531	intron_variant	0	0.056	4e-07	6.39794	(Beta blocking agents, selective [C07AB])	2.05		Illumina [16500000] (imputed)	N
2020-01-09	23823483	Rhee EP	2013-07-02	Cell Metab	www.ncbi.nlm.nih.gov/pubmed/23823483	A genome-wide association study of the human metabolome in a community-based cohort.	Metabolite levels	2,076 European ancestry individuals	NA	9p22.3	9	14405802	ZDHHC21	AL137017.1			ENSG00000287708			rs1570499-?	rs1570499	0	1570499	intron_variant	0	NR	8e-06	5.09691	(LPC 18:2)	0.1891	[0.11-0.27] unit increase	Affymetrix [at least 2500000] (imputed)	N
2018-10-19	30038396	Lee JJ	2018-07-23	Nat Genet	www.ncbi.nlm.nih.gov/pubmed/30038396	Gene discovery and polygenic prediction from a genome-wide association study of educational attainment in 1.1 million individuals.	Educational attainment (years of education)	up to 1,131,881 European ancestry individuals	NA	9p22.3	9	14429309		AL137017.1			ENSG00000287708			rs4741377-T	rs4741377	0	4741377	intron_variant	0	0.5806	4e-08	7.39794	(conditional-joint)	0.0078	[0.0051-0.0105] unit decrease	Affymetrix, Illumina [10000000] (imputed)	N
2018-10-19	30038396	Lee JJ	2018-07-23	Nat Genet	www.ncbi.nlm.nih.gov/pubmed/30038396	Gene discovery and polygenic prediction from a genome-wide association study of educational attainment in 1.1 million individuals.	Educational attainment (years of education)	up to 1,131,881 European ancestry individuals	NA	9p22.3	9	14430694		AL137017.1			ENSG00000287708			rs10810145-A	rs10810145	0	10810145	intron_variant	0	0.4144	4e-08	7.39794		0.0078	[0.0051-0.0105] unit increase	Affymetrix, Illumina [10000000] (imputed)	N
2013-12-16	23743675	Kapoor M	2013-06-07	Hum Genet	www.ncbi.nlm.nih.gov/pubmed/23743675	A meta-analysis of two genome-wide association studies to identify novel loci for maximum number of alcoholic drinks.	Alcohol consumption	2,322 European ancestry individuals from 118 families, 2,593 European ancestry individuals		9p22.3	9	14441679	intergenic	AL137017.1			ENSG00000287708			rs59677118-?	rs59677118	0	59677118	intron_variant	0	0.06	1e-06	6		0.14	[0.081-0.199] unit increase	Illumina [4058415] (imputed)	N
2019-02-06	30595370	Kichaev G	2018-12-27	Am J Hum Genet	www.ncbi.nlm.nih.gov/pubmed/30595370	Leveraging Polygenic Functional Enrichment to Improve GWAS Power.	Body mass index	approximately 458,000 European ancestry individuals	NA	9p22.3	9	14442597		AL137017.1			ENSG00000287708			rs424539-?	rs424539	0	424539	intron_variant	0	NR	8e-12	11.0969				NR [~ 8900000] (imputed)	N
2020-03-23	31900758	Han X	2020-01-03	Eur J Epidemiol	www.ncbi.nlm.nih.gov/pubmed/31900758	Using Mendelian randomization to evaluate the causal relationship between serum C-reactive protein levels and age-related macular degeneration.	C-reactive protein levels	418,642 British ancestry individuals	NA	9p22.3	9	14442597	NR	AL137017.1			ENSG00000287708			rs424539-?	rs424539	0	424539	intron_variant	0	NR	5e-08	7.30103		0.0127715	[0.0085-0.017] unit increase	NR [NR]	N
2009-09-30	19754311	Le Clerc S	2009-09-15	J Infect Dis	www.ncbi.nlm.nih.gov/pubmed/19754311	Genomewide association study of a rapid progression cohort identifies new susceptibility alleles for AIDS (ANRS Genomewide Association Study 03).	AIDS	85 European ancestry cases, 2,049 European ancestry controls	NA	9p22.3	9	14446003	NR	AL137017.1			ENSG00000287708			rs1556032-C	rs1556032	0	1556032	intron_variant	0	0.49	9e-06	5.04576		2.05	[1.48-2.84]	Illumina [291119]	N
2019-11-05	30239722	Pulit SL	2018-09-14	Hum Mol Genet	www.ncbi.nlm.nih.gov/pubmed/30239722	Meta-analysis of genome-wide association studies for body fat distribution in 694,649 individuals of European ancestry.	Body mass index	806,834 European ancestry individuals	NA	9p22.3	9	14455078	NA	AL137017.1			ENSG00000287708			rs7031064-A	rs7031064	0	7031064	intron_variant	0	0.5267	1e-10	10		0.011	[0.0077-0.0143] unit increase	NR [~ 27400000] (imputed)	N
2020-04-17	31669095	Zhu Z	2019-10-24	J Allergy Clin Immunol	www.ncbi.nlm.nih.gov/pubmed/31669095	Shared Genetic and Experimental Links between Obesity-Related Traits and Asthma Subtypes in UK Biobank.	Body mass index	457,822 European ancestry individuals	NA	9p22.3	9	14455078	NR	AL137017.1			ENSG00000287708			rs7031064-?	rs7031064	0	7031064	intron_variant	0	NR	1e-10	10				Affymetrix [~ 8270000] (imputed)	N
2019-05-21	30595370	Kichaev G	2018-12-27	Am J Hum Genet	www.ncbi.nlm.nih.gov/pubmed/30595370	Leveraging Polygenic Functional Enrichment to Improve GWAS Power.	Height	approximately 458,000 European ancestry individuals	NA	9p22.3	9	14456933		AL137017.1			ENSG00000287708			rs10046853-?	rs10046853	0	10046853	intron_variant	0	NR	4e-15	14.3979				NR [~ 8900000] (imputed)	N
2012-05-25	22493691	Eriksson N	2012-04-06	PLoS One	www.ncbi.nlm.nih.gov/pubmed/22493691	Novel associations for hypothyroidism include known autoimmune risk loci.	Hypothyroidism	3,736 European ancestry cases, 35,546 European ancestry controls	NA	9p22.3	9	14470835	TRNAH, GUG, ZDHHC21	AL137017.1			ENSG00000287708			rs10961534-G	rs10961534	0	10961534	non_coding_transcript_exon_variant	0	0.116	7e-06	5.1549		1.193	[1.11-1.29]	Illumina [870065]	N
2018-09-19	29855589	Chernus J	2018-05-31	Sci Rep	www.ncbi.nlm.nih.gov/pubmed/29855589	GWAS reveals loci associated with velopharyngeal dysfunction.	Velopharyngeal dysfunction	54 Hispanic or Latin American and unknown ancestry cases, 922 Hispanic or Latin American and unknown ancestry controls	NA	9p22.3	9	14485000	NR	AL137017.1 - AL159169.1	ENSG00000287708	ENSG00000237137		12593	46916	rs72702916-?	rs72702916	0	72702916	intergenic_variant	1	NR	1e-07	7		0.10321	[NR] unit decrease	Illumina [at least 269494] (imputed)	N
2018-10-19	30038396	Lee JJ	2018-07-23	Nat Genet	www.ncbi.nlm.nih.gov/pubmed/30038396	Gene discovery and polygenic prediction from a genome-wide association study of educational attainment in 1.1 million individuals.	Educational attainment (years of education)	up to 1,131,881 European ancestry individuals	NA	9p22.3	9	14494847		AL137017.1 - AL159169.1	ENSG00000287708	ENSG00000237137		22440	37069	rs7875078-A	rs7875078	0	7875078	intergenic_variant	1	0.4564	3e-08	7.52288		0.0078	[0.0051-0.0105] unit decrease	Affymetrix, Illumina [10000000] (imputed)	N
2018-11-12	30038396	Lee JJ	2018-07-23	Nat Genet	www.ncbi.nlm.nih.gov/pubmed/30038396	Gene discovery and polygenic prediction from a genome-wide association study of educational attainment in 1.1 million individuals.	Educational attainment (MTAG)	1,311,438 European ancestry individuals	NA	9p22.3	9	14494847	Intergenic	AL137017.1 - AL159169.1	ENSG00000287708	ENSG00000237137		22440	37069	rs7875078-A	rs7875078	0	7875078	intergenic_variant	1	0.4564	5e-11	10.301	(MTAG)	0.0086	[0.0061-0.0111] unit decrease	Affymetrix, Illumina [7100000] (imputed)	N
2018-11-12	30038396	Lee JJ	2018-07-23	Nat Genet	www.ncbi.nlm.nih.gov/pubmed/30038396	Gene discovery and polygenic prediction from a genome-wide association study of educational attainment in 1.1 million individuals.	Highest math class taken (MTAG)	811,539 European ancestry individuals	NA	9p22.3	9	14494847	Intergenic	AL137017.1 - AL159169.1	ENSG00000287708	ENSG00000237137		22440	37069	rs7875078-A	rs7875078	0	7875078	intergenic_variant	1	0.4595	2e-11	10.699	(MTAG)	0.0111	[0.0078-0.0144] unit decrease	Affymetrix, Illumina [7100000] (imputed)	N
2018-11-12	30038396	Lee JJ	2018-07-23	Nat Genet	www.ncbi.nlm.nih.gov/pubmed/30038396	Gene discovery and polygenic prediction from a genome-wide association study of educational attainment in 1.1 million individuals.	Self-reported math ability (MTAG)	670,471 European ancestry individuals	NA	9p22.3	9	14516669	Intergenic	AL137017.1 - AL159169.1	ENSG00000287708	ENSG00000237137		44262	15247	rs1328006-T	rs1328006	0	1328006	regulatory_region_variant	1	0.5196	3e-09	8.52288	(MTAG)	0.0106	[0.0071-0.0141] unit increase	Affymetrix, Illumina [7100000] (imputed)	N
2020-01-29	31844048	Hill WD	2019-12-16	Nat Commun	www.ncbi.nlm.nih.gov/pubmed/31844048	Genome-wide analysis identifies molecular systems and 149 genetic loci associated with income.	Household income (MTAG)	505,541 British and unknown ancestry individuals	NA	9p22.3	9	14518831	RP11-408A13.2	AL137017.1 - AL159169.1	ENSG00000287708	ENSG00000237137		46424	13085	rs873553-C	rs873553	0	873553	intergenic_variant	1	0.478	1e-08	8		0.0115394	[0.0076-0.0155] unit increase	Affymetrix [up to 18485882] (imputed)	N
2020-04-17	31669095	Zhu Z	2019-10-24	J Allergy Clin Immunol	www.ncbi.nlm.nih.gov/pubmed/31669095	Shared Genetic and Experimental Links between Obesity-Related Traits and Asthma Subtypes in UK Biobank.	Waist circumference adjusted for body mass index	457,690 European ancestry individuals	NA	9q31.3	9	109997818	NR	PALM2AKAP2			ENSG00000157654			rs72754938-?	rs72754938	0	72754938	intron_variant	0	NR	4e-08	7.39794				Affymetrix [~ 8270000] (imputed)	N
2019-02-08	30595370	Kichaev G	2018-12-27	Am J Hum Genet	www.ncbi.nlm.nih.gov/pubmed/30595370	Leveraging Polygenic Functional Enrichment to Improve GWAS Power.	Cardiovascular disease	approximately 459,000 European ancestry individuals	NA	9q31.3	9	109998608		PALM2AKAP2			ENSG00000157654			rs10816914-?	rs10816914	0	10816914	intron_variant	0	NR	1e-10	10				NR [~ 8900000] (imputed)	N
2020-04-17	31669095	Zhu Z	2019-10-24	J Allergy Clin Immunol	www.ncbi.nlm.nih.gov/pubmed/31669095	Shared Genetic and Experimental Links between Obesity-Related Traits and Asthma Subtypes in UK Biobank.	Waist-to-hip ratio adjusted for BMI	457,690 European ancestry individuals	NA	9q31.3	9	110000154	NR	PALM2AKAP2			ENSG00000157654			rs150841499-?	rs150841499	0	150841499	intron_variant	0	NR	1e-09	9				Affymetrix [~ 8270000] (imputed)	N
2020-01-09	23823483	Rhee EP	2013-07-02	Cell Metab	www.ncbi.nlm.nih.gov/pubmed/23823483	A genome-wide association study of the human metabolome in a community-based cohort.	Metabolite levels	2,076 European ancestry individuals	NA	9q31.3	9	110128026	AKAP2	PALM2AKAP2			ENSG00000157654			rs914356-?	rs914356	0	914356	intron_variant	0	NR	6e-06	5.22185	(PC 36:2)	0.155148	[0.088-0.222] unit increase	Affymetrix [at least 2500000] (imputed)	N
2014-07-25	24281739	Boardman JD	2013-11-27	Demography	www.ncbi.nlm.nih.gov/pubmed/24281739	Is the gene-environment interaction paradigm relevant to genome-wide studies? The case of education and body mass index.	Body mass index (education interaction)	816 non-college graduate individuals, 1,061 college graduate individuals	NA	9q31.3	9	110129355	NR	PALM2AKAP2			ENSG00000157654			rs17806457-?	rs17806457	0	17806457	intron_variant	0	NR	6e-06	5.22185				Affymetrix [260402]	N
2020-01-09	23823483	Rhee EP	2013-07-02	Cell Metab	www.ncbi.nlm.nih.gov/pubmed/23823483	A genome-wide association study of the human metabolome in a community-based cohort.	Metabolite levels	2,076 European ancestry individuals	NA	9q31.3	9	110138727	AKAP2	PALM2AKAP2			ENSG00000157654			rs3739455-?	rs3739455	0	3739455	intron_variant	0	NR	9e-07	6.04576	(PC 34:2)	0.236683	[0.14-0.33] unit increase	Affymetrix [at least 2500000] (imputed)	N
2019-12-06	31530798	Alliey-Rodriguez N	2019-09-17	Transl Psychiatry	www.ncbi.nlm.nih.gov/pubmed/31530798	NRXN1 is associated with enlargement of the temporal horns of the lateral ventricles in psychosis.	Posterior-cingulate cortex volume	87 European ancestry Schizophrenia cases, 85 African American Schizophrenia cases, 15 Schizophrenia cases, 67 European ancestry Schizoaffective disorder cases, 53 African American Schizoaffective disorder cases, 7 Schizoaffective disorder cases, 130 European ancestry Bipolar disorders cases, 33 African American Bipolar disorders cases, 6 Bipolar disorders cases, 199 European ancestry controls, 79…	NA	9q31.3	9	110165601	PALM2-AKAP2, AKAP2	PALM2AKAP2			ENSG00000157654			rs10980231-?	rs10980231	0	10980231	intron_variant	0		7e-06	5.1549				Illumina [4322238] (imputed)	N
2009-12-04	19893584	Kim JJ	2009-11-06	J Hum Genet	www.ncbi.nlm.nih.gov/pubmed/19893584	Identification of 15 loci influencing height in a Korean population.	Height	8,842 Korean ancestry individuals	NA	9q31.3	9	110183125	PALM2-AKAP2	PALM2AKAP2 - C9orf152	ENSG00000157654	ENSG00000188959		10613	6923	rs7032940-A	rs7032940	0	7032940	regulatory_region_variant	1	0.21	3e-06	5.52288		1.32	[NR] cm increase	Affymetrix [334546]	N
2017-03-24	27770636	Mez J	2016-10-20	Alzheimers Dement	www.ncbi.nlm.nih.gov/pubmed/27770636	Two novel loci, COBL and SLC10A2, for Alzheimer's disease in African Americans.	Late-onset Alzheimer's disease	1,825 African American ancestry cases, 3,784 African American ancestry controls		9q31.3	9	110213589	Intergenic	C9orf152 - TXN	ENSG00000188959	ENSG00000136810		5400	30221	rs116530595-T	rs116530595	0	116530595	regulatory_region_variant	1	0.018	9e-06	5.04576	(liability model)	0.26	[0.14-0.38] unit increase	NR [19725427] (imputed)	N
2019-05-21	30595370	Kichaev G	2018-12-27	Am J Hum Genet	www.ncbi.nlm.nih.gov/pubmed/30595370	Leveraging Polygenic Functional Enrichment to Improve GWAS Power.	Height	approximately 458,000 European ancestry individuals	NA	9q31.3	9	110256475		TXN			ENSG00000136810			rs1049927-?	rs1049927	0	1049927	5_prime_UTR_variant	0	NR	7e-16	15.1549				NR [~ 8900000] (imputed)	N
2019-02-08	30595370	Kichaev G	2018-12-27	Am J Hum Genet	www.ncbi.nlm.nih.gov/pubmed/30595370	Leveraging Polygenic Functional Enrichment to Improve GWAS Power.	Mean corpuscular hemoglobin	approximately 443,000 European ancestry individuals	NA	9q31.3	9	110261582		TXN - TXNDC8	ENSG00000136810	ENSG00000204193		5075	41894	rs72757062-?	rs72757062	0	72757062	intergenic_variant	1	NR	2e-09	8.69897				NR [~ 8900000] (imputed)	N
2017-10-09	28199695	Jones AV	2017-04-01	Hum Mol Genet	www.ncbi.nlm.nih.gov/pubmed/28199695	GWAS of self-reported mosquito bite size, itch intensity and attractiveness to mosquitoes implicates immune-related predisposition loci.	Itch intensity from mosquito bite adjusted by bite size	69,057 European ancestry individuals without immune related conditions	NA	9q31.3	9	110270076	TXN, TXNDC8	TXN - TXNDC8	ENSG00000136810	ENSG00000204193		13569	33400	rs4978899-T	rs4978899	0	4978899	intergenic_variant	1	0.621	3e-07	6.52288		0.0296459	[0.018-0.041] unit increase	Illumina [13519193] (imputed)	N
2017-10-09	28199695	Jones AV	2017-04-01	Hum Mol Genet	www.ncbi.nlm.nih.gov/pubmed/28199695	GWAS of self-reported mosquito bite size, itch intensity and attractiveness to mosquitoes implicates immune-related predisposition loci.	Itch intensity from mosquito bite adjusted by bite size	41,355 European ancestry men and 43,369 European ancestry women	NA	9q31.3	9	110270076	Intergenic	TXN - TXNDC8	ENSG00000136810	ENSG00000204193		13569	33400	rs4978899-T	rs4978899	0	4978899	intergenic_variant	1	NR	1e-06	6		0.0256548	[0.015-0.036] unit increase	Illumina [13520550] (imputed)	N
2017-10-09	28199695	Jones AV	2017-04-01	Hum Mol Genet	www.ncbi.nlm.nih.gov/pubmed/28199695	GWAS of self-reported mosquito bite size, itch intensity and attractiveness to mosquitoes implicates immune-related predisposition loci.	Itch intensity from mosquito bite adjusted by bite size	41,355 European ancestry men and 43,369 European ancestry women	NA	9q31.3	9	110270076	Intergenic	TXN - TXNDC8	ENSG00000136810	ENSG00000204193		13569	33400	rs4978899-T	rs4978899	0	4978899	intergenic_variant	1	NR	1e-06	6	(men)	0.0355043	[0.021-0.05] unit increase	Illumina [13520550] (imputed)	N
2019-07-31	31028280	Ierodiakonou D	2019-04-26	J Expo Sci Environ Epidemiol	www.ncbi.nlm.nih.gov/pubmed/31028280	Pathway analysis of a genome-wide gene by air pollution interaction study in asthmatic children.	Post-bronchodilator FEV1 x air pollution (NO2) interaction in childhood asthma	522 European ancestry children	88 African-American children	9q31.3	9	110329243	TXNDC8	TXNDC8			ENSG00000204193			rs7041938-G	rs7041938	0	7041938	missense_variant	0		7e-06	5.1549	(EA)	1.14	unit increase	Illumina [474792]	N
2011-07-21	20834067	Yashin AI	2010-09-01	Aging (Albany NY)	www.ncbi.nlm.nih.gov/pubmed/20834067	Joint influence of small-effect genetic variants on human longevity.	Longevity	1,173 individuals	NA	9q31.3	9	110368883	SVEP1	SVEP1			ENSG00000165124			rs1327533-?	rs1327533	0	1327533	intron_variant	0	NR	1e-06	6	(less than or equal to)			NR [~ 550000]	N
2018-07-05	29875488	Sun BB	2018-06-06	Nature	www.ncbi.nlm.nih.gov/pubmed/29875488	Genomic atlas of the human plasma proteome.	Blood protein levels	3,301 European ancestry individuals	NA	9q31.3	9	110385681	NR	SVEP1			ENSG00000165124			rs147772407-TTCAGTGAATCCTAG	rs147772407	0	147772407	intron_variant	0	0.036	2e-22	21.699	(Sushi, von Willebrand factor type A, EGF and pentraxin domain-containing protein 1, SVEP1.11109.56.3)	0.65	[0.51-0.79] unit increase	Affymetrix [10572788] (imputed)	N
2019-06-21	31015401	Wu Y	2019-04-23	Nat Commun	www.ncbi.nlm.nih.gov/pubmed/31015401	Genome-wide association study of medication-use and associated disease in the UK Biobank.	Medication use (agents acting on the renin-angiotensin system)	62,752 European ancestry cases, 174,778 European ancestry controls	NA	9q31.3	9	110385959	SVEP1	SVEP1			ENSG00000165124			rs10817003-A	rs10817003	0	10817003	synonymous_variant	0	0.0355255	5e-10	9.30103		0.101509	[0.07-0.133] unit increase	Affymetrix [7288503] (imputed)	N
2019-03-07	30578418	Giri A	2018-12-21	Nat Genet	www.ncbi.nlm.nih.gov/pubmed/30578418	Trans-ethnic association study of blood pressure determinants in over 750,000 individuals.	Systolic blood pressure	365,998 European ancestry individuals, 63,490 African ancestry individuals, 22,802 Hispanic individuals, 4,792 Asian ancestry individuals, 2,695 Native American ancestry individuals	299,024 European ancestry individuals, 17,277 individuals	9q31.3	9	110391049	SVEP1	SVEP1			ENSG00000165124			rs7847526-C	rs7847526	0	7847526	intron_variant	0	0.8484	4e-08	7.39794		0.2558	[0.16-0.35] mmHg decrease	Affymetrix [NR] (imputed)	N
2019-02-08	30595370	Kichaev G	2018-12-27	Am J Hum Genet	www.ncbi.nlm.nih.gov/pubmed/30595370	Leveraging Polygenic Functional Enrichment to Improve GWAS Power.	Systolic blood pressure	approximately 422,000 European ancestry individuals	NA	9q31.3	9	110392967		SVEP1			ENSG00000165124			rs10817007-?	rs10817007	0	10817007	intron_variant	0	NR	2e-18	17.699				NR [~ 8900000] (imputed)	N
2018-01-29	29212778	van der Harst P	2017-12-06	Circ Res	www.ncbi.nlm.nih.gov/pubmed/29212778	Identification of 64 Novel Genetic Loci Provides an Expanded View on the Genetic Architecture of Coronary Artery Disease.	Coronary artery disease	88,192 cases, 162,544 controls	34,541 cases, 261,984 controls	9q31.3	9	110407495	SVEP1	SVEP1			ENSG00000165124			rs111245230-T	rs111245230	0	111245230	missense_variant	0	0.9647	8e-09	8.09691		0.098	[0.065-0.131] unit decrease	NR [8041861] (imputed)	N
2018-09-07	27618448	Liu C	2016-10-01	Nat Genet	www.ncbi.nlm.nih.gov/pubmed/27618448	Meta-analysis identifies common and rare variants influencing blood pressure and overlapping with metabolic trait loci.	Systolic blood pressure	120,473 European ancestry individuals, 21,503 African American individuals, 4,586 Hispanic individuals	154,543 European ancestry individuals, 26,183 South Asian ancestry individuals	9q31.3	9	110407495	SVEP1	SVEP1			ENSG00000165124			rs111245230-C	rs111245230	0	111245230	missense_variant	0	0.032	1e-07	7		0.7	[0.45-0.95] unit increase	Illumina [247039]	N
2018-09-07	27618448	Liu C	2016-10-01	Nat Genet	www.ncbi.nlm.nih.gov/pubmed/27618448	Meta-analysis identifies common and rare variants influencing blood pressure and overlapping with metabolic trait loci.	Mean arterial pressure	120,473 European ancestry individuals, 21,503 African American individuals, 4,586 Hispanic individuals	NA	9q31.3	9	110407495	SVEP1	SVEP1			ENSG00000165124			rs111245230-C	rs111245230	0	111245230	missense_variant	0	0.0323238	8e-08	7.09691		0.68377	[0.43-0.93] unit increase	Illumina [247039]	N
2017-09-28	28714975	Nelson CP	2017-07-17	Nat Genet	www.ncbi.nlm.nih.gov/pubmed/28714975	Association analyses based on false discovery rate implicate new loci for coronary artery disease.	Coronary artery disease (myocardial infarction, percutaneous transluminal coronary angioplasty, coronary artery bypass grafting, angina or chromic ischemic heart disease)	18,467 European and unknown ancestry cases, 45,264 European and unknown ancestry controls	57,347 European and unknown ancestry cases, 219,521 European and unknown ancestry controls	9q31.3	9	110407495	SVEP1	SVEP1			ENSG00000165124			rs111245230-C	rs111245230	0	111245230	missense_variant	0	0.036	8e-07	6.09691		1.12	[1.07-1.17]	Affymetrix [9149595] (imputed)	N
2018-07-05	29875488	Sun BB	2018-06-06	Nature	www.ncbi.nlm.nih.gov/pubmed/29875488	Genomic atlas of the human plasma proteome.	Blood protein levels	3,301 European ancestry individuals	NA	9q31.3	9	110408982	NR	SVEP1			ENSG00000165124			rs16914997-A	rs16914997	0	16914997	intron_variant	0	0.211	7e-24	23.1549	(Sushi, von Willebrand factor type A, EGF and pentraxin domain-containing protein 1, SVEP1.11178.21.3)	0.3	[0.24-0.36] unit decrease	Affymetrix [10572788] (imputed)	N
2019-01-10	20351715	Liu Y	2010-03-30	Mol Psychiatry	www.ncbi.nlm.nih.gov/pubmed/20351715	Meta-analysis of genome-wide association data of bipolar disorder and major depressive disorder.	Bipolar disorder	4,387 European and unknown ancestry cases, 6,209 European and unknown ancestry controls	NA	9q31.3	9	110434983	SVEP1	SVEP1			ENSG00000165124			rs7042161-?	rs7042161	0	7042161	intron_variant	0	NR	6e-06	5.22185				Affymetrix [1769948] (imputed)	N
2008-09-12	18711365	Ferreira MA	2008-08-17	Nat Genet	www.ncbi.nlm.nih.gov/pubmed/18711365	Collaborative genome-wide association analysis supports a role for ANK3 and CACNA1C in bipolar disorder.	Bipolar disorder	4,387 European ancestry cases, 6,209 European ancestry controls	NA	9q31.3	9	110434983	NR	SVEP1			ENSG00000165124			rs7042161-?	rs7042161	0	7042161	intron_variant	0	0.65	6e-06	5.22185		1.15	[NR]	Affymetrix [1769948] (imputed)	N
2019-02-10	27841878	Hoffmann TJ	2016-11-14	Nat Genet	www.ncbi.nlm.nih.gov/pubmed/27841878	Genome-wide association analyses using electronic health records identify new loci influencing blood pressure variation.	Diastolic blood pressure	295,529 European ancestry individuals, 8,231 Latino individuals, 3,058 African American individuals, 2,029 African British individuals, 7,701 East Asian ancestry individuals, 2,735 South Asian ancestry individuals, 1,979 mixed and unknown ancestry individuals	NA	9q31.3	9	110436611	SVEP1	SVEP1			ENSG00000165124			rs28663144-A	rs28663144	0	28663144	intron_variant	0		5e-07	6.30103		0.322	unit decrease	Affymetrix [at least 2696785] (imputed)	N
2019-02-10	27841878	Hoffmann TJ	2016-11-14	Nat Genet	www.ncbi.nlm.nih.gov/pubmed/27841878	Genome-wide association analyses using electronic health records identify new loci influencing blood pressure variation.	Pulse pressure	295,529 European ancestry individuals, 8,231 Latino individuals, 3,058 African American individuals, 2,029 African British individuals, 7,701 East Asian ancestry individuals, 2,735 South Asian ancestry individuals, 1,979 mixed and unknown ancestry individuals	NA	9q31.3	9	110436611	SVEP1	SVEP1			ENSG00000165124			rs28663144-A	rs28663144	0	28663144	intron_variant	0		2e-07	6.69897		0.366	unit decrease	Affymetrix [at least 2696785] (imputed)	N
2019-02-10	27841878	Hoffmann TJ	2016-11-14	Nat Genet	www.ncbi.nlm.nih.gov/pubmed/27841878	Genome-wide association analyses using electronic health records identify new loci influencing blood pressure variation.	Systolic blood pressure	295,529 European ancestry individuals, 8,231 Latino individuals, 3,058 African American individuals, 2,029 African British individuals, 7,701 East Asian ancestry individuals, 2,735 South Asian ancestry individuals, 1,979 mixed and unknown ancestry individuals	NA	9q31.3	9	110436611	SVEP1	SVEP1			ENSG00000165124			rs28663144-A	rs28663144	0	28663144	intron_variant	0		4e-11	10.3979		0.694	unit decrease	Affymetrix [at least 2696785] (imputed)	N
2019-07-17	28552196	Tachmazidou I	2017-06-01	Am J Hum Genet	www.ncbi.nlm.nih.gov/pubmed/28552196	Whole-Genome Sequencing Coupled to Imputation Discovers Genetic Signals for Anthropometric Traits.	Height	1,249 whole genome sequenced European ancestry individuals, 3,541 whole genome sequenced individuals, 46,910 European ancestry individuals, 471 Carlantino (founder/genetic isolate) individuals, 1,197 Friuli Venezia Giulia (founder/genetic isolate) individuals, 1,043 Mylopotamos (founder/genetic isolate) individuals, 933 Pomak (founder/genetic isolate) individuals, 1,785 Val Borbera (founder/genet…	205,003 European ancestry individuals	9q31.3	9	110444982	SVEP1	SVEP1			ENSG00000165124			rs187726169-A	rs187726169	0	187726169	intron_variant	0	0.0069	6e-06	5.22185		0.2068	[0.12-0.3] unit increase	Affymetrix, Illumina, Perlegen [15844966] (imputed)	N
2019-07-19	31194736	Tiensuu H	2019-06-13	PLoS Genet	www.ncbi.nlm.nih.gov/pubmed/31194736	Risk of spontaneous preterm birth and fetal growth associates with fetal SLIT2.	Spontaneous preterm birth without premature rupture of membranes	101 Finnish ancestry infant cases, 419 Finnish ancestry infant controls	NA	9q31.3	9	110480735	SVEP1	SVEP1			ENSG00000165124			rs74514462-?	rs74514462	0	74514462	intron_variant	0	NR	8e-06	5.09691		2.27273		Illumina [6778521] (imputed)	N
2019-06-21	31015401	Wu Y	2019-04-23	Nat Commun	www.ncbi.nlm.nih.gov/pubmed/31015401	Genome-wide association study of medication-use and associated disease in the UK Biobank.	Medication use (calcium channel blockers)	31,904 European ancestry cases, 172,474 European ancestry controls	NA	9q31.3	9	110487920	SVEP1	SVEP1			ENSG00000165124			rs76038906-T	rs76038906	0	76038906	intron_variant	0	0.034493	2e-08	7.69897		0.123354	[0.08-0.167] unit increase	Affymetrix [7288503] (imputed)	N
2019-02-08	30595370	Kichaev G	2018-12-27	Am J Hum Genet	www.ncbi.nlm.nih.gov/pubmed/30595370	Leveraging Polygenic Functional Enrichment to Improve GWAS Power.	Cardiovascular disease	approximately 459,000 European ancestry individuals	NA	9q31.3	9	110487920		SVEP1			ENSG00000165124			rs76038906-?	rs76038906	0	76038906	intron_variant	0	NR	2e-11	10.699				NR [~ 8900000] (imputed)	N
[truncated: 332 more rows]

## Sheet: Sheet1
Supplementary materials: Reported GWAS loci in the flanking regions of 300kb on each side of the novel loci (https://www.ebi.ac.uk/gwas/, for peer reviewers only)
